# Supplementary material for: Insights Into Long Non-Coding RNA and mRNA Expression in the Jejunum of Lambs Challenged With Escherichia coli F17
Source: Front Vet Sci. 2022 Apr 12;9:819917. doi: 10.3389/fvets.2022.819917 (PMC9039264; doi:10.3389/fvets.2022.819917)
Supplement: Supplementary Table S1 — Primers and sequences of the selected mRNAs and lncRNAs for Real-time qPCR. [file Table_1.XLSX]

## Sheet: Primer information
Primer information
Type	ID	Primer sequences (5′ - 3′)		Product length (bp)	Accession
lncRNAs	LOC105609918	F	GCAAAACCTCAGATGCGTGG	113	XR_001435082.1
		R	TTTTCAGCCACGGCAAACTT
	TCONS_00223467	F	GGTCAGAACCCCCACCGCCCCCT	111	Supplementary Table S1: Sequences of selected lncRNAs
		R	CGCACACCTCTCTACCCCGCCGT
	TCONS_00207759	F	GCTGCAGGTGACGCGGGATGATG	145
		R	GGTTGGGCGAGCCGCATCAATGG
	TCONS_00241897	F	TCGCCTTCTGTTACTTCTTTCTG	177
		R	TCGTCTGTCCTGGTGCTTCTTCT
	TCONS_00211357	F	CGCTCGGCATAGTTGCCTTTGCG	173
		R	TTGTGGGTCTCTTTACCTAGGAC
mRNAs	TFF2	F	TACGCTTCTCATGCTGGGTT	139	XM_004003362.4
		R	TCCTCTGGAGAAGCAGTCGT
	PI3	F	ACTCCTCACTAAGCGTGGCT	132	NM_001035224.1
		R	GTCTTCCCACAAGAGCCTTCA
	APOB	F	GTGTTGAGCTCAGTGGACGA	129	XM_027966544.2
		R	GCTGACCAACAGAGTCCCTC
	LOC101110777	F	GGTCACGTCTGCAAAACTGC	235	XM_012185302.3
		R	GGTCACGTCTGCAAAACTGC
	FABP2	F	TAGGTGGCGAAATGGTCCAG	107	XM_004009588.5
		R	TAATCTGTGTTCTGGGCGGT
Reference gene	GAPDH	F	CAGGAGCACGAGAGGAAGAGAGA	109	NM_001190390.1
		R	CAGGGCCTTGAGGATGGAAATGT

## Sheet: Sequences of selected lncRNAs
>TCONS_00223467
aagcatgtctcaggtcaaacctctctgctgacagactagcttgtgtgacaacctctcaacagcacagagagtttggagtactTTGAAAGTGGATctgaggttaaagcgtctgacttcgatgcgggagaccagggctcgatccctgggtctggaagatcccctggagaaggaagtggcaacccactccagtactcttgcctggagaatcccatggacagagaagccttgtaggttacagtccacggggttgtgttcatgggattatcacagcaagaatactagagtggtttgccattccctcctcgggcagcagaggatgaagtggttggatggcatcactgattcaatggacacaagcttgggcaaactctgggagatggtgagggaccaggaggcctg…
>TCONS_00207759
ggTTTGGAAGGCGTGGCTCTTGACCCCTCACTTGCCCTTGGCCTTGTGATGGCTCTCGGTCTTCTTGGGCAGCAGCACCGCCTGGATGTTGGGCAGGACACCACCCTGAGCGATGGTGACTTTACCCAGCAGCTTGTTGAGCTCCTCGTCGTTGCGTATGGCCAGCTGCAGGTGACGCGGGATGATGCGTGTCTTCTTGTTGTCCCGGGCTGCGTTGCCTGCCAGCTCCAGGATCTCGGCTGTCAGGTATTCCAGCACCGCCGCCAGGTACACCGGGGCCCCGGCCCCAACCCGCTCGGCGTAGTTACCCTTGCGGAGAAGGCGGTGCACTCGGCCCACCGGGAACTGGAGGCCTGCCCGAGAAGAGCGGGTCTTGGCCTTGGCGCGAGCTTTGCCGCC…
>TCONS_00241897
TTCGGAATTCACCTGGGATCAGACACCACACAACAACCTCAATGACCAGTGGGCAAGATTCTTTAACTTTGAACAAAATTTATTCTGGTTTAAATTTTAGACGCTCTGTCTAAGGACGCAGTTTCTGACTCCGCATCGGTCCCGGCCGCGTCTTCGCCTTCTGTTACTTCAGTCTGCAGCATTTTACTGGGGGCCCGAAACAGGTGCCAATGCTCTGTCTAAGGGCGCAGTTTCTGACTCCACATCGGTCCTGGCCGCGTCTTCGCCTTCTGTTACTTCTTTCTGCAGCATTTTACTGGGGGCCCGCGACAGGTGCCAATCTGTCTCATGTGTCTAGGGCACCTGCTCGGCACACAGACGCCTTTATTCCTATGGCAGCTTAGACGATTTCTTACTCCT…
>TCONS_00211357
AGCCTTTGTATATATCGACTTTTCTTGGTTACTGAAAGAAAAAGTGCCGTGGGAACGTGAACACTTTACTTGCCCTTGGCCTTGTGGTGGCTCTCAGTCTTTTTAGGCAGCAGCACAGCCTGGATGTTGGGCAGCACACCACCCTGAGCGATGGTCACACGGCCCAGCAGCTTGTTGAGCTCTTCGTCGTTGCGGATAGCCAGCTGCAGGTGGCGCGGGATAATGCGCGTCTTCTTGTTATCCCGGGCAGCGTTTCCCGCCAGCTCCAGGATCTCGGCCGTCAGGTACTCCAGCACCGCTGCCAGGTACACAGGGGCCCCAGCACCGACCCGCTCGGCATAGTTGCCTTTGCGGAGCAGCCGGTGCACTCGGCCCACGGGGAACTGGAGTCCGGCCCGC…
