# Supplementary material for: Insights Into Long Non-Coding RNA and mRNA Expression in the Jejunum of Lambs Challenged With Escherichia coli F17
Source: Front Vet Sci. 2022 Apr 12;9:819917. doi: 10.3389/fvets.2022.819917 (PMC9039264; doi:10.3389/fvets.2022.819917)
Supplement: Supplementary Table S2 — Detailed information of all mRNAs and lncRNAs. [file Table_2.XLS]

## Sheet: lncRNA_description
lncRNA_ID	lncRNA_Gene_ID	lncRNA_Gene_Name	Gene_description	Gene_Type	Status	Chromosome	Start	End	Strand	Exon_number	Length	ORF
XR_001434483.1	106991096	LOC106991096	uncharacterized LOC106991096%2C transcript variant X1||uncharacterized LOC106991096%2C transcript variant X5||uncharacterized LOC106991096%2C transcript variant X4||uncharacterized LOC106991096%2C transcript variant X6||uncharacterized LOC106991096%2C transcript variant X2||uncharacterized LOC106991096%2C transcript variant X3	lncRNA	Annotated_lncRNA	NC_019461.2	43271537	43294994	-	7	6123	125
TCONS_00084074	XLOC_053653	XLOC_053653	-	novel	Novel_lncRNA	NC_019462.2	36206901	36214479	+	2	2619	127
XR_001433908.1	105604038	LOC105604038	uncharacterized LOC105604038	lncRNA	Annotated_lncRNA	NC_019458.2	238899628	239257908	+	3	1979	90
TCONS_00084073	XLOC_053653	XLOC_053653	-	novel	Novel_lncRNA	NC_019462.2	36206901	36214479	+	3	2050	127
XR_001434968.1	106991291	LOC106991291	uncharacterized LOC106991291	lncRNA	Annotated_lncRNA	NC_019464.2	80999141	81022314	+	3	191	55
TCONS_00182166	101110872	CAPSL	calcyphosine-like%2C transcript variant X4||calcyphosine-like%2C transcript variant X2||calcyphosin-like protein isoform X1||calcyphosine-like%2C transcript variant X1||calcyphosin-like protein isoform X2||calcyphosine-like%2C transcript variant X3||calcyphosin-like protein isoform X3	protein_coding	Novel_lncRNA	NC_019473.2	38177976	38183681	+	3	1432	110
TCONS_00214412	XLOC_136244	XLOC_136244	-	novel	Novel_lncRNA	NC_019478.2	42875704	42885426	+	2	9622	143
TCONS_00022630	101103444	LAMP3	lysosomal-associated membrane protein 3%2C transcript variant X3||lysosomal-associated membrane protein 3%2C transcript variant X2||lysosome-associated membrane glycoprotein 3 isoform X1||lysosome-associated membrane glycoprotein 3 isoform X2||lysosomal-associated membrane protein 3%2C transcript variant X1	protein_coding	Novel_lncRNA	NC_019458.2	201996251	202004714	-	2	1030	106
TCONS_00056915	101115615	CMAS	cytidine monophosphate N-acetylneuraminic acid synthetase||LOW QUALITY PROTEIN: N-acylneuraminate cytidylyltransferase	protein_coding	Novel_lncRNA	NC_019460.2	192694856	192712969	+	3	408	79
TCONS_00056914	101115615	CMAS	cytidine monophosphate N-acetylneuraminic acid synthetase||LOW QUALITY PROTEIN: N-acylneuraminate cytidylyltransferase	protein_coding	Novel_lncRNA	NC_019460.2	192690911	192695620	+	2	386	128
TCONS_00214416	XLOC_136244	XLOC_136244	-	novel	Novel_lncRNA	NC_019478.2	42875723	42885426	+	2	9438	168
TCONS_00214417	XLOC_136244	XLOC_136244	-	novel	Novel_lncRNA	NC_019478.2	42878513	42885426	+	3	6608	124
TCONS_00249052	101118078	CXHXorf21	chromosome X open reading frame%2C human CXorf21%2C transcript variant X2||chromosome X open reading frame%2C human CXorf21%2C transcript variant X1||uncharacterized protein CXorf21 homolog	protein_coding	Novel_lncRNA	NC_019484.2	27810492	27814168	-	2	616	78
XR_001021055.2	105602434	LOC105602434	uncharacterized LOC105602434%2C transcript variant X2||uncharacterized LOC105602434%2C transcript variant X1	lncRNA	Annotated_lncRNA	NC_019473.2	1423881	1512465	-	5	3465	137
XR_001435899.1	105602652	LOC105602652	uncharacterized LOC105602652%2C transcript variant X2||uncharacterized LOC105602652%2C transcript variant X1	lncRNA	Annotated_lncRNA	NC_019473.2	69405729	69439713	+	3	1420	189
XR_001023824.2	105604337	LOC105604337	uncharacterized LOC105604337	lncRNA	Annotated_lncRNA	NC_019479.2	43639109	43643185	-	3	1700	175
XR_001039747.1	105614965	LOC105614965	uncharacterized LOC105614965	lncRNA	Annotated_lncRNA	NC_019461.2	27712246	27724099	-	2	11817	163
TCONS_00145537	XLOC_093170	XLOC_093170	-	novel	Novel_lncRNA	NC_019469.2	26579498	26580483	+	2	585	91
XR_001434304.1	105613980	LOC105613980	uncharacterized LOC105613980	lncRNA	Annotated_lncRNA	NC_019460.2	75903542	75911204	-	3	7064	132
XR_001041858.2	105607019	LOC105607019	uncharacterized LOC105607019%2C transcript variant X1||uncharacterized LOC105607019%2C transcript variant X2	lncRNA	Annotated_lncRNA	NC_019464.2	74850225	74868681	-	6	1588	138
TCONS_00165580	101113005	RELB	v-rel avian reticuloendotheliosis viral oncogene homolog B||LOW QUALITY PROTEIN: transcription factor RelB	protein_coding	Novel_lncRNA	NC_019471.2	51660124	51663068	+	2	1945	192
TCONS_00245360	XLOC_156064	XLOC_156064	-	novel	Novel_lncRNA	NC_019484.2	53595151	53601592	+	2	256	80
XR_001436945.1	105605807	LOC105605807	uncharacterized LOC105605807	lncRNA	Annotated_lncRNA	NW_014640020.1	758	2673	-	2	495	68
TCONS_00084957	XLOC_054170	XLOC_054170	-	novel	Novel_lncRNA	NC_019462.2	47068500	47070249	+	2	520	91
TCONS_00053114	101106758	TMTC2	LOW QUALITY PROTEIN: transmembrane and TPR repeat-containing protein 2 isoform X1||transmembrane and tetratricopeptide repeat containing 2%2C transcript variant X1	protein_coding	Novel_lncRNA	NC_019460.2	118611923	118652791	+	3	3445	104
TCONS_00209961	XLOC_133400	XLOC_133400	-	novel	Novel_lncRNA	NC_019477.2	15561236	15564158	-	2	2902	113
TCONS_00214670	101118488	SSH3	slingshot protein phosphatase 3%2C transcript variant X1||LOW QUALITY PROTEIN: protein phosphatase Slingshot homolog 3 isoform X1	protein_coding	Novel_lncRNA	NC_019478.2	44412907	44414108	+	2	1127	148
TCONS_00214671	XLOC_136366	XLOC_136366	-	novel	Novel_lncRNA	NC_019478.2	44416846	44436209	+	3	773	189
TCONS_00244013	XLOC_155063	XLOC_155063	-	novel	Novel_lncRNA	NC_019484.2	14678468	14678929	+	2	351	49
TCONS_00010033	XLOC_006138	XLOC_006138	-	novel	Novel_lncRNA	NC_019458.2	220269054	220270561	+	2	1454	99
TCONS_00055460	101102637	SLC39A5	LOW QUALITY PROTEIN: zinc transporter ZIP5 isoform X1||solute carrier family 39 (zinc transporter)%2C member 5%2C transcript variant X1	protein_coding	Novel_lncRNA	NC_019460.2	162811418	162816552	+	2	1902	135
XR_001042585.2	105616004	LOC105616004	uncharacterized LOC105616004	lncRNA	Annotated_lncRNA	NC_019466.2	25292079	25303708	+	3	785	80
TCONS_00129111	XLOC_083331	XLOC_083331	-	novel	Novel_lncRNA	NC_019467.2	30848346	30855153	+	2	470	98
TCONS_00182709	101123150	SEMA5A	sema domain%2C seven thrombospondin repeats (type 1 and type 1-like)%2C transmembrane domain (TM) and short cytoplasmic domain%2C (semaphorin) 5A%2C transcript variant X2||sema domain%2C seven thrombospondin repeats (type 1 and type 1-like)%2C transmembrane domain (TM) and short cytoplasmic domain%2C (semaphorin) 5A%2C transcript variant X1||semaphorin-5A isoform X2||sema domain%2C seven thrombos…	protein_coding	Novel_lncRNA	NC_019473.2	64021595	64042797	+	2	2350	97
XR_001434436.1	106990326	LOC106990326	uncharacterized LOC106990326	lncRNA	Annotated_lncRNA	NC_019460.2	194980044	194982888	+	2	1429	78
TCONS_00140970	XLOC_090634	XLOC_090634	-	novel	Novel_lncRNA	NC_019468.2	27078764	27085430	-	2	2134	133
TCONS_00161077	101106099	R3HDML	LOW QUALITY PROTEIN: peptidase inhibitor R3HDML||R3H domain containing-like%2C transcript variant X1	protein_coding	Novel_lncRNA	NC_019470.2	72225922	72240301	-	3	5453	223
TCONS_00045204	101115351	SLC4A3	LOW QUALITY PROTEIN: anion exchange protein 3 isoform X1||solute carrier family 4 (anion exchanger)%2C member 3%2C transcript variant X1	protein_coding	Novel_lncRNA	NC_019459.2	220507186	220516798	-	2	248	66
XR_001435588.1	101108944	LOC101108944	uncharacterized LOC101108944	lncRNA	Annotated_lncRNA	NC_019471.2	46709679	46720003	+	3	1888	181
TCONS_00072184	XLOC_045922	XLOC_045922	-	novel	Novel_lncRNA	NC_019461.2	20899312	20900948	+	2	1574	95
TCONS_00258190	XLOC_165510	XLOC_165510	-	novel	Novel_lncRNA	NW_014642511.1	929	2898	+	2	1925	123
TCONS_00097821	101110510	RNF4	ring finger protein 4%2C transcript variant X1||ring finger protein 4%2C transcript variant X3||ring finger protein 4%2C transcript variant X2||E3 ubiquitin-protein ligase RNF4	protein_coding	Novel_lncRNA	NC_019463.2	115480111	115487108	+	2	212	70
TCONS_00062356	XLOC_039702	XLOC_039702	-	novel	Novel_lncRNA	NC_019460.2	56475522	56476604	-	3	525	160
TCONS_00161078	101106099	R3HDML	LOW QUALITY PROTEIN: peptidase inhibitor R3HDML||R3H domain containing-like%2C transcript variant X1	protein_coding	Novel_lncRNA	NC_019470.2	72225922	72270933	-	3	4195	223
XR_001433950.1	106990914	LOC106990914	uncharacterized LOC106990914	lncRNA	Annotated_lncRNA	NC_019459.2	177315559	177317175	-	2	1089	168
TCONS_00046890	101103882	PLA2G5	calcium-dependent phospholipase A2||phospholipase A2 group V	protein_coding	Novel_lncRNA	NC_019459.2	245470512	245477900	-	2	506	118
TCONS_00069722	101117151	LOC101117151	natural killer cells antigen CD94-like%2C transcript variant X1||natural killer cells antigen CD94-like isoform X1	protein_coding	Novel_lncRNA	NC_019460.2	204054534	204057025	-	3	634	85
TCONS_00005308	101112178	TNFAIP8L2	TNF alpha induced protein 8 like 2||tumor necrosis factor alpha-induced protein 8-like protein 2	protein_coding	Novel_lncRNA	NC_019458.2	99820868	99827157	+	6	605	131
TCONS_00214414	XLOC_136244	XLOC_136244	-	novel	Novel_lncRNA	NC_019478.2	42875723	42885426	+	3	8885	149
TCONS_00091944	XLOC_058658	XLOC_058658	-	novel	Novel_lncRNA	NC_019462.2	52572070	52575348	-	2	3212	117
TCONS_00134557	XLOC_087113	XLOC_087113	-	novel	Novel_lncRNA	NC_019468.2	18629811	18634609	+	2	3222	166
TCONS_00171180	105608435	LOC105608435	galactoside 2-alpha-L-fucosyltransferase 2%2C transcript variant X1||galactoside 2-alpha-L-fucosyltransferase 2	protein_coding	Novel_lncRNA	NC_019471.2	54243348	54249610	-	3	3031	129
TCONS_00091940	XLOC_058654	XLOC_058654	-	novel	Novel_lncRNA	NC_019462.2	52563857	52564268	-	2	284	62
TCONS_00197517	XLOC_126003	XLOC_126003	-	novel	Novel_lncRNA	NC_019475.2	32620243	32634159	-	2	789	131
TCONS_00133960	101102402	TEX14	testis expressed 14%2C transcript variant X7||testis expressed 14%2C transcript variant X2||inactive serine/threonine-protein kinase TEX14 isoform X3||testis expressed 14%2C transcript variant X5||inactive serine/threonine-protein kinase TEX14 isoform X6||testis expressed 14%2C transcript variant X3||testis expressed 14%2C transcript variant X4||inactive serine/threonine-protein kinase TEX14 isof…	protein_coding	Novel_lncRNA	NC_019468.2	9105885	9108119	+	3	461	74
TCONS_00170583	100169699	LIPE	lipase%2C hormone-sensitive||hormone-sensitive lipase	protein_coding	Novel_lncRNA	NC_019471.2	49822535	49855841	-	2	2124	201
TCONS_00170582	105602073	CXCL17	LOW QUALITY PROTEIN: VEGF coregulated chemokine 1||chemokine (C-X-C motif) ligand 17%2C transcript variant X1	protein_coding	Novel_lncRNA	NC_019471.2	49822535	49825435	-	2	2190	157
XR_001434219.1	106991023	LOC106991023	uncharacterized LOC106991023	lncRNA	Annotated_lncRNA	NC_019460.2	103251976	103266598	-	3	306	93
XR_001436363.1	106991803	LOC106991803	uncharacterized LOC106991803	lncRNA	Annotated_lncRNA	NC_019477.2	9499789	9501195	+	2	782	103
XR_001034168.1	105611150	LOC105611150	uncharacterized LOC105611150	lncRNA	Annotated_lncRNA	NC_019459.2	237253072	237254203	+	2	1083	63
XR_001435317.1	105610170	LOC105610170	uncharacterized LOC105610170%2C transcript variant X2||uncharacterized LOC105610170%2C transcript variant X1	lncRNA	Annotated_lncRNA	NC_019468.2	38478959	38487277	-	3	3712	258
TCONS_00120037	XLOC_077243	XLOC_077243	-	novel	Novel_lncRNA	NC_019465.2	80579542	80583798	-	2	2790	112
XR_001038014.2	105606428	LOC105606428	uncharacterized LOC105606428%2C transcript variant X1	lncRNA	Annotated_lncRNA	NC_019460.2	61573617	61585055	-	4	1726	160
TCONS_00048492	XLOC_030826	XLOC_030826	-	novel	Novel_lncRNA	NC_019460.2	11123747	11134353	+	2	10560	111
TCONS_00259259	XLOC_166301	XLOC_166301	-	novel	Novel_lncRNA	NW_014644080.1	328	1356	+	2	225	73
TCONS_00119759	XLOC_077045	XLOC_077045	-	novel	Novel_lncRNA	NC_019465.2	73822216	73824380	-	2	1310	115
TCONS_00119754	101104759	LRP11	LDL receptor related protein 11%2C transcript variant X1||low-density lipoprotein receptor-related protein 11 isoform X2||low-density lipoprotein receptor-related protein 11 isoform X1||LDL receptor related protein 11%2C transcript variant X2	protein_coding	Novel_lncRNA	NC_019465.2	73759900	73824379	-	3	480	98
TCONS_00248677	XLOC_158391	XLOC_158391	-	novel	Novel_lncRNA	NC_019484.2	13160658	13170837	-	2	2317	100
TCONS_00123847	101115883	RIPK2	receptor-interacting serine/threonine-protein kinase 2||receptor interacting serine/threonine kinase 2	protein_coding	Novel_lncRNA	NC_019466.2	86331753	86382099	+	3	1209	114
TCONS_00092026	101107866	TCERG1	transcription elongation regulator 1 isoform X1||transcription elongation regulator 1%2C transcript variant X1	protein_coding	Novel_lncRNA	NC_019462.2	55082954	55084358	-	2	1133	109
TCONS_00069856	101105238	APOBEC1	apolipoprotein B mRNA editing enzyme%2C catalytic polypeptide 1%2C transcript variant X1||C->U-editing enzyme APOBEC-1	protein_coding	Novel_lncRNA	NC_019460.2	205810864	205820573	-	4	4518	119
TCONS_00023547	XLOC_014901	XLOC_014901	-	novel	Novel_lncRNA	NC_019458.2	230413215	230414716	-	2	1320	91
TCONS_00171980	XLOC_109347	XLOC_109347	-	novel	Novel_lncRNA	NC_019471.2	59062789	59066275	-	3	2569	223
XR_001023367.1	105603998	LOC105603998	uncharacterized LOC105603998	lncRNA	Annotated_lncRNA	NC_019478.2	16034094	16045944	+	3	8794	125
TCONS_00069588	101110748	GPRC5A	retinoic acid-induced protein 3||G protein-coupled receptor%2C class C%2C group 5%2C member A	protein_coding	Novel_lncRNA	NC_019460.2	201604050	201624307	-	3	1137	119
TCONS_00100688	XLOC_064545	XLOC_064545	-	novel	Novel_lncRNA	NC_019463.2	84791526	84794789	-	3	2885	79
XR_001434205.1	105611592	LOC105611592	uncharacterized LOC105611592%2C transcript variant X4||uncharacterized LOC105611592%2C transcript variant X1||uncharacterized LOC105611592%2C transcript variant X2||uncharacterized LOC105611592%2C transcript variant X3	lncRNA	Annotated_lncRNA	NC_019459.2	248936493	248956784	+	5	3200	136
TCONS_00259024	XLOC_166131	XLOC_166131	-	novel	Novel_lncRNA	NW_014643782.1	4371	5647	+	2	1176	237
TCONS_00107722	101117848	FLRT2	fibronectin leucine rich transmembrane protein 2%2C transcript variant X1||leucine-rich repeat transmembrane protein FLRT2	protein_coding	Novel_lncRNA	NC_019464.2	93995293	93996049	+	2	400	133
TCONS_00137395	101119739	ARHGAP27	LOW QUALITY PROTEIN: rho GTPase-activating protein 27 isoform X1||Rho GTPase activating protein 27%2C transcript variant X1	protein_coding	Novel_lncRNA	NC_019468.2	44419979	44425269	+	2	660	195
TCONS_00068670	101105816	LOC101105816	LOW QUALITY PROTEIN: apolipoprotein L2-like isoform X1||apolipoprotein L2-like%2C transcript variant X1	protein_coding	Novel_lncRNA	NC_019460.2	179171455	179173279	-	3	1424	162
XR_001433812.1	101105119	LOC101105119	uncharacterized LOC101105119	lncRNA	Annotated_lncRNA	NC_019458.2	104837724	104862289	-	6	1386	124
TCONS_00109102	101115710	TSSK4	testis-specific serine/threonine-protein kinase 4 isoform X2||testis-specific serine/threonine-protein kinase 4 isoform X3||testis-specific serine kinase 4%2C transcript variant X4||testis-specific serine/threonine-protein kinase 4 isoform X1||testis-specific serine kinase 4%2C transcript variant X3||testis-specific serine kinase 4%2C transcript variant X1||testis-specific serine kinase 4%2C tran…	protein_coding	Novel_lncRNA	NC_019464.2	20567267	20572914	-	2	1796	138
TCONS_00105839	443095	FGF7	fibroblast growth factor 7 isoform X1||fibroblast growth factor 7||fibroblast growth factor 7%2C transcript variant X1	protein_coding	Novel_lncRNA	NC_019464.2	57742268	57742513	+	2	224	45
TCONS_00062768	XLOC_039943	XLOC_039943	-	novel	Novel_lncRNA	NC_019460.2	61559730	61561701	-	2	955	139
XR_001023874.1	105604385	LOC105604385	uncharacterized LOC105604385	lncRNA	Annotated_lncRNA	NC_019480.2	3898476	3901257	+	2	2681	156
TCONS_00062763	101115268	SLC5A7	solute carrier family 5 (sodium/choline cotransporter)%2C member 7%2C transcript variant X1||high affinity choline transporter 1	protein_coding	Novel_lncRNA	NC_019460.2	61446688	61455554	-	3	345	89
TCONS_00105832	101109098	FAM227B	family with sequence similarity 227 member B%2C transcript variant X2||protein FAM227B isoform X1||family with sequence similarity 227 member B%2C transcript variant X3||family with sequence similarity 227 member B%2C transcript variant X1||protein FAM227B isoform X2	protein_coding	Novel_lncRNA	NC_019464.2	57633721	57652613	+	5	1551	293
TCONS_00024797	101107246	AGPAT3	1-acyl-sn-glycerol-3-phosphate acyltransferase gamma||1-acylglycerol-3-phosphate O-acyltransferase 3%2C transcript variant X3||1-acylglycerol-3-phosphate O-acyltransferase 3%2C transcript variant X2||1-acylglycerol-3-phosphate O-acyltransferase 3%2C transcript variant X1||1-acylglycerol-3-phosphate O-acyltransferase 3%2C transcript variant X4	protein_coding	Novel_lncRNA	NC_019458.2	261850048	261864890	-	2	238	79
TCONS_00092793	XLOC_059229	XLOC_059229	-	novel	Novel_lncRNA	NC_019462.2	66717438	66725363	-	2	824	92
TCONS_00143270	101109194	WDR45B	LOW QUALITY PROTEIN: WD repeat domain phosphoinositide-interacting protein 3 isoform X1||WD repeat domain 45B%2C transcript variant X1	protein_coding	Novel_lncRNA	NC_019468.2	49326045	49326838	-	2	388	100
XR_001025267.2	105605573	LOC105605573	uncharacterized LOC105605573%2C transcript variant X1||uncharacterized LOC105605573%2C transcript variant X3||uncharacterized LOC105605573%2C transcript variant X2	lncRNA	Annotated_lncRNA	NC_019484.2	94402708	94418217	-	4	3520	133
XR_001434172.1	105610097	LOC105610097	uncharacterized LOC105610097%2C transcript variant X2||uncharacterized LOC105610097%2C transcript variant X4||uncharacterized LOC105610097%2C transcript variant X5||uncharacterized LOC105610097%2C transcript variant X1||uncharacterized LOC105610097%2C transcript variant X3	lncRNA	Annotated_lncRNA	NC_019459.2	232352572	232359224	-	4	2196	197
XR_001436635.1	105604720	LOC105604720	uncharacterized LOC105604720	lncRNA	Annotated_lncRNA	NC_019481.2	24658075	24658978	+	2	455	61
XR_001434976.1	105609327	LOC105609327	uncharacterized LOC105609327%2C transcript variant X1	lncRNA	Annotated_lncRNA	NC_019464.2	98896795	98902434	-	3	2503	327
XR_001436349.1	106991798	LOC106991798	uncharacterized LOC106991798	lncRNA	Annotated_lncRNA	NC_019477.2	19709986	19714641	-	2	4033	118
XR_001042471.1	105612928	LOC105612928	uncharacterized LOC105612928%2C transcript variant X1||uncharacterized LOC105612928%2C transcript variant X3||uncharacterized LOC105612928%2C transcript variant X4||uncharacterized LOC105612928%2C transcript variant X2	lncRNA	Annotated_lncRNA	NC_019466.2	13063321	13079096	+	5	2928	148
TCONS_00045363	101123187	DOCK10	dedicator of cytokinesis protein 10 isoform X4||dedicator of cytokinesis 10%2C transcript variant X7||dedicator of cytokinesis protein 10 isoform X7||dedicator of cytokinesis protein 10 isoform X10||dedicator of cytokinesis 10%2C transcript variant X2||dedicator of cytokinesis protein 10 isoform X11||dedicator of cytokinesis 10%2C transcript variant X3||dedicator of cytokinesis 10%2C transcript v…	protein_coding	Novel_lncRNA	NC_019459.2	226121233	226185359	-	2	13410	156
TCONS_00157348	XLOC_100739	XLOC_100739	-	novel	Novel_lncRNA	NC_019470.2	4602041	4830979	-	3	491	83
XR_001436120.1	105606646	LOC105606646	uncharacterized LOC105606646%2C transcript variant X3||uncharacterized LOC105606646%2C transcript variant X1||uncharacterized LOC105606646%2C transcript variant X2	lncRNA	Annotated_lncRNA	NC_019475.2	64386537	64494526	+	39	11894	118
XR_001433846.1	106990868	LOC106990868	uncharacterized LOC106990868	lncRNA	Annotated_lncRNA	NC_019458.2	140507635	140515740	+	2	766	110
XR_001025571.2	105606111	LOC105606111	uncharacterized LOC105606111%2C transcript variant X3||uncharacterized LOC105606111%2C transcript variant X1||uncharacterized LOC105606111%2C transcript variant X2	lncRNA	Annotated_lncRNA	NW_014644089.1	22224	32179	+	4	4154	176
XR_001434336.1	106991070	LOC106991070	uncharacterized LOC106991070	lncRNA	Annotated_lncRNA	NC_019460.2	108078156	108078988	-	2	549	113
TCONS_00004306	XLOC_002668	XLOC_002668	-	novel	Novel_lncRNA	NC_019458.2	86189132	86195390	+	3	666	86
TCONS_00004305	XLOC_002668	XLOC_002668	-	novel	Novel_lncRNA	NC_019458.2	86189128	86191920	+	2	701	104
TCONS_00004304	XLOC_002668	XLOC_002668	-	novel	Novel_lncRNA	NC_019458.2	86189115	86229705	+	3	694	114
TCONS_00004303	XLOC_002668	XLOC_002668	-	novel	Novel_lncRNA	NC_019458.2	86189115	86229705	+	4	879	139
TCONS_00004302	XLOC_002668	XLOC_002668	-	novel	Novel_lncRNA	NC_019458.2	86189115	86199921	+	3	813	64
XR_001042390.2	105608371	LOC105608371	uncharacterized LOC105608371	lncRNA	Annotated_lncRNA	NC_019465.2	86101490	86115410	+	5	1381	125
TCONS_00230451	XLOC_146150	XLOC_146150	-	novel	Novel_lncRNA	NC_019481.2	30414907	30415976	+	2	787	91
XR_001038942.2	105612338	LOC105612338	uncharacterized LOC105612338	lncRNA	Annotated_lncRNA	NC_019460.2	97290947	97311865	+	4	1805	215
XR_001025462.2	105605880	LOC105605880	uncharacterized LOC105605880	lncRNA	Annotated_lncRNA	NW_014640861.1	163	2204	+	3	933	130
TCONS_00207014	XLOC_131563	XLOC_131563	-	novel	Novel_lncRNA	NC_019477.2	25548633	25585739	+	10	6216	123
TCONS_00207015	XLOC_131563	XLOC_131563	-	novel	Novel_lncRNA	NC_019477.2	25552156	25585739	+	7	13642	121
TCONS_00207016	XLOC_131563	XLOC_131563	-	novel	Novel_lncRNA	NC_019477.2	25552156	25585739	+	8	10704	119
XR_001039312.2	105609280	LOC105609280	uncharacterized LOC105609280%2C transcript variant X1||uncharacterized LOC105609280%2C transcript variant X13||uncharacterized LOC105609280%2C transcript variant X5||uncharacterized LOC105609280%2C transcript variant X7||uncharacterized LOC105609280%2C transcript variant X2||uncharacterized LOC105609280%2C transcript variant X12||uncharacterized LOC105609280%2C transcript variant X17||uncharacter…	lncRNA	Annotated_lncRNA	NC_019460.2	166477771	166586516	+	11	10610	140
TCONS_00207013	XLOC_131563	XLOC_131563	-	novel	Novel_lncRNA	NC_019477.2	25548633	25585739	+	9	9016	121
TCONS_00191210	XLOC_122079	XLOC_122079	-	novel	Novel_lncRNA	NC_019474.2	54074909	54076386	-	2	1445	91
TCONS_00081631	101106004	NR2C2AP	nuclear receptor 2C2-associated protein	protein_coding	Novel_lncRNA	NC_019462.2	3799098	3805557	+	7	3264	184
TCONS_00243103	XLOC_154434	XLOC_154434	-	novel	Novel_lncRNA	NC_019483.2	38488659	38490260	-	2	963	140
TCONS_00047076	XLOC_030033	XLOC_030033	-	novel	Novel_lncRNA	NC_019459.2	247971263	247981128	-	2	627	105
TCONS_00047071	XLOC_030028	XLOC_030028	-	novel	Novel_lncRNA	NC_019459.2	247952366	247954656	-	3	394	68
XR_001024314.2	105604742	LOC105604742	uncharacterized LOC105604742%2C transcript variant X1||uncharacterized LOC105604742%2C transcript variant X2	lncRNA	Annotated_lncRNA	NC_019481.2	27717616	27719634	-	3	949	116
TCONS_00176297	XLOC_111991	XLOC_111991	-	novel	Novel_lncRNA	NC_019472.2	75864788	75867345	+	2	2410	141
XR_001435897.1	105602631	LOC105602631	uncharacterized LOC105602631%2C transcript variant X2||uncharacterized LOC105602631%2C transcript variant X1	lncRNA	Annotated_lncRNA	NC_019473.2	63266000	63301541	-	3	1157	100
XR_001435793.1	105602219	LOC105602219	uncharacterized LOC105602219	lncRNA	Annotated_lncRNA	NC_019472.2	33160501	33161464	+	2	900	111
XR_001023802.2	105604323	LOC105604323	uncharacterized LOC105604323	lncRNA	Annotated_lncRNA	NC_019479.2	39168003	39178562	+	3	1351	97
XR_001434209.1	105612039	LOC105612039	uncharacterized LOC105612039	lncRNA	Annotated_lncRNA	NC_019460.2	73520990	73535031	-	3	3144	117
XR_001038735.1	105614355	LOC105614355	uncharacterized LOC105614355	lncRNA	Annotated_lncRNA	NC_019460.2	83894111	83903674	+	2	9516	109
XR_001042445.2	105615962	LOC105615962	uncharacterized LOC105615962	lncRNA	Annotated_lncRNA	NC_019466.2	341039	347628	+	2	229	63
TCONS_00076606	XLOC_049009	XLOC_049009	-	novel	Novel_lncRNA	NC_019461.2	118013969	118015689	+	2	1664	376
TCONS_00117596	101103576	CEP85L	centrosomal protein 85kDa-like%2C transcript variant X2||centrosomal protein 85kDa-like%2C transcript variant X1||centrosomal protein of 85 kDa-like isoform X2||centrosomal protein of 85 kDa-like isoform X1	protein_coding	Novel_lncRNA	NC_019465.2	19444552	19446640	-	2	1007	160
TCONS_00093772	XLOC_059933	XLOC_059933	-	novel	Novel_lncRNA	NC_019462.2	105526740	105527292	-	2	491	81
XR_001436898.1	105605590	LOC105605590	uncharacterized LOC105605590%2C transcript variant X1||uncharacterized LOC105605590%2C transcript variant X2	lncRNA	Annotated_lncRNA	NC_019484.2	99167069	100139042	+	6	1731	151
XR_001039937.2	105615044	LOC105615044	uncharacterized LOC105615044	lncRNA	Annotated_lncRNA	NC_019461.2	66657594	66659477	+	2	1834	180
XR_001035539.2	105608331	LOC105608331	uncharacterized LOC105608331%2C transcript variant X1||uncharacterized LOC105608331%2C transcript variant X2||uncharacterized LOC105608331%2C transcript variant X3	lncRNA	Annotated_lncRNA	NC_019458.2	33673390	33747010	-	6	6794	254
TCONS_00160843	XLOC_102821	XLOC_102821	-	novel	Novel_lncRNA	NC_019470.2	66258736	66262798	-	2	322	46
TCONS_00102688	101123303	CCDC112	coiled-coil domain-containing protein 112 isoform X1||coiled-coil domain containing 112%2C transcript variant X1	protein_coding	Novel_lncRNA	NC_019464.2	3886050	3895938	+	2	449	140
XR_001043211.2	105616228	LOC105616228	uncharacterized LOC105616228%2C transcript variant X3||uncharacterized LOC105616228%2C transcript variant X1||uncharacterized LOC105616228%2C transcript variant X2	lncRNA	Annotated_lncRNA	NC_019467.2	75973068	75990471	+	4	2863	189
TCONS_00079536	XLOC_050976	XLOC_050976	-	novel	Novel_lncRNA	NC_019461.2	76466671	76468453	-	2	1052	91
XR_001435275.1	105616308	LOC105616308	uncharacterized LOC105616308%2C transcript variant X1	lncRNA	Annotated_lncRNA	NC_019468.2	19086027	19093011	-	4	4574	136
TCONS_00047111	XLOC_030059	XLOC_030059	-	novel	Novel_lncRNA	NC_019459.2	248353285	248353667	-	2	326	107
XR_001436601.1	105607614	LOC105607614	uncharacterized LOC105607614%2C transcript variant X1	lncRNA	Annotated_lncRNA	NC_019480.2	48279839	48326219	-	3	756	127
TCONS_00074119	105606599	LOC105606599	homeobox protein Hox-A6%2C transcript variant X5||homeobox protein Hox-A6 isoform X2||homeobox protein Hox-A6%2C transcript variant X3||homeobox protein Hox-A6%2C transcript variant X1||homeobox protein Hox-A7 isoform X4||homeobox protein Hox-A6%2C transcript variant X4||homeobox protein Hox-A6%2C transcript variant X2||homeobox protein Hox-A6 isoform X1||homeobox protein Hox-A6 isoform X3	protein_coding	Novel_lncRNA	NC_019461.2	68852657	68855149	+	4	1710	177
TCONS_00156763	101118547	SLC2A10	solute carrier family 2 (facilitated glucose transporter)%2C member 10%2C transcript variant X1||solute carrier family 2%2C facilitated glucose transporter member 10 isoform X1	protein_coding	Novel_lncRNA	NC_019470.2	74821733	74825269	+	2	3008	151
TCONS_00030621	101123192	NEUROD1	neuronal differentiation 1||neurogenic differentiation factor 1	protein_coding	Novel_lncRNA	NC_019459.2	126992828	127008373	+	3	610	122
TCONS_00030620	101123192	NEUROD1	neuronal differentiation 1||neurogenic differentiation factor 1	protein_coding	Novel_lncRNA	NC_019459.2	126992828	127008373	+	3	607	122
XR_001436041.1	105603075	LOC105603075	uncharacterized LOC105603075%2C transcript variant X2||uncharacterized LOC105603075%2C transcript variant X1||uncharacterized LOC105603075%2C transcript variant X3	lncRNA	Annotated_lncRNA	NC_019475.2	17853158	17861366	+	3	414	98
TCONS_00172187	XLOC_109462	XLOC_109462	-	novel	Novel_lncRNA	NC_019471.2	60165119	60167808	-	3	438	146
XR_001436367.1	105603686	LOC105603686	uncharacterized LOC105603686	lncRNA	Annotated_lncRNA	NC_019477.2	11713609	11716076	-	2	1135	114
XR_001041752.2	105612097	LOC105612097	uncharacterized LOC105612097	lncRNA	Annotated_lncRNA	NC_019464.2	62251072	62256479	-	3	900	217
XR_001029784.2	105608427	LOC105608427	uncharacterized LOC105608427%2C transcript variant X1	lncRNA	Annotated_lncRNA	NC_019459.2	94951398	94965887	+	3	355	58
XR_001436369.1	106991806	LOC106991806	uncharacterized LOC106991806	lncRNA	Annotated_lncRNA	NC_019477.2	13784812	13787058	-	2	586	68
TCONS_00093511	101102484	ERAP2	endoplasmic reticulum aminopeptidase 2%2C transcript variant X1||endoplasmic reticulum aminopeptidase 2 isoform X1	protein_coding	Novel_lncRNA	NC_019462.2	93517595	93556322	-	3	409	118
XR_001036100.1	105612405	LOC105612405	uncharacterized LOC105612405	lncRNA	Annotated_lncRNA	NC_019460.2	4785292	4793238	+	2	7827	188
XR_001031072.2	105609238	LOC105609238	uncharacterized LOC105609238	lncRNA	Annotated_lncRNA	NC_019459.2	138871919	138874947	+	2	1583	71
XR_001435536.1	105611332	LOC105611332	uncharacterized LOC105611332%2C transcript variant X3||uncharacterized LOC105611332%2C transcript variant X1||uncharacterized LOC105611332%2C transcript variant X2	lncRNA	Annotated_lncRNA	NC_019470.2	61710431	61712446	+	5	604	79
TCONS_00257319	101113215	LOC101113215	dual oxidase 2-like	protein_coding	Novel_lncRNA	NW_014641811.1	8951	9493	+	2	297	86
TCONS_00102466	XLOC_065664	XLOC_065664	-	novel	Novel_lncRNA	NC_019463.2	116681996	116685571	-	2	3095	170
TCONS_00220424	XLOC_139904	XLOC_139904	-	novel	Novel_lncRNA	NC_019479.2	38939931	38940234	+	2	270	67
TCONS_00227431	XLOC_144458	XLOC_144458	-	novel	Novel_lncRNA	NC_019480.2	47799150	47799739	-	2	534	66
TCONS_00081091	XLOC_051896	XLOC_051896	-	novel	Novel_lncRNA	NC_019461.2	114166312	114171259	-	2	1384	93
TCONS_00114484	101114364	PPIL6	peptidyl-prolyl cis-trans isomerase-like 6 isoform X4||peptidylprolyl isomerase like 6%2C transcript variant X3||peptidyl-prolyl cis-trans isomerase-like 6 isoform X3||peptidylprolyl isomerase like 6%2C transcript variant X10||peptidylprolyl isomerase like 6%2C transcript variant X8||peptidyl-prolyl cis-trans isomerase-like 6 isoform X1||peptidylprolyl isomerase like 6%2C transcript variant X4||p…	protein_coding	Novel_lncRNA	NC_019465.2	27801010	27806667	+	2	2779	108
TCONS_00192376	105602976	LOC105602976	immunoglobulin lambda-like polypeptide 5%2C transcript variant X1||immunoglobulin lambda-like polypeptide 1 isoform X1	protein_coding	Novel_lncRNA	NC_019474.2	70375861	70419461	-	4	839	241
XR_001435108.1	105608701	LOC105608701	uncharacterized LOC105608701%2C transcript variant X2||uncharacterized LOC105608701%2C transcript variant X3||uncharacterized LOC105608701%2C transcript variant X1	lncRNA	Annotated_lncRNA	NC_019466.2	22141963	22180937	+	7	4742	145
XR_001436092.1	105603181	LOC105603181	uncharacterized LOC105603181%2C transcript variant X2||uncharacterized LOC105603181%2C transcript variant X1	lncRNA	Annotated_lncRNA	NC_019475.2	43452056	43684266	-	3	1769	96
XR_001433966.1	105606565	LOC105606565	uncharacterized LOC105606565	lncRNA	Annotated_lncRNA	NC_019459.2	8700660	8702479	+	2	1772	85
TCONS_00216244	XLOC_137419	XLOC_137419	-	novel	Novel_lncRNA	NC_019478.2	24938799	24939345	-	2	497	77
XR_001042073.2	105615842	LOC105615842	uncharacterized LOC105615842	lncRNA	Annotated_lncRNA	NC_019465.2	19963433	19964914	+	2	1424	104
XR_001023536.2	105604109	LOC105604109	uncharacterized LOC105604109%2C transcript variant X1	lncRNA	Annotated_lncRNA	NC_019478.2	42089187	42098059	+	3	4743	183
XR_001434756.1	106990145	LOC106990145	uncharacterized LOC106990145%2C transcript variant X1||uncharacterized LOC106990145%2C transcript variant X2||uncharacterized LOC106990145%2C transcript variant X3||uncharacterized LOC106990145%2C transcript variant X4||uncharacterized LOC106990145%2C transcript variant X5	lncRNA	Annotated_lncRNA	NC_019462.2	78556165	78572941	+	5	9295	167
TCONS_00155617	101105431	FAM210B	family with sequence similarity 210 member B||LOW QUALITY PROTEIN: protein FAM210B	protein_coding	Novel_lncRNA	NC_019470.2	58768523	58774509	+	2	285	95
TCONS_00222482	101121988	VTI1A	vesicle transport through interaction with t-SNAREs homolog 1A isoform X3||vesicle transport through interaction with t-SNAREs homolog 1A isoform X4||vesicle transport through interaction with t-SNAREs 1A%2C transcript variant X4||vesicle transport through interaction with t-SNAREs homolog 1A isoform X5||vesicle transport through interaction with t-SNAREs 1A%2C transcript variant X6||vesicle tran…	protein_coding	Novel_lncRNA	NC_019479.2	31871524	31873148	-	2	375	124
TCONS_00144463	101117261	CEP112	centrosomal protein 112kDa%2C transcript variant X7||centrosomal protein 112kDa%2C transcript variant X9||centrosomal protein 112kDa%2C transcript variant X1||centrosomal protein 112kDa%2C transcript variant X10||centrosomal protein of 112 kDa isoform X7||centrosomal protein of 112 kDa isoform X2||centrosomal protein 112kDa%2C transcript variant X6||centrosomal protein 112kDa%2C transcript varian…	protein_coding	Novel_lncRNA	NC_019468.2	61352570	61378027	-	2	1254	76
TCONS_00028799	XLOC_018356	XLOC_018356	-	novel	Novel_lncRNA	NC_019459.2	74167241	74169545	+	2	224	74
TCONS_00245993	106991990	F8A1	LOW QUALITY PROTEIN: factor VIII intron 22 protein||coagulation factor VIII-associated 1	protein_coding	Novel_lncRNA	NC_019484.2	75337094	75365133	+	7	1591	304
XR_001435346.1	106991437	LOC106991437	uncharacterized LOC106991437	lncRNA	Annotated_lncRNA	NC_019468.2	48637422	48637940	+	3	404	99
XR_001021896.1	101114216	LOC101114216	uncharacterized LOC101114216%2C transcript variant X37||uncharacterized LOC101114216%2C transcript variant X31||uncharacterized LOC101114216%2C transcript variant X10||uncharacterized LOC101114216%2C transcript variant X11||uncharacterized LOC101114216%2C transcript variant X28||uncharacterized LOC101114216%2C transcript variant X22||uncharacterized LOC101114216%2C transcript variant X21||unchara…	lncRNA	Annotated_lncRNA	NC_019475.2	1063946	1134079	+	12	5880	216
XR_001434855.1	105609536	LOC105609536	uncharacterized LOC105609536%2C transcript variant X2||uncharacterized LOC105609536%2C transcript variant X1	lncRNA	Annotated_lncRNA	NC_019463.2	96405788	96608500	-	4	349	63
XR_001435396.1	106991478	LOC106991478	uncharacterized LOC106991478||cytochrome c pseudogene	lncRNA	Annotated_lncRNA	NC_019469.2	26727670	26743973	-	2	16244	143
TCONS_00143900	101117601	RNF157	LOW QUALITY PROTEIN: RING finger protein 157 isoform X1||ring finger protein 157%2C transcript variant X1	protein_coding	Novel_lncRNA	NC_019468.2	54470665	54471298	-	2	234	62
XR_001435349.1	105616411	LOC105616411	uncharacterized LOC105616411%2C transcript variant X1||uncharacterized LOC105616411%2C transcript variant X2||uncharacterized LOC105616411%2C transcript variant X3	lncRNA	Annotated_lncRNA	NC_019468.2	51833348	52243549	+	5	445	101
XR_001434039.1	105607961	LOC105607961	uncharacterized LOC105607961%2C transcript variant X1	lncRNA	Annotated_lncRNA	NC_019459.2	70463830	70472320	+	4	1157	76
TCONS_00081898	XLOC_052420	XLOC_052420	-	novel	Novel_lncRNA	NC_019462.2	5450224	5450918	+	2	252	83
XR_001436493.1	105604159	LOC105604159	uncharacterized LOC105604159	lncRNA	Annotated_lncRNA	NC_019478.2	49622232	49628962	-	3	6006	280
TCONS_00209507	XLOC_133099	XLOC_133099	-	novel	Novel_lncRNA	NC_019477.2	8856789	8865183	-	5	794	131
TCONS_00124893	XLOC_080494	XLOC_080494	-	novel	Novel_lncRNA	NC_019466.2	18958994	18959342	-	2	295	98
XR_001040047.1	105615084	LOC105615084	uncharacterized LOC105615084	lncRNA	Annotated_lncRNA	NC_019461.2	93301547	93304318	+	2	2738	85
TCONS_00006212	101119172	DCAF8	LOW QUALITY PROTEIN: DDB1- and CUL4-associated factor 8 isoform X1||DDB1 and CUL4 associated factor 8%2C transcript variant X1	protein_coding	Novel_lncRNA	NC_019458.2	109460636	109476406	+	2	668	201
TCONS_00179987	XLOC_114443	XLOC_114443	-	novel	Novel_lncRNA	NC_019472.2	75528963	75531448	-	3	566	87
TCONS_00005783	101120032	DAP3	28S ribosomal protein S29%2C mitochondrial isoform X5||death associated protein 3%2C transcript variant X7||death associated protein 3%2C transcript variant X4||28S ribosomal protein S29%2C mitochondrial isoform X2||28S ribosomal protein S29%2C mitochondrial isoform X3||death associated protein 3%2C transcript variant X1||death associated protein 3%2C transcript variant X2||death associated prote…	protein_coding	Novel_lncRNA	NC_019458.2	104146599	104172773	+	2	330	76
XR_001435679.1	106991594	LOC106991594	uncharacterized LOC106991594%2C transcript variant X2||uncharacterized LOC106991594%2C transcript variant X1||uncharacterized LOC106991594%2C transcript variant X3	lncRNA	Annotated_lncRNA	NC_019471.2	25278647	25292587	-	3	1329	106
XR_001434028.1	105607964	LOC105607964	uncharacterized LOC105607964%2C transcript variant X10||uncharacterized LOC105607964%2C transcript variant X11||uncharacterized LOC105607964%2C transcript variant X1||uncharacterized LOC105607964%2C transcript variant X9||uncharacterized LOC105607964%2C transcript variant X8||uncharacterized LOC105607964%2C transcript variant X2||uncharacterized LOC105607964%2C transcript variant X5||uncharacteri…	lncRNA	Annotated_lncRNA	NC_019459.2	70306001	70447179	-	15	2686	136
XR_001436607.1	105604543	LOC105604543	uncharacterized LOC105604543%2C transcript variant X3||uncharacterized LOC105604543%2C transcript variant X6||uncharacterized LOC105604543%2C transcript variant X10||uncharacterized LOC105604543%2C transcript variant X5||uncharacterized LOC105604543%2C transcript variant X8||uncharacterized LOC105604543%2C transcript variant X9||uncharacterized LOC105604543%2C transcript variant X4||uncharacteriz…	lncRNA	Annotated_lncRNA	NC_019480.2	56134228	56155109	+	6	7286	118
TCONS_00155236	105616788	LOC105616788	putative uncharacterized protein encoded by LINC00176%2C transcript variant X1||LOW QUALITY PROTEIN: basic proline-rich protein-like isoform X1	protein_coding	Novel_lncRNA	NC_019470.2	53070387	53072036	+	2	299	99
TCONS_00113287	101114708	FOXN3	forkhead box protein N3 isoform X1||forkhead box N3%2C transcript variant X1	protein_coding	Novel_lncRNA	NC_019464.2	97635535	97643676	-	2	255	84
TCONS_00158352	XLOC_101354	XLOC_101354	-	novel	Novel_lncRNA	NC_019470.2	27835038	27836861	-	2	1762	90
XR_001037944.2	105612213	LOC105612213	uncharacterized LOC105612213	lncRNA	Annotated_lncRNA	NC_019458.2	41582630	41606207	+	5	2381	90
TCONS_00043368	101123443	ARHGAP15	rho GTPase-activating protein 15 isoform X1||Rho GTPase activating protein 15%2C transcript variant X2||rho GTPase-activating protein 15 isoform X2||Rho GTPase activating protein 15%2C transcript variant X1	protein_coding	Novel_lncRNA	NC_019459.2	165430566	165477891	-	2	888	146
TCONS_00167531	XLOC_106713	XLOC_106713	-	novel	Novel_lncRNA	NC_019471.2	3813450	3813768	-	2	258	56
TCONS_00020967	101116796	ZBTB20	LOW QUALITY PROTEIN: zinc finger and BTB domain-containing protein 20||zinc finger and BTB domain containing 20	protein_coding	Novel_lncRNA	NC_019458.2	177407303	178011010	-	7	620	66
TCONS_00020966	101116796	ZBTB20	LOW QUALITY PROTEIN: zinc finger and BTB domain-containing protein 20||zinc finger and BTB domain containing 20	protein_coding	Novel_lncRNA	NC_019458.2	177344957	177965255	-	6	1111	75
TCONS_00122074	100302103	LYN	LYN proto-oncogene%2C Src family tyrosine kinase%2C transcript variant X2||LYN proto-oncogene%2C Src family tyrosine kinase%2C transcript variant X3||LYN proto-oncogene%2C Src family tyrosine kinase%2C transcript variant X4||tyrosine-protein kinase Lyn||tyrosine-protein kinase Lyn isoform X2||tyrosine-protein kinase Lyn isoform X1||LYN proto-oncogene%2C Src family tyrosine kinase%2C transcript va…	protein_coding	Novel_lncRNA	NC_019466.2	35855480	35879056	+	2	997	134
TCONS_00044865	101103788	IKZF2	IKAROS family zinc finger 2%2C transcript variant X8||IKAROS family zinc finger 2%2C transcript variant X7||IKAROS family zinc finger 2%2C transcript variant X11||zinc finger protein Helios isoform X1||IKAROS family zinc finger 2%2C transcript variant X4||IKAROS family zinc finger 2%2C transcript variant X10||IKAROS family zinc finger 2%2C transcript variant X2||IKAROS family zinc finger 2%2C tra…	protein_coding	Novel_lncRNA	NC_019459.2	214034528	214119232	-	2	3009	114
TCONS_00225284	XLOC_143012	XLOC_143012	-	novel	Novel_lncRNA	NC_019480.2	54617298	54617905	+	2	216	51
TCONS_00044868	XLOC_028716	XLOC_028716	-	novel	Novel_lncRNA	NC_019459.2	214207900	214214821	-	3	227	60
XR_001023748.2	105604284	LOC105604284	uncharacterized LOC105604284%2C transcript variant X1||uncharacterized LOC105604284%2C transcript variant X2	lncRNA	Annotated_lncRNA	NC_019479.2	29930530	29932940	-	3	1716	212
TCONS_00225280	XLOC_143008	XLOC_143008	-	novel	Novel_lncRNA	NC_019480.2	54498482	54536311	+	2	696	101
TCONS_00039257	101123530	GDA	guanine deaminase isoform X1||guanine deaminase%2C transcript variant X1	protein_coding	Novel_lncRNA	NC_019459.2	63881066	63889300	-	2	312	103
TCONS_00159917	XLOC_102309	XLOC_102309	-	novel	Novel_lncRNA	NC_019470.2	53795489	53796305	-	2	745	248
XR_001436002.1	101114216	LOC101114216	uncharacterized LOC101114216%2C transcript variant X37||uncharacterized LOC101114216%2C transcript variant X31||uncharacterized LOC101114216%2C transcript variant X10||uncharacterized LOC101114216%2C transcript variant X11||uncharacterized LOC101114216%2C transcript variant X28||uncharacterized LOC101114216%2C transcript variant X22||uncharacterized LOC101114216%2C transcript variant X21||unchara…	lncRNA	Annotated_lncRNA	NC_019475.2	991683	1134079	+	24	11798	216
XR_001039940.2	105615043	LOC105615043	uncharacterized LOC105615043	lncRNA	Annotated_lncRNA	NC_019458.2	74439041	74443086	-	3	1084	90
XR_001436248.1	106991771	LOC106991771	uncharacterized LOC106991771%2C transcript variant X1	lncRNA	Annotated_lncRNA	NC_019476.2	37735250	37742138	+	3	5932	105
XR_001041949.2	105611821	LOC105611821	uncharacterized LOC105611821	lncRNA	Annotated_lncRNA	NC_019464.2	88689911	88701262	+	2	479	56
TCONS_00035613	101105220	EIF4G3	eukaryotic translation initiation factor 4 gamma 3 isoform X17||eukaryotic translation initiation factor 4 gamma 3 isoform X4||eukaryotic translation initiation factor 4 gamma 3 isoform X20||eukaryotic translation initiation factor 4 gamma 3 isoform X11||eukaryotic translation initiation factor 4 gamma%2C 3%2C transcript variant X6||eukaryotic translation initiation factor 4 gamma%2C 3%2C transcr…	protein_coding	Novel_lncRNA	NC_019459.2	244453329	244556401	+	7	8131	140
XR_001436132.1	105603275	LOC105603275	uncharacterized LOC105603275%2C transcript variant X1||uncharacterized LOC105603275%2C transcript variant X2||uncharacterized LOC105603275%2C transcript variant X3	lncRNA	Annotated_lncRNA	NC_019475.2	66488269	66492280	-	4	1423	132
TCONS_00223992	101110376	LOC101110376	LOW QUALITY PROTEIN: zinc finger protein 271||zinc finger protein 271%2C transcript variant X1	protein_coding	Novel_lncRNA	NC_019480.2	21986249	21997901	+	2	9261	706
TCONS_00023049	101118840	PHC3	polyhomeotic homolog 3 (Drosophila)%2C transcript variant X5||polyhomeotic homolog 3 (Drosophila)%2C transcript variant X7||polyhomeotic homolog 3 (Drosophila)%2C transcript variant X1||polyhomeotic homolog 3 (Drosophila)%2C transcript variant X4||polyhomeotic-like protein 3 isoform X4||polyhomeotic-like protein 3 isoform X9||polyhomeotic-like protein 3 isoform X3||polyhomeotic-like protein 3 iso…	protein_coding	Novel_lncRNA	NC_019458.2	215126696	215131505	-	3	547	159
TCONS_00092803	XLOC_059238	XLOC_059238	-	novel	Novel_lncRNA	NC_019462.2	66728457	66730516	-	2	490	75
TCONS_00023046	101118840	PHC3	polyhomeotic homolog 3 (Drosophila)%2C transcript variant X5||polyhomeotic homolog 3 (Drosophila)%2C transcript variant X7||polyhomeotic homolog 3 (Drosophila)%2C transcript variant X1||polyhomeotic homolog 3 (Drosophila)%2C transcript variant X4||polyhomeotic-like protein 3 isoform X4||polyhomeotic-like protein 3 isoform X9||polyhomeotic-like protein 3 isoform X3||polyhomeotic-like protein 3 iso…	protein_coding	Novel_lncRNA	NC_019458.2	215084355	215086102	-	2	900	171
TCONS_00099857	XLOC_064066	XLOC_064066	-	novel	Novel_lncRNA	NC_019463.2	58662606	58664777	-	2	1291	87
TCONS_00054995	XLOC_035050	XLOC_035050	-	novel	Novel_lncRNA	NC_019460.2	153860028	153876802	+	4	2645	179
XR_001436058.1	105603128	LOC105603128	uncharacterized LOC105603128%2C transcript variant X8||uncharacterized LOC105603128%2C transcript variant X1||uncharacterized LOC105603128%2C transcript variant X4||uncharacterized LOC105603128%2C transcript variant X3||uncharacterized LOC105603128%2C transcript variant X2||uncharacterized LOC105603128%2C transcript variant X6||uncharacterized LOC105603128%2C transcript variant X5||uncharacterize…	lncRNA	Annotated_lncRNA	NC_019475.2	26779047	26907208	+	7	10233	182
XR_001022520.2	105603410	LOC105603410	uncharacterized LOC105603410%2C transcript variant X1	lncRNA	Annotated_lncRNA	NC_019476.2	16843436	16849090	+	2	921	91
XR_001434038.1	105607964	LOC105607964	uncharacterized LOC105607964%2C transcript variant X10||uncharacterized LOC105607964%2C transcript variant X11||uncharacterized LOC105607964%2C transcript variant X1||uncharacterized LOC105607964%2C transcript variant X9||uncharacterized LOC105607964%2C transcript variant X8||uncharacterized LOC105607964%2C transcript variant X2||uncharacterized LOC105607964%2C transcript variant X5||uncharacteri…	lncRNA	Annotated_lncRNA	NC_019459.2	70338079	70447176	-	10	1937	136
TCONS_00031280	101103874	SCN3A	sodium channel%2C voltage gated%2C type III alpha subunit%2C transcript variant X8||sodium channel%2C voltage gated%2C type III alpha subunit%2C transcript variant X7||sodium channel protein type 3 subunit alpha isoform X2||sodium channel%2C voltage gated%2C type III alpha subunit%2C transcript variant X9||sodium channel%2C voltage gated%2C type III alpha subunit%2C transcript variant X6||sodium …	protein_coding	Novel_lncRNA	NC_019459.2	143232179	143254377	+	2	306	85
TCONS_00165361	XLOC_105601	XLOC_105601	-	novel	Novel_lncRNA	NC_019471.2	50465531	50480669	+	3	1120	78
XR_001043565.1	105616364	LOC105616364	uncharacterized LOC105616364%2C transcript variant X1||uncharacterized LOC105616364%2C transcript variant X2	lncRNA	Annotated_lncRNA	NC_019468.2	38302353	38336377	+	3	676	88
TCONS_00060985	XLOC_038721	XLOC_038721	-	novel	Novel_lncRNA	NC_019460.2	21245590	21282057	-	3	226	55
TCONS_00194792	XLOC_124303	XLOC_124303	-	novel	Novel_lncRNA	NC_019475.2	46574108	46576839	+	2	1565	85
XR_001434299.1	105606430	LOC105606430	uncharacterized LOC105606430%2C transcript variant X1||uncharacterized LOC105606430%2C transcript variant X2||uncharacterized LOC105606430%2C transcript variant X3	lncRNA	Annotated_lncRNA	NC_019460.2	62152976	62192951	+	3	2336	171
TCONS_00035959	101107679	PADI6	protein-arginine deiminase type-6 isoform X1||peptidyl arginine deiminase%2C type VI%2C transcript variant X1	protein_coding	Novel_lncRNA	NC_019459.2	248047287	248048785	+	2	530	169
TCONS_00112886	XLOC_072232	XLOC_072232	-	novel	Novel_lncRNA	NC_019464.2	83603620	83605497	-	2	1212	151
TCONS_00062358	XLOC_039704	XLOC_039704	-	novel	Novel_lncRNA	NC_019460.2	56483636	56486806	-	2	294	59
XR_001039418.1	105613005	LOC105613005	uncharacterized LOC105613005%2C transcript variant X1||uncharacterized LOC105613005%2C transcript variant X2||uncharacterized LOC105613005%2C transcript variant X3	lncRNA	Annotated_lncRNA	NC_019460.2	184778613	184801265	+	3	2554	117
TCONS_00002725	101101935	DNAJB4	DnaJ heat shock protein family (Hsp40) member B4%2C transcript variant X1||dnaJ homolog subfamily B member 4 isoform X1||DnaJ heat shock protein family (Hsp40) member B4%2C transcript variant X2||dnaJ homolog subfamily B member 4 isoform X2	protein_coding	Novel_lncRNA	NC_019458.2	53715891	53719638	+	2	3697	154
TCONS_00062293	101121501	CTNNA2	catenin alpha 2%2C transcript variant X3||catenin alpha 2%2C transcript variant X4||catenin alpha-2 isoform X1||catenin alpha-2 isoform X2||catenin alpha 2%2C transcript variant X5||catenin alpha-2 isoform X3||catenin alpha 2%2C transcript variant X1||catenin alpha-2 isoform X4||catenin alpha 2%2C transcript variant X2	protein_coding	Novel_lncRNA	NC_019460.2	51748927	51764548	-	2	521	62
XR_001433874.1	106990873	LOC106990873	uncharacterized LOC106990873	lncRNA	Annotated_lncRNA	NC_019458.2	189066779	189146545	+	3	800	128
XR_001436012.1	101114216	LOC101114216	uncharacterized LOC101114216%2C transcript variant X37||uncharacterized LOC101114216%2C transcript variant X31||uncharacterized LOC101114216%2C transcript variant X10||uncharacterized LOC101114216%2C transcript variant X11||uncharacterized LOC101114216%2C transcript variant X28||uncharacterized LOC101114216%2C transcript variant X22||uncharacterized LOC101114216%2C transcript variant X21||unchara…	lncRNA	Annotated_lncRNA	NC_019475.2	991683	1134079	+	24	10986	216
TCONS_00119501	101118620	PHACTR2	phosphatase and actin regulator 2 isoform X7||phosphatase and actin regulator 2 isoform X6||phosphatase and actin regulator 2%2C transcript variant X8||phosphatase and actin regulator 2%2C transcript variant X7||phosphatase and actin regulator 2 isoform X4||phosphatase and actin regulator 2%2C transcript variant X3||phosphatase and actin regulator 2%2C transcript variant X4||phosphatase and actin…	protein_coding	Novel_lncRNA	NC_019465.2	67840805	67860453	-	2	1206	132
XR_001043602.2	105616378	LOC105616378	uncharacterized LOC105616378%2C transcript variant X1||uncharacterized LOC105616378%2C transcript variant X2	lncRNA	Annotated_lncRNA	NC_019468.2	42326635	42328580	-	3	1258	132
TCONS_00221900	XLOC_140810	XLOC_140810	-	novel	Novel_lncRNA	NC_019479.2	19681770	19689030	-	3	3029	160
TCONS_00088570	100302745	CIB3	calcium and integrin binding family member 3%2C transcript variant X1||calcium and integrin binding family member 3%2C transcript variant X2||calcium and integrin-binding family member 3 isoform X1||calcium and integrin-binding family member 3 isoform X2	protein_coding	Novel_lncRNA	NC_019462.2	6561289	6564868	-	2	1439	138
TCONS_00194429	XLOC_124053	XLOC_124053	-	novel	Novel_lncRNA	NC_019475.2	34667329	34667660	+	2	241	42
TCONS_00083499	101122785	SLC22A5	solute carrier family 22 (organic cation/carnitine transporter)%2C member 5%2C transcript variant X1||solute carrier family 22 member 5 isoform X1	protein_coding	Novel_lncRNA	NC_019462.2	19506747	19537358	+	2	240	78
XR_001041573.2	105608910	LOC105608910	uncharacterized LOC105608910%2C transcript variant X3||uncharacterized LOC105608910%2C transcript variant X7||uncharacterized LOC105608910%2C transcript variant X8||uncharacterized LOC105608910%2C transcript variant X6||uncharacterized LOC105608910%2C transcript variant X1||uncharacterized LOC105608910%2C transcript variant X4||uncharacterized LOC105608910%2C transcript variant X2||uncharacterize…	lncRNA	Annotated_lncRNA	NC_019464.2	32843817	32856986	-	5	2202	137
XR_001435611.1	105602001	LOC105602001	uncharacterized LOC105602001%2C transcript variant X1	lncRNA	Annotated_lncRNA	NC_019471.2	59357352	59362351	-	2	869	118
XR_001433987.1	105607140	LOC105607140	uncharacterized LOC105607140%2C transcript variant X2||uncharacterized LOC105607140%2C transcript variant X3||uncharacterized LOC105607140%2C transcript variant X1||uncharacterized LOC105607140%2C transcript variant X4	lncRNA	Annotated_lncRNA	NC_019459.2	32667105	32682487	-	5	6939	122
TCONS_00240008	XLOC_152298	XLOC_152298	-	novel	Novel_lncRNA	NC_019483.2	5659285	5659865	+	2	369	93
TCONS_00074217	XLOC_047407	XLOC_047407	-	novel	Novel_lncRNA	NC_019461.2	69742651	69747469	+	2	4701	175
XR_001433896.1	105603381	LOC105603381	uncharacterized LOC105603381	lncRNA	Annotated_lncRNA	NC_019458.2	215003880	215004948	+	2	955	78
TCONS_00112081	101117591	LOC101117591	leucine-rich repeat-containing protein 9%2C transcript variant X1||leucine-rich repeat-containing protein 9 isoform X1||leucine-rich repeat-containing protein 9%2C transcript variant X2||leucine-rich repeat-containing protein 9 isoform X2	protein_coding	Novel_lncRNA	NC_019464.2	69129104	69152828	-	2	234	77
TCONS_00112082	101117850	PCNXL4	pecanex-like protein 4 isoform X1||pecanex-like 4 (Drosophila)%2C transcript variant X4||pecanex-like protein 4 isoform X2||pecanex-like 4 (Drosophila)%2C transcript variant X2||pecanex-like 4 (Drosophila)%2C transcript variant X5||pecanex-like 4 (Drosophila)%2C transcript variant X3||pecanex-like 4 (Drosophila)%2C transcript variant X1	protein_coding	Novel_lncRNA	NC_019464.2	69180025	69188764	-	2	1082	150
TCONS_00076546	XLOC_048967	XLOC_048967	-	novel	Novel_lncRNA	NC_019461.2	116948886	116949693	+	2	337	112
TCONS_00179308	101119503	IMMP1L	inner mitochondrial membrane peptidase subunit 1%2C transcript variant X4||inner mitochondrial membrane peptidase subunit 1%2C transcript variant X7||inner mitochondrial membrane peptidase subunit 1%2C transcript variant X2||mitochondrial inner membrane protease subunit 1||inner mitochondrial membrane peptidase subunit 1%2C transcript variant X1||inner mitochondrial membrane peptidase subunit 1%2…	protein_coding	Novel_lncRNA	NC_019472.2	60372686	60407117	-	4	12439	153
TCONS_00185706	XLOC_118574	XLOC_118574	-	novel	Novel_lncRNA	NC_019474.2	3884995	3886781	+	2	315	61
TCONS_00188962	XLOC_120602	XLOC_120602	-	novel	Novel_lncRNA	NC_019474.2	71532687	71535460	+	3	1871	174
TCONS_00183150	101107136	FBXW11	F-box/WD repeat-containing protein 11 isoform X1||F-box and WD repeat domain containing 11%2C transcript variant X5||F-box/WD repeat-containing protein 11 isoform X4||F-box and WD repeat domain containing 11%2C transcript variant X1||F-box and WD repeat domain containing 11%2C transcript variant X2||F-box and WD repeat domain containing 11%2C transcript variant X7||F-box/WD repeat-containing prot…	protein_coding	Novel_lncRNA	NC_019473.2	3764349	3808337	-	2	2092	107
TCONS_00183152	101107136	FBXW11	F-box/WD repeat-containing protein 11 isoform X1||F-box and WD repeat domain containing 11%2C transcript variant X5||F-box/WD repeat-containing protein 11 isoform X4||F-box and WD repeat domain containing 11%2C transcript variant X1||F-box and WD repeat domain containing 11%2C transcript variant X2||F-box and WD repeat domain containing 11%2C transcript variant X7||F-box/WD repeat-containing prot…	protein_coding	Novel_lncRNA	NC_019473.2	3778958	3805837	-	2	972	142
TCONS_00165399	101108413	LOC101108413	phospholipase A2 inhibitor and Ly6/PLAUR domain-containing protein-like isoform X1||phospholipase A2 inhibitor and Ly6/PLAUR domain-containing protein-like%2C transcript variant X1	protein_coding	Novel_lncRNA	NC_019471.2	50704387	50705223	+	2	647	138
TCONS_00005821	101121729	ARHGEF2	Rho/Rac guanine nucleotide exchange factor 2%2C transcript variant X1||LOW QUALITY PROTEIN: rho guanine nucleotide exchange factor 2 isoform X1	protein_coding	Novel_lncRNA	NC_019458.2	104472262	104480451	+	2	3469	117
TCONS_00046933	XLOC_029954	XLOC_029954	-	novel	Novel_lncRNA	NC_019459.2	245658201	245659322	-	2	456	72
XR_001435986.1	106990169	LOC106990169	uncharacterized LOC106990169%2C transcript variant X2||uncharacterized LOC106990169%2C transcript variant X3||uncharacterized LOC106990169%2C transcript variant X1	lncRNA	Annotated_lncRNA	NC_019475.2	689812	714208	+	4	786	103
XR_001434415.1	106991082	LOC106991082	uncharacterized LOC106991082	lncRNA	Annotated_lncRNA	NC_019460.2	178732444	178740442	-	2	6112	196
XR_001433891.1	106990879	LOC106990879	uncharacterized LOC106990879	lncRNA	Annotated_lncRNA	NC_019458.2	200997646	201000674	-	3	1770	182
XR_001022045.2	105603087	LOC105603087	uncharacterized LOC105603087	lncRNA	Annotated_lncRNA	NC_019475.2	18923734	18925671	-	2	412	119
XR_001435366.1	105610544	LOC105610544	uncharacterized LOC105610544	lncRNA	Annotated_lncRNA	NC_019468.2	61050064	61051528	+	2	1218	129
XR_001042841.2	105609920	LOC105609920	uncharacterized LOC105609920%2C transcript variant X3||uncharacterized LOC105609920%2C transcript variant X2||uncharacterized LOC105609920%2C transcript variant X1	lncRNA	Annotated_lncRNA	NC_019466.2	76459378	76515643	-	3	2764	120
TCONS_00168047	XLOC_107058	XLOC_107058	-	novel	Novel_lncRNA	NC_019471.2	11511917	11582647	-	4	3288	178
TCONS_00168046	XLOC_107058	XLOC_107058	-	novel	Novel_lncRNA	NC_019471.2	11511917	11517053	-	3	1837	147
TCONS_00035949	XLOC_022857	XLOC_022857	-	novel	Novel_lncRNA	NC_019459.2	247994162	247995656	+	2	237	67
TCONS_00151375	101120347	ANGPTL1	angiopoietin-related protein 1||angiopoietin like 1	protein_coding	Novel_lncRNA	NC_019469.2	58223405	58299434	-	14	1526	449
TCONS_00157570	101114796	ITIH2	inter-alpha-trypsin inhibitor heavy chain H2||inter-alpha-trypsin inhibitor heavy chain 2	protein_coding	Novel_lncRNA	NC_019470.2	11809314	11817313	-	2	2586	126
TCONS_00230732	101119359	ORAI2	ORAI calcium release-activated calcium modulator 2%2C transcript variant X5||protein orai-2 isoform X2||ORAI calcium release-activated calcium modulator 2%2C transcript variant X1||protein orai-2 isoform X1||ORAI calcium release-activated calcium modulator 2%2C transcript variant X4||ORAI calcium release-activated calcium modulator 2%2C transcript variant X2||ORAI calcium release-activated calciu…	protein_coding	Novel_lncRNA	NC_019481.2	34486897	34489230	+	2	2267	172
TCONS_00230731	101119359	ORAI2	ORAI calcium release-activated calcium modulator 2%2C transcript variant X5||protein orai-2 isoform X2||ORAI calcium release-activated calcium modulator 2%2C transcript variant X1||protein orai-2 isoform X1||ORAI calcium release-activated calcium modulator 2%2C transcript variant X4||ORAI calcium release-activated calcium modulator 2%2C transcript variant X2||ORAI calcium release-activated calciu…	protein_coding	Novel_lncRNA	NC_019481.2	34486897	34489230	+	2	1254	136
TCONS_00151374	101120347	ANGPTL1	angiopoietin-related protein 1||angiopoietin like 1	protein_coding	Novel_lncRNA	NC_019469.2	58223405	58286961	-	10	878	285
TCONS_00104940	XLOC_067211	XLOC_067211	-	novel	Novel_lncRNA	NC_019464.2	41036414	41037945	+	2	438	113
TCONS_00130661	XLOC_084427	XLOC_084427	-	novel	Novel_lncRNA	NC_019467.2	84910817	84911321	+	2	286	55
TCONS_00130662	XLOC_084428	XLOC_084428	-	novel	Novel_lncRNA	NC_019467.2	84911789	84912369	+	2	527	144
XR_001435634.1	105609363	LOC105609363	uncharacterized LOC105609363	lncRNA	Annotated_lncRNA	NC_019471.2	6446882	6460276	+	4	539	115
TCONS_00232993	101104452	IGSF6	immunoglobulin superfamily member 6	protein_coding	Novel_lncRNA	NC_019481.2	20143670	20192278	-	5	1872	372
XR_001044637.1	105606212	LOC105606212	uncharacterized LOC105606212%2C transcript variant X1||uncharacterized LOC105606212%2C transcript variant X2	lncRNA	Annotated_lncRNA	NC_019470.2	57763242	57772565	-	5	754	205
TCONS_00130668	106991369	LOC106991369	adhesive plaque matrix protein-like	protein_coding	Novel_lncRNA	NC_019467.2	85160786	85321643	+	3	1111	200
TCONS_00164370	XLOC_105120	XLOC_105120	-	novel	Novel_lncRNA	NC_019471.2	41302149	41305315	+	2	372	90
XR_001433997.1	105607546	LOC105607546	uncharacterized LOC105607546%2C transcript variant X2||uncharacterized LOC105607546%2C transcript variant X1||uncharacterized LOC105607546%2C transcript variant X3	lncRNA	Annotated_lncRNA	NC_019459.2	47751523	48052128	+	3	3588	81
TCONS_00165762	101117867	SAE1	SUMO-activating enzyme subunit 1 isoform X1||SUMO-activating enzyme subunit 1 isoform X3||SUMO1 activating enzyme subunit 1%2C transcript variant X1||SUMO-activating enzyme subunit 1 isoform X2||SUMO1 activating enzyme subunit 1%2C transcript variant X2||SUMO1 activating enzyme subunit 1%2C transcript variant X3||SUMO1 activating enzyme subunit 1%2C transcript variant X4||SUMO-activating enzyme s…	protein_coding	Novel_lncRNA	NC_019471.2	53102474	53105970	+	2	901	125
TCONS_00156299	XLOC_100010	XLOC_100010	-	novel	Novel_lncRNA	NC_019470.2	66473141	66474538	+	2	652	126
XR_001043106.2	105610605	LOC105610605	uncharacterized LOC105610605	lncRNA	Annotated_lncRNA	NC_019458.2	6260868	6277269	+	3	1614	130
TCONS_00137973	XLOC_089057	XLOC_089057	-	novel	Novel_lncRNA	NC_019468.2	50478278	50478786	+	2	416	133
TCONS_00069445	XLOC_044167	XLOC_044167	-	novel	Novel_lncRNA	NC_019460.2	196546167	196584788	-	2	2476	171
TCONS_00165023	101115152	PAK4	serine/threonine-protein kinase PAK 4 isoform X1||p21 protein (Cdc42/Rac)-activated kinase 4%2C transcript variant X1	protein_coding	Novel_lncRNA	NC_019471.2	47946916	47957950	+	3	1592	161
TCONS_00069443	XLOC_044167	XLOC_044167	-	novel	Novel_lncRNA	NC_019460.2	196540409	196584688	-	2	5020	153
TCONS_00165027	101115152	PAK4	serine/threonine-protein kinase PAK 4 isoform X1||p21 protein (Cdc42/Rac)-activated kinase 4%2C transcript variant X1	protein_coding	Novel_lncRNA	NC_019471.2	47948192	47957950	+	3	1368	143
TCONS_00222248	101116007	COL17A1	collagen%2C type XVII%2C alpha 1%2C transcript variant X1||LOW QUALITY PROTEIN: collagen alpha-1(XVII) chain isoform X1	protein_coding	Novel_lncRNA	NC_019479.2	23671052	23677203	-	3	1031	80
TCONS_00083238	XLOC_053119	XLOC_053119	-	novel	Novel_lncRNA	NC_019462.2	17441546	17445569	+	2	2171	139
TCONS_00240474	XLOC_152630	XLOC_152630	-	novel	Novel_lncRNA	NC_019483.2	17931256	17936084	+	2	3071	135
TCONS_00134769	101122536	EFCAB5	EF-hand calcium binding domain 5%2C transcript variant X2||EF-hand calcium-binding domain-containing protein 5 isoform X2||EF-hand calcium-binding domain-containing protein 5 isoform X3||EF-hand calcium-binding domain-containing protein 5 isoform X1||EF-hand calcium binding domain 5%2C transcript variant X1||EF-hand calcium binding domain 5%2C transcript variant X3	protein_coding	Novel_lncRNA	NC_019468.2	20770723	20838730	+	2	3421	116
TCONS_00066133	XLOC_042069	XLOC_042069	-	novel	Novel_lncRNA	NC_019460.2	133902487	133903278	-	2	326	108
XR_001022217.1	105603195	LOC105603195	uncharacterized LOC105603195%2C transcript variant X2||uncharacterized LOC105603195%2C transcript variant X1	lncRNA	Annotated_lncRNA	NC_019475.2	48125706	48170264	+	5	1704	93
XR_001041596.1	105612215	LOC105612215	uncharacterized LOC105612215	lncRNA	Annotated_lncRNA	NC_019464.2	37309469	37333074	+	3	6879	107
TCONS_00134551	XLOC_087107	XLOC_087107	-	novel	Novel_lncRNA	NC_019468.2	18526153	18534297	+	2	260	86
TCONS_00160617	XLOC_102733	XLOC_102733	-	novel	Novel_lncRNA	NC_019470.2	63991917	63994527	-	2	2349	171
TCONS_00160618	XLOC_102733	XLOC_102733	-	novel	Novel_lncRNA	NC_019470.2	63991917	63994668	-	2	2697	188
XR_001021567.2	105602800	LOC105602800	uncharacterized LOC105602800	lncRNA	Annotated_lncRNA	NC_019474.2	34017002	34018298	+	2	816	133
TCONS_00096004	XLOC_061446	XLOC_061446	-	novel	Novel_lncRNA	NC_019463.2	68285277	68297497	+	5	5359	162
TCONS_00164869	105616883	LOC105616883	L-xylulose reductase	protein_coding	Novel_lncRNA	NC_019471.2	46562917	46563763	+	2	534	119
TCONS_00096001	XLOC_061446	XLOC_061446	-	novel	Novel_lncRNA	NC_019463.2	68285275	68297497	+	3	4563	141
TCONS_00063345	XLOC_040347	XLOC_040347	-	novel	Novel_lncRNA	NC_019460.2	77471924	77475939	-	2	3947	90
TCONS_00107414	XLOC_068697	XLOC_068697	-	novel	Novel_lncRNA	NC_019464.2	83726910	83730632	+	2	1506	120
TCONS_00098537	105615411	LOC105615411	uncharacterized LOC105615411||uncharacterized protein LOC105615411	protein_coding	Novel_lncRNA	NC_019463.2	15736830	15758685	-	7	2568	320
XR_001435741.1	105608446	LOC105608446	uncharacterized LOC105608446%2C transcript variant X1||uncharacterized LOC105608446%2C transcript variant X2	lncRNA	Annotated_lncRNA	NC_019471.2	52645301	52650188	-	2	1902	85
XR_001436328.1	105603604	LOC105603604	uncharacterized LOC105603604%2C transcript variant X1	lncRNA	Annotated_lncRNA	NC_019476.2	59116967	59123711	-	2	6651	242
TCONS_00082726	101121513	ZNF557	zinc finger protein 557 isoform X2||zinc finger protein 557 isoform X1||zinc finger protein 557%2C transcript variant X4||zinc finger protein 557%2C transcript variant X2||zinc finger protein 557%2C transcript variant X5||zinc finger protein 557%2C transcript variant X3||zinc finger protein 557%2C transcript variant X1	protein_coding	Novel_lncRNA	NC_019462.2	13596023	13612396	+	2	580	122
TCONS_00176194	101116344	DDB2	DNA damage-binding protein 2 isoform X2||damage-specific DNA binding protein 2%2C transcript variant X6||damage-specific DNA binding protein 2%2C transcript variant X1||DNA damage-binding protein 2 isoform X1||DNA damage-binding protein 2 isoform X3||damage-specific DNA binding protein 2%2C transcript variant X2||damage-specific DNA binding protein 2%2C transcript variant X5||DNA damage-binding p…	protein_coding	Novel_lncRNA	NC_019472.2	75239387	75241508	+	4	1578	162
TCONS_00016579	101120709	VAV3	vav guanine nucleotide exchange factor 3%2C transcript variant X4||vav guanine nucleotide exchange factor 3%2C transcript variant X2||guanine nucleotide exchange factor VAV3 isoform X2||vav guanine nucleotide exchange factor 3%2C transcript variant X3||guanine nucleotide exchange factor VAV3 isoform X1||guanine nucleotide exchange factor VAV3 isoform X3||vav guanine nucleotide exchange factor 3%2…	protein_coding	Novel_lncRNA	NC_019458.2	84017567	84068094	-	2	1695	127
TCONS_00253366	XLOC_161647	XLOC_161647	-	novel	Novel_lncRNA	NW_014639374.1	13111	13811	+	2	620	193
TCONS_00213614	101115663	LOC101115663	ATP-sensitive inward rectifier potassium channel 1 isoform X2||ATP-sensitive inward rectifier potassium channel 1 isoform X3||ATP-sensitive inward rectifier potassium channel 1%2C transcript variant X1||ATP-sensitive inward rectifier potassium channel 1 isoform X1||ATP-sensitive inward rectifier potassium channel 1%2C transcript variant X4||ATP-sensitive inward rectifier potassium channel 1%2C tr…	protein_coding	Novel_lncRNA	NC_019478.2	31390536	31398630	+	2	312	52
XR_001041754.2	105613517	LOC105613517	uncharacterized LOC105613517	lncRNA	Annotated_lncRNA	NC_019458.2	101776231	101778033	+	2	787	129
XR_001042224.1	105615891	LOC105615891	uncharacterized LOC105615891	lncRNA	Annotated_lncRNA	NC_019465.2	54532271	54536286	+	2	3967	102
XR_001436572.1	105604425	LOC105604425	uncharacterized LOC105604425	lncRNA	Annotated_lncRNA	NC_019480.2	21422540	21469352	+	3	4924	229
TCONS_00192482	XLOC_122802	XLOC_122802	-	novel	Novel_lncRNA	NC_019474.2	70927844	70928572	-	2	466	154
TCONS_00115504	101111290	PDE7B	cAMP-specific 3'%2C5'-cyclic phosphodiesterase 7B isoform X2||phosphodiesterase 7B%2C transcript variant X1||phosphodiesterase 7B%2C transcript variant X3||cAMP-specific 3'%2C5'-cyclic phosphodiesterase 7B isoform X1||cAMP-specific 3'%2C5'-cyclic phosphodiesterase 7B isoform X3||phosphodiesterase 7B%2C transcript variant X2	protein_coding	Novel_lncRNA	NC_019465.2	60803975	60992629	+	4	4667	131
XR_001434036.1	105607964	LOC105607964	uncharacterized LOC105607964%2C transcript variant X10||uncharacterized LOC105607964%2C transcript variant X11||uncharacterized LOC105607964%2C transcript variant X1||uncharacterized LOC105607964%2C transcript variant X9||uncharacterized LOC105607964%2C transcript variant X8||uncharacterized LOC105607964%2C transcript variant X2||uncharacterized LOC105607964%2C transcript variant X5||uncharacteri…	lncRNA	Annotated_lncRNA	NC_019459.2	70306001	70444130	-	15	3622	136
TCONS_00115051	101110340	LOC101110340	POU domain%2C class 5%2C transcription factor 1-like||LOW QUALITY PROTEIN: POU domain%2C class 5%2C transcription factor 1-like	protein_coding	Novel_lncRNA	NC_019465.2	47677109	47832525	+	4	553	90
TCONS_00010758	101104196	SLC9A9	sodium/hydrogen exchanger 9 isoform X3||sodium/hydrogen exchanger 9 isoform X1||solute carrier family 9%2C subfamily A (NHE9%2C cation proton antiporter 9)%2C member 9%2C transcript variant X3||solute carrier family 9%2C subfamily A (NHE9%2C cation proton antiporter 9)%2C member 9%2C transcript variant X2||solute carrier family 9%2C subfamily A (NHE9%2C cation proton antiporter 9)%2C member 9%2C …	protein_coding	Novel_lncRNA	NC_019458.2	242967744	243039741	+	2	973	108
XR_001436008.1	101114216	LOC101114216	uncharacterized LOC101114216%2C transcript variant X37||uncharacterized LOC101114216%2C transcript variant X31||uncharacterized LOC101114216%2C transcript variant X10||uncharacterized LOC101114216%2C transcript variant X11||uncharacterized LOC101114216%2C transcript variant X28||uncharacterized LOC101114216%2C transcript variant X22||uncharacterized LOC101114216%2C transcript variant X21||unchara…	lncRNA	Annotated_lncRNA	NC_019475.2	991683	1134079	+	26	9571	203
TCONS_00212987	101106722	LOC101106722	high mobility group protein B2	protein_coding	Novel_lncRNA	NC_019478.2	11948682	11952251	+	2	1367	151
XR_001435872.1	106991659	LOC106991659	uncharacterized LOC106991659||heterogeneous nuclear ribonucleoprotein K pseudogene	lncRNA	Annotated_lncRNA	NC_019473.2	16185491	16636879	-	4	2297	92
TCONS_00255072	XLOC_163008	XLOC_163008	-	novel	Novel_lncRNA	NW_014640419.1	29414	32535	+	2	2499	205
TCONS_00150408	101120509	THAP3	THAP domain containing%2C apoptosis associated protein 3%2C transcript variant X3||THAP domain containing%2C apoptosis associated protein 3%2C transcript variant X2||THAP domain-containing protein 3 isoform X1||THAP domain-containing protein 3 isoform X2||THAP domain-containing protein 3 isoform X3||THAP domain containing%2C apoptosis associated protein 3%2C transcript variant X1	protein_coding	Novel_lncRNA	NC_019469.2	44813105	44817462	-	5	2681	272
XR_001434379.1	106991077	LOC106991077	uncharacterized LOC106991077	lncRNA	Annotated_lncRNA	NC_019460.2	150024547	150033466	-	3	3820	131
TCONS_00150406	101120509	THAP3	THAP domain containing%2C apoptosis associated protein 3%2C transcript variant X3||THAP domain containing%2C apoptosis associated protein 3%2C transcript variant X2||THAP domain-containing protein 3 isoform X1||THAP domain-containing protein 3 isoform X2||THAP domain-containing protein 3 isoform X3||THAP domain containing%2C apoptosis associated protein 3%2C transcript variant X1	protein_coding	Novel_lncRNA	NC_019469.2	44806937	44817675	-	8	2484	304
TCONS_00150407	101120509	THAP3	THAP domain containing%2C apoptosis associated protein 3%2C transcript variant X3||THAP domain containing%2C apoptosis associated protein 3%2C transcript variant X2||THAP domain-containing protein 3 isoform X1||THAP domain-containing protein 3 isoform X2||THAP domain-containing protein 3 isoform X3||THAP domain containing%2C apoptosis associated protein 3%2C transcript variant X1	protein_coding	Novel_lncRNA	NC_019469.2	44806937	44817681	-	7	2817	237
XR_001436189.1	105603404	LOC105603404	uncharacterized LOC105603404%2C transcript variant X2||uncharacterized LOC105603404%2C transcript variant X1	lncRNA	Annotated_lncRNA	NC_019476.2	15793247	15922571	+	3	10057	170
XR_001033585.2	105610797	LOC105610797	uncharacterized LOC105610797%2C transcript variant X1||uncharacterized LOC105610797%2C transcript variant X2	lncRNA	Annotated_lncRNA	NC_019459.2	227363452	227372143	-	4	4321	96
TCONS_00087800	XLOC_056278	XLOC_056278	-	novel	Novel_lncRNA	NC_019462.2	105510272	105516374	+	2	1952	192
TCONS_00087803	XLOC_056281	XLOC_056281	-	novel	Novel_lncRNA	NC_019462.2	105552591	105552888	+	2	265	88
TCONS_00206573	XLOC_131290	XLOC_131290	-	novel	Novel_lncRNA	NC_019477.2	16769558	16774635	+	2	4718	226
TCONS_00206574	XLOC_131290	XLOC_131290	-	novel	Novel_lncRNA	NC_019477.2	16769558	16774635	+	2	4718	260
XR_001024487.1	105604908	LOC105604908	uncharacterized LOC105604908%2C transcript variant X4||uncharacterized LOC105604908%2C transcript variant X3||uncharacterized LOC105604908%2C transcript variant X2||uncharacterized LOC105604908%2C transcript variant X1	lncRNA	Annotated_lncRNA	NC_019458.2	266796090	266806568	-	5	4449	122
XR_001435773.1	105602328	LOC105602328	uncharacterized LOC105602328	lncRNA	Annotated_lncRNA	NC_019472.2	59055963	59057827	-	2	1785	88
XR_001433791.1	106990853	LOC106990853	uncharacterized LOC106990853	lncRNA	Annotated_lncRNA	NC_019458.2	98327002	98351850	+	2	867	96
TCONS_00135347	101117346	SLC16A11	LOW QUALITY PROTEIN: monocarboxylate transporter 11 isoform X1||solute carrier family 16 member 11%2C transcript variant X1	protein_coding	Novel_lncRNA	NC_019468.2	26412884	26413692	+	2	240	79
TCONS_00233916	XLOC_148317	XLOC_148317	-	novel	Novel_lncRNA	NC_019481.2	30472439	30478358	-	2	5807	134
TCONS_00233915	XLOC_148317	XLOC_148317	-	novel	Novel_lncRNA	NC_019481.2	30472439	30476681	-	2	4130	99
TCONS_00028161	XLOC_017949	XLOC_017949	-	novel	Novel_lncRNA	NC_019459.2	58721118	58721781	+	2	589	107
TCONS_00152130	443284	ASPM	abnormal spindle microtubule assembly%2C transcript variant X1||LOW QUALITY PROTEIN: abnormal spindle-like microcephaly-associated protein homolog isoform X1	protein_coding	Novel_lncRNA	NC_019469.2	74112111	74113402	-	2	1141	174
TCONS_00137237	XLOC_088668	XLOC_088668	-	novel	Novel_lncRNA	NC_019468.2	42950863	42957025	+	2	208	68
TCONS_00068242	XLOC_043387	XLOC_043387	-	novel	Novel_lncRNA	NC_019460.2	171967116	172010617	-	3	338	61
TCONS_00031912	XLOC_020411	XLOC_020411	-	novel	Novel_lncRNA	NC_019459.2	158628407	158628744	+	2	287	57
TCONS_00152135	101106957	CRB1	crumbs family member 1%2C photoreceptor morphogenesis associated%2C transcript variant X1||LOW QUALITY PROTEIN: protein crumbs homolog 1 isoform X1	protein_coding	Novel_lncRNA	NC_019469.2	74315318	74358267	-	3	684	96
TCONS_00065116	XLOC_041410	XLOC_041410	-	novel	Novel_lncRNA	NC_019460.2	111742012	111750714	-	2	8662	111
XR_001433730.1	105612174	LOC105612174	uncharacterized LOC105612174%2C transcript variant X1	lncRNA	Annotated_lncRNA	NC_019458.2	35907032	35910237	-	2	1206	103
TCONS_00199070	106991751	LOC106991751	endogenous retrovirus group K member 9 Env polyprotein-like	protein_coding	Novel_lncRNA	NC_019475.2	67677692	67697973	-	3	1351	139
TCONS_00204597	XLOC_130133	XLOC_130133	-	novel	Novel_lncRNA	NC_019476.2	50102572	50109896	-	2	1733	172
TCONS_00089890	101119043	LOC101119043	zinc finger protein 554 isoform X1||zinc finger protein 554 isoform X2||zinc finger protein 554%2C transcript variant X3||zinc finger protein 554%2C transcript variant X1||zinc finger protein 554%2C transcript variant X2	protein_coding	Novel_lncRNA	NC_019462.2	18383764	18385405	-	3	407	103
TCONS_00089891	101119043	LOC101119043	zinc finger protein 554 isoform X1||zinc finger protein 554 isoform X2||zinc finger protein 554%2C transcript variant X3||zinc finger protein 554%2C transcript variant X1||zinc finger protein 554%2C transcript variant X2	protein_coding	Novel_lncRNA	NC_019462.2	18383764	18385405	-	3	433	98
TCONS_00034391	XLOC_021978	XLOC_021978	-	novel	Novel_lncRNA	NC_019459.2	231781324	231793061	+	3	411	99
XR_001436470.1	106990353	LOC106990353	uncharacterized LOC106990353	lncRNA	Annotated_lncRNA	NC_019478.2	36353797	36371012	-	3	2651	86
TCONS_00225730	XLOC_143291	XLOC_143291	-	novel	Novel_lncRNA	NC_019480.2	61833102	61835485	+	2	984	114
TCONS_00060479	101111173	PDCL	LOW QUALITY PROTEIN: phosducin-like protein||phosducin like	protein_coding	Novel_lncRNA	NC_019460.2	12756349	12761558	-	2	1213	120
TCONS_00089897	101119557	THOP1	LOW QUALITY PROTEIN: thimet oligopeptidase||thimet oligopeptidase 1%2C transcript variant X1	protein_coding	Novel_lncRNA	NC_019462.2	18405310	18406571	-	2	688	228
TCONS_00024304	101112535	DZIP1L	DAZ interacting zinc finger protein 1-like%2C transcript variant X1||zinc finger protein DZIP1L isoform X1	protein_coding	Novel_lncRNA	NC_019458.2	248891651	248988613	-	2	250	83
TCONS_00024307	101112535	DZIP1L	DAZ interacting zinc finger protein 1-like%2C transcript variant X1||zinc finger protein DZIP1L isoform X1	protein_coding	Novel_lncRNA	NC_019458.2	248915284	248937681	-	3	479	159
XR_001433796.1	106990657	LOC106990657	uncharacterized LOC106990657%2C transcript variant X1	lncRNA	Annotated_lncRNA	NC_019458.2	99734844	99735676	+	2	603	148
TCONS_00074341	101111960	STEAP2	metalloreductase STEAP2||STEAP2 metalloreductase%2C transcript variant X1	protein_coding	Novel_lncRNA	NC_019461.2	74374726	74425745	+	2	2506	88
TCONS_00024303	101111851	A4GNT	alpha-1%2C4-N-acetylglucosaminyltransferase%2C transcript variant X5||alpha-1%2C4-N-acetylglucosaminyltransferase%2C transcript variant X1||alpha-1%2C4-N-acetylglucosaminyltransferase isoform X3||alpha-1%2C4-N-acetylglucosaminyltransferase isoform X2||alpha-1%2C4-N-acetylglucosaminyltransferase%2C transcript variant X4||alpha-1%2C4-N-acetylglucosaminyltransferase%2C transcript variant X3||alpha-1…	protein_coding	Novel_lncRNA	NC_019458.2	248884746	248894365	-	2	460	107
TCONS_00024302	101111851	A4GNT	alpha-1%2C4-N-acetylglucosaminyltransferase%2C transcript variant X5||alpha-1%2C4-N-acetylglucosaminyltransferase%2C transcript variant X1||alpha-1%2C4-N-acetylglucosaminyltransferase isoform X3||alpha-1%2C4-N-acetylglucosaminyltransferase isoform X2||alpha-1%2C4-N-acetylglucosaminyltransferase%2C transcript variant X4||alpha-1%2C4-N-acetylglucosaminyltransferase%2C transcript variant X3||alpha-1…	protein_coding	Novel_lncRNA	NC_019458.2	248884746	248894266	-	2	505	155
TCONS_00097202	105612688	LOC105612688	uncharacterized protein LOC105612688 isoform X1||translation initiation factor IF-2-like%2C transcript variant X1	protein_coding	Novel_lncRNA	NC_019463.2	101292461	101299524	+	4	1568	141
TCONS_00097203	105612688	LOC105612688	uncharacterized protein LOC105612688 isoform X1||translation initiation factor IF-2-like%2C transcript variant X1	protein_coding	Novel_lncRNA	NC_019463.2	101292461	101299524	+	4	3637	153
XR_001040282.1	105615212	LOC105615212	uncharacterized LOC105615212%2C transcript variant X1	lncRNA	Annotated_lncRNA	NC_019462.2	11910423	11916023	+	3	3049	109
TCONS_00136726	100302314	ARL5C	putative ADP-ribosylation factor-like protein 5C||ADP ribosylation factor like GTPase 5C||ADP ribosylation factor like GTPase 5C%2C transcript variant X1||putative ADP-ribosylation factor-like protein 5C isoform X1	protein_coding	Novel_lncRNA	NC_019468.2	39185804	39189288	+	2	2738	125
XR_001039252.1	105614768	LOC105614768	uncharacterized LOC105614768	lncRNA	Annotated_lncRNA	NC_019460.2	161221640	161222742	-	2	1038	78
XR_001435935.1	106991703	LOC106991703	uncharacterized LOC106991703%2C transcript variant X1	lncRNA	Annotated_lncRNA	NC_019474.2	51188762	51255313	-	7	10572	167
TCONS_00172241	101109641	ZNF787	zinc finger protein 787	protein_coding	Novel_lncRNA	NC_019471.2	60385768	60386838	-	2	785	189
TCONS_00093186	XLOC_059534	XLOC_059534	-	novel	Novel_lncRNA	NC_019462.2	83560990	83563257	-	3	521	110
XR_001436946.1	105605818	LOC105605818	uncharacterized LOC105605818%2C transcript variant X3||uncharacterized LOC105605818%2C transcript variant X2||uncharacterized LOC105605818%2C transcript variant X4||uncharacterized LOC105605818%2C transcript variant X1	lncRNA	Annotated_lncRNA	NW_014640217.1	2702	5876	+	4	1791	184
XR_001027085.2	105606989	LOC105606989	uncharacterized LOC105606989	lncRNA	Annotated_lncRNA	NC_019459.2	24231177	24238656	+	3	5901	139
XR_001434437.1	105611222	LOC105611222	uncharacterized LOC105611222	lncRNA	Annotated_lncRNA	NC_019460.2	198962995	198964110	+	2	266	73
XR_001435388.1	106991476	LOC106991476	uncharacterized LOC106991476	lncRNA	Annotated_lncRNA	NC_019469.2	5629989	5635729	-	3	977	194
TCONS_00050615	101109256	THNSL2	threonine synthase-like 2 isoform X1||threonine synthase-like 2%2C transcript variant X1	protein_coding	Novel_lncRNA	NC_019460.2	58588507	58596454	+	2	1921	108
XR_001043184.1	105616212	LOC105616212	uncharacterized LOC105616212	lncRNA	Annotated_lncRNA	NC_019467.2	71590543	71591153	+	2	507	40
TCONS_00100578	101121267	LOC101121267	transmembrane protease serine 11G-like	protein_coding	Novel_lncRNA	NC_019463.2	83570944	83589413	-	2	504	79
TCONS_00011404	XLOC_006989	XLOC_006989	-	novel	Novel_lncRNA	NC_019458.2	259668572	259670832	+	3	679	164
TCONS_00133083	101111463	GPR183	G protein-coupled receptor 183%2C transcript variant X1||G-protein coupled receptor 183||G protein-coupled receptor 183%2C transcript variant X2	protein_coding	Novel_lncRNA	NC_019467.2	75354334	75525971	-	9	2199	376
XR_001024948.1	105605281	LOC105605281	uncharacterized LOC105605281%2C transcript variant X1	lncRNA	Annotated_lncRNA	NC_019483.2	40973056	40974727	-	2	1325	96
TCONS_00092582	XLOC_059099	XLOC_059099	-	novel	Novel_lncRNA	NC_019462.2	63182793	63191402	-	3	4912	174
XR_001436418.1	105603900	LOC105603900	uncharacterized LOC105603900%2C transcript variant X3||uncharacterized LOC105603900%2C transcript variant X1||uncharacterized LOC105603900%2C transcript variant X2	lncRNA	Annotated_lncRNA	NC_019477.2	48602389	48607625	+	3	3735	199
TCONS_00256250	XLOC_163952	XLOC_163952	-	novel	Novel_lncRNA	NW_014641143.1	3524	5172	+	2	539	117
XR_001040459.2	105609260	LOC105609260	uncharacterized LOC105609260%2C transcript variant X1	lncRNA	Annotated_lncRNA	NC_019458.2	87554875	87559806	+	2	2495	168
XR_001042607.1	105616011	LOC105616011	uncharacterized LOC105616011	lncRNA	Annotated_lncRNA	NC_019466.2	27662831	27670378	-	3	1955	82
XR_001433757.1	105609234	LOC105609234	uncharacterized LOC105609234	lncRNA	Annotated_lncRNA	NC_019458.2	63685424	63692485	-	3	2085	125
TCONS_00060926	101103800	ROCK2	Rho-associated%2C coiled-coil containing protein kinase 2%2C transcript variant X4||rho-associated protein kinase 2 isoform X4||Rho-associated%2C coiled-coil containing protein kinase 2%2C transcript variant X2||rho-associated protein kinase 2 isoform X3||rho-associated protein kinase 2 isoform X1||Rho-associated%2C coiled-coil containing protein kinase 2%2C transcript variant X1||Rho-associated%…	protein_coding	Novel_lncRNA	NC_019460.2	20073089	20104872	-	2	4389	138
XR_001023254.2	105603904	LOC105603904	uncharacterized LOC105603904	lncRNA	Annotated_lncRNA	NC_019477.2	48966132	48971940	+	2	4220	169
TCONS_00053700	XLOC_034242	XLOC_034242	-	novel	Novel_lncRNA	NC_019460.2	132834315	132839924	+	2	491	57
TCONS_00101671	XLOC_065138	XLOC_065138	-	novel	Novel_lncRNA	NC_019463.2	104692204	104720311	-	3	931	115
TCONS_00004781	XLOC_002972	XLOC_002972	-	novel	Novel_lncRNA	NC_019458.2	93170424	93202537	+	4	2411	95
TCONS_00093239	101105569	TMEM161B	transmembrane protein 161B%2C transcript variant X2||transmembrane protein 161B isoform X1||transmembrane protein 161B isoform X2||transmembrane protein 161B%2C transcript variant X1	protein_coding	Novel_lncRNA	NC_019462.2	85080556	85082626	-	2	526	87
XR_001039691.1	105614956	LOC105614956	uncharacterized LOC105614956	lncRNA	Annotated_lncRNA	NC_019461.2	22188792	22195193	-	2	6337	103
XR_001021814.1	105602940	LOC105602940	uncharacterized LOC105602940	lncRNA	Annotated_lncRNA	NC_019474.2	68292786	68294351	+	2	1497	121
XR_001436030.1	101114216	LOC101114216	uncharacterized LOC101114216%2C transcript variant X37||uncharacterized LOC101114216%2C transcript variant X31||uncharacterized LOC101114216%2C transcript variant X10||uncharacterized LOC101114216%2C transcript variant X11||uncharacterized LOC101114216%2C transcript variant X28||uncharacterized LOC101114216%2C transcript variant X22||uncharacterized LOC101114216%2C transcript variant X21||unchara…	lncRNA	Annotated_lncRNA	NC_019475.2	1041400	1134079	+	16	6391	216
TCONS_00194161	XLOC_123869	XLOC_123869	-	novel	Novel_lncRNA	NC_019475.2	32092161	32093723	+	2	214	71
TCONS_00060062	XLOC_038095	XLOC_038095	-	novel	Novel_lncRNA	NC_019460.2	7537255	7542722	-	2	2201	248
XR_001040844.2	105609312	LOC105609312	uncharacterized LOC105609312%2C transcript variant X1||uncharacterized LOC105609312%2C transcript variant X2	lncRNA	Annotated_lncRNA	NC_019462.2	99774445	99917188	+	3	1502	105
TCONS_00123848	101115883	RIPK2	receptor-interacting serine/threonine-protein kinase 2||receptor interacting serine/threonine kinase 2	protein_coding	Novel_lncRNA	NC_019466.2	86331753	86426014	+	3	513	100
XR_001435310.1	106991422	LOC106991422	uncharacterized LOC106991422	lncRNA	Annotated_lncRNA	NC_019468.2	36206398	36212587	-	4	4744	152
XR_001043434.2	105611251	LOC105611251	uncharacterized LOC105611251	lncRNA	Annotated_lncRNA	NC_019468.2	23033342	23050103	+	4	1893	107
TCONS_00057397	101116896	LOC101116896	NKG2-D type II integral membrane protein%2C transcript variant X9||NKG2-D type II integral membrane protein%2C transcript variant X10||NKG2-D type II integral membrane protein%2C transcript variant X3||NKG2-D type II integral membrane protein%2C transcript variant X6||NKG2-D type II integral membrane protein%2C transcript variant X8||NKG2-D type II integral membrane protein%2C transcript variant …	protein_coding	Novel_lncRNA	NC_019460.2	203991517	204018000	+	6	749	66
TCONS_00053259	XLOC_033942	XLOC_033942	-	novel	Novel_lncRNA	NC_019460.2	125935268	125949185	+	3	3175	108
XR_001044811.2	105608654	LOC105608654	uncharacterized LOC105608654%2C transcript variant X3||uncharacterized LOC105608654%2C transcript variant X2||uncharacterized LOC105608654%2C transcript variant X1	lncRNA	Annotated_lncRNA	NC_019470.2	80277137	80280929	-	3	3078	112
TCONS_00188390	XLOC_120283	XLOC_120283	-	novel	Novel_lncRNA	NC_019474.2	67835293	67836640	+	2	1275	106
XR_001044692.2	105606903	LOC105606903	uncharacterized LOC105606903%2C transcript variant X1	lncRNA	Annotated_lncRNA	NC_019470.2	64332075	64333208	+	2	411	71
TCONS_00081156	101106422	INSIG1	insulin induced gene 1||insulin-induced gene 1 protein	protein_coding	Novel_lncRNA	NC_019461.2	116483700	116496563	-	2	2799	236
TCONS_00185866	106991695	LOC106991695	uncharacterized protein LOC106991695 isoform X2||uncharacterized LOC106991695%2C transcript variant X2||uncharacterized LOC106991695%2C transcript variant X1||uncharacterized protein LOC106991695 isoform X1||elongation factor 1-alpha 1 pseudogene	protein_coding	Novel_lncRNA	NC_019474.2	8111289	8238079	+	4	716	103
XR_001433999.1	105607546	LOC105607546	uncharacterized LOC105607546%2C transcript variant X2||uncharacterized LOC105607546%2C transcript variant X1||uncharacterized LOC105607546%2C transcript variant X3	lncRNA	Annotated_lncRNA	NC_019459.2	47751523	48335839	+	3	7428	156
XR_001434351.1	105607935	LOC105607935	uncharacterized LOC105607935%2C transcript variant X1||uncharacterized LOC105607935%2C transcript variant X5||uncharacterized LOC105607935%2C transcript variant X2||uncharacterized LOC105607935%2C transcript variant X4||uncharacterized LOC105607935%2C transcript variant X3	lncRNA	Annotated_lncRNA	NC_019460.2	129879098	129916400	+	6	8448	143
TCONS_00198302	XLOC_126480	XLOC_126480	-	novel	Novel_lncRNA	NC_019475.2	56090904	56097429	-	3	293	62
TCONS_00012279	XLOC_007561	XLOC_007561	-	novel	Novel_lncRNA	NC_019458.2	271748593	271770760	+	5	21916	287
XR_001021028.2	105602401	LOC105602401	uncharacterized LOC105602401%2C transcript variant X1||uncharacterized LOC105602401%2C transcript variant X2||uncharacterized LOC105602401%2C transcript variant X3	lncRNA	Annotated_lncRNA	NC_019472.2	80249828	80281931	+	7	7270	286
TCONS_00006912	XLOC_004194	XLOC_004194	-	novel	Novel_lncRNA	NC_019458.2	120435452	120439717	+	3	1046	96
TCONS_00088381	XLOC_056599	XLOC_056599	-	novel	Novel_lncRNA	NC_019462.2	4811289	4812091	-	2	287	76
TCONS_00013585	XLOC_008346	XLOC_008346	-	novel	Novel_lncRNA	NC_019458.2	15514169	15516979	-	2	2714	90
TCONS_00181140	XLOC_115218	XLOC_115218	-	novel	Novel_lncRNA	NC_019473.2	15577988	15578244	+	2	220	51
XR_001436593.1	105610529	LOC105610529	uncharacterized LOC105610529%2C transcript variant X1||uncharacterized LOC105610529%2C transcript variant X3||uncharacterized LOC105610529%2C transcript variant X2	lncRNA	Annotated_lncRNA	NC_019480.2	45445146	45466551	-	2	19931	174
TCONS_00022017	XLOC_013857	XLOC_013857	-	novel	Novel_lncRNA	NC_019458.2	191704582	191708709	-	2	274	59
TCONS_00146428	101114630	RERE	LOW QUALITY PROTEIN: arginine-glutamic acid dipeptide repeats protein isoform X1||arginine-glutamic acid dipeptide (RE) repeats%2C transcript variant X1	protein_coding	Novel_lncRNA	NC_019469.2	42755966	42783074	+	2	19854	153
TCONS_00001244	101109503	C1H1orf228	uncharacterized protein C1orf228 homolog isoform X3||uncharacterized protein C1orf228 homolog isoform X2||chromosome 1 open reading frame%2C human C1orf228%2C transcript variant X6||chromosome 1 open reading frame%2C human C1orf228%2C transcript variant X1||chromosome 1 open reading frame%2C human C1orf228%2C transcript variant X7||chromosome 1 open reading frame%2C human C1orf228%2C transcript v…	protein_coding	Novel_lncRNA	NC_019458.2	19101692	19106919	+	2	676	82
TCONS_00240277	XLOC_152510	XLOC_152510	-	novel	Novel_lncRNA	NC_019483.2	13402530	13407967	+	3	370	84
TCONS_00127207	101108841	PLEKHF2	pleckstrin homology domain-containing family F member 2||pleckstrin homology and FYVE domain containing 2%2C transcript variant X1	protein_coding	Novel_lncRNA	NC_019466.2	81673281	81691204	-	3	993	93
TCONS_00160053	XLOC_102398	XLOC_102398	-	novel	Novel_lncRNA	NC_019470.2	56132661	56134847	-	2	205	67
TCONS_00237920	XLOC_150956	XLOC_150956	-	novel	Novel_lncRNA	NC_019482.2	2874219	2890733	-	2	306	86
XR_001435414.1	105609715	LOC105609715	uncharacterized LOC105609715	lncRNA	Annotated_lncRNA	NC_019469.2	48305510	48313225	-	2	423	132
XR_001435182.1	105608014	LOC105608014	uncharacterized LOC105608014%2C transcript variant X3||uncharacterized LOC105608014%2C transcript variant X2||uncharacterized LOC105608014%2C transcript variant X1	lncRNA	Annotated_lncRNA	NC_019467.2	19780049	19786253	-	3	3440	104
XR_001029491.2	101101960	LOC101101960	uncharacterized LOC101101960%2C transcript variant X2||uncharacterized LOC101101960%2C transcript variant X1	lncRNA	Annotated_lncRNA	NC_019459.2	87869994	87892237	-	3	6715	134
TCONS_00175217	XLOC_111316	XLOC_111316	-	novel	Novel_lncRNA	NC_019472.2	52649893	52651196	+	2	465	80
TCONS_00143492	XLOC_091978	XLOC_091978	-	novel	Novel_lncRNA	NC_019468.2	50476872	50478770	-	2	1806	221
TCONS_00232349	XLOC_147275	XLOC_147275	-	novel	Novel_lncRNA	NC_019481.2	3818737	3823179	-	2	3431	201
TCONS_00012180	105610361	EAF1	ELL-associated factor 1 isoform X1||ELL associated factor 1%2C transcript variant X1	protein_coding	Novel_lncRNA	NC_019458.2	270288812	270294373	+	2	5433	235
TCONS_00156937	101117183	SPATA2	spermatogenesis associated 2%2C transcript variant X1||LOW QUALITY PROTEIN: spermatogenesis-associated protein 2	protein_coding	Novel_lncRNA	NC_019470.2	77413409	77419958	+	2	480	96
TCONS_00159210	106990122	LOC106990122	dihydrodiol dehydrogenase 3-like%2C transcript variant X1||dihydrodiol dehydrogenase 3-like isoform X1	protein_coding	Novel_lncRNA	NC_019470.2	42543869	42646463	-	3	228	75
XR_001041210.2	105609359	LOC105609359	uncharacterized LOC105609359%2C transcript variant X2||uncharacterized LOC105609359%2C transcript variant X1||uncharacterized LOC105609359%2C transcript variant X3	lncRNA	Annotated_lncRNA	NC_019463.2	89199745	89225192	+	5	824	122
XR_001433764.1	106990849	LOC106990849	uncharacterized LOC106990849	lncRNA	Annotated_lncRNA	NC_019458.2	72996486	72999272	+	2	2671	113
XR_001436341.1	105603808	LOC105603808	uncharacterized LOC105603808%2C transcript variant X4||uncharacterized LOC105603808%2C transcript variant X6||uncharacterized LOC105603808%2C transcript variant X3||uncharacterized LOC105603808%2C transcript variant X2||uncharacterized LOC105603808%2C transcript variant X1||uncharacterized LOC105603808%2C transcript variant X5	lncRNA	Annotated_lncRNA	NC_019477.2	29417888	29433167	+	5	1426	131
TCONS_00167707	XLOC_106876	XLOC_106876	-	novel	Novel_lncRNA	NC_019471.2	6899409	6904714	-	2	5213	123
XR_001434363.1	105614728	LOC105614728	uncharacterized LOC105614728%2C transcript variant X1	lncRNA	Annotated_lncRNA	NC_019460.2	136653646	136707329	-	6	1250	111
XR_001040267.2	105610499	LOC105610499	uncharacterized LOC105610499%2C transcript variant X1||uncharacterized LOC105610499%2C transcript variant X2	lncRNA	Annotated_lncRNA	NC_019462.2	9634086	9641939	-	6	2339	181
TCONS_00128512	101106601	WDFY2	WD repeat and FYVE domain containing 2%2C transcript variant X4||WD repeat and FYVE domain-containing protein 2 isoform X1||WD repeat and FYVE domain containing 2%2C transcript variant X2||WD repeat and FYVE domain-containing protein 2 isoform X2||WD repeat and FYVE domain containing 2%2C transcript variant X1||WD repeat and FYVE domain containing 2%2C transcript variant X3||WD repeat and FYVE do…	protein_coding	Novel_lncRNA	NC_019467.2	21321905	21352677	+	2	631	66
TCONS_00228068	XLOC_144860	XLOC_144860	-	novel	Novel_lncRNA	NC_019480.2	61849053	61851526	-	2	2411	152
TCONS_00036136	XLOC_022934	XLOC_022934	-	novel	Novel_lncRNA	NC_019459.2	484199	485440	-	2	1126	148
TCONS_00228064	XLOC_144857	XLOC_144857	-	novel	Novel_lncRNA	NC_019480.2	61842379	61845845	-	2	288	73
XR_001023277.2	105603919	LOC105603919	uncharacterized LOC105603919%2C transcript variant X1||uncharacterized LOC105603919%2C transcript variant X2	lncRNA	Annotated_lncRNA	NC_019477.2	50939887	50948712	+	3	1334	130
TCONS_00167709	XLOC_106878	XLOC_106878	-	novel	Novel_lncRNA	NC_019471.2	6918661	6923537	-	2	4716	120
TCONS_00167708	XLOC_106877	XLOC_106877	-	novel	Novel_lncRNA	NC_019471.2	6904934	6909946	-	2	4942	185
XR_001030075.1	105608595	LOC105608595	uncharacterized LOC105608595	lncRNA	Annotated_lncRNA	NC_019459.2	107843311	107844492	-	2	1126	86
TCONS_00100689	XLOC_064545	XLOC_064545	-	novel	Novel_lncRNA	NC_019463.2	84791526	84795216	-	2	3555	88
TCONS_00154067	105616696	LOC105616696	coiled-coil domain-containing protein 24-like||LOW QUALITY PROTEIN: coiled-coil domain-containing protein 24-like	protein_coding	Novel_lncRNA	NC_019470.2	36829862	36835043	+	7	2488	268
TCONS_00034583	XLOC_022090	XLOC_022090	-	novel	Novel_lncRNA	NC_019459.2	233780657	233783555	+	3	1690	111
TCONS_00220655	XLOC_140007	XLOC_140007	-	novel	Novel_lncRNA	NC_019479.2	42530948	42534187	+	2	204	54
XR_001433998.1	105607546	LOC105607546	uncharacterized LOC105607546%2C transcript variant X2||uncharacterized LOC105607546%2C transcript variant X1||uncharacterized LOC105607546%2C transcript variant X3	lncRNA	Annotated_lncRNA	NC_019459.2	47751523	48335839	+	4	7510	156
TCONS_00154068	105616696	LOC105616696	coiled-coil domain-containing protein 24-like||LOW QUALITY PROTEIN: coiled-coil domain-containing protein 24-like	protein_coding	Novel_lncRNA	NC_019470.2	36829862	36835043	+	6	3165	218
TCONS_00154069	105616696	LOC105616696	coiled-coil domain-containing protein 24-like||LOW QUALITY PROTEIN: coiled-coil domain-containing protein 24-like	protein_coding	Novel_lncRNA	NC_019470.2	36829862	36835043	+	7	2375	325
XR_001041343.2	105612466	LOC105612466	uncharacterized LOC105612466	lncRNA	Annotated_lncRNA	NC_019458.2	99344670	99346999	+	3	1902	168
TCONS_00055010	XLOC_035108	XLOC_035108	-	novel	Novel_lncRNA	NC_019460.2	153898420	153899949	+	3	320	106
XR_001039632.2	105611388	LOC105611388	uncharacterized LOC105611388%2C transcript variant X1||uncharacterized LOC105611388%2C transcript variant X2	lncRNA	Annotated_lncRNA	NC_019461.2	6068389	6081901	+	3	1418	119
TCONS_00006668	101114403	POU2F1	POU class 2 homeobox 1%2C transcript variant X3||POU domain%2C class 2%2C transcription factor 1 isoform X2||POU class 2 homeobox 1%2C transcript variant X2||POU class 2 homeobox 1%2C transcript variant X4||POU class 2 homeobox 1%2C transcript variant X5||POU domain%2C class 2%2C transcription factor 1 isoform X1||POU class 2 homeobox 1%2C transcript variant X6||POU class 2 homeobox 1%2C transcri…	protein_coding	Novel_lncRNA	NC_019458.2	117468784	117491313	+	2	999	132
TCONS_00045659	XLOC_029224	XLOC_029224	-	novel	Novel_lncRNA	NC_019459.2	232359449	232360276	-	2	423	92
TCONS_00116730	XLOC_074909	XLOC_074909	-	novel	Novel_lncRNA	NC_019465.2	88646361	88651805	+	3	499	123
TCONS_00116731	XLOC_074909	XLOC_074909	-	novel	Novel_lncRNA	NC_019465.2	88646856	88651805	+	2	661	161
TCONS_00145084	101121025	B3GALT2	beta-1%2C3-galactosyltransferase 2||Beta-1%2C3-galactosyltransferase 2	protein_coding	Novel_lncRNA	NC_019469.2	10116197	10200318	+	16	1948	487
TCONS_00116734	XLOC_074909	XLOC_074909	-	novel	Novel_lncRNA	NC_019465.2	88649965	88651805	+	2	744	174
TCONS_00145087	101118545	CDC73	cell division cycle 73%2C transcript variant X1||parafibromin isoform X1	protein_coding	Novel_lncRNA	NC_019469.2	10136263	10140840	+	3	349	60
TCONS_00218340	XLOC_138610	XLOC_138610	-	novel	Novel_lncRNA	NC_019478.2	48347826	48358200	-	6	2303	136
TCONS_00218341	XLOC_138610	XLOC_138610	-	novel	Novel_lncRNA	NC_019478.2	48350566	48358196	-	5	2580	187
TCONS_00080572	XLOC_051590	XLOC_051590	-	novel	Novel_lncRNA	NC_019461.2	105237793	105238179	-	2	270	90
TCONS_00208353	XLOC_132266	XLOC_132266	-	novel	Novel_lncRNA	NC_019477.2	40839978	40862288	+	2	220	73
TCONS_00059480	101109872	BRD3	bromodomain containing 3%2C transcript variant X1||LOW QUALITY PROTEIN: bromodomain-containing protein 3 isoform X1	protein_coding	Novel_lncRNA	NC_019460.2	1971934	1974486	-	2	1890	165
XR_001031854.2	105609746	LOC105609746	uncharacterized LOC105609746	lncRNA	Annotated_lncRNA	NC_019459.2	171126696	171142368	-	3	1270	170
XR_001436459.1	105604063	LOC105604063	uncharacterized LOC105604063%2C transcript variant X2||uncharacterized LOC105604063%2C transcript variant X4||uncharacterized LOC105604063%2C transcript variant X3||uncharacterized LOC105604063%2C transcript variant X8||uncharacterized LOC105604063%2C transcript variant X5||uncharacterized LOC105604063%2C transcript variant X7||uncharacterized LOC105604063%2C transcript variant X6||uncharacterize…	lncRNA	Annotated_lncRNA	NC_019478.2	32183193	32198772	-	9	7247	319
XR_001040644.1	105606725	LOC105606725	uncharacterized LOC105606725%2C transcript variant X1	lncRNA	Annotated_lncRNA	NC_019462.2	60048122	60092700	-	3	948	101
XR_001436662.1	106991912	LOC106991912	uncharacterized LOC106991912	lncRNA	Annotated_lncRNA	NC_019481.2	24665375	24667548	-	3	362	120
TCONS_00009007	XLOC_005492	XLOC_005492	-	novel	Novel_lncRNA	NC_019458.2	191538273	191564955	+	2	1502	121
XR_001039457.1	105613112	LOC105613112	uncharacterized LOC105613112	lncRNA	Annotated_lncRNA	NC_019460.2	197580040	197598794	-	3	385	46
XR_001434456.1	106991091	LOC106991091	uncharacterized LOC106991091%2C transcript variant X1	lncRNA	Annotated_lncRNA	NC_019460.2	212499608	212501515	-	3	1278	133
TCONS_00117422	XLOC_075436	XLOC_075436	-	novel	Novel_lncRNA	NC_019465.2	12415851	12421176	-	4	2086	153
XR_001433939.1	106990580	LOC106990580	uncharacterized LOC106990580%2C transcript variant X1	lncRNA	Annotated_lncRNA	NC_019458.2	274830926	274831974	+	2	420	99
TCONS_00017934	XLOC_011155	XLOC_011155	-	novel	Novel_lncRNA	NC_019458.2	102730360	102739472	-	2	7514	145
TCONS_00018216	XLOC_011264	XLOC_011264	-	novel	Novel_lncRNA	NC_019458.2	104386516	104388915	-	2	289	96
TCONS_00240287	XLOC_152517	XLOC_152517	-	novel	Novel_lncRNA	NC_019483.2	13685116	13749171	+	3	333	65
TCONS_00204865	XLOC_130265	XLOC_130265	-	novel	Novel_lncRNA	NC_019476.2	52026926	52030665	-	3	1142	136
TCONS_00017933	101106983	GATAD2B	transcriptional repressor p66-beta isoform X2||transcriptional repressor p66-beta isoform X1||transcriptional repressor p66-beta isoform X3||GATA zinc finger domain containing 2B%2C transcript variant X3||GATA zinc finger domain containing 2B%2C transcript variant X2||GATA zinc finger domain containing 2B%2C transcript variant X1	protein_coding	Novel_lncRNA	NC_019458.2	102713798	102725097	-	3	1148	101
TCONS_00116084	105615955	LOC105615955	LOW QUALITY PROTEIN: translation initiation factor IF-2-like||translation initiation factor IF-2-like	protein_coding	Novel_lncRNA	NC_019465.2	73679788	73688073	+	2	1688	187
XR_001045236.2	105616900	LOC105616900	uncharacterized LOC105616900%2C transcript variant X1||uncharacterized LOC105616900%2C transcript variant X2	lncRNA	Annotated_lncRNA	NC_019471.2	51624768	51628313	-	2	1901	89
TCONS_00221039	XLOC_140298	XLOC_140298	-	novel	Novel_lncRNA	NC_019479.2	50706406	50708447	+	2	1381	200
TCONS_00218528	101102603	EPS8L2	EPS8-like 2%2C transcript variant X1||LOW QUALITY PROTEIN: epidermal growth factor receptor kinase substrate 8-like protein 2 isoform X1	protein_coding	Novel_lncRNA	NC_019478.2	49298104	49302239	-	4	967	192
TCONS_00218529	101102603	EPS8L2	EPS8-like 2%2C transcript variant X1||LOW QUALITY PROTEIN: epidermal growth factor receptor kinase substrate 8-like protein 2 isoform X1	protein_coding	Novel_lncRNA	NC_019478.2	49298104	49302239	-	5	1168	184
XR_001435004.1	105609600	LOC105609600	uncharacterized LOC105609600%2C transcript variant X3||uncharacterized LOC105609600%2C transcript variant X9||uncharacterized LOC105609600%2C transcript variant X11||uncharacterized LOC105609600%2C transcript variant X5||uncharacterized LOC105609600%2C transcript variant X14||uncharacterized LOC105609600%2C transcript variant X15||uncharacterized LOC105609600%2C transcript variant X2||uncharacter…	lncRNA	Annotated_lncRNA	NC_019465.2	25966753	26009953	-	6	4533	102
TCONS_00258201	XLOC_165519	XLOC_165519	-	novel	Novel_lncRNA	NW_014642538.1	1	1835	+	2	868	83
TCONS_00150181	101116072	NMNAT1	nicotinamide/nicotinic acid mononucleotide adenylyltransferase 1||nicotinamide nucleotide adenylyltransferase 1%2C transcript variant X3||nicotinamide nucleotide adenylyltransferase 1%2C transcript variant X2||nicotinamide nucleotide adenylyltransferase 1%2C transcript variant X1	protein_coding	Novel_lncRNA	NC_019469.2	41666250	41683026	-	8	909	196
TCONS_00216767	101120872	MS4A18	membrane-spanning 4-domains%2C subfamily A%2C member 18%2C transcript variant X1||membrane-spanning 4-domains%2C subfamily A%2C member 18%2C transcript variant X2||membrane-spanning 4-domains subfamily A member 18	protein_coding	Novel_lncRNA	NC_019478.2	36224165	36237583	-	3	3101	338
TCONS_00158169	101114376	ARHGAP21	Rho GTPase activating protein 21%2C transcript variant X1||LOW QUALITY PROTEIN: rho GTPase-activating protein 21 isoform X1	protein_coding	Novel_lncRNA	NC_019470.2	24580450	24611529	-	2	1330	161
TCONS_00131096	XLOC_084749	XLOC_084749	-	novel	Novel_lncRNA	NC_019467.2	14289296	14289658	-	2	294	57
TCONS_00158166	101114376	ARHGAP21	Rho GTPase activating protein 21%2C transcript variant X1||LOW QUALITY PROTEIN: rho GTPase-activating protein 21 isoform X1	protein_coding	Novel_lncRNA	NC_019470.2	24550432	24611529	-	4	10517	169
TCONS_00255465	XLOC_163322	XLOC_163322	-	novel	Novel_lncRNA	NW_014640660.1	5498	6801	-	2	522	127
XR_001436464.1	105604063	LOC105604063	uncharacterized LOC105604063%2C transcript variant X2||uncharacterized LOC105604063%2C transcript variant X4||uncharacterized LOC105604063%2C transcript variant X3||uncharacterized LOC105604063%2C transcript variant X8||uncharacterized LOC105604063%2C transcript variant X5||uncharacterized LOC105604063%2C transcript variant X7||uncharacterized LOC105604063%2C transcript variant X6||uncharacterize…	lncRNA	Annotated_lncRNA	NC_019478.2	32183194	32198772	-	9	6838	319
TCONS_00232839	101115845	SYT17	synaptotagmin 17%2C transcript variant X1||synaptotagmin 17%2C transcript variant X2||synaptotagmin-17 isoform X1||synaptotagmin-17 isoform X2	protein_coding	Novel_lncRNA	NC_019481.2	16743433	16755011	-	3	4567	155
TCONS_00185116	XLOC_118112	XLOC_118112	-	novel	Novel_lncRNA	NC_019473.2	58445755	58451561	-	2	3722	151
TCONS_00122806	101114621	SAMD12	sterile alpha motif domain-containing protein 12 isoform X5||sterile alpha motif domain containing 12%2C transcript variant X4||sterile alpha motif domain-containing protein 12 isoform X6||sterile alpha motif domain-containing protein 12 isoform X3||sterile alpha motif domain containing 12%2C transcript variant X5||sterile alpha motif domain containing 12%2C transcript variant X3||sterile alpha m…	protein_coding	Novel_lncRNA	NC_019466.2	58577834	58666224	+	2	230	76
TCONS_00122805	101114621	SAMD12	sterile alpha motif domain-containing protein 12 isoform X5||sterile alpha motif domain containing 12%2C transcript variant X4||sterile alpha motif domain-containing protein 12 isoform X6||sterile alpha motif domain-containing protein 12 isoform X3||sterile alpha motif domain containing 12%2C transcript variant X5||sterile alpha motif domain containing 12%2C transcript variant X3||sterile alpha m…	protein_coding	Novel_lncRNA	NC_019466.2	58557536	58601289	+	2	612	115
TCONS_00185115	XLOC_118112	XLOC_118112	-	novel	Novel_lncRNA	NC_019473.2	58445755	58447799	-	2	937	132
TCONS_00037262	XLOC_023671	XLOC_023671	-	novel	Novel_lncRNA	NC_019459.2	25852964	25862599	-	4	2489	124
TCONS_00238137	XLOC_151091	XLOC_151091	-	novel	Novel_lncRNA	NC_019482.2	7600331	7673680	-	2	467	100
TCONS_00238136	XLOC_151091	XLOC_151091	-	novel	Novel_lncRNA	NC_019482.2	7600331	7642786	-	2	223	61
TCONS_00140919	XLOC_090588	XLOC_090588	-	novel	Novel_lncRNA	NC_019468.2	26798515	26803038	-	2	3015	97
TCONS_00057888	101117491	CRACR2A	calcium release activated channel regulator 2A%2C transcript variant X5||EF-hand calcium-binding domain-containing protein 4B isoform X1||calcium release activated channel regulator 2A%2C transcript variant X4||calcium release activated channel regulator 2A%2C transcript variant X1||calcium release activated channel regulator 2A%2C transcript variant X2||calcium release activated channel regulato…	protein_coding	Novel_lncRNA	NC_019460.2	209886966	209917175	+	3	4274	158
TCONS_00138060	XLOC_089097	XLOC_089097	-	novel	Novel_lncRNA	NC_019468.2	51406194	51409164	+	2	2784	145
TCONS_00057884	101117491	CRACR2A	calcium release activated channel regulator 2A%2C transcript variant X5||EF-hand calcium-binding domain-containing protein 4B isoform X1||calcium release activated channel regulator 2A%2C transcript variant X4||calcium release activated channel regulator 2A%2C transcript variant X1||calcium release activated channel regulator 2A%2C transcript variant X2||calcium release activated channel regulato…	protein_coding	Novel_lncRNA	NC_019460.2	209886966	209902381	+	3	3189	132
TCONS_00145430	101107807	DISP1	dispatched homolog 1 (Drosophila)%2C transcript variant X2||dispatched homolog 1 (Drosophila)%2C transcript variant X3||protein dispatched homolog 1 isoform X1||dispatched homolog 1 (Drosophila)%2C transcript variant X1||protein dispatched homolog 1 isoform X3||dispatched homolog 1 (Drosophila)%2C transcript variant X4||dispatched homolog 1 (Drosophila)%2C transcript variant X5||protein dispatche…	protein_coding	Novel_lncRNA	NC_019469.2	24319494	24365982	+	2	3997	232
TCONS_00057886	101117491	CRACR2A	calcium release activated channel regulator 2A%2C transcript variant X5||EF-hand calcium-binding domain-containing protein 4B isoform X1||calcium release activated channel regulator 2A%2C transcript variant X4||calcium release activated channel regulator 2A%2C transcript variant X1||calcium release activated channel regulator 2A%2C transcript variant X2||calcium release activated channel regulato…	protein_coding	Novel_lncRNA	NC_019460.2	209886966	209917175	+	4	4942	168
TCONS_00057887	101117491	CRACR2A	calcium release activated channel regulator 2A%2C transcript variant X5||EF-hand calcium-binding domain-containing protein 4B isoform X1||calcium release activated channel regulator 2A%2C transcript variant X4||calcium release activated channel regulator 2A%2C transcript variant X1||calcium release activated channel regulator 2A%2C transcript variant X2||calcium release activated channel regulato…	protein_coding	Novel_lncRNA	NC_019460.2	209886966	209917175	+	4	4436	158
TCONS_00161010	101104333	CHD6	LOW QUALITY PROTEIN: chromodomain-helicase-DNA-binding protein 6 isoform X1||chromodomain helicase DNA binding protein 6%2C transcript variant X1	protein_coding	Novel_lncRNA	NC_019470.2	69651788	69680358	-	3	2531	108
TCONS_00062331	XLOC_039677	XLOC_039677	-	novel	Novel_lncRNA	NC_019460.2	56059716	56063575	-	2	1871	111
TCONS_00090238	XLOC_057636	XLOC_057636	-	novel	Novel_lncRNA	NC_019462.2	24896526	24902074	-	3	5409	112
TCONS_00108518	443063	HOMER1	homer protein homolog 1 isoform X1||homer scaffolding protein 1%2C transcript variant X2||homer protein homolog 1 isoform X2||homer scaffolding protein 1%2C transcript variant X1	protein_coding	Novel_lncRNA	NC_019464.2	10209764	10244781	-	2	508	138
XR_001044429.1	105616691	LOC105616691	uncharacterized LOC105616691	lncRNA	Annotated_lncRNA	NC_019470.2	34299460	34303064	-	2	3549	107
TCONS_00226554	105604435	LOC105604435	uncharacterized LOC105604435||uncharacterized protein LOC105604435	protein_coding	Novel_lncRNA	NC_019480.2	25488866	25575667	-	29	6907	1458
TCONS_00223075	XLOC_141475	XLOC_141475	-	novel	Novel_lncRNA	NC_019479.2	43145794	43149485	-	2	2426	160
XR_001436121.1	105606646	LOC105606646	uncharacterized LOC105606646%2C transcript variant X3||uncharacterized LOC105606646%2C transcript variant X1||uncharacterized LOC105606646%2C transcript variant X2	lncRNA	Annotated_lncRNA	NC_019475.2	64448382	64494526	+	30	11677	118
TCONS_00134574	101118202	LOC101118202	galectin-9-like%2C transcript variant X2||galectin-9-like%2C transcript variant X1||galectin-9-like isoform X1	protein_coding	Novel_lncRNA	NC_019468.2	18819637	18835740	+	2	919	97
XR_001434769.1	106991204	LOC106991204	uncharacterized LOC106991204	lncRNA	Annotated_lncRNA	NC_019462.2	92586228	92647520	+	3	7334	163
TCONS_00134571	XLOC_087116	XLOC_087116	-	novel	Novel_lncRNA	NC_019468.2	18812738	18815386	+	2	237	60
TCONS_00113323	XLOC_072508	XLOC_072508	-	novel	Novel_lncRNA	NC_019464.2	98640987	98646697	-	2	601	57
TCONS_00063328	XLOC_040332	XLOC_040332	-	novel	Novel_lncRNA	NC_019460.2	77331368	77332105	-	2	534	107
XR_001435880.1	105602547	LOC105602547	uncharacterized LOC105602547	lncRNA	Annotated_lncRNA	NC_019473.2	26442578	26493530	+	7	2960	127
XR_001435036.1	105610729	LOC105610729	uncharacterized LOC105610729	lncRNA	Annotated_lncRNA	NC_019465.2	56591150	56662238	-	3	4334	135
TCONS_00134579	101118202	LOC101118202	galectin-9-like%2C transcript variant X2||galectin-9-like%2C transcript variant X1||galectin-9-like isoform X1	protein_coding	Novel_lncRNA	NC_019468.2	18821391	18839632	+	2	609	114
XR_001044947.1	105613589	LOC105613589	uncharacterized LOC105613589%2C transcript variant X1	lncRNA	Annotated_lncRNA	NC_019471.2	8115093	8120045	-	2	2304	70
XR_173471.2	101112291	LOC101112291	uncharacterized LOC101112291%2C transcript variant X1||uncharacterized LOC101112291%2C transcript variant X3||uncharacterized LOC101112291%2C transcript variant X2	lncRNA	Annotated_lncRNA	NC_019484.2	62537188	62559420	-	6	13932	188
XR_001436066.1	105603143	LOC105603143	uncharacterized LOC105603143	lncRNA	Annotated_lncRNA	NC_019475.2	29781484	29782781	+	2	906	127
TCONS_00020319	101107057	DCBLD2	discoidin%2C CUB and LCCL domain containing 2%2C transcript variant X1||discoidin%2C CUB and LCCL domain-containing protein 2 isoform X1||discoidin%2C CUB and LCCL domain containing 2%2C transcript variant X2||discoidin%2C CUB and LCCL domain-containing protein 2 isoform X2	protein_coding	Novel_lncRNA	NC_019458.2	161468595	161471688	-	3	446	116
XR_001037803.2	105613431	LOC105613431	uncharacterized LOC105613431%2C transcript variant X2||uncharacterized LOC105613431%2C transcript variant X1	lncRNA	Annotated_lncRNA	NC_019460.2	56747301	56753377	-	3	152	41
TCONS_00060662	XLOC_038471	XLOC_038471	-	novel	Novel_lncRNA	NC_019460.2	16487243	16490245	-	2	2958	104
XR_001433690.1	105609894	LOC105609894	uncharacterized LOC105609894%2C transcript variant X1	lncRNA	Annotated_lncRNA	NC_019458.2	45931221	45940638	-	3	823	89
TCONS_00020315	101107057	DCBLD2	discoidin%2C CUB and LCCL domain containing 2%2C transcript variant X1||discoidin%2C CUB and LCCL domain-containing protein 2 isoform X1||discoidin%2C CUB and LCCL domain containing 2%2C transcript variant X2||discoidin%2C CUB and LCCL domain-containing protein 2 isoform X2	protein_coding	Novel_lncRNA	NC_019458.2	161380437	161393753	-	2	325	60
TCONS_00138602	101122203	ARMC7	armadillo repeat containing 7%2C transcript variant X1||armadillo repeat-containing protein 7 isoform X1	protein_coding	Novel_lncRNA	NC_019468.2	55260319	55275719	+	2	1601	208
TCONS_00225921	106991864	LOC106991864	uncharacterized LOC106991864||uncharacterized protein LOC106991864	protein_coding	Novel_lncRNA	NC_019480.2	2495628	2496875	-	2	994	131
TCONS_00138600	101122203	ARMC7	armadillo repeat containing 7%2C transcript variant X1||armadillo repeat-containing protein 7 isoform X1	protein_coding	Novel_lncRNA	NC_019468.2	55260276	55271093	+	2	1650	169
TCONS_00178336	XLOC_113400	XLOC_113400	-	novel	Novel_lncRNA	NC_019472.2	43249199	43250208	-	2	535	78
TCONS_00178337	XLOC_113400	XLOC_113400	-	novel	Novel_lncRNA	NC_019472.2	43249199	43250305	-	2	756	88
XR_001436490.1	105604146	LOC105604146	uncharacterized LOC105604146%2C transcript variant X2||uncharacterized LOC105604146%2C transcript variant X1	lncRNA	Annotated_lncRNA	NC_019478.2	48371876	48385641	+	3	5293	180
TCONS_00011180	101115341	BFSP2	phakinin isoform X1||beaded filament structural protein 2%2C phakinin%2C transcript variant X1	protein_coding	Novel_lncRNA	NC_019458.2	253846180	253847529	+	2	637	75
TCONS_00008186	105616896	LOC105616896	nucleosome assembly protein 1-like 1	protein_coding	Novel_lncRNA	NC_019458.2	175835408	175867202	+	3	386	71
TCONS_00203664	101112093	CNTN4	contactin 4%2C transcript variant X2||contactin 4%2C transcript variant X10||contactin 4%2C transcript variant X1||contactin 4%2C transcript variant X5||contactin 4%2C transcript variant X9||contactin 4%2C transcript variant X7||contactin 4%2C transcript variant X8||contactin 4%2C transcript variant X3||contactin-4 isoform X1||contactin 4%2C transcript variant X6||contactin-4 isoform X2||contacti…	protein_coding	Novel_lncRNA	NC_019476.2	24049746	24148163	-	2	443	107
XR_001025105.1	105605384	LOC105605384	uncharacterized LOC105605384%2C transcript variant X1	lncRNA	Annotated_lncRNA	NC_019484.2	15232591	15237531	+	4	2731	164
TCONS_00119772	XLOC_077056	XLOC_077056	-	novel	Novel_lncRNA	NC_019465.2	74163117	74166564	-	2	378	85
XR_001022681.2	105603498	LOC105603498	uncharacterized LOC105603498	lncRNA	Annotated_lncRNA	NC_019458.2	216291641	216323869	+	3	450	62
TCONS_00029975	XLOC_019236	XLOC_019236	-	novel	Novel_lncRNA	NC_019459.2	110976314	110984482	+	3	1418	113
XR_001022527.2	105603413	LOC105603413	uncharacterized LOC105603413	lncRNA	Annotated_lncRNA	NC_019458.2	215293939	215314078	+	3	4635	118
TCONS_00259005	XLOC_166121	XLOC_166121	-	novel	Novel_lncRNA	NW_014643777.1	347	4766	+	3	542	102
TCONS_00217419	101118829	LOC101118829	solute carrier family 22 member 10-like	protein_coding	Novel_lncRNA	NC_019478.2	40793255	40876429	-	2	303	101
TCONS_00106408	XLOC_068119	XLOC_068119	-	novel	Novel_lncRNA	NC_019464.2	67798944	67799987	+	2	989	67
TCONS_00259550	XLOC_166513	XLOC_166513	-	novel	Novel_lncRNA	NW_014644362.1	16	1058	-	2	466	117
TCONS_00259003	XLOC_166119	XLOC_166119	-	novel	Novel_lncRNA	NW_014643775.1	330	3279	-	2	429	143
TCONS_00106407	XLOC_068118	XLOC_068118	-	novel	Novel_lncRNA	NC_019464.2	67791790	67797245	+	2	5403	166
XR_001020757.1	105602197	LOC105602197	uncharacterized LOC105602197	lncRNA	Annotated_lncRNA	NC_019472.2	28398200	28408882	+	2	2225	126
XR_001435159.1	106991356	LOC106991356	uncharacterized LOC106991356	lncRNA	Annotated_lncRNA	NC_019466.2	94215768	94217599	-	2	1749	126
TCONS_00170658	101105020	LOC101105020	carcinoembryonic antigen-related cell adhesion molecule 4-like%2C transcript variant X1||carcinoembryonic antigen-related cell adhesion molecule 1-like isoform X3||carcinoembryonic antigen-related cell adhesion molecule 4-like%2C transcript variant X2||carcinoembryonic antigen-related cell adhesion molecule 4-like%2C transcript variant X3||carcinoembryonic antigen-related cell adhesion molecule 7…	protein_coding	Novel_lncRNA	NC_019471.2	50382990	50405199	-	5	1515	122
TCONS_00255444	XLOC_163302	XLOC_163302	-	novel	Novel_lncRNA	NW_014640655.1	5296	19778	-	2	2249	150
TCONS_00255446	XLOC_163304	XLOC_163304	-	novel	Novel_lncRNA	NW_014640655.1	9749	10827	-	2	1051	57
TCONS_00089956	101122105	MOB3A	MOB kinase activator 3A isoform X1||MOB kinase activator 3A isoform X2||MOB kinase activator 3A%2C transcript variant X3||MOB kinase activator 3A%2C transcript variant X2||MOB kinase activator 3A%2C transcript variant X4||MOB kinase activator 3A%2C transcript variant X1	protein_coding	Novel_lncRNA	NC_019462.2	18983520	18985731	-	2	304	72
TCONS_00011367	XLOC_006981	XLOC_006981	-	novel	Novel_lncRNA	NC_019458.2	259412964	259416392	+	2	1402	159
TCONS_00148938	XLOC_095400	XLOC_095400	-	novel	Novel_lncRNA	NC_019469.2	9850667	9851060	-	2	330	48
TCONS_00052137	101114002	STAMBP	STAM binding protein%2C transcript variant X1||STAM binding protein%2C transcript variant X2||STAM-binding protein isoform X1	protein_coding	Novel_lncRNA	NC_019460.2	95439592	95490041	+	3	7142	131
XR_001436416.1	105603892	LOC105603892	uncharacterized LOC105603892%2C transcript variant X2||uncharacterized LOC105603892%2C transcript variant X1	lncRNA	Annotated_lncRNA	NC_019477.2	47313550	47340238	+	4	4294	261
XR_001040316.2	105609843	LOC105609843	uncharacterized LOC105609843	lncRNA	Annotated_lncRNA	NC_019462.2	16898676	16899290	-	3	280	87
TCONS_00239268	101121312	VCL	vinculin isoform X1||vinculin%2C transcript variant X1||vinculin isoform X2||vinculin%2C transcript variant X2	protein_coding	Novel_lncRNA	NC_019482.2	29654438	29703931	-	3	676	143
TCONS_00014306	XLOC_008819	XLOC_008819	-	novel	Novel_lncRNA	NC_019458.2	25364108	25385067	-	3	820	50
TCONS_00156337	101104846	RALGAPB	Ral GTPase activating protein%2C beta subunit (non-catalytic)%2C transcript variant X5||ral GTPase-activating protein subunit beta isoform X6||Ral GTPase activating protein%2C beta subunit (non-catalytic)%2C transcript variant X6||Ral GTPase activating protein%2C beta subunit (non-catalytic)%2C transcript variant X1||ral GTPase-activating protein subunit beta isoform X1||Ral GTPase activating pro…	protein_coding	Novel_lncRNA	NC_019470.2	66852447	66857608	+	2	1159	136
XR_001435397.1	105607269	LOC105607269	uncharacterized LOC105607269	lncRNA	Annotated_lncRNA	NC_019469.2	27621960	27634218	-	3	2516	279
XR_001435145.1	106991353	LOC106991353	uncharacterized LOC106991353	lncRNA	Annotated_lncRNA	NC_019466.2	78834265	78836943	-	2	2625	259
TCONS_00205503	XLOC_130635	XLOC_130635	-	novel	Novel_lncRNA	NC_019476.2	59029706	59033093	-	2	3278	145
TCONS_00003409	XLOC_002125	XLOC_002125	-	novel	Novel_lncRNA	NC_019458.2	66506300	66508938	+	2	1334	97
XR_001436765.1	105605137	LOC105605137	uncharacterized LOC105605137	lncRNA	Annotated_lncRNA	NC_019483.2	12668694	12676845	-	3	3695	179
TCONS_00003404	XLOC_002120	XLOC_002120	-	novel	Novel_lncRNA	NC_019458.2	66482865	66506051	+	3	486	60
XR_001036668.1	105612353	LOC105612353	uncharacterized LOC105612353%2C transcript variant X1	lncRNA	Annotated_lncRNA	NC_019460.2	14161271	14163259	-	3	556	81
TCONS_00002204	XLOC_001375	XLOC_001375	-	novel	Novel_lncRNA	NC_019458.2	37294906	37300156	+	3	1243	122
TCONS_00002205	XLOC_001375	XLOC_001375	-	novel	Novel_lncRNA	NC_019458.2	37294906	37301734	+	3	1060	172
TCONS_00207566	XLOC_131743	XLOC_131743	-	novel	Novel_lncRNA	NC_019477.2	27964649	27979597	+	4	1252	155
TCONS_00207567	XLOC_131743	XLOC_131743	-	novel	Novel_lncRNA	NC_019477.2	27964649	27979597	+	4	1243	152
TCONS_00002752	XLOC_001669	XLOC_001669	-	novel	Novel_lncRNA	NC_019458.2	53964298	53964849	+	2	487	61
XR_001021605.1	105602831	LOC105602831	uncharacterized LOC105602831	lncRNA	Annotated_lncRNA	NC_019474.2	42683099	42688064	+	3	704	88
XR_001040515.1	105607056	LOC105607056	uncharacterized LOC105607056%2C transcript variant X1	lncRNA	Annotated_lncRNA	NC_019462.2	44938265	44944877	+	3	4992	163
TCONS_00196957	XLOC_125645	XLOC_125645	-	novel	Novel_lncRNA	NC_019475.2	22094719	22096671	-	2	1700	167
TCONS_00047097	105610921	LOC105610921	uncharacterized protein LOC105610921 isoform X1||protein-arginine deiminase type-4-like%2C transcript variant X1	protein_coding	Novel_lncRNA	NC_019459.2	248093648	248095409	-	2	204	68
XR_001044437.2	105609165	LOC105609165	uncharacterized LOC105609165%2C transcript variant X1||uncharacterized LOC105609165%2C transcript variant X2	lncRNA	Annotated_lncRNA	NC_019470.2	35293457	35306433	-	3	637	73
TCONS_00203272	101120611	POMGNT2	protein O-linked mannose N-acetylglucosaminyltransferase 2 (beta 1%2C4-)%2C transcript variant X1||LOW QUALITY PROTEIN: protein O-linked-mannose beta-1%2C4-N-acetylglucosaminyltransferase 2 isoform X1	protein_coding	Novel_lncRNA	NC_019476.2	15000431	15017491	-	2	652	216
XR_001022038.2	105603075	LOC105603075	uncharacterized LOC105603075%2C transcript variant X2||uncharacterized LOC105603075%2C transcript variant X1||uncharacterized LOC105603075%2C transcript variant X3	lncRNA	Annotated_lncRNA	NC_019475.2	17853158	17863747	+	3	733	101
TCONS_00000532	101106635	C1H1orf94	uncharacterized protein C1orf94 homolog||chromosome 1 open reading frame%2C human C1orf94	protein_coding	Novel_lncRNA	NC_019458.2	8883596	8898711	+	2	248	82
XR_001043868.2	105610013	LOC105610013	uncharacterized LOC105610013	lncRNA	Annotated_lncRNA	NC_019469.2	18714986	18742575	-	3	1077	116
TCONS_00014857	XLOC_009159	XLOC_009159	-	novel	Novel_lncRNA	NC_019458.2	33276167	33287866	-	2	271	39
TCONS_00014854	XLOC_009156	XLOC_009156	-	novel	Novel_lncRNA	NC_019458.2	33183415	33183732	-	2	263	36
TCONS_00047099	XLOC_030051	XLOC_030051	-	novel	Novel_lncRNA	NC_019459.2	248099445	248102146	-	2	2597	103
XR_001436169.1	105603394	LOC105603394	uncharacterized LOC105603394%2C transcript variant X2||uncharacterized LOC105603394%2C transcript variant X4||uncharacterized LOC105603394%2C transcript variant X5||uncharacterized LOC105603394%2C transcript variant X10||uncharacterized LOC105603394%2C transcript variant X8||uncharacterized LOC105603394%2C transcript variant X9||uncharacterized LOC105603394%2C transcript variant X1||uncharacteriz…	lncRNA	Annotated_lncRNA	NC_019476.2	14768747	14809274	+	10	9848	205
XR_001042909.2	105610323	LOC105610323	uncharacterized LOC105610323%2C transcript variant X1	lncRNA	Annotated_lncRNA	NC_019466.2	89165382	89168772	+	2	3213	117
XR_001022105.1	105603128	LOC105603128	uncharacterized LOC105603128%2C transcript variant X8||uncharacterized LOC105603128%2C transcript variant X1||uncharacterized LOC105603128%2C transcript variant X4||uncharacterized LOC105603128%2C transcript variant X3||uncharacterized LOC105603128%2C transcript variant X2||uncharacterized LOC105603128%2C transcript variant X6||uncharacterized LOC105603128%2C transcript variant X5||uncharacterize…	lncRNA	Annotated_lncRNA	NC_019475.2	26779047	26907208	+	6	11675	188
XR_001038195.2	105606437	LOC105606437	uncharacterized LOC105606437	lncRNA	Annotated_lncRNA	NC_019460.2	63399854	63401585	+	2	990	124
TCONS_00172476	101118128	LOC101118128	zinc finger protein 211-like%2C transcript variant X2||uncharacterized protein LOC101118128 isoform X1||zinc finger protein 211-like%2C transcript variant X1||zinc finger protein 211-like isoform X2	protein_coding	Novel_lncRNA	NC_019471.2	62069467	62073062	-	2	1079	128
TCONS_00139896	105606870	LOC105606870	uncharacterized LOC105606870%2C transcript variant X8||uncharacterized LOC105606870%2C transcript variant X9||uncharacterized LOC105606870%2C transcript variant X7||uncharacterized protein LOC105606870||uncharacterized LOC105606870%2C transcript variant X1||uncharacterized LOC105606870%2C transcript variant X4||uncharacterized LOC105606870%2C transcript variant X3||uncharacterized LOC105606870%2C…	protein_coding	Novel_lncRNA	NC_019468.2	18046704	18067998	-	3	1531	102
TCONS_00139897	105606870	LOC105606870	uncharacterized LOC105606870%2C transcript variant X8||uncharacterized LOC105606870%2C transcript variant X9||uncharacterized LOC105606870%2C transcript variant X7||uncharacterized protein LOC105606870||uncharacterized LOC105606870%2C transcript variant X1||uncharacterized LOC105606870%2C transcript variant X4||uncharacterized LOC105606870%2C transcript variant X3||uncharacterized LOC105606870%2C…	protein_coding	Novel_lncRNA	NC_019468.2	18049290	18053595	-	2	2166	137
TCONS_00085872	100294558	SLC26A2	solute carrier family 26 (anion exchanger)%2C member 2%2C transcript variant X12||sulfate transporter isoform X1||solute carrier family 26 (anion exchanger)%2C member 2%2C transcript variant X5||solute carrier family 26 (anion exchanger)%2C member 2||solute carrier family 26 (anion exchanger)%2C member 2%2C transcript variant X1||solute carrier family 26 (anion exchanger)%2C member 2%2C transcrip…	protein_coding	Novel_lncRNA	NC_019462.2	58726028	58747742	+	6	2151	135
TCONS_00078131	101118523	FBXL13	F-box and leucine-rich repeat protein 13||F-box/LRR-repeat protein 13	protein_coding	Novel_lncRNA	NC_019461.2	44206277	44239885	-	3	1275	315
TCONS_00004185	101122902	CLCC1	chloride channel CLIC-like protein 1 isoform X1||chloride channel CLIC-like 1%2C transcript variant X4||chloride channel CLIC-like 1%2C transcript variant X2||chloride channel CLIC-like protein 1 isoform X2||chloride channel CLIC-like 1%2C transcript variant X3||chloride channel CLIC-like 1%2C transcript variant X5||chloride channel CLIC-like protein 1 isoform X3||chloride channel CLIC-like 1%2C …	protein_coding	Novel_lncRNA	NC_019458.2	85334792	85345706	+	2	263	80
TCONS_00076663	XLOC_049055	XLOC_049055	-	novel	Novel_lncRNA	NC_019461.2	119160449	119162374	+	2	277	91
XR_001435800.1	101107042	LOC101107042	uncharacterized LOC101107042	lncRNA	Annotated_lncRNA	NC_019472.2	44985430	45057349	-	4	4336	141
TCONS_00001576	XLOC_000931	XLOC_000931	-	novel	Novel_lncRNA	NC_019458.2	22531605	22532183	+	2	465	82
XR_001024410.2	105604823	LOC105604823	uncharacterized LOC105604823	lncRNA	Annotated_lncRNA	NC_019481.2	40130882	40157038	-	3	1362	102
TCONS_00227385	XLOC_144436	XLOC_144436	-	novel	Novel_lncRNA	NC_019480.2	46692182	46693515	-	2	1266	91
XR_001030784.2	105609068	LOC105609068	uncharacterized LOC105609068	lncRNA	Annotated_lncRNA	NC_019459.2	133173809	133179646	+	3	2607	91
TCONS_00022210	XLOC_013985	XLOC_013985	-	novel	Novel_lncRNA	NC_019458.2	197609855	197626794	-	2	434	107
TCONS_00160869	105616742	LOC105616742	endogenous retrovirus group K member 5 Gag polyprotein%2C transcript variant X1||endogenous retrovirus group K member 5 Gag polyprotein%2C transcript variant X2||endogenous retrovirus group K member 5 Gag polyprotein	protein_coding	Novel_lncRNA	NC_019470.2	66807301	66819614	-	4	2373	184
TCONS_00220861	XLOC_140156	XLOC_140156	-	novel	Novel_lncRNA	NC_019479.2	46451738	46461727	+	2	353	75
XR_001436297.1	105603554	LOC105603554	uncharacterized LOC105603554%2C transcript variant X11||uncharacterized LOC105603554%2C transcript variant X2||uncharacterized LOC105603554%2C transcript variant X1||uncharacterized LOC105603554%2C transcript variant X4||uncharacterized LOC105603554%2C transcript variant X17||uncharacterized LOC105603554%2C transcript variant X6||uncharacterized LOC105603554%2C transcript variant X15||uncharacter…	lncRNA	Annotated_lncRNA	NC_019476.2	52306724	52356787	-	8	4213	105
TCONS_00170908	XLOC_108863	XLOC_108863	-	novel	Novel_lncRNA	NC_019471.2	51976916	51979464	-	2	2451	160
XR_001044212.2	105616592	LOC105616592	uncharacterized LOC105616592%2C transcript variant X1	lncRNA	Annotated_lncRNA	NC_019469.2	74171031	74187038	+	3	1375	103
TCONS_00102660	XLOC_065811	XLOC_065811	-	novel	Novel_lncRNA	NC_019464.2	2504152	2504609	+	2	336	47
XR_001434537.1	105609415	LOC105609415	uncharacterized LOC105609415%2C transcript variant X3||uncharacterized LOC105609415%2C transcript variant X1||uncharacterized LOC105609415%2C transcript variant X2	lncRNA	Annotated_lncRNA	NC_019461.2	15259650	15406478	+	3	2435	139
XR_001038982.2	105611978	LOC105611978	uncharacterized LOC105611978%2C transcript variant X1||uncharacterized LOC105611978%2C transcript variant X2||uncharacterized LOC105611978%2C transcript variant X3	lncRNA	Annotated_lncRNA	NC_019460.2	105397979	105461464	-	2	819	86
XR_001042191.2	105609774	LOC105609774	uncharacterized LOC105609774%2C transcript variant X2||uncharacterized LOC105609774%2C transcript variant X3||uncharacterized LOC105609774%2C transcript variant X4||uncharacterized LOC105609774%2C transcript variant X1	lncRNA	Annotated_lncRNA	NC_019465.2	49321377	49333238	+	4	3760	110
TCONS_00173300	XLOC_110153	XLOC_110153	-	novel	Novel_lncRNA	NC_019472.2	22776455	22776802	+	2	283	81
XR_001434246.1	106991032	LOC106991032	uncharacterized LOC106991032%2C transcript variant X1	lncRNA	Annotated_lncRNA	NC_019460.2	6834084	6843311	-	4	2946	175
TCONS_00168392	XLOC_107368	XLOC_107368	-	novel	Novel_lncRNA	NC_019471.2	13620935	13621777	-	2	403	97
XR_001041624.1	105615690	LOC105615690	uncharacterized LOC105615690%2C transcript variant X1	lncRNA	Annotated_lncRNA	NC_019464.2	40850895	40851610	+	2	564	78
TCONS_00234752	101112188	LOC101112188	uncharacterized LOC101112188%2C transcript variant X5||uncharacterized LOC101112188%2C transcript variant X2||transmembrane protein 225-like isoform X2||uncharacterized LOC101112188%2C transcript variant X1||uncharacterized LOC101112188%2C transcript variant X6||uncharacterized LOC101112188%2C transcript variant X3||transmembrane protein 225-like isoform X1||uncharacterized LOC101112188%2C transc…	protein_coding	Novel_lncRNA	NC_019481.2	36692413	36696415	-	2	3284	143
TCONS_00125582	101112825	PCMTD1	protein-L-isoaspartate (D-aspartate) O-methyltransferase domain containing 1%2C transcript variant X7||protein-L-isoaspartate (D-aspartate) O-methyltransferase domain containing 1%2C transcript variant X5||protein-L-isoaspartate (D-aspartate) O-methyltransferase domain containing 1%2C transcript variant X4||protein-L-isoaspartate (D-aspartate) O-methyltransferase domain containing 1%2C transcript…	protein_coding	Novel_lncRNA	NC_019466.2	33758029	33773113	-	3	10990	157
TCONS_00222716	XLOC_141266	XLOC_141266	-	novel	Novel_lncRNA	NC_019479.2	37480702	37481926	-	2	1142	92
TCONS_00222717	XLOC_141266	XLOC_141266	-	novel	Novel_lncRNA	NC_019479.2	37480702	37484596	-	2	3815	169
TCONS_00133124	XLOC_086146	XLOC_086146	-	novel	Novel_lncRNA	NC_019467.2	76454208	76504803	-	4	729	97
XR_001435484.1	105613247	LOC105613247	uncharacterized LOC105613247%2C transcript variant X1	lncRNA	Annotated_lncRNA	NC_019470.2	37197590	37199615	+	2	282	93
TCONS_00016326	XLOC_010084	XLOC_010084	-	novel	Novel_lncRNA	NC_019458.2	70987374	71037281	-	4	1496	133
TCONS_00133123	XLOC_086146	XLOC_086146	-	novel	Novel_lncRNA	NC_019467.2	76454208	76504793	-	4	1164	98
TCONS_00133120	XLOC_086146	XLOC_086146	-	novel	Novel_lncRNA	NC_019467.2	76454208	76485877	-	4	403	76
TCONS_00133121	XLOC_086146	XLOC_086146	-	novel	Novel_lncRNA	NC_019467.2	76454208	76500618	-	4	376	75
XR_001435617.1	106991570	LOC106991570	uncharacterized LOC106991570	lncRNA	Annotated_lncRNA	NC_019471.2	53722167	53727149	+	2	165	54
TCONS_00016328	XLOC_010084	XLOC_010084	-	novel	Novel_lncRNA	NC_019458.2	70987374	71037281	-	3	1456	138
TCONS_00016329	XLOC_010084	XLOC_010084	-	novel	Novel_lncRNA	NC_019458.2	70987374	71037281	-	4	4417	123
TCONS_00004981	XLOC_003104	XLOC_003104	-	novel	Novel_lncRNA	NC_019458.2	97641181	97649054	+	3	4424	147
TCONS_00245813	101117394	ATRX	alpha thalassemia/mental retardation syndrome X-linked%2C transcript variant X7||alpha thalassemia/mental retardation syndrome X-linked%2C transcript variant X8||alpha thalassemia/mental retardation syndrome X-linked%2C transcript variant X2||transcriptional regulator ATRX isoform X1||transcriptional regulator ATRX isoform X8||transcriptional regulator ATRX isoform X4||transcriptional regulator A…	protein_coding	Novel_lncRNA	NC_019484.2	64721322	64768696	+	2	8165	113
TCONS_00222718	XLOC_141267	XLOC_141267	-	novel	Novel_lncRNA	NC_019479.2	37484706	37486751	-	2	1945	173
TCONS_00257332	XLOC_164806	XLOC_164806	-	novel	Novel_lncRNA	NW_014641816.1	2978	5330	-	2	1554	133
TCONS_00104493	101106849	FSIP1	fibrous sheath-interacting protein 1 isoform X3||fibrous sheath interacting protein 1%2C transcript variant X1||fibrous sheath interacting protein 1%2C transcript variant X3||fibrous sheath interacting protein 1%2C transcript variant X4||fibrous sheath-interacting protein 1 isoform X2||fibrous sheath interacting protein 1%2C transcript variant X2||fibrous sheath-interacting protein 1 isoform X1	protein_coding	Novel_lncRNA	NC_019464.2	32420593	32437256	+	2	268	88
TCONS_00104494	101107100	GPR176	probable G-protein coupled receptor 176 isoform X2||probable G-protein coupled receptor 176 isoform X1||G protein-coupled receptor 176%2C transcript variant X1||G protein-coupled receptor 176%2C transcript variant X2	protein_coding	Novel_lncRNA	NC_019464.2	32475744	32582995	+	2	315	105
TCONS_00022558	101109507	YEATS2	YEATS domain containing 2%2C transcript variant X8||YEATS domain containing 2%2C transcript variant X5||YEATS domain containing 2%2C transcript variant X7||YEATS domain-containing protein 2 isoform X3||YEATS domain-containing protein 2 isoform X2||YEATS domain containing 2%2C transcript variant X3||YEATS domain-containing protein 2 isoform X1||YEATS domain containing 2%2C transcript variant X2||Y…	protein_coding	Novel_lncRNA	NC_019458.2	201307352	201377707	-	2	656	112
TCONS_00176476	XLOC_112149	XLOC_112149	-	novel	Novel_lncRNA	NC_019472.2	77981083	77984764	+	2	3615	175
XR_001433990.1	105607329	LOC105607329	uncharacterized LOC105607329	lncRNA	Annotated_lncRNA	NC_019459.2	39297986	39302918	-	2	1350	104
TCONS_00255869	XLOC_163654	XLOC_163654	-	novel	Novel_lncRNA	NW_014640920.1	809	5154	-	2	462	82
XR_001434386.1	105612393	LOC105612393	uncharacterized LOC105612393	lncRNA	Annotated_lncRNA	NC_019460.2	162851113	162863185	-	4	1419	151
TCONS_00210697	105612707	LOC105612707	steroid 21-hydroxylase%2C transcript variant X3||steroid 21-hydroxylase isoform X5||steroid 21-hydroxylase isoform X1||steroid 21-hydroxylase%2C transcript variant X2||steroid 21-hydroxylase%2C transcript variant X5||steroid 21-hydroxylase%2C transcript variant X1||steroid 21-hydroxylase%2C transcript variant X4||steroid 21-hydroxylase isoform X2||steroid 21-hydroxylase isoform X4||steroid 21-hyd…	protein_coding	Novel_lncRNA	NC_019477.2	26402044	26405636	-	7	621	206
XR_001433851.1	105611303	LOC105611303	uncharacterized LOC105611303%2C transcript variant X2||uncharacterized LOC105611303%2C transcript variant X1	lncRNA	Annotated_lncRNA	NC_019458.2	154424246	154456734	+	4	3392	173
TCONS_00140281	XLOC_090268	XLOC_090268	-	novel	Novel_lncRNA	NC_019468.2	21878705	21887204	-	2	4281	164
TCONS_00140280	XLOC_090268	XLOC_090268	-	novel	Novel_lncRNA	NC_019468.2	21878705	21887204	-	2	2652	118
TCONS_00051950	XLOC_033165	XLOC_033165	-	novel	Novel_lncRNA	NC_019460.2	91507907	91515505	+	2	401	124
TCONS_00206210	101122225	C20H6orf89	chromosome 20 open reading frame%2C human C6orf89%2C transcript variant X2||bombesin receptor-activated protein C6orf89 homolog isoform X2||chromosome 20 open reading frame%2C human C6orf89%2C transcript variant X3||chromosome 20 open reading frame%2C human C6orf89%2C transcript variant X1||bombesin receptor-activated protein C6orf89 homolog isoform X1	protein_coding	Novel_lncRNA	NC_019477.2	10835905	10842329	+	2	6369	173
XR_001042680.1	105616031	LOC105616031	uncharacterized LOC105616031	lncRNA	Annotated_lncRNA	NC_019466.2	39720024	39721893	+	2	1745	118
XR_001434527.1	105609648	LOC105609648	uncharacterized LOC105609648%2C transcript variant X1||uncharacterized LOC105609648%2C transcript variant X2||uncharacterized LOC105609648%2C transcript variant X3	lncRNA	Annotated_lncRNA	NC_019461.2	8581062	8586624	+	4	1331	103
XR_001434705.1	106990609	LOC106990609	uncharacterized LOC106990609%2C transcript variant X5||uncharacterized LOC106990609%2C transcript variant X6||uncharacterized LOC106990609%2C transcript variant X1||uncharacterized LOC106990609%2C transcript variant X2||uncharacterized LOC106990609%2C transcript variant X4||uncharacterized LOC106990609%2C transcript variant X3	lncRNA	Annotated_lncRNA	NC_019462.2	38091628	38110988	+	4	4058	143
TCONS_00154478	XLOC_098955	XLOC_098955	-	novel	Novel_lncRNA	NC_019470.2	42109189	42109829	+	2	423	75
TCONS_00236209	101118500	RYR2	ryanodine receptor 2 isoform X14||ryanodine receptor 2 (cardiac)%2C transcript variant X10||ryanodine receptor 2 (cardiac)%2C transcript variant X2||ryanodine receptor 2 isoform X2||ryanodine receptor 2 isoform X15||ryanodine receptor 2 (cardiac)%2C transcript variant X11||ryanodine receptor 2 (cardiac)%2C transcript variant X15||ryanodine receptor 2 isoform X1||ryanodine receptor 2 (cardiac)%2C …	protein_coding	Novel_lncRNA	NC_019482.2	10321801	10345993	+	2	1925	74
TCONS_00131877	XLOC_085254	XLOC_085254	-	novel	Novel_lncRNA	NC_019467.2	30252918	30255574	-	2	968	72
XR_001434895.1	106991268	LOC106991268	uncharacterized LOC106991268	lncRNA	Annotated_lncRNA	NC_019464.2	19834990	19841915	+	3	1140	78
XR_001044961.1	105616834	LOC105616834	uncharacterized LOC105616834	lncRNA	Annotated_lncRNA	NC_019471.2	10630778	10633099	+	2	2282	155
TCONS_00199539	XLOC_127314	XLOC_127314	-	novel	Novel_lncRNA	NC_019476.2	6683351	6684819	+	2	1427	118
TCONS_00253625	XLOC_161870	XLOC_161870	-	novel	Novel_lncRNA	NW_014639549.1	3771	5254	+	2	780	90
XR_001435718.1	105608813	LOC105608813	uncharacterized LOC105608813%2C transcript variant X7||uncharacterized LOC105608813%2C transcript variant X1||uncharacterized LOC105608813%2C transcript variant X6||uncharacterized LOC105608813%2C transcript variant X3||uncharacterized LOC105608813%2C transcript variant X2||uncharacterized LOC105608813%2C transcript variant X4||uncharacterized LOC105608813%2C transcript variant X9||uncharacterize…	lncRNA	Annotated_lncRNA	NC_019471.2	48540074	48636816	-	8	1684	179
TCONS_00159683	XLOC_102197	XLOC_102197	-	novel	Novel_lncRNA	NC_019470.2	52113352	52113802	-	2	344	58
TCONS_00006588	XLOC_004000	XLOC_004000	-	novel	Novel_lncRNA	NC_019458.2	115845868	115848843	+	2	2858	116
TCONS_00193538	XLOC_123496	XLOC_123496	-	novel	Novel_lncRNA	NC_019475.2	20663486	20670631	+	2	2832	155
XR_001039524.1	105608573	LOC105608573	uncharacterized LOC105608573%2C transcript variant X2||uncharacterized LOC105608573%2C transcript variant X1	lncRNA	Annotated_lncRNA	NC_019460.2	210144026	210155902	-	4	8996	382
TCONS_00032126	XLOC_020564	XLOC_020564	-	novel	Novel_lncRNA	NC_019459.2	166735238	166736748	+	2	1443	125
TCONS_00213072	XLOC_135408	XLOC_135408	-	novel	Novel_lncRNA	NC_019478.2	16970681	16980262	+	2	4366	125
TCONS_00032125	XLOC_020564	XLOC_020564	-	novel	Novel_lncRNA	NC_019459.2	166734872	166736748	+	2	1811	125
TCONS_00218755	XLOC_138864	XLOC_138864	-	novel	Novel_lncRNA	NC_019479.2	573955	575524	+	2	273	55
TCONS_00006276	XLOC_003814	XLOC_003814	-	novel	Novel_lncRNA	NC_019458.2	110363163	110363896	+	2	509	69
TCONS_00094166	XLOC_060240	XLOC_060240	-	novel	Novel_lncRNA	NC_019463.2	7241718	7248095	+	3	602	106
TCONS_00043301	XLOC_027720	XLOC_027720	-	novel	Novel_lncRNA	NC_019459.2	163885442	163905550	-	4	256	59
TCONS_00179218	101117696	KIF18A	kinesin family member 18A%2C transcript variant X1||kinesin-like protein KIF18A||kinesin family member 18A%2C transcript variant X2	protein_coding	Novel_lncRNA	NC_019472.2	56772199	56812481	-	4	1719	92
TCONS_00235406	XLOC_149237	XLOC_149237	-	novel	Novel_lncRNA	NC_019481.2	40926094	40933291	-	2	443	131
TCONS_00158373	XLOC_101375	XLOC_101375	-	novel	Novel_lncRNA	NC_019470.2	27910247	27920907	-	2	10610	161
TCONS_00028446	101104718	KLF9	Kruppel-like factor 9||Krueppel-like factor 9	protein_coding	Novel_lncRNA	NC_019459.2	65704316	65783675	+	2	8654	142
TCONS_00224091	101118655	DSG2	desmoglein 2%2C transcript variant X1||desmoglein-2 isoform X1	protein_coding	Novel_lncRNA	NC_019480.2	25836682	25854784	+	4	510	136
TCONS_00184098	XLOC_117335	XLOC_117335	-	novel	Novel_lncRNA	NC_019473.2	23677860	23682402	-	2	2176	128
TCONS_00171235	101103175	DHDH	trans-1%2C2-dihydrobenzene-1%2C2-diol dehydrogenase isoform X1||dihydrodiol dehydrogenase (dimeric)%2C transcript variant X1	protein_coding	Novel_lncRNA	NC_019471.2	54430914	54433633	-	2	2349	161
TCONS_00228654	101120293	LOC101120293	matrix metalloproteinase-25 isoform X1||matrix metalloproteinase-25%2C transcript variant X1	protein_coding	Novel_lncRNA	NC_019481.2	2461150	2464732	+	2	348	74
TCONS_00132831	XLOC_085950	XLOC_085950	-	novel	Novel_lncRNA	NC_019467.2	63518882	63530394	-	2	215	40
TCONS_00138854	XLOC_089483	XLOC_089483	-	novel	Novel_lncRNA	NC_019468.2	59715577	59761388	+	2	1139	154
TCONS_00138853	XLOC_089483	XLOC_089483	-	novel	Novel_lncRNA	NC_019468.2	59715577	59741359	+	2	2984	162
XR_001022179.1	105603173	LOC105603173	uncharacterized LOC105603173	lncRNA	Annotated_lncRNA	NC_019475.2	40347992	40397820	-	3	2319	83
XR_001435109.1	106991344	LOC106991344	uncharacterized LOC106991344	lncRNA	Annotated_lncRNA	NC_019466.2	22139700	22141251	-	3	865	92
TCONS_00159976	101112838	OSBPL2	oxysterol binding protein like 2%2C transcript variant X1||oxysterol-binding protein-related protein 2 isoform X2||oxysterol-binding protein-related protein 2 isoform X1||oxysterol binding protein like 2%2C transcript variant X2	protein_coding	Novel_lncRNA	NC_019470.2	54189522	54194878	-	4	3455	213
TCONS_00226764	XLOC_144030	XLOC_144030	-	novel	Novel_lncRNA	NC_019480.2	34036601	34037038	-	2	321	89
XR_001039075.2	105614718	LOC105614718	uncharacterized LOC105614718%2C transcript variant X2||uncharacterized LOC105614718%2C transcript variant X3||uncharacterized LOC105614718%2C transcript variant X1	lncRNA	Annotated_lncRNA	NC_019460.2	129147085	129180360	-	4	2661	92
TCONS_00049755	101103884	LCLAT1	lysocardiolipin acyltransferase 1 isoform X1||lysocardiolipin acyltransferase 1 isoform X2||lysocardiolipin acyltransferase 1%2C transcript variant X2||lysocardiolipin acyltransferase 1%2C transcript variant X1	protein_coding	Novel_lncRNA	NC_019460.2	37146416	37163754	+	3	2406	104
TCONS_00063519	XLOC_040441	XLOC_040441	-	novel	Novel_lncRNA	NC_019460.2	80877960	80882579	-	2	310	103
TCONS_00099876	101115369	N4BP2	NEDD4 binding protein 2%2C transcript variant X5||NEDD4-binding protein 2 isoform X2||NEDD4 binding protein 2%2C transcript variant X3||NEDD4 binding protein 2%2C transcript variant X4||NEDD4 binding protein 2%2C transcript variant X2||NEDD4-binding protein 2 isoform X1||NEDD4 binding protein 2%2C transcript variant X1||NEDD4 binding protein 2%2C transcript variant X6||NEDD4 binding protein 2%2C …	protein_coding	Novel_lncRNA	NC_019463.2	58919616	58985383	-	3	554	98
TCONS_00049754	101103884	LCLAT1	lysocardiolipin acyltransferase 1 isoform X1||lysocardiolipin acyltransferase 1 isoform X2||lysocardiolipin acyltransferase 1%2C transcript variant X2||lysocardiolipin acyltransferase 1%2C transcript variant X1	protein_coding	Novel_lncRNA	NC_019460.2	37121301	37187491	+	2	401	63
XR_001434501.1	106991099	LOC106991099	uncharacterized LOC106991099%2C transcript variant X7||uncharacterized LOC106991099%2C transcript variant X14||uncharacterized LOC106991099%2C transcript variant X8||uncharacterized LOC106991099%2C transcript variant X5||uncharacterized LOC106991099%2C transcript variant X21||uncharacterized LOC106991099%2C transcript variant X4||uncharacterized LOC106991099%2C transcript variant X17||uncharacter…	lncRNA	Annotated_lncRNA	NC_019461.2	94610664	94823464	-	12	14929	180
TCONS_00059541	101110402	MED22	mediator complex subunit 22%2C transcript variant X1||LOW QUALITY PROTEIN: mediator of RNA polymerase II transcription subunit 22 isoform X1	protein_coding	Novel_lncRNA	NC_019460.2	2536145	2541491	-	3	4461	235
TCONS_00052732	101118520	TMEM87B	transmembrane protein 87B isoform X1||transmembrane protein 87B%2C transcript variant X1	protein_coding	Novel_lncRNA	NC_019460.2	105938300	105945002	+	2	620	130
TCONS_00063510	XLOC_040432	XLOC_040432	-	novel	Novel_lncRNA	NC_019460.2	80821229	80830148	-	2	499	112
TCONS_00023023	XLOC_014518	XLOC_014518	-	novel	Novel_lncRNA	NC_019458.2	214722979	214723270	-	2	228	64
TCONS_00141087	101109720	PIK3R6	LOW QUALITY PROTEIN: phosphoinositide 3-kinase regulatory subunit 6 isoform X1||phosphoinositide-3-kinase regulatory subunit 6%2C transcript variant X1	protein_coding	Novel_lncRNA	NC_019468.2	27853069	27867352	-	2	4494	203
TCONS_00141082	XLOC_090694	XLOC_090694	-	novel	Novel_lncRNA	NC_019468.2	27806317	27809643	-	2	416	92
XR_001042907.2	105616095	LOC105616095	uncharacterized LOC105616095	lncRNA	Annotated_lncRNA	NC_019458.2	5003745	5017661	-	2	13468	167
XR_001434166.1	105610624	LOC105610624	uncharacterized LOC105610624	lncRNA	Annotated_lncRNA	NC_019459.2	217478044	217489291	+	2	6069	113
TCONS_00084609	XLOC_053958	XLOC_053958	-	novel	Novel_lncRNA	NC_019462.2	41416044	41417886	+	2	1070	223
TCONS_00228389	101111068	EME2	probable crossover junction endonuclease EME2 isoform X1||essential meiotic structure-specific endonuclease subunit 2%2C transcript variant X1	protein_coding	Novel_lncRNA	NC_019481.2	1337864	1342977	+	6	4054	414
TCONS_00228388	101111068	EME2	probable crossover junction endonuclease EME2 isoform X1||essential meiotic structure-specific endonuclease subunit 2%2C transcript variant X1	protein_coding	Novel_lncRNA	NC_019481.2	1337864	1342977	+	6	3753	298
TCONS_00065773	XLOC_041863	XLOC_041863	-	novel	Novel_lncRNA	NC_019460.2	129547744	129555243	-	2	412	109
TCONS_00228384	XLOC_145024	XLOC_145024	-	novel	Novel_lncRNA	NC_019481.2	1333446	1335183	+	2	1643	149
XR_001044879.2	105612547	LOC105612547	uncharacterized LOC105612547%2C transcript variant X1	lncRNA	Annotated_lncRNA	NC_019458.2	170098871	170104604	+	2	1761	129
XR_001434983.1	105615813	LOC105615813	uncharacterized LOC105615813	lncRNA	Annotated_lncRNA	NC_019465.2	6504983	6514588	+	2	5030	159
TCONS_00163531	101122459	CSNK2A2	casein kinase II subunit alpha' isoform X1||casein kinase 2%2C alpha prime polypeptide%2C transcript variant X1	protein_coding	Novel_lncRNA	NC_019471.2	25361599	25380146	+	5	1022	82
TCONS_00148709	101117178	LOC101117178	ras association domain-containing protein 5 isoform X1||ras association domain-containing protein 5%2C transcript variant X1	protein_coding	Novel_lncRNA	NC_019469.2	3598980	3604192	-	2	5116	216
TCONS_00225157	XLOC_142928	XLOC_142928	-	novel	Novel_lncRNA	NC_019480.2	50080042	50090130	+	2	585	105
TCONS_00228476	101114411	CASKIN1	LOW QUALITY PROTEIN: caskin-1 isoform X1||CASK interacting protein 1%2C transcript variant X1	protein_coding	Novel_lncRNA	NC_019481.2	1689335	1693213	+	3	402	113
XR_001024662.2	105605037	LOC105605037	uncharacterized LOC105605037%2C transcript variant X2||uncharacterized LOC105605037%2C transcript variant X1	lncRNA	Annotated_lncRNA	NC_019482.2	39777388	39784687	+	3	1798	128
TCONS_00148707	XLOC_095227	XLOC_095227	-	novel	Novel_lncRNA	NC_019469.2	3594018	3594979	-	2	360	103
XR_001044143.2	105607655	LOC105607655	uncharacterized LOC105607655	lncRNA	Annotated_lncRNA	NC_019469.2	67345044	67360005	+	3	1952	111
XR_001434357.1	105614720	LOC105614720	uncharacterized LOC105614720	lncRNA	Annotated_lncRNA	NC_019460.2	132209000	132209661	+	2	363	106
TCONS_00085519	101109966	ARHGAP26	rho GTPase-activating protein 26 isoform X8||rho GTPase-activating protein 26 isoform X1||rho GTPase-activating protein 26 isoform X4||rho GTPase-activating protein 26 isoform X3||Rho GTPase activating protein 26%2C transcript variant X1||Rho GTPase activating protein 26%2C transcript variant X7||rho GTPase-activating protein 26 isoform X5||rho GTPase-activating protein 26 isoform X6||rho GTPase-…	protein_coding	Novel_lncRNA	NC_019462.2	51082749	51151324	+	2	538	112
TCONS_00085515	101109353	FGF1	fibroblast growth factor 1 (acidic)%2C transcript variant X4||fibroblast growth factor 1 (acidic)%2C transcript variant X3||fibroblast growth factor 1 (acidic)%2C transcript variant X1||fibroblast growth factor 1 isoform X2||fibroblast growth factor 1 isoform X1||fibroblast growth factor 1 (acidic)%2C transcript variant X2	protein_coding	Novel_lncRNA	NC_019462.2	50939081	51001361	+	6	664	80
TCONS_00226490	101117128	ASXL3	additional sex combs like 3%2C transcriptional regulator%2C transcript variant X1||LOW QUALITY PROTEIN: putative Polycomb group protein ASXL3 isoform X1	protein_coding	Novel_lncRNA	NC_019480.2	23811610	23830340	-	2	1373	97
XR_001434029.1	105607964	LOC105607964	uncharacterized LOC105607964%2C transcript variant X10||uncharacterized LOC105607964%2C transcript variant X11||uncharacterized LOC105607964%2C transcript variant X1||uncharacterized LOC105607964%2C transcript variant X9||uncharacterized LOC105607964%2C transcript variant X8||uncharacterized LOC105607964%2C transcript variant X2||uncharacterized LOC105607964%2C transcript variant X5||uncharacteri…	lncRNA	Annotated_lncRNA	NC_019459.2	70306001	70447179	-	15	2686	135
TCONS_00226494	101117128	ASXL3	additional sex combs like 3%2C transcriptional regulator%2C transcript variant X1||LOW QUALITY PROTEIN: putative Polycomb group protein ASXL3 isoform X1	protein_coding	Novel_lncRNA	NC_019480.2	23842012	23863357	-	2	709	221
TCONS_00188749	XLOC_120488	XLOC_120488	-	novel	Novel_lncRNA	NC_019474.2	70400874	70401509	+	2	580	68
TCONS_00208161	XLOC_132145	XLOC_132145	-	novel	Novel_lncRNA	NC_019477.2	36665706	36666217	+	2	410	70
XR_001435975.1	106991717	LOC106991717	uncharacterized LOC106991717	lncRNA	Annotated_lncRNA	NC_019475.2	42530502	42534448	+	2	3888	99
TCONS_00019373	XLOC_011953	XLOC_011953	-	novel	Novel_lncRNA	NC_019458.2	120912248	120916809	-	2	1140	132
TCONS_00014216	XLOC_008750	XLOC_008750	-	novel	Novel_lncRNA	NC_019458.2	21830728	21831757	-	2	895	164
XR_001043145.2	105607735	LOC105607735	uncharacterized LOC105607735%2C transcript variant X1	lncRNA	Annotated_lncRNA	NC_019467.2	55173260	55250716	+	3	4377	111
XR_001436669.1	105604742	LOC105604742	uncharacterized LOC105604742%2C transcript variant X1||uncharacterized LOC105604742%2C transcript variant X2	lncRNA	Annotated_lncRNA	NC_019481.2	27717622	27719634	-	4	694	116
TCONS_00224408	101120623	NPC1	Niemann-Pick disease%2C type C1||LOW QUALITY PROTEIN: Niemann-Pick C1 protein	protein_coding	Novel_lncRNA	NC_019480.2	33333739	33339084	+	2	673	99
TCONS_00224409	101120881	C23H18orf8	chromosome 23 open reading frame%2C human C18orf8%2C transcript variant X1||LOW QUALITY PROTEIN: uncharacterized protein C18orf8 homolog isoform X1	protein_coding	Novel_lncRNA	NC_019480.2	33345922	33364517	+	4	646	85
TCONS_00091265	101122354	ZCCHC10	zinc finger CCHC domain-containing protein 10 isoform X1||zinc finger%2C CCHC domain containing 10%2C transcript variant X1||zinc finger%2C CCHC domain containing 10%2C transcript variant X2||zinc finger CCHC domain-containing protein 10 isoform X2	protein_coding	Novel_lncRNA	NC_019462.2	41892948	41897794	-	2	1140	83
XR_001434138.1	106990966	LOC106990966	uncharacterized LOC106990966	lncRNA	Annotated_lncRNA	NC_019459.2	164896200	164905125	+	2	8870	129
TCONS_00058695	XLOC_037220	XLOC_037220	-	novel	Novel_lncRNA	NC_019460.2	217599597	217602818	+	3	588	100
TCONS_00089180	XLOC_057053	XLOC_057053	-	novel	Novel_lncRNA	NC_019462.2	13021190	13022039	-	2	736	104
TCONS_00039850	XLOC_025305	XLOC_025305	-	novel	Novel_lncRNA	NC_019459.2	81033826	81035817	-	2	280	73
TCONS_00177349	101110536	HTR3A	LOW QUALITY PROTEIN: 5-hydroxytryptamine receptor 3A isoform X1||5-hydroxytryptamine (serotonin) receptor 3A%2C ionotropic%2C transcript variant X1	protein_coding	Novel_lncRNA	NC_019472.2	23936488	23941019	-	3	325	60
XR_001027300.1	105607117	LOC105607117	uncharacterized LOC105607117	lncRNA	Annotated_lncRNA	NC_019459.2	29692274	29693359	+	2	922	72
TCONS_00188983	XLOC_120619	XLOC_120619	-	novel	Novel_lncRNA	NC_019474.2	71658353	71659915	+	2	389	129
XR_001434158.1	106990394	LOC106990394	uncharacterized LOC106990394	lncRNA	Annotated_lncRNA	NC_019459.2	207300047	207323769	+	3	818	81
XR_001434794.1	106991224	LOC106991224	uncharacterized LOC106991224	lncRNA	Annotated_lncRNA	NC_019463.2	38647379	38675562	+	3	452	76
XR_001044957.1	105609115	LOC105609115	uncharacterized LOC105609115	lncRNA	Annotated_lncRNA	NC_019471.2	10091749	10096471	-	2	1668	100
TCONS_00163073	XLOC_104292	XLOC_104292	-	novel	Novel_lncRNA	NC_019471.2	17923288	17928989	+	2	5645	134
TCONS_00046918	XLOC_029944	XLOC_029944	-	novel	Novel_lncRNA	NC_019459.2	245585902	245595318	-	3	352	116
XR_001435571.1	105611432	LOC105611432	uncharacterized LOC105611432%2C transcript variant X2||uncharacterized LOC105611432%2C transcript variant X4||uncharacterized LOC105611432%2C transcript variant X1||uncharacterized LOC105611432%2C transcript variant X3	lncRNA	Annotated_lncRNA	NC_019470.2	81654358	81728364	+	4	4241	267
TCONS_00189632	XLOC_121064	XLOC_121064	-	novel	Novel_lncRNA	NC_019474.2	15589668	15591980	-	2	483	138
TCONS_00040014	XLOC_025393	XLOC_025393	-	novel	Novel_lncRNA	NC_019459.2	83131907	83139650	-	2	5076	107
XR_001435722.1	106991605	LOC106991605	uncharacterized LOC106991605%2C transcript variant X3||uncharacterized LOC106991605%2C transcript variant X1||uncharacterized LOC106991605%2C transcript variant X5||uncharacterized LOC106991605%2C transcript variant X4||uncharacterized LOC106991605%2C transcript variant X2	lncRNA	Annotated_lncRNA	NC_019471.2	48691145	48718703	-	3	333	94
XR_001044845.2	105612470	LOC105612470	uncharacterized LOC105612470%2C transcript variant X2||uncharacterized LOC105612470%2C transcript variant X1	lncRNA	Annotated_lncRNA	NC_019458.2	168154052	168215538	-	4	962	173
TCONS_00005808	100145877	RIT1	GTP-binding protein Rit1 isoform X1||Ras-like without CAAX 1%2C transcript variant X2||Ras-like without CAAX 1%2C transcript variant X1||Ras-like without CAAX 1||GTP-binding protein Rit1	protein_coding	Novel_lncRNA	NC_019458.2	104390710	104400143	+	2	400	132
TCONS_00046915	XLOC_029942	XLOC_029942	-	novel	Novel_lncRNA	NC_019459.2	245569316	245577769	-	2	5792	118
TCONS_00046917	XLOC_029944	XLOC_029944	-	novel	Novel_lncRNA	NC_019459.2	245585902	245593207	-	2	209	69
XR_001033797.2	105610092	LOC105610092	uncharacterized LOC105610092	lncRNA	Annotated_lncRNA	NC_019459.2	231587359	231591590	-	4	1771	147
TCONS_00168061	XLOC_107058	XLOC_107058	-	novel	Novel_lncRNA	NC_019471.2	11545836	11582642	-	3	972	145
TCONS_00139079	XLOC_089640	XLOC_089640	-	novel	Novel_lncRNA	NC_019468.2	4671313	4711573	-	2	1093	100
XR_001436451.1	105610387	LOC105610387	uncharacterized LOC105610387%2C transcript variant X1	lncRNA	Annotated_lncRNA	NC_019478.2	24970067	24976849	-	2	882	96
XR_001042806.1	105609296	LOC105609296	uncharacterized LOC105609296	lncRNA	Annotated_lncRNA	NC_019466.2	70571671	70575055	-	2	742	64
TCONS_00178491	XLOC_113476	XLOC_113476	-	novel	Novel_lncRNA	NC_019472.2	45678975	45691959	-	2	1200	84
TCONS_00137929	101115976	GCGR	glucagon receptor%2C transcript variant X1||glucagon receptor isoform X1	protein_coding	Novel_lncRNA	NC_019468.2	50173814	50174973	+	2	371	102
TCONS_00240635	XLOC_152749	XLOC_152749	-	novel	Novel_lncRNA	NC_019483.2	23297867	23298887	+	2	248	45
TCONS_00197238	443200	TJP1	tight junction protein 1%2C transcript variant X1||tight junction protein 1%2C transcript variant X5||tight junction protein ZO-1 isoform X3||tight junction protein 1%2C transcript variant X9||tight junction protein ZO-1 isoform X10||tight junction protein ZO-1 isoform X5||tight junction protein ZO-1 isoform X8||tight junction protein 1%2C transcript variant X7||tight junction protein 1%2C transc…	protein_coding	Novel_lncRNA	NC_019475.2	27474157	27497625	-	2	1270	120
TCONS_00065821	101115779	CEP83	centrosomal protein of 83 kDa isoform X3||centrosomal protein 83kDa%2C transcript variant X3||centrosomal protein 83kDa%2C transcript variant X1||centrosomal protein 83kDa%2C transcript variant X2||centrosomal protein of 83 kDa isoform X1||centrosomal protein of 83 kDa isoform X2	protein_coding	Novel_lncRNA	NC_019460.2	130374359	130408651	-	2	1581	124
TCONS_00161863	105602050	LOC105602050	LOW QUALITY PROTEIN: ATP-dependent RNA helicase DDX19B isoform X1||ATP-dependent RNA helicase DDX19B%2C transcript variant X1	protein_coding	Novel_lncRNA	NC_019471.2	1110368	1138878	+	2	1197	174
XR_001039281.1	105612396	LOC105612396	uncharacterized LOC105612396%2C transcript variant X1||uncharacterized LOC105612396%2C transcript variant X4||uncharacterized LOC105612396%2C transcript variant X5||uncharacterized LOC105612396%2C transcript variant X2||uncharacterized LOC105612396%2C transcript variant X3	lncRNA	Annotated_lncRNA	NC_019460.2	162961413	162968322	+	4	2358	160
TCONS_00166405	101107891	LOC101107891	zinc finger protein 160-like%2C transcript variant X2||zinc finger protein 160-like%2C transcript variant X11||zinc finger protein 160-like isoform X1||zinc finger protein 160-like%2C transcript variant X18||zinc finger protein 160-like%2C transcript variant X1||zinc finger protein 160-like%2C transcript variant X5||zinc finger protein 160-like%2C transcript variant X17||zinc finger protein 160-l…	protein_coding	Novel_lncRNA	NC_019471.2	57233862	57274827	+	2	821	70
XR_001044859.2	105613844	LOC105613844	uncharacterized LOC105613844	lncRNA	Annotated_lncRNA	NC_019471.2	451604	460506	-	3	2188	207
XR_001435323.1	106991426	LOC106991426	uncharacterized LOC106991426%2C transcript variant X2||uncharacterized LOC106991426%2C transcript variant X3||uncharacterized LOC106991426%2C transcript variant X1	lncRNA	Annotated_lncRNA	NC_019468.2	40077345	40082171	-	3	1777	211
TCONS_00082526	101112311	MRPL4	39S ribosomal protein L4%2C mitochondrial isoform X1||mitochondrial ribosomal protein L4%2C transcript variant X1	protein_coding	Novel_lncRNA	NC_019462.2	12400029	12400910	+	2	293	85
TCONS_00134748	101110425	ANKRD13B	ankyrin repeat domain 13B%2C transcript variant X1||LOW QUALITY PROTEIN: ankyrin repeat domain-containing protein 13B isoform X1	protein_coding	Novel_lncRNA	NC_019468.2	20438325	20440820	+	2	762	236
XR_001021457.1	105602718	LOC105602718	uncharacterized LOC105602718	lncRNA	Annotated_lncRNA	NC_019474.2	9524955	9531860	+	2	6864	112
XR_001435960.1	106991709	LOC106991709	uncharacterized LOC106991709	lncRNA	Annotated_lncRNA	NC_019474.2	61051226	61052019	-	2	161	39
TCONS_00193388	101116769	LOC101116769	myeloid-associated differentiation marker-like||myeloid-associated differentiation marker-like%2C transcript variant X1	protein_coding	Novel_lncRNA	NC_019475.2	18815511	18817389	+	2	1544	137
TCONS_00134747	101110425	ANKRD13B	ankyrin repeat domain 13B%2C transcript variant X1||LOW QUALITY PROTEIN: ankyrin repeat domain-containing protein 13B isoform X1	protein_coding	Novel_lncRNA	NC_019468.2	20438322	20440820	+	2	714	220
XR_001434126.1	106990962	LOC106990962	uncharacterized LOC106990962%2C transcript variant X3||uncharacterized LOC106990962%2C transcript variant X2||uncharacterized LOC106990962%2C transcript variant X1	lncRNA	Annotated_lncRNA	NC_019459.2	158664591	158749776	-	3	4229	140
TCONS_00120348	XLOC_077456	XLOC_077456	-	novel	Novel_lncRNA	NC_019465.2	88644081	88651825	-	4	2986	200
TCONS_00120349	XLOC_077456	XLOC_077456	-	novel	Novel_lncRNA	NC_019465.2	88644081	88651825	-	2	3355	200
TCONS_00161869	105602050	LOC105602050	LOW QUALITY PROTEIN: ATP-dependent RNA helicase DDX19B isoform X1||ATP-dependent RNA helicase DDX19B%2C transcript variant X1	protein_coding	Novel_lncRNA	NC_019471.2	1128887	1138878	+	3	842	177
TCONS_00120342	XLOC_077456	XLOC_077456	-	novel	Novel_lncRNA	NC_019465.2	88644081	88651812	-	3	3500	200
TCONS_00120343	XLOC_077456	XLOC_077456	-	novel	Novel_lncRNA	NC_019465.2	88644081	88651815	-	3	2842	200
TCONS_00120346	XLOC_077456	XLOC_077456	-	novel	Novel_lncRNA	NC_019465.2	88644081	88651819	-	3	2793	200
TCONS_00120347	XLOC_077456	XLOC_077456	-	novel	Novel_lncRNA	NC_019465.2	88644081	88651819	-	3	2790	200
TCONS_00120344	XLOC_077456	XLOC_077456	-	novel	Novel_lncRNA	NC_019465.2	88644081	88651815	-	3	2835	200
TCONS_00120345	XLOC_077456	XLOC_077456	-	novel	Novel_lncRNA	NC_019465.2	88644081	88651815	-	4	1580	293
TCONS_00227171	101103690	NDUFV2	NADH dehydrogenase [ubiquinone] flavoprotein 2%2C mitochondrial isoform X1||NADH:ubiquinone oxidoreductase core subunit V2	protein_coding	Novel_lncRNA	NC_019480.2	41723419	41742630	-	2	626	117
TCONS_00062270	XLOC_039620	XLOC_039620	-	novel	Novel_lncRNA	NC_019460.2	49703719	49775812	-	2	211	57
TCONS_00170489	XLOC_108663	XLOC_108663	-	novel	Novel_lncRNA	NC_019471.2	49366244	49368430	-	3	438	70
TCONS_00142069	XLOC_091253	XLOC_091253	-	novel	Novel_lncRNA	NC_019468.2	38191750	38192016	-	2	229	61
XR_001045146.2	105607573	LOC105607573	uncharacterized LOC105607573%2C transcript variant X2||uncharacterized LOC105607573%2C transcript variant X1	lncRNA	Annotated_lncRNA	NC_019471.2	44665919	44673500	-	3	1364	142
TCONS_00258548	XLOC_165776	XLOC_165776	-	novel	Novel_lncRNA	NW_014643095.1	540	2162	-	2	492	84
XR_001043046.2	105616154	LOC105616154	uncharacterized LOC105616154	lncRNA	Annotated_lncRNA	NC_019467.2	25834700	25840449	-	3	5642	149
TCONS_00107124	101122281	SIPA1L1	signal-induced proliferation-associated 1 like 1%2C transcript variant X3||signal-induced proliferation-associated 1 like 1%2C transcript variant X10||signal-induced proliferation-associated 1-like protein 1 isoform X3||signal-induced proliferation-associated 1 like 1%2C transcript variant X6||signal-induced proliferation-associated 1 like 1%2C transcript variant X15||signal-induced proliferation…	protein_coding	Novel_lncRNA	NC_019464.2	79756707	79939810	+	3	2515	109
TCONS_00258547	XLOC_165776	XLOC_165776	-	novel	Novel_lncRNA	NW_014643095.1	1	2162	-	2	1032	128
TCONS_00258544	XLOC_165773	XLOC_165773	-	novel	Novel_lncRNA	NW_014643093.1	323	1613	+	2	929	115
XR_001021764.2	105602913	LOC105602913	uncharacterized LOC105602913%2C transcript variant X1||uncharacterized LOC105602913%2C transcript variant X4||uncharacterized LOC105602913%2C transcript variant X2||uncharacterized LOC105602913%2C transcript variant X6||uncharacterized LOC105602913%2C transcript variant X7||uncharacterized LOC105602913%2C transcript variant X8||uncharacterized LOC105602913%2C transcript variant X3||uncharacterize…	lncRNA	Annotated_lncRNA	NC_019474.2	61927848	62025955	+	10	1637	122
XR_001022644.2	105603471	LOC105603471	uncharacterized LOC105603471%2C transcript variant X3||uncharacterized LOC105603471%2C transcript variant X2||uncharacterized LOC105603471%2C transcript variant X1||uncharacterized LOC105603471%2C transcript variant X4||uncharacterized LOC105603471%2C transcript variant X6||uncharacterized LOC105603471%2C transcript variant X5	lncRNA	Annotated_lncRNA	NC_019476.2	36535867	36801888	-	5	3532	129
TCONS_00253301	XLOC_161598	XLOC_161598	-	novel	Novel_lncRNA	NW_014639317.1	512	3256	-	2	2648	108
TCONS_00253302	XLOC_161598	XLOC_161598	-	novel	Novel_lncRNA	NW_014639317.1	512	3267	-	2	1551	100
XR_001434360.1	105610999	LOC105610999	uncharacterized LOC105610999%2C transcript variant X1||uncharacterized LOC105610999%2C transcript variant X3||uncharacterized LOC105610999%2C transcript variant X2	lncRNA	Annotated_lncRNA	NC_019460.2	133191311	133203115	+	5	1478	113
TCONS_00043891	XLOC_028128	XLOC_028128	-	novel	Novel_lncRNA	NC_019459.2	184735728	184736578	-	2	320	93
XR_001027135.1	105607017	LOC105607017	uncharacterized LOC105607017	lncRNA	Annotated_lncRNA	NC_019459.2	26812581	26817366	-	2	4673	152
TCONS_00010774	XLOC_006628	XLOC_006628	-	novel	Novel_lncRNA	NC_019458.2	243887502	243900413	+	2	3086	134
TCONS_00115070	XLOC_073720	XLOC_073720	-	novel	Novel_lncRNA	NC_019465.2	47986566	47986903	+	2	225	75
TCONS_00236112	XLOC_149750	XLOC_149750	-	novel	Novel_lncRNA	NC_019482.2	9701104	9705906	+	2	335	67
XR_001436260.1	106991776	LOC106991776	uncharacterized LOC106991776%2C transcript variant X1||uncharacterized LOC106991776%2C transcript variant X2	lncRNA	Annotated_lncRNA	NC_019476.2	45815574	45826128	-	3	3961	223
XR_001434420.1	105613098	LOC105613098	uncharacterized LOC105613098	lncRNA	Annotated_lncRNA	NC_019460.2	181574822	181616537	-	3	759	106
XR_001021119.2	105602482	LOC105602482	uncharacterized LOC105602482	lncRNA	Annotated_lncRNA	NC_019458.2	191398509	191403182	-	3	1403	138
TCONS_00255057	XLOC_163003	XLOC_163003	-	novel	Novel_lncRNA	NW_014640418.1	1	1720	+	2	453	88
TCONS_00255055	XLOC_163001	XLOC_163001	-	novel	Novel_lncRNA	NW_014640417.1	2833	5542	+	3	2435	96
TCONS_00255054	XLOC_163001	XLOC_163001	-	novel	Novel_lncRNA	NW_014640417.1	2833	5542	+	3	2304	96
TCONS_00241811	101104295	ARHGEF10	Rho guanine nucleotide exchange factor 10%2C transcript variant X1||LOW QUALITY PROTEIN: rho guanine nucleotide exchange factor 10 isoform X1	protein_coding	Novel_lncRNA	NC_019483.2	1081305	1082097	-	2	217	72
TCONS_00233668	XLOC_148080	XLOC_148080	-	novel	Novel_lncRNA	NC_019481.2	29749644	29752483	-	2	2757	135
TCONS_00233669	XLOC_148081	XLOC_148081	-	novel	Novel_lncRNA	NC_019481.2	29752623	29759495	-	2	6765	204
TCONS_00045075	100142674	PRKAG3	5'-AMP-activated protein kinase subunit gamma-3||protein kinase%2C AMP-activated%2C gamma 3 non-catalytic subunit	protein_coding	Novel_lncRNA	NC_019459.2	219731469	219790009	-	9	1610	507
TCONS_00190910	XLOC_121940	XLOC_121940	-	novel	Novel_lncRNA	NC_019474.2	50671506	50679759	-	4	880	206
TCONS_00136520	XLOC_088251	XLOC_088251	-	novel	Novel_lncRNA	NC_019468.2	37370369	37371890	+	2	956	145
TCONS_00190912	XLOC_121940	XLOC_121940	-	novel	Novel_lncRNA	NC_019474.2	50674408	50679759	-	2	1529	186
TCONS_00196018	100294652	AKT1	v-akt murine thymoma viral oncogene homolog 1||RAC-alpha serine/threonine-protein kinase	protein_coding	Novel_lncRNA	NC_019475.2	67860482	67863077	+	2	395	131
XR_001041191.1	105612199	LOC105612199	uncharacterized LOC105612199%2C transcript variant X1	lncRNA	Annotated_lncRNA	NC_019463.2	85490886	85616145	-	2	3110	134
TCONS_00200961	100307043	FHIT	fragile histidine triad%2C transcript variant X1||bis(5'-adenosyl)-triphosphatase isoform X1||bis(5'-adenosyl)-triphosphatase isoform X2||fragile histidine triad%2C transcript variant X4||fragile histidine triad||fragile histidine triad%2C transcript variant X3||fragile histidine triad%2C transcript variant X2||bis(5'-adenosyl)-triphosphatase||fragile histidine triad%2C transcript variant X5	protein_coding	Novel_lncRNA	NC_019476.2	40120618	40147230	+	2	1569	98
TCONS_00200962	100307043	FHIT	fragile histidine triad%2C transcript variant X1||bis(5'-adenosyl)-triphosphatase isoform X1||bis(5'-adenosyl)-triphosphatase isoform X2||fragile histidine triad%2C transcript variant X4||fragile histidine triad||fragile histidine triad%2C transcript variant X3||fragile histidine triad%2C transcript variant X2||bis(5'-adenosyl)-triphosphatase||fragile histidine triad%2C transcript variant X5	protein_coding	Novel_lncRNA	NC_019476.2	40120618	40245232	+	3	1048	116
XR_001435459.1	106991501	LOC106991501	uncharacterized LOC106991501	lncRNA	Annotated_lncRNA	NC_019469.2	77468983	77472688	-	3	1416	133
TCONS_00200967	100307043	FHIT	fragile histidine triad%2C transcript variant X1||bis(5'-adenosyl)-triphosphatase isoform X1||bis(5'-adenosyl)-triphosphatase isoform X2||fragile histidine triad%2C transcript variant X4||fragile histidine triad||fragile histidine triad%2C transcript variant X3||fragile histidine triad%2C transcript variant X2||bis(5'-adenosyl)-triphosphatase||fragile histidine triad%2C transcript variant X5	protein_coding	Novel_lncRNA	NC_019476.2	40723591	40848522	+	2	4443	121
TCONS_00200966	100307043	FHIT	fragile histidine triad%2C transcript variant X1||bis(5'-adenosyl)-triphosphatase isoform X1||bis(5'-adenosyl)-triphosphatase isoform X2||fragile histidine triad%2C transcript variant X4||fragile histidine triad||fragile histidine triad%2C transcript variant X3||fragile histidine triad%2C transcript variant X2||bis(5'-adenosyl)-triphosphatase||fragile histidine triad%2C transcript variant X5	protein_coding	Novel_lncRNA	NC_019476.2	40644169	40662074	+	2	550	100
XR_001433755.1	105609232	LOC105609232	uncharacterized LOC105609232%2C transcript variant X2||uncharacterized LOC105609232%2C transcript variant X1	lncRNA	Annotated_lncRNA	NC_019458.2	63117961	63125251	-	2	3895	155
TCONS_00041828	101122837	TTN	titin%2C transcript variant X4||titin%2C transcript variant X3||titin isoform X1||titin isoform X3||titin isoform X2||titin%2C transcript variant X1||titin%2C transcript variant X2||titin%2C transcript variant X5||titin isoform X5||titin isoform X4	protein_coding	Novel_lncRNA	NC_019459.2	130470174	130472529	-	2	1342	214
XR_001027199.1	105607045	LOC105607045	uncharacterized LOC105607045%2C transcript variant X1	lncRNA	Annotated_lncRNA	NC_019459.2	27999365	28001504	+	2	1208	121
XR_001025452.1	105605858	LOC105605858	uncharacterized LOC105605858	lncRNA	Annotated_lncRNA	NW_014640653.1	3458	8669	-	3	3230	104
XR_001021756.2	105602913	LOC105602913	uncharacterized LOC105602913%2C transcript variant X1||uncharacterized LOC105602913%2C transcript variant X4||uncharacterized LOC105602913%2C transcript variant X2||uncharacterized LOC105602913%2C transcript variant X6||uncharacterized LOC105602913%2C transcript variant X7||uncharacterized LOC105602913%2C transcript variant X8||uncharacterized LOC105602913%2C transcript variant X3||uncharacterize…	lncRNA	Annotated_lncRNA	NC_019474.2	61927849	62025955	+	11	1843	122
TCONS_00079946	XLOC_051234	XLOC_051234	-	novel	Novel_lncRNA	NC_019461.2	92600596	92613579	-	2	1028	144
TCONS_00077701	101110227	MALSU1	LOW QUALITY PROTEIN: mitochondrial assembly of ribosomal large subunit protein 1||mitochondrial assembly of ribosomal large subunit 1	protein_coding	Novel_lncRNA	NC_019461.2	31891683	31895259	-	2	498	68
TCONS_00024328	101113034	IL20RB	interleukin 20 receptor subunit beta%2C transcript variant X4||interleukin 20 receptor subunit beta%2C transcript variant X1||interleukin 20 receptor subunit beta%2C transcript variant X2||interleukin-20 receptor subunit beta isoform X3||interleukin 20 receptor subunit beta%2C transcript variant X3||interleukin-20 receptor subunit beta isoform X1||interleukin-20 receptor subunit beta isoform X2	protein_coding	Novel_lncRNA	NC_019458.2	250072252	250168287	-	2	5708	225
XR_001024123.1	105604560	LOC105604560	uncharacterized LOC105604560%2C transcript variant X1||uncharacterized LOC105604560%2C transcript variant X2||uncharacterized LOC105604560%2C transcript variant X4||uncharacterized LOC105604560%2C transcript variant X5||uncharacterized LOC105604560%2C transcript variant X6||uncharacterized LOC105604560%2C transcript variant X3	lncRNA	Annotated_lncRNA	NC_019480.2	57872300	57878885	+	3	1604	187
XR_001435798.1	105602246	LOC105602246	uncharacterized LOC105602246	lncRNA	Annotated_lncRNA	NC_019472.2	40294664	40299605	-	2	4877	89
XR_001045087.2	105606370	LOC105606370	uncharacterized LOC105606370%2C transcript variant X2||uncharacterized LOC105606370%2C transcript variant X1||uncharacterized LOC105606370%2C transcript variant X3	lncRNA	Annotated_lncRNA	NC_019471.2	34332755	34341898	+	3	3030	119
TCONS_00050800	XLOC_032407	XLOC_032407	-	novel	Novel_lncRNA	NC_019460.2	61868952	61869499	+	2	282	93
TCONS_00178819	XLOC_113698	XLOC_113698	-	novel	Novel_lncRNA	NC_019472.2	50189182	50240022	-	4	463	73
TCONS_00092617	105611754	LOC105611754	uncharacterized LOC105611754%2C transcript variant X8||uncharacterized LOC105611754%2C transcript variant X1||uncharacterized LOC105611754%2C transcript variant X3||uncharacterized LOC105611754%2C transcript variant X4||uncharacterized LOC105611754%2C transcript variant X5||uncharacterized LOC105611754%2C transcript variant X7||uncharacterized protein LOC105611754 isoform X1||uncharacterized LOC1…	protein_coding	Novel_lncRNA	NC_019462.2	65277314	65428717	-	4	515	133
XR_001039508.2	105608590	LOC105608590	uncharacterized LOC105608590	lncRNA	Annotated_lncRNA	NC_019460.2	207558698	207570778	-	2	978	143
XR_001039813.2	105613103	LOC105613103	uncharacterized LOC105613103	lncRNA	Annotated_lncRNA	NC_019461.2	41441788	41599723	-	4	5175	138
XR_001021387.2	105602658	LOC105602658	uncharacterized LOC105602658	lncRNA	Annotated_lncRNA	NC_019473.2	70914787	70916236	+	2	1128	316
TCONS_00092618	105611754	LOC105611754	uncharacterized LOC105611754%2C transcript variant X8||uncharacterized LOC105611754%2C transcript variant X1||uncharacterized LOC105611754%2C transcript variant X3||uncharacterized LOC105611754%2C transcript variant X4||uncharacterized LOC105611754%2C transcript variant X5||uncharacterized LOC105611754%2C transcript variant X7||uncharacterized protein LOC105611754 isoform X1||uncharacterized LOC1…	protein_coding	Novel_lncRNA	NC_019462.2	65322975	65513910	-	8	4799	178
TCONS_00092619	105611754	LOC105611754	uncharacterized LOC105611754%2C transcript variant X8||uncharacterized LOC105611754%2C transcript variant X1||uncharacterized LOC105611754%2C transcript variant X3||uncharacterized LOC105611754%2C transcript variant X4||uncharacterized LOC105611754%2C transcript variant X5||uncharacterized LOC105611754%2C transcript variant X7||uncharacterized protein LOC105611754 isoform X1||uncharacterized LOC1…	protein_coding	Novel_lncRNA	NC_019462.2	65322975	65513910	-	8	4780	178
TCONS_00073840	101118868	BBS9	protein PTHB1 isoform X2||Bardet-Biedl syndrome 9%2C transcript variant X7||protein PTHB1 isoform X4||protein PTHB1 isoform X3||Bardet-Biedl syndrome 9%2C transcript variant X6||Bardet-Biedl syndrome 9%2C transcript variant X5||Bardet-Biedl syndrome 9%2C transcript variant X4||Bardet-Biedl syndrome 9%2C transcript variant X3||Bardet-Biedl syndrome 9%2C transcript variant X1||protein PTHB1 isoform…	protein_coding	Novel_lncRNA	NC_019461.2	63434106	63501728	+	2	270	89
XR_001436500.1	106991851	LOC106991851	uncharacterized LOC106991851	lncRNA	Annotated_lncRNA	NC_019479.2	12454050	12458589	+	2	4503	194
XR_001435353.1	105606278	LOC105606278	uncharacterized LOC105606278%2C transcript variant X1	lncRNA	Annotated_lncRNA	NC_019468.2	52791953	52792961	-	3	468	80
XR_001436230.1	105603462	LOC105603462	uncharacterized LOC105603462%2C transcript variant X3||uncharacterized LOC105603462%2C transcript variant X6||uncharacterized LOC105603462%2C transcript variant X2||uncharacterized LOC105603462%2C transcript variant X5||uncharacterized LOC105603462%2C transcript variant X7||uncharacterized LOC105603462%2C transcript variant X4||uncharacterized LOC105603462%2C transcript variant X1	lncRNA	Annotated_lncRNA	NC_019476.2	34674340	34683210	-	3	3848	220
TCONS_00094753	XLOC_060613	XLOC_060613	-	novel	Novel_lncRNA	NC_019463.2	23521879	23538944	+	2	17021	209
TCONS_00094752	XLOC_060612	XLOC_060612	-	novel	Novel_lncRNA	NC_019463.2	23494078	23521727	+	2	27630	208
XR_001435312.1	105608412	LOC105608412	uncharacterized LOC105608412%2C transcript variant X4||uncharacterized LOC105608412%2C transcript variant X2||uncharacterized LOC105608412%2C transcript variant X1||uncharacterized LOC105608412%2C transcript variant X5||uncharacterized LOC105608412%2C transcript variant X3	lncRNA	Annotated_lncRNA	NC_019468.2	36346848	36355277	-	4	4048	121
TCONS_00065214	641303	PPP1R12A	protein phosphatase 1 regulatory subunit 12A isoform X1||protein phosphatase 1 regulatory subunit 12A%2C transcript variant X2||protein phosphatase 1 regulatory subunit 12A isoform X4||protein phosphatase 1 regulatory subunit 12A%2C transcript variant X4||protein phosphatase 1 regulatory subunit 12A isoform X3||protein phosphatase 1 regulatory subunit 12A isoform X2||protein phosphatase 1 regulat…	protein_coding	Novel_lncRNA	NC_019460.2	115526859	115621091	-	2	11055	118
TCONS_00027533	XLOC_017514	XLOC_017514	-	novel	Novel_lncRNA	NC_019459.2	43258895	43261373	+	2	304	101
XR_001031865.2	105609759	LOC105609759	uncharacterized LOC105609759%2C transcript variant X1	lncRNA	Annotated_lncRNA	NC_019459.2	171948289	171996610	+	5	4247	113
XR_001435230.1	106991385	LOC106991385	uncharacterized LOC106991385%2C transcript variant X3||uncharacterized LOC106991385%2C transcript variant X1||uncharacterized LOC106991385%2C transcript variant X2	lncRNA	Annotated_lncRNA	NC_019467.2	54844402	54850381	-	3	4859	149
XR_001025530.2	105605999	LOC105605999	uncharacterized LOC105605999%2C transcript variant X1	lncRNA	Annotated_lncRNA	NW_014642185.1	3966	7351	-	4	779	142
XR_001435445.1	105609965	LOC105609965	uncharacterized LOC105609965%2C transcript variant X2||uncharacterized LOC105609965%2C transcript variant X1||uncharacterized LOC105609965%2C transcript variant X3||uncharacterized LOC105609965%2C transcript variant X6||uncharacterized LOC105609965%2C transcript variant X4||uncharacterized LOC105609965%2C transcript variant X5	lncRNA	Annotated_lncRNA	NC_019469.2	71964193	72053103	+	7	4077	128
TCONS_00180983	101120951	SLC30A5	zinc transporter 5||solute carrier family 30 (zinc transporter)%2C member 5	protein_coding	Novel_lncRNA	NC_019473.2	10504233	10549999	+	2	647	84
TCONS_00105174	101102986	RORA	nuclear receptor ROR-alpha isoform X2||RAR-related orphan receptor A%2C transcript variant X3||RAR-related orphan receptor A%2C transcript variant X4||RAR-related orphan receptor A%2C transcript variant X1||nuclear receptor ROR-alpha isoform X3||nuclear receptor ROR-alpha isoform X1||nuclear receptor ROR-alpha isoform X4||RAR-related orphan receptor A%2C transcript variant X2	protein_coding	Novel_lncRNA	NC_019464.2	45898433	45899348	+	2	459	119
TCONS_00057663	105614924	LOC105614924	uncharacterized protein LOC105614924||uncharacterized LOC105614924	protein_coding	Novel_lncRNA	NC_019460.2	207285818	207293860	+	2	622	91
XR_001436907.1	106990423	LOC106990423	uncharacterized LOC106990423%2C transcript variant X2||uncharacterized LOC106990423%2C transcript variant X1	lncRNA	Annotated_lncRNA	NC_019484.2	107980810	107988889	-	4	1599	100
TCONS_00132440	XLOC_085637	XLOC_085637	-	novel	Novel_lncRNA	NC_019467.2	48642866	48652066	-	2	459	149
XR_001028883.1	105607938	LOC105607938	uncharacterized LOC105607938	lncRNA	Annotated_lncRNA	NC_019459.2	68413127	68414830	-	2	1641	122
XR_001034542.1	105606974	LOC105606974	uncharacterized LOC105606974%2C transcript variant X1	lncRNA	Annotated_lncRNA	NC_019459.2	242060172	242074535	-	2	3126	108
TCONS_00105178	101102986	RORA	nuclear receptor ROR-alpha isoform X2||RAR-related orphan receptor A%2C transcript variant X3||RAR-related orphan receptor A%2C transcript variant X4||RAR-related orphan receptor A%2C transcript variant X1||nuclear receptor ROR-alpha isoform X3||nuclear receptor ROR-alpha isoform X1||nuclear receptor ROR-alpha isoform X4||RAR-related orphan receptor A%2C transcript variant X2	protein_coding	Novel_lncRNA	NC_019464.2	46057242	46075397	+	2	10270	163
XR_001435425.1	106991491	LOC106991491	uncharacterized LOC106991491	lncRNA	Annotated_lncRNA	NC_019469.2	57391756	57404387	-	2	2254	120
XR_001040472.2	105607083	LOC105607083	uncharacterized LOC105607083	lncRNA	Annotated_lncRNA	NC_019462.2	41302299	41306223	+	3	403	81
TCONS_00141878	101119323	B4GALNT2	beta-1%2C4 N-acetylgalactosaminyltransferase 2 isoform X2||ezrin pseudogene%2C transcript variant X1||beta-1%2C4-N-acetyl-galactosaminyl transferase 2%2C transcript variant X5||beta-1%2C4-N-acetyl-galactosaminyl transferase 2%2C transcript variant X2||beta-1%2C4-N-acetyl-galactosaminyl transferase 2%2C transcript variant X4||beta-1%2C4-N-acetyl-galactosaminyl transferase 2%2C transcript variant X…	protein_coding	Novel_lncRNA	NC_019468.2	36873674	36896822	-	2	4735	134
TCONS_00114386	101110600	GTF3C6	general transcription factor 3C polypeptide 6 isoform X1||general transcription factor IIIC subunit 6%2C transcript variant X1	protein_coding	Novel_lncRNA	NC_019465.2	26473959	26474506	+	2	442	99
XR_001023120.2	105603819	LOC105603819	uncharacterized LOC105603819	lncRNA	Annotated_lncRNA	NC_019477.2	31073289	31077387	+	2	3592	123
TCONS_00087357	105607634	LOC105607634	uncharacterized LOC105607634%2C transcript variant X2||uncharacterized protein LOC105607634 isoform X3||uncharacterized protein LOC105607634 isoform X2||uncharacterized LOC105607634%2C transcript variant X4||uncharacterized LOC105607634%2C transcript variant X3||uncharacterized LOC105607634%2C transcript variant X1||uncharacterized protein LOC105607634 isoform X1	protein_coding	Novel_lncRNA	NC_019462.2	92790783	92850993	+	4	4261	141
XR_001020869.2	105602277	LOC105602277	uncharacterized LOC105602277	lncRNA	Annotated_lncRNA	NC_019458.2	187322000	187323443	+	3	1230	153
XR_001042602.2	105614550	LOC105614550	uncharacterized LOC105614550%2C transcript variant X3||uncharacterized LOC105614550%2C transcript variant X1||uncharacterized LOC105614550%2C transcript variant X2	lncRNA	Annotated_lncRNA	NC_019466.2	26578741	26595271	+	4	1326	166
TCONS_00094572	XLOC_060492	XLOC_060492	-	novel	Novel_lncRNA	NC_019463.2	19929106	19929442	+	2	246	57
TCONS_00194148	XLOC_123860	XLOC_123860	-	novel	Novel_lncRNA	NC_019475.2	31674116	31679231	+	2	1721	130
XR_001436979.1	105612255	LOC105612255	tRNA-Phe||uncharacterized LOC105612255%2C transcript variant X1||uncharacterized LOC105612255%2C transcript variant X2||12S ribosomal RNA||16S ribosomal RNA||tRNA-Leu||tRNA-Val	lncRNA	Annotated_lncRNA	NW_014644474.1	16407	26218	+	2	8475	131
XR_001436065.1	105603140	LOC105603140	uncharacterized LOC105603140%2C transcript variant X1||uncharacterized LOC105603140%2C transcript variant X2	lncRNA	Annotated_lncRNA	NC_019475.2	29684271	29697204	-	5	2353	162
TCONS_00180187	101122978	CTNND1	LOW QUALITY PROTEIN: catenin delta-1 isoform X1||catenin delta 1%2C transcript variant X1	protein_coding	Novel_lncRNA	NC_019472.2	78059215	78085800	-	2	538	116
XR_001436059.1	105603128	LOC105603128	uncharacterized LOC105603128%2C transcript variant X8||uncharacterized LOC105603128%2C transcript variant X1||uncharacterized LOC105603128%2C transcript variant X4||uncharacterized LOC105603128%2C transcript variant X3||uncharacterized LOC105603128%2C transcript variant X2||uncharacterized LOC105603128%2C transcript variant X6||uncharacterized LOC105603128%2C transcript variant X5||uncharacterize…	lncRNA	Annotated_lncRNA	NC_019475.2	26779047	26907208	+	7	9809	188
XR_001024234.1	105604676	LOC105604676	uncharacterized LOC105604676%2C transcript variant X3||uncharacterized LOC105604676%2C transcript variant X4||uncharacterized LOC105604676%2C transcript variant X6||uncharacterized LOC105604676%2C transcript variant X5||uncharacterized LOC105604676%2C transcript variant X2||uncharacterized LOC105604676%2C transcript variant X1||uncharacterized LOC105604676%2C transcript variant X7	lncRNA	Annotated_lncRNA	NC_019481.2	13223778	13235918	+	4	5256	175
XR_001042334.1	105615928	LOC105615928	uncharacterized LOC105615928	lncRNA	Annotated_lncRNA	NC_019465.2	73427212	73449049	-	2	306	64
XR_001436679.1	105610151	LOC105610151	uncharacterized LOC105610151	lncRNA	Annotated_lncRNA	NC_019481.2	35840493	35841692	-	2	729	185
TCONS_00212204	XLOC_134862	XLOC_134862	-	novel	Novel_lncRNA	NC_019477.2	47060335	47062731	-	3	469	106
TCONS_00212203	XLOC_134862	XLOC_134862	-	novel	Novel_lncRNA	NC_019477.2	47060335	47060995	-	2	441	106
TCONS_00207603	101120282	LOC101120282	olfactory receptor 2B6-like	protein_coding	Novel_lncRNA	NC_019477.2	28632769	28669534	+	2	227	55
XR_001021645.1	105602856	LOC105602856	uncharacterized LOC105602856%2C transcript variant X1||uncharacterized LOC105602856%2C transcript variant X2	lncRNA	Annotated_lncRNA	NC_019474.2	50227376	50231758	+	3	764	173
TCONS_00243718	101118759	AMELX	amelogenin%2C X-linked||amelogenin%2C X isoform	protein_coding	Novel_lncRNA	NC_019484.2	8737849	8969153	+	5	847	243
TCONS_00188370	XLOC_120264	XLOC_120264	-	novel	Novel_lncRNA	NC_019474.2	67795792	67797779	+	2	1952	144
TCONS_00188372	XLOC_120266	XLOC_120266	-	novel	Novel_lncRNA	NC_019474.2	67800930	67802716	+	2	1677	141
XR_001436716.1	106991935	LOC106991935	uncharacterized LOC106991935	lncRNA	Annotated_lncRNA	NC_019482.2	13789630	13793724	+	3	1360	124
TCONS_00154418	101104079	CST3	cystatin C precursor||cystatin C||cystatin C isoform X1||cystatin C%2C transcript variant X1	protein_coding	Novel_lncRNA	NC_019470.2	41236522	41237879	+	2	748	185
TCONS_00027475	XLOC_017486	XLOC_017486	-	novel	Novel_lncRNA	NC_019459.2	42382676	42407857	+	2	343	114
TCONS_00027472	XLOC_017486	XLOC_017486	-	novel	Novel_lncRNA	NC_019459.2	42382635	42388201	+	2	641	159
TCONS_00156481	XLOC_100119	XLOC_100119	-	novel	Novel_lncRNA	NC_019470.2	71569650	71573597	+	2	3917	147
TCONS_00203044	101115235	DLEC1	deleted in lung and esophageal cancer 1%2C transcript variant X1||deleted in lung and esophageal cancer protein 1 isoform X1	protein_coding	Novel_lncRNA	NC_019476.2	11491737	11495154	-	3	654	84
XR_001434586.1	105606592	LOC105606592	uncharacterized LOC105606592%2C transcript variant X1||uncharacterized LOC105606592%2C transcript variant X2	lncRNA	Annotated_lncRNA	NC_019461.2	68816849	68818270	-	2	877	165
XR_001434471.1	106991095	LOC106991095	uncharacterized LOC106991095	lncRNA	Annotated_lncRNA	NC_019460.2	223580603	223581978	-	2	1096	193
XR_001039652.2	105609642	LOC105609642	uncharacterized LOC105609642%2C transcript variant X1||uncharacterized LOC105609642%2C transcript variant X3||uncharacterized LOC105609642%2C transcript variant X2	lncRNA	Annotated_lncRNA	NC_019461.2	9616672	9631502	+	4	3358	140
XR_001434729.1	106991196	LOC106991196	uncharacterized LOC106991196	lncRNA	Annotated_lncRNA	NC_019462.2	49793364	49793839	-	3	253	84
TCONS_00166096	101108334	TSKS	testis-specific serine kinase substrate%2C transcript variant X1||LOW QUALITY PROTEIN: testis-specific serine kinase substrate isoform X1	protein_coding	Novel_lncRNA	NC_019471.2	55035626	55038554	+	2	220	52
TCONS_00147842	XLOC_094638	XLOC_094638	-	novel	Novel_lncRNA	NC_019469.2	71082328	71089269	+	2	599	80
TCONS_00073719	101113322	LRRN3	leucine-rich repeat neuronal protein 3||leucine rich repeat neuronal 3	protein_coding	Novel_lncRNA	NC_019461.2	57222087	57231377	+	2	9239	135
TCONS_00147846	XLOC_094641	XLOC_094641	-	novel	Novel_lncRNA	NC_019469.2	71086992	71087377	+	2	362	88
XR_001021084.2	105602452	LOC105602452	uncharacterized LOC105602452	lncRNA	Annotated_lncRNA	NC_019473.2	4374274	4386289	-	3	9423	217
TCONS_00237499	XLOC_150671	XLOC_150671	-	novel	Novel_lncRNA	NC_019482.2	38660144	38665593	+	2	1849	133
TCONS_00132994	XLOC_086059	XLOC_086059	-	novel	Novel_lncRNA	NC_019467.2	73909474	73909876	-	2	383	127
TCONS_00001919	101122900	TTC22	tetratricopeptide repeat domain 22||tetratricopeptide repeat protein 22	protein_coding	Novel_lncRNA	NC_019458.2	28908083	28936164	+	3	290	91
TCONS_00073717	101113322	LRRN3	leucine-rich repeat neuronal protein 3||leucine rich repeat neuronal 3	protein_coding	Novel_lncRNA	NC_019461.2	57191493	57219086	+	2	27548	719
TCONS_00073714	101113581	IMMP2L	mitochondrial inner membrane protease subunit 2 isoform X1||inner mitochondrial membrane peptidase subunit 2%2C transcript variant X2||mitochondrial inner membrane protease subunit 2 isoform X2||inner mitochondrial membrane peptidase subunit 2%2C transcript variant X1	protein_coding	Novel_lncRNA	NC_019461.2	56754575	56841778	+	4	4401	133
TCONS_00244941	101104047	ZNF674	LOW QUALITY PROTEIN: zinc finger protein 674||zinc finger protein 674%2C transcript variant X1	protein_coding	Novel_lncRNA	NC_019484.2	43189424	43229181	+	2	583	88
TCONS_00127223	101109102	NDUFAF6	NADH dehydrogenase (ubiquinone) complex I%2C assembly factor 6 isoform X1||NADH dehydrogenase (ubiquinone) complex I%2C assembly factor 6%2C transcript variant X1	protein_coding	Novel_lncRNA	NC_019466.2	81764356	81779513	-	3	2980	96
XR_001022765.2	105603538	LOC105603538	uncharacterized LOC105603538%2C transcript variant X1||uncharacterized LOC105603538%2C transcript variant X2||uncharacterized LOC105603538%2C transcript variant X3	lncRNA	Annotated_lncRNA	NC_019476.2	50351571	50356970	-	5	694	138
TCONS_00160075	XLOC_102415	XLOC_102415	-	novel	Novel_lncRNA	NC_019470.2	56437457	56456511	-	2	634	182
TCONS_00071574	101109008	CLDN12	claudin-12||claudin 12%2C transcript variant X4||claudin 12%2C transcript variant X3||claudin 12%2C transcript variant X1||claudin 12%2C transcript variant X5||claudin 12%2C transcript variant X2	protein_coding	Novel_lncRNA	NC_019461.2	7680659	7696280	+	2	1824	92
TCONS_00071571	XLOC_045522	XLOC_045522	-	novel	Novel_lncRNA	NC_019461.2	7622358	7624981	+	2	413	114
TCONS_00220095	XLOC_139700	XLOC_139700	-	novel	Novel_lncRNA	NC_019479.2	30997034	30997333	+	2	240	28
TCONS_00252886	XLOC_161258	XLOC_161258	-	novel	Novel_lncRNA	NC_019484.2	131942753	131944458	-	2	1138	151
XR_001021679.2	105602874	LOC105602874	uncharacterized LOC105602874	lncRNA	Annotated_lncRNA	NC_019474.2	53208743	53209687	-	2	700	136
XR_001044210.1	105611460	LOC105611460	uncharacterized LOC105611460	lncRNA	Annotated_lncRNA	NC_019458.2	144457165	144461485	+	2	396	108
TCONS_00035130	XLOC_022400	XLOC_022400	-	novel	Novel_lncRNA	NC_019459.2	239670888	239673540	+	2	1498	199
TCONS_00234942	101104881	LMTK2	lemur tyrosine kinase 2%2C transcript variant X1||LOW QUALITY PROTEIN: serine/threonine-protein kinase LMTK2 isoform X1	protein_coding	Novel_lncRNA	NC_019481.2	37709837	37721283	-	3	11152	184
XR_001434300.1	105612568	LOC105612568	uncharacterized LOC105612568%2C transcript variant X1||uncharacterized LOC105612568%2C transcript variant X2	lncRNA	Annotated_lncRNA	NC_019460.2	64746785	65185627	-	5	3635	107
XR_001029390.1	105608198	LOC105608198	uncharacterized LOC105608198%2C transcript variant X1	lncRNA	Annotated_lncRNA	NC_019459.2	83959592	83992876	+	6	2615	147
XR_001434285.1	106991043	LOC106991043	uncharacterized LOC106991043	lncRNA	Annotated_lncRNA	NC_019460.2	37739737	37755486	-	4	5098	115
TCONS_00094289	101115623	ANK2	ankyrin-2 isoform X9||ankyrin-2 isoform X13||ankyrin 2%2C neuronal%2C transcript variant X15||ankyrin 2%2C neuronal%2C transcript variant X6||ankyrin-2 isoform X1||ankyrin-2 isoform X6||ankyrin-2 isoform X25||ankyrin-2 isoform X3||ankyrin-2 isoform X17||ankyrin-2 isoform X4||ankyrin 2%2C neuronal%2C transcript variant X7||ankyrin 2%2C neuronal%2C transcript variant X10||ankyrin-2 isoform X5||anky…	protein_coding	Novel_lncRNA	NC_019463.2	12326946	12346109	+	2	395	104
TCONS_00229245	101109141	SNX29	sorting nexin 29%2C transcript variant X1||sorting nexin-29 isoform X1	protein_coding	Novel_lncRNA	NC_019481.2	10821165	10897317	+	2	356	118
TCONS_00113387	XLOC_072536	XLOC_072536	-	novel	Novel_lncRNA	NC_019464.2	99469550	99471509	-	2	1107	146
TCONS_00229717	XLOC_145783	XLOC_145783	-	novel	Novel_lncRNA	NC_019481.2	21431743	21433496	+	2	1353	82
TCONS_00094282	XLOC_060311	XLOC_060311	-	novel	Novel_lncRNA	NC_019463.2	12192131	12193598	+	2	1417	80
TCONS_00139000	XLOC_089573	XLOC_089573	-	novel	Novel_lncRNA	NC_019468.2	61833613	61834329	+	2	221	73
TCONS_00128575	XLOC_083006	XLOC_083006	-	novel	Novel_lncRNA	NC_019467.2	22166476	22180034	+	2	13530	145
TCONS_00128574	XLOC_083006	XLOC_083006	-	novel	Novel_lncRNA	NC_019467.2	22161637	22180034	+	3	16792	192
TCONS_00050239	XLOC_032023	XLOC_032023	-	novel	Novel_lncRNA	NC_019460.2	44084888	44092820	+	2	3488	122
TCONS_00112382	101121427	PLEKHH1	pleckstrin homology%2C MyTH4 and FERM domain containing H1%2C transcript variant X1||LOW QUALITY PROTEIN: pleckstrin homology domain-containing family H member 1 isoform X1	protein_coding	Novel_lncRNA	NC_019464.2	76243442	76246650	-	2	1966	213
XR_001434221.1	105614759	LOC105614759	uncharacterized LOC105614759%2C transcript variant X1	lncRNA	Annotated_lncRNA	NC_019460.2	156231687	156237150	-	3	1138	86
TCONS_00160385	101112411	DUSP15	dual specificity phosphatase 15%2C transcript variant X1||LOW QUALITY PROTEIN: dual specificity protein phosphatase 15 isoform X1	protein_coding	Novel_lncRNA	NC_019470.2	60613114	60617890	-	4	725	151
TCONS_00107175	101123126	DCAF4	DDB1 and CUL4 associated factor 4%2C transcript variant X1||DDB1- and CUL4-associated factor 4 isoform X2||DDB1 and CUL4 associated factor 4%2C transcript variant X3||DDB1- and CUL4-associated factor 4 isoform X3||DDB1- and CUL4-associated factor 4 isoform X1||DDB1 and CUL4 associated factor 4%2C transcript variant X2	protein_coding	Novel_lncRNA	NC_019464.2	81301394	81317633	+	3	1445	130
XR_001434316.1	106991057	LOC106991057	uncharacterized LOC106991057%2C transcript variant X3||uncharacterized LOC106991057%2C transcript variant X2||uncharacterized LOC106991057%2C transcript variant X1	lncRNA	Annotated_lncRNA	NC_019460.2	84426518	84514628	-	6	3890	140
TCONS_00017489	XLOC_010885	XLOC_010885	-	novel	Novel_lncRNA	NC_019458.2	98256156	98261690	-	3	838	109
TCONS_00220670	XLOC_140018	XLOC_140018	-	novel	Novel_lncRNA	NC_019479.2	42643044	42644475	+	2	629	116
TCONS_00209171	101113020	LOC101113020	LOW QUALITY PROTEIN: dystonin isoform X1||dystonin%2C transcript variant X1	protein_coding	Novel_lncRNA	NC_019477.2	3672516	3677432	-	4	595	196
XR_001434552.1	105612555	LOC105612555	uncharacterized LOC105612555%2C transcript variant X1||uncharacterized LOC105612555%2C transcript variant X18||uncharacterized LOC105612555%2C transcript variant X7||uncharacterized LOC105612555%2C transcript variant X14||uncharacterized LOC105612555%2C transcript variant X3||uncharacterized LOC105612555%2C transcript variant X6||uncharacterized LOC105612555%2C transcript variant X2||uncharacteri…	lncRNA	Annotated_lncRNA	NC_019461.2	24524284	24601860	-	14	15376	111
TCONS_00045673	XLOC_029231	XLOC_029231	-	novel	Novel_lncRNA	NC_019459.2	232430176	232434519	-	3	822	130
TCONS_00116719	XLOC_074900	XLOC_074900	-	novel	Novel_lncRNA	NC_019465.2	88617235	88619842	+	4	1465	190
TCONS_00189352	XLOC_120869	XLOC_120869	-	novel	Novel_lncRNA	NC_019474.2	4962820	4967489	-	2	3061	210
TCONS_00208802	XLOC_132582	XLOC_132582	-	novel	Novel_lncRNA	NC_019477.2	48776404	48786281	+	2	826	150
TCONS_00181168	XLOC_115241	XLOC_115241	-	novel	Novel_lncRNA	NC_019473.2	17109649	17110486	+	2	800	76
XR_001042469.2	105614210	LOC105614210	uncharacterized LOC105614210%2C transcript variant X1	lncRNA	Annotated_lncRNA	NC_019466.2	12969743	12978190	+	2	1165	124
XR_001040529.2	105612524	LOC105612524	uncharacterized LOC105612524	lncRNA	Annotated_lncRNA	NC_019462.2	47512053	47517801	+	2	5336	385
XR_001434831.1	106991236	LOC106991236	uncharacterized LOC106991236	lncRNA	Annotated_lncRNA	NC_019463.2	59616776	59618183	-	2	1315	160
XR_001033840.2	105610097	LOC105610097	uncharacterized LOC105610097%2C transcript variant X2||uncharacterized LOC105610097%2C transcript variant X4||uncharacterized LOC105610097%2C transcript variant X5||uncharacterized LOC105610097%2C transcript variant X1||uncharacterized LOC105610097%2C transcript variant X3	lncRNA	Annotated_lncRNA	NC_019459.2	232352572	232359225	-	5	1792	197
XR_001436726.1	106991939	LOC106991939	uncharacterized LOC106991939	lncRNA	Annotated_lncRNA	NC_019482.2	27258605	27261282	+	3	1011	98
TCONS_00247704	101113657	PSMD10	26S proteasome non-ATPase regulatory subunit 10 isoform X1||proteasome 26S subunit%2C non-ATPase 10%2C transcript variant X1	protein_coding	Novel_lncRNA	NC_019484.2	119914045	119945546	+	2	2163	176
TCONS_00247705	101113657	PSMD10	26S proteasome non-ATPase regulatory subunit 10 isoform X1||proteasome 26S subunit%2C non-ATPase 10%2C transcript variant X1	protein_coding	Novel_lncRNA	NC_019484.2	119932625	119945546	+	2	1929	98
XR_001042832.2	105616076	LOC105616076	uncharacterized LOC105616076	lncRNA	Annotated_lncRNA	NC_019466.2	75730371	75732743	+	2	784	155
TCONS_00210523	XLOC_133755	XLOC_133755	-	novel	Novel_lncRNA	NC_019477.2	24736976	24772498	-	2	1103	150
XR_001042192.2	105609774	LOC105609774	uncharacterized LOC105609774%2C transcript variant X2||uncharacterized LOC105609774%2C transcript variant X3||uncharacterized LOC105609774%2C transcript variant X4||uncharacterized LOC105609774%2C transcript variant X1	lncRNA	Annotated_lncRNA	NC_019465.2	49321379	49333238	+	4	3724	109
TCONS_00052369	XLOC_033386	XLOC_033386	-	novel	Novel_lncRNA	NC_019460.2	100108674	100112768	+	2	252	80
TCONS_00210528	XLOC_133760	XLOC_133760	-	novel	Novel_lncRNA	NC_019477.2	24764481	24771556	-	2	280	93
XR_001434811.1	105609765	LOC105609765	uncharacterized LOC105609765	lncRNA	Annotated_lncRNA	NC_019463.2	16569374	16588395	-	4	6670	131
TCONS_00258223	XLOC_165538	XLOC_165538	-	novel	Novel_lncRNA	NW_014642606.1	240	902	-	2	578	105
TCONS_00258221	XLOC_165536	XLOC_165536	-	novel	Novel_lncRNA	NW_014642606.1	1	740	+	2	655	99
TCONS_00258225	XLOC_165540	XLOC_165540	-	novel	Novel_lncRNA	NW_014642612.1	2071	5195	-	2	502	95
TCONS_00165547	101111483	BCL3	B-cell CLL/lymphoma 3%2C transcript variant X1||LOW QUALITY PROTEIN: B-cell lymphoma 3 protein isoform X1	protein_coding	Novel_lncRNA	NC_019471.2	51478108	51482461	+	2	4232	256
TCONS_00072004	105609414	UMAD1	UBAP1-MVB12-associated (UMA) domain containing 1%2C transcript variant X2||UBAP1-MVB12-associated (UMA) domain containing 1%2C transcript variant X3||UBAP1-MVB12-associated (UMA) domain containing 1%2C transcript variant X1||UBAP1-MVB12-associated (UMA)-domain containing protein 1||UBAP1-MVB12-associated (UMA) domain containing 1%2C transcript variant X4	protein_coding	Novel_lncRNA	NC_019461.2	15674472	15757812	+	4	1579	95
TCONS_00149446	101110607	SRP9	signal recognition particle 9 kDa protein||signal recognition particle 9kDa	protein_coding	Novel_lncRNA	NC_019469.2	26877795	26888442	-	2	1771	94
TCONS_00165544	101111483	BCL3	B-cell CLL/lymphoma 3%2C transcript variant X1||LOW QUALITY PROTEIN: B-cell lymphoma 3 protein isoform X1	protein_coding	Novel_lncRNA	NC_019471.2	51478108	51482461	+	2	4232	256
TCONS_00150169	101115811	RBP7	retinol binding protein 7%2C transcript variant X1||LOW QUALITY PROTEIN: retinoid-binding protein 7 isoform X1	protein_coding	Novel_lncRNA	NC_019469.2	41603111	41625217	-	2	252	83
XR_001020670.2	105602138	LOC105602138	uncharacterized LOC105602138	lncRNA	Annotated_lncRNA	NC_019472.2	14645585	14648409	+	2	2338	130
TCONS_00179023	XLOC_113812	XLOC_113812	-	novel	Novel_lncRNA	NC_019472.2	52653954	52671845	-	2	423	80
TCONS_00179022	XLOC_113812	XLOC_113812	-	novel	Novel_lncRNA	NC_019472.2	52653954	52671845	-	2	344	114
TCONS_00158415	XLOC_101405	XLOC_101405	-	novel	Novel_lncRNA	NC_019470.2	28254074	28263522	-	4	8816	210
TCONS_00053710	101105898	ESPL1	separin isoform X1||extra spindle pole bodies like 1%2C separase%2C transcript variant X1	protein_coding	Novel_lncRNA	NC_019460.2	132920039	132920632	+	2	500	130
TCONS_00158145	XLOC_101220	XLOC_101220	-	novel	Novel_lncRNA	NC_019470.2	24474272	24474682	-	2	351	76
XR_001040483.2	105609259	LOC105609259	uncharacterized LOC105609259	lncRNA	Annotated_lncRNA	NC_019458.2	87817271	87824478	-	3	720	103
TCONS_00043534	101103786	MCM6	minichromosome maintenance complex component 6||DNA replication licensing factor MCM6	protein_coding	Novel_lncRNA	NC_019459.2	173859946	173887859	-	3	2080	150
TCONS_00043539	101104042	LCT	lactase||lactase-phlorizin hydrolase	protein_coding	Novel_lncRNA	NC_019459.2	173899186	173908277	-	4	2730	113
TCONS_00043538	101104042	LCT	lactase||lactase-phlorizin hydrolase	protein_coding	Novel_lncRNA	NC_019459.2	173899186	173908277	-	2	4167	166
TCONS_00031327	101105473	FIGN	fidgetin isoform X1||fidgetin%2C transcript variant X2||fidgetin%2C transcript variant X1||fidgetin isoform X2||fidgetin%2C transcript variant X3	protein_coding	Novel_lncRNA	NC_019459.2	144852935	144870202	+	3	6054	155
TCONS_00185138	XLOC_118127	XLOC_118127	-	novel	Novel_lncRNA	NC_019473.2	58686170	58694631	-	3	8374	194
TCONS_00238112	XLOC_151067	XLOC_151067	-	novel	Novel_lncRNA	NC_019482.2	7407956	7416887	-	2	460	50
TCONS_00238117	XLOC_151067	XLOC_151067	-	novel	Novel_lncRNA	NC_019482.2	7413831	7416896	-	2	368	97
TCONS_00238116	XLOC_151067	XLOC_151067	-	novel	Novel_lncRNA	NC_019482.2	7413831	7415320	-	2	295	78
XR_001433714.1	106990834	LOC106990834	uncharacterized LOC106990834	lncRNA	Annotated_lncRNA	NC_019458.2	16803740	16810662	+	3	193	64
TCONS_00041553	XLOC_026537	XLOC_026537	-	novel	Novel_lncRNA	NC_019459.2	119673319	119675717	-	2	1109	53
TCONS_00232813	101115173	RPS15A	40S ribosomal protein S15a||ribosomal protein S15a%2C transcript variant X1||ribosomal protein S15a%2C transcript variant X2	protein_coding	Novel_lncRNA	NC_019481.2	16378126	16392546	-	2	14293	179
TCONS_00232814	101115173	RPS15A	40S ribosomal protein S15a||ribosomal protein S15a%2C transcript variant X1||ribosomal protein S15a%2C transcript variant X2	protein_coding	Novel_lncRNA	NC_019481.2	16378126	16392546	-	3	13851	179
TCONS_00129151	XLOC_083367	XLOC_083367	-	novel	Novel_lncRNA	NC_019467.2	31632855	31633993	+	2	238	79
TCONS_00185136	XLOC_118125	XLOC_118125	-	novel	Novel_lncRNA	NC_019473.2	58674075	58675965	-	2	1850	105
TCONS_00232817	101115173	RPS15A	40S ribosomal protein S15a||ribosomal protein S15a%2C transcript variant X1||ribosomal protein S15a%2C transcript variant X2	protein_coding	Novel_lncRNA	NC_019481.2	16386120	16392546	-	2	4071	176
TCONS_00241669	XLOC_153474	XLOC_153474	-	novel	Novel_lncRNA	NC_019483.2	41651812	41652928	+	2	855	188
TCONS_00057867	XLOC_036768	XLOC_036768	-	novel	Novel_lncRNA	NC_019460.2	209790217	209791091	+	2	426	87
TCONS_00161038	101106704	SRSF6	LOW QUALITY PROTEIN: serine/arginine-rich splicing factor 6 isoform X1||serine/arginine-rich splicing factor 6%2C transcript variant X1	protein_coding	Novel_lncRNA	NC_019470.2	71559127	71564190	-	2	266	88
TCONS_00138045	101120678	SLC26A11	sodium-independent sulfate anion transporter isoform X1||solute carrier family 26 (anion exchanger)%2C member 11%2C transcript variant X1	protein_coding	Novel_lncRNA	NC_019468.2	51344035	51355769	+	2	317	63
XR_001436677.1	105604784	LOC105604784	uncharacterized LOC105604784	lncRNA	Annotated_lncRNA	NC_019481.2	35457905	35462186	+	2	3329	119
XR_001041877.2	105607010	LOC105607010	uncharacterized LOC105607010%2C transcript variant X2||uncharacterized LOC105607010%2C transcript variant X3||uncharacterized LOC105607010%2C transcript variant X1	lncRNA	Annotated_lncRNA	NC_019464.2	77169461	77235228	-	6	2848	142
TCONS_00057868	XLOC_036768	XLOC_036768	-	novel	Novel_lncRNA	NC_019460.2	209790263	209791091	+	2	395	88
XR_001042850.2	105616078	LOC105616078	uncharacterized LOC105616078	lncRNA	Annotated_lncRNA	NC_019458.2	5067773	5069094	+	2	1257	161
TCONS_00233493	101105467	SETD1A	SET domain containing 1A%2C transcript variant X1||LOW QUALITY PROTEIN: histone-lysine N-methyltransferase SETD1A isoform X1	protein_coding	Novel_lncRNA	NC_019481.2	27089956	27092509	-	2	1012	159
XR_001040220.2	105615190	LOC105615190	uncharacterized LOC105615190	lncRNA	Annotated_lncRNA	NC_019462.2	3161260	3162477	-	2	1158	99
TCONS_00072146	XLOC_045886	XLOC_045886	-	novel	Novel_lncRNA	NC_019461.2	20793494	20795056	+	3	1384	157
TCONS_00072147	XLOC_045886	XLOC_045886	-	novel	Novel_lncRNA	NC_019461.2	20793582	20890415	+	3	512	84
TCONS_00072149	XLOC_045886	XLOC_045886	-	novel	Novel_lncRNA	NC_019461.2	20803720	20807634	+	2	3880	153
XR_001044100.1	105608232	LOC105608232	uncharacterized LOC105608232	lncRNA	Annotated_lncRNA	NC_019469.2	57561245	57567133	+	2	5193	103
XR_001436165.1	105603387	LOC105603387	uncharacterized LOC105603387%2C transcript variant X4||uncharacterized LOC105603387%2C transcript variant X1||uncharacterized LOC105603387%2C transcript variant X3||uncharacterized LOC105603387%2C transcript variant X2	lncRNA	Annotated_lncRNA	NC_019476.2	13734438	13762851	+	4	4367	155
XR_001023806.2	105604319	LOC105604319	uncharacterized LOC105604319	lncRNA	Annotated_lncRNA	NC_019458.2	252445811	252451998	+	3	1993	132
TCONS_00026204	443346	LPAR1	lysophosphatidic acid receptor 1%2C transcript variant X1||lysophosphatidic acid receptor 1%2C transcript variant X3||lysophosphatidic acid receptor 1 isoform X1||lysophosphatidic acid receptor 1%2C transcript variant X4||lysophosphatidic acid receptor 1%2C transcript variant X2||lysophosphatidic acid receptor 1 isoform X2||lysophosphatidic acid receptor 1	protein_coding	Novel_lncRNA	NC_019459.2	12369897	12371705	+	2	543	130
TCONS_00165724	101121703	DACT3	LOW QUALITY PROTEIN: dapper homolog 3 isoform X1||dishevelled-binding antagonist of beta-catenin 3%2C transcript variant X1	protein_coding	Novel_lncRNA	NC_019471.2	52738385	52739153	+	2	623	139
XR_001037486.2	105610458	LOC105610458	uncharacterized LOC105610458%2C transcript variant X7||uncharacterized LOC105610458%2C transcript variant X1||uncharacterized LOC105610458%2C transcript variant X4||uncharacterized LOC105610458%2C transcript variant X2||uncharacterized LOC105610458%2C transcript variant X6||uncharacterized LOC105610458%2C transcript variant X3||uncharacterized LOC105610458%2C transcript variant X5	lncRNA	Annotated_lncRNA	NC_019460.2	38101422	38161444	+	6	1152	83
TCONS_00091906	101109966	ARHGAP26	rho GTPase-activating protein 26 isoform X8||rho GTPase-activating protein 26 isoform X1||rho GTPase-activating protein 26 isoform X4||rho GTPase-activating protein 26 isoform X3||Rho GTPase activating protein 26%2C transcript variant X1||Rho GTPase activating protein 26%2C transcript variant X7||rho GTPase-activating protein 26 isoform X5||rho GTPase-activating protein 26 isoform X6||rho GTPase-…	protein_coding	Novel_lncRNA	NC_019462.2	51095518	51150703	-	2	835	99
TCONS_00131214	101111108	KCTD4	BTB/POZ domain-containing protein KCTD4||potassium channel tetramerization domain containing 4	protein_coding	Novel_lncRNA	NC_019467.2	15632467	15765711	-	8	1782	309
XR_001436619.1	105604596	LOC105604596	uncharacterized LOC105604596%2C transcript variant X1||uncharacterized LOC105604596%2C transcript variant X2	lncRNA	Annotated_lncRNA	NC_019480.2	61531015	61533190	-	2	1155	155
XR_001433986.1	105607140	LOC105607140	uncharacterized LOC105607140%2C transcript variant X2||uncharacterized LOC105607140%2C transcript variant X3||uncharacterized LOC105607140%2C transcript variant X1||uncharacterized LOC105607140%2C transcript variant X4	lncRNA	Annotated_lncRNA	NC_019459.2	32668603	32682487	-	3	7185	122
XR_001436385.1	105603765	LOC105603765	uncharacterized LOC105603765%2C transcript variant X3||uncharacterized LOC105603765%2C transcript variant X1||uncharacterized LOC105603765%2C transcript variant X4||uncharacterized LOC105603765%2C transcript variant X2	lncRNA	Annotated_lncRNA	NC_019477.2	26664581	26672605	-	7	1842	129
TCONS_00064499	XLOC_041005	XLOC_041005	-	novel	Novel_lncRNA	NC_019460.2	100056175	100058544	-	2	1923	186
TCONS_00060648	XLOC_038457	XLOC_038457	-	novel	Novel_lncRNA	NC_019460.2	16112968	16115635	-	2	235	78
TCONS_00178311	101106876	C15H11orf16	chromosome 15 open reading frame%2C human C11orf16%2C transcript variant X2||chromosome 15 open reading frame%2C human C11orf16%2C transcript variant X1||uncharacterized protein C11orf16 homolog	protein_coding	Novel_lncRNA	NC_019472.2	43124620	43128725	-	2	303	94
TCONS_00178313	101107130	AKIP1	A-kinase interacting protein 1%2C transcript variant X2||A-kinase interacting protein 1%2C transcript variant X1||A-kinase-interacting protein 1	protein_coding	Novel_lncRNA	NC_019472.2	43136087	43138912	-	3	640	72
TCONS_00215324	XLOC_136778	XLOC_136778	-	novel	Novel_lncRNA	NC_019478.2	49513867	49516591	+	2	392	112
TCONS_00258956	XLOC_166081	XLOC_166081	-	novel	Novel_lncRNA	NW_014643690.1	1	1239	+	2	552	112
TCONS_00212441	XLOC_135015	XLOC_135015	-	novel	Novel_lncRNA	NC_019477.2	50304349	50307348	-	2	1702	271
TCONS_00258482	XLOC_165727	XLOC_165727	-	novel	Novel_lncRNA	NW_014642996.1	150	1526	-	2	440	105
TCONS_00215322	XLOC_136776	XLOC_136776	-	novel	Novel_lncRNA	NC_019478.2	49511613	49512432	+	2	650	177
XR_001043529.1	105608412	LOC105608412	uncharacterized LOC105608412%2C transcript variant X4||uncharacterized LOC105608412%2C transcript variant X2||uncharacterized LOC105608412%2C transcript variant X1||uncharacterized LOC105608412%2C transcript variant X5||uncharacterized LOC105608412%2C transcript variant X3	lncRNA	Annotated_lncRNA	NC_019468.2	36346848	36355277	-	3	3709	144
TCONS_00174153	101116598	INSC	inscuteable homolog (Drosophila)%2C transcript variant X1||protein inscuteable homolog isoform X1	protein_coding	Novel_lncRNA	NC_019472.2	36832045	36854214	+	3	372	72
TCONS_00183290	XLOC_116804	XLOC_116804	-	novel	Novel_lncRNA	NC_019473.2	5439031	5440799	-	3	342	85
TCONS_00258959	XLOC_166083	XLOC_166083	-	novel	Novel_lncRNA	NW_014643691.1	65	1504	+	2	487	99
TCONS_00258958	XLOC_166082	XLOC_166082	-	novel	Novel_lncRNA	NW_014643690.1	1	1261	-	2	574	112
TCONS_00174154	101116598	INSC	inscuteable homolog (Drosophila)%2C transcript variant X1||protein inscuteable homolog isoform X1	protein_coding	Novel_lncRNA	NC_019472.2	36898922	36909546	+	2	298	65
TCONS_00029952	XLOC_019216	XLOC_019216	-	novel	Novel_lncRNA	NC_019459.2	110831183	110833143	+	2	971	98
TCONS_00019145	101111248	ADCY10	adenylate cyclase 10 (soluble)%2C transcript variant X1||LOW QUALITY PROTEIN: adenylate cyclase type 10 isoform X1	protein_coding	Novel_lncRNA	NC_019458.2	117908628	117951146	-	2	263	87
TCONS_00029950	XLOC_019216	XLOC_019216	-	novel	Novel_lncRNA	NC_019459.2	110830553	110833143	+	2	1600	136
TCONS_00069892	100135686	CLEC4E	C-type lectin domain family 4%2C member E%2C transcript variant X1||C-type lectin domain family 4 member E isoform X2||C-type lectin domain family 4 member E isoform X1||C-type lectin domain family 4%2C member E%2C transcript variant X2	protein_coding	Novel_lncRNA	NC_019460.2	206229217	206239496	-	3	709	155
TCONS_00069893	100135686	CLEC4E	C-type lectin domain family 4%2C member E%2C transcript variant X1||C-type lectin domain family 4 member E isoform X2||C-type lectin domain family 4 member E isoform X1||C-type lectin domain family 4%2C member E%2C transcript variant X2	protein_coding	Novel_lncRNA	NC_019460.2	206229217	206239496	-	4	799	114
XR_001434588.1	106991133	LOC106991133	uncharacterized LOC106991133	lncRNA	Annotated_lncRNA	NC_019461.2	69547894	69552082	+	3	745	79
TCONS_00146004	XLOC_093437	XLOC_093437	-	novel	Novel_lncRNA	NC_019469.2	37158021	37158425	+	2	349	64
XR_001039595.1	105614886	LOC105614886	uncharacterized LOC105614886	lncRNA	Annotated_lncRNA	NC_019460.2	221063434	221063960	-	2	477	75
XR_001024046.2	105604499	LOC105604499	uncharacterized LOC105604499%2C transcript variant X1||uncharacterized LOC105604499%2C transcript variant X2	lncRNA	Annotated_lncRNA	NC_019480.2	46306573	46317781	-	2	10372	276
XR_001435293.1	105607806	LOC105607806	uncharacterized LOC105607806	lncRNA	Annotated_lncRNA	NC_019468.2	27289766	27298126	+	3	1078	185
TCONS_00259575	XLOC_166538	XLOC_166538	-	novel	Novel_lncRNA	NW_014644398.1	100	742	+	2	347	115
TCONS_00259576	XLOC_166539	XLOC_166539	-	novel	Novel_lncRNA	NW_014644398.1	1	664	-	2	368	122
TCONS_00025041	101108280	RUNX1	runt-related transcription factor 1%2C transcript variant X1||LOW QUALITY PROTEIN: runt-related transcription factor 1 isoform X1	protein_coding	Novel_lncRNA	NC_019458.2	265074573	265090685	-	3	663	66
XR_001434327.1	106991065	LOC106991065	uncharacterized LOC106991065%2C transcript variant X2||uncharacterized LOC106991065%2C transcript variant X1	lncRNA	Annotated_lncRNA	NC_019460.2	96444552	96460697	-	3	352	113
XR_001042807.1	105616066	LOC105616066	uncharacterized LOC105616066	lncRNA	Annotated_lncRNA	NC_019466.2	70484119	70486142	+	2	606	147
TCONS_00180403	101115229	NCAPD3	non-SMC condensin II complex subunit D3%2C transcript variant X3||non-SMC condensin II complex subunit D3%2C transcript variant X7||non-SMC condensin II complex subunit D3%2C transcript variant X5||non-SMC condensin II complex subunit D3%2C transcript variant X2||non-SMC condensin II complex subunit D3%2C transcript variant X1||non-SMC condensin II complex subunit D3%2C transcript variant X4||con…	protein_coding	Novel_lncRNA	NC_019472.2	80283270	80285780	-	4	920	139
XR_001020733.2	105602182	LOC105602182	uncharacterized LOC105602182	lncRNA	Annotated_lncRNA	NC_019472.2	25650603	25657418	-	4	1047	81
XR_001024339.2	105604767	LOC105604767	uncharacterized LOC105604767%2C transcript variant X2||uncharacterized LOC105604767%2C transcript variant X1||uncharacterized LOC105604767%2C transcript variant X3||uncharacterized LOC105604767%2C transcript variant X4	lncRNA	Annotated_lncRNA	NC_019481.2	32495575	32508343	-	7	989	94
TCONS_00047527	XLOC_030317	XLOC_030317	-	novel	Novel_lncRNA	NC_019460.2	2418162	2419753	+	2	459	153
TCONS_00040205	XLOC_025544	XLOC_025544	-	novel	Novel_lncRNA	NC_019459.2	88124104	88141141	-	3	627	72
TCONS_00223467	XLOC_141755	XLOC_141755	-	novel	Novel_lncRNA	NC_019479.2	50705050	50716677	-	4	1782	154
TCONS_00223466	XLOC_141755	XLOC_141755	-	novel	Novel_lncRNA	NC_019479.2	50705050	50715355	-	3	607	118
TCONS_00223465	XLOC_141754	XLOC_141754	-	novel	Novel_lncRNA	NC_019479.2	50702709	50704920	-	2	1998	154
TCONS_00186110	XLOC_118825	XLOC_118825	-	novel	Novel_lncRNA	NC_019474.2	14492057	14497603	+	2	3054	133
TCONS_00223469	XLOC_141755	XLOC_141755	-	novel	Novel_lncRNA	NC_019479.2	50707241	50708424	-	2	510	169
TCONS_00153141	XLOC_098133	XLOC_098133	-	novel	Novel_lncRNA	NC_019470.2	17471168	17492846	+	2	21597	152
XR_001435132.1	106991350	LOC106991350	uncharacterized LOC106991350	lncRNA	Annotated_lncRNA	NC_019466.2	56448978	56462671	-	3	629	148
TCONS_00146147	XLOC_093539	XLOC_093539	-	novel	Novel_lncRNA	NC_019469.2	38654476	38670857	+	2	497	78
TCONS_00146149	XLOC_093539	XLOC_093539	-	novel	Novel_lncRNA	NC_019469.2	38670403	38733564	+	2	751	129
TCONS_00061666	101118681	IFT172	intraflagellar transport protein 172 homolog||intraflagellar transport 172	protein_coding	Novel_lncRNA	NC_019460.2	34321214	34323289	-	2	341	79
TCONS_00259687	XLOC_166628	XLOC_166628	-	novel	Novel_lncRNA	NW_014644463.1	13515	15409	+	3	1456	139
XR_173470.2	101112291	LOC101112291	uncharacterized LOC101112291%2C transcript variant X1||uncharacterized LOC101112291%2C transcript variant X3||uncharacterized LOC101112291%2C transcript variant X2	lncRNA	Annotated_lncRNA	NC_019484.2	62537188	62559420	-	6	14000	188
XR_001039026.2	105610121	LOC105610121	uncharacterized LOC105610121	lncRNA	Annotated_lncRNA	NC_019460.2	116731664	116735597	+	3	1844	112
TCONS_00004340	XLOC_002691	XLOC_002691	-	novel	Novel_lncRNA	NC_019458.2	86413997	86431404	+	3	201	66
TCONS_00049582	101111534	SLC30A3	LOW QUALITY PROTEIN: zinc transporter 3 isoform X1||solute carrier family 30 (zinc transporter)%2C member 3%2C transcript variant X1	protein_coding	Novel_lncRNA	NC_019460.2	34132019	34144554	+	2	724	99
TCONS_00022184	101110107	LPP	LIM domain containing preferred translocation partner in lipoma%2C transcript variant X6||LIM domain containing preferred translocation partner in lipoma%2C transcript variant X2||LIM domain containing preferred translocation partner in lipoma%2C transcript variant X12||LIM domain containing preferred translocation partner in lipoma%2C transcript variant X8||LIM domain containing preferred transl…	protein_coding	Novel_lncRNA	NC_019458.2	197147251	197207334	-	4	1233	136
XR_001434455.1	106991090	LOC106991090	uncharacterized LOC106991090	lncRNA	Annotated_lncRNA	NC_019460.2	211528574	211529472	-	2	687	140
TCONS_00185375	101109042	PDCD6	programmed cell death 6%2C transcript variant X1||programmed cell death protein 6 isoform X3||programmed cell death 6%2C transcript variant X2||programmed cell death protein 6 isoform X4||programmed cell death 6%2C transcript variant X4||programmed cell death 6%2C transcript variant X3||programmed cell death protein 6 isoform X2||programmed cell death protein 6 isoform X1	protein_coding	Novel_lncRNA	NC_019473.2	70532113	70535799	-	2	273	89
TCONS_00022183	101110107	LPP	LIM domain containing preferred translocation partner in lipoma%2C transcript variant X6||LIM domain containing preferred translocation partner in lipoma%2C transcript variant X2||LIM domain containing preferred translocation partner in lipoma%2C transcript variant X12||LIM domain containing preferred translocation partner in lipoma%2C transcript variant X8||LIM domain containing preferred transl…	protein_coding	Novel_lncRNA	NC_019458.2	197133283	197207334	-	4	427	142
TCONS_00231230	XLOC_146622	XLOC_146622	-	novel	Novel_lncRNA	NC_019481.2	38700111	38700650	+	2	214	71
TCONS_00196970	101110540	FSD2	fibronectin type III and SPRY domain containing 2%2C transcript variant X3||fibronectin type III and SPRY domain containing 2%2C transcript variant X1||fibronectin type III and SPRY domain containing 2%2C transcript variant X4||fibronectin type III and SPRY domain-containing protein 2||fibronectin type III and SPRY domain containing 2%2C transcript variant X2	protein_coding	Novel_lncRNA	NC_019475.2	22166111	22173079	-	2	1258	161
TCONS_00008702	101120630	KALRN	kalirin%2C RhoGEF kinase%2C transcript variant X1||LOW QUALITY PROTEIN: kalirin isoform X1	protein_coding	Novel_lncRNA	NC_019458.2	186542347	186676630	+	2	2818	162
TCONS_00111413	443276	GABPB1	GA binding protein transcription factor%2C beta subunit 1%2C transcript variant X2||GA binding protein transcription factor%2C beta subunit 1%2C transcript variant X3||GA binding protein transcription factor%2C beta subunit 1%2C transcript variant X6||GA-binding protein subunit beta-1 isoform X1||GA binding protein transcription factor%2C beta subunit 1%2C transcript variant X1||GA binding protei…	protein_coding	Novel_lncRNA	NC_019464.2	56863472	56870094	-	2	617	177
TCONS_00136882	101107536	CDC6	cell division control protein 6 homolog isoform X1||cell division cycle 6%2C transcript variant X1||cell division cycle 6%2C transcript variant X2||cell division cycle 6%2C transcript variant X3||cell division control protein 6 homolog isoform X2	protein_coding	Novel_lncRNA	NC_019468.2	40072686	40082079	+	3	478	156
TCONS_00136883	101107536	CDC6	cell division control protein 6 homolog isoform X1||cell division cycle 6%2C transcript variant X1||cell division cycle 6%2C transcript variant X2||cell division cycle 6%2C transcript variant X3||cell division control protein 6 homolog isoform X2	protein_coding	Novel_lncRNA	NC_019468.2	40074565	40082079	+	3	446	148
TCONS_00196208	XLOC_125167	XLOC_125167	-	novel	Novel_lncRNA	NC_019475.2	2159093	2202638	-	4	452	70
TCONS_00196209	XLOC_125167	XLOC_125167	-	novel	Novel_lncRNA	NC_019475.2	2159093	2202638	-	4	472	70
XR_001023095.2	105603808	LOC105603808	uncharacterized LOC105603808%2C transcript variant X4||uncharacterized LOC105603808%2C transcript variant X6||uncharacterized LOC105603808%2C transcript variant X3||uncharacterized LOC105603808%2C transcript variant X2||uncharacterized LOC105603808%2C transcript variant X1||uncharacterized LOC105603808%2C transcript variant X5	lncRNA	Annotated_lncRNA	NC_019477.2	29417894	29433167	+	2	1850	123
TCONS_00014876	XLOC_009177	XLOC_009177	-	novel	Novel_lncRNA	NC_019458.2	33371739	33372736	-	2	733	104
XR_001043925.2	105616512	LOC105616512	uncharacterized LOC105616512	lncRNA	Annotated_lncRNA	NC_019469.2	29306348	29306891	-	2	492	67
TCONS_00014871	XLOC_009164	XLOC_009164	-	novel	Novel_lncRNA	NC_019458.2	33348603	33353043	-	2	932	150
TCONS_00014873	XLOC_009174	XLOC_009174	-	novel	Novel_lncRNA	NC_019458.2	33359913	33360716	-	2	689	111
TCONS_00070421	101117325	CECR2	cat eye syndrome chromosome region%2C candidate 2%2C transcript variant X1||LOW QUALITY PROTEIN: cat eye syndrome critical region protein 2 isoform X1	protein_coding	Novel_lncRNA	NC_019460.2	212791001	212793136	-	3	563	84
XR_001435725.1	106991605	LOC106991605	uncharacterized LOC106991605%2C transcript variant X3||uncharacterized LOC106991605%2C transcript variant X1||uncharacterized LOC106991605%2C transcript variant X5||uncharacterized LOC106991605%2C transcript variant X4||uncharacterized LOC106991605%2C transcript variant X2	lncRNA	Annotated_lncRNA	NC_019471.2	48691145	48717663	-	7	2598	160
XR_001045018.2	105608361	LOC105608361	uncharacterized LOC105608361%2C transcript variant X1	lncRNA	Annotated_lncRNA	NC_019471.2	19447768	19464251	+	3	4244	104
TCONS_00125071	XLOC_080624	XLOC_080624	-	novel	Novel_lncRNA	NC_019466.2	22108941	22114117	-	2	5112	125
XR_001434584.1	105615045	LOC105615045	uncharacterized LOC105615045	lncRNA	Annotated_lncRNA	NC_019461.2	67094459	67130548	-	4	3927	122
TCONS_00172419	XLOC_109595	XLOC_109595	-	novel	Novel_lncRNA	NC_019471.2	61701839	61709730	-	2	350	90
XR_001042897.2	105609753	LOC105609753	uncharacterized LOC105609753	lncRNA	Annotated_lncRNA	NC_019466.2	83778383	83784617	+	3	530	129
TCONS_00102833	101104753	ANKRD31	ankyrin repeat domain 31%2C transcript variant X3||ankyrin repeat domain 31%2C transcript variant X1||putative ankyrin repeat domain-containing protein 31 isoform X2||putative ankyrin repeat domain-containing protein 31 isoform X1||ankyrin repeat domain 31%2C transcript variant X2||putative ankyrin repeat domain-containing protein 31 isoform X3	protein_coding	Novel_lncRNA	NC_019464.2	6376861	6380618	+	2	1804	419
TCONS_00093888	XLOC_060029	XLOC_060029	-	novel	Novel_lncRNA	NC_019462.2	107798380	107815386	-	2	312	104
XR_001040637.2	105606721	LOC105606721	uncharacterized LOC105606721%2C transcript variant X3||uncharacterized LOC105606721%2C transcript variant X1||uncharacterized LOC105606721%2C transcript variant X2	lncRNA	Annotated_lncRNA	NC_019462.2	59615295	59650570	-	9	5789	129
TCONS_00144891	100144764	PIGR	polymeric immunoglobulin receptor%2C transcript variant X1||polymeric immunoglobulin receptor isoform X2||polymeric immunoglobulin receptor%2C transcript variant X2||polymeric immunoglobulin receptor isoform X1	protein_coding	Novel_lncRNA	NC_019469.2	3998584	4018708	+	2	760	113
TCONS_00172413	XLOC_109589	XLOC_109589	-	novel	Novel_lncRNA	NC_019471.2	61638360	61639210	-	2	787	167
XR_001435664.1	105608353	LOC105608353	uncharacterized LOC105608353	lncRNA	Annotated_lncRNA	NC_019471.2	17176979	17240042	+	3	5521	157
TCONS_00172417	105602033	LOC105602033	LOW QUALITY PROTEIN: zinc finger protein 551-like isoform X1||zinc finger protein 530-like	protein_coding	Novel_lncRNA	NC_019471.2	61688443	61691176	-	3	309	97
TCONS_00160801	100101237	GHRH	somatoliberin||growth hormone releasing hormone%2C transcript variant X1	protein_coding	Novel_lncRNA	NC_019470.2	65657546	65661949	-	3	1890	106
TCONS_00170679	100233167	BSP1	binder of sperm 1%2C transcript variant X1||binder of sperm 1 precursor||binder of sperm 1 isoform X1||binder of sperm 1	protein_coding	Novel_lncRNA	NC_019471.2	50554913	50604775	-	2	867	134
TCONS_00098706	101104491	ARHGEF38	Rho guanine nucleotide exchange factor 38||rho guanine nucleotide exchange factor 38	protein_coding	Novel_lncRNA	NC_019463.2	19737258	19738720	-	2	1379	105
TCONS_00160808	101102831	MANBAL	protein MANBAL||mannosidase%2C beta A%2C lysosomal-like%2C transcript variant X2||mannosidase%2C beta A%2C lysosomal-like%2C transcript variant X1	protein_coding	Novel_lncRNA	NC_019470.2	65711515	65717633	-	2	954	145
TCONS_00101998	XLOC_065371	XLOC_065371	-	novel	Novel_lncRNA	NC_019463.2	112512120	112515625	-	2	1612	192
TCONS_00227818	101114994	ONECUT2	one cut homeobox 2%2C transcript variant X1||one cut domain family member 2 isoform X1	protein_coding	Novel_lncRNA	NC_019480.2	56915182	56926146	-	4	8297	159
TCONS_00227819	101114994	ONECUT2	one cut homeobox 2%2C transcript variant X1||one cut domain family member 2 isoform X1	protein_coding	Novel_lncRNA	NC_019480.2	56915182	56926148	-	4	5206	137
TCONS_00136087	XLOC_088025	XLOC_088025	-	novel	Novel_lncRNA	NC_019468.2	34217073	34258513	+	4	2990	160
TCONS_00170920	101116856	ERCC1	excision repair cross-complementation group 1%2C transcript variant X1||DNA excision repair protein ERCC-1 isoform X1	protein_coding	Novel_lncRNA	NC_019471.2	51997850	52000094	-	5	515	171
TCONS_00024176	XLOC_015294	XLOC_015294	-	novel	Novel_lncRNA	NC_019458.2	245448083	245521492	-	4	3835	95
TCONS_00024177	XLOC_015294	XLOC_015294	-	novel	Novel_lncRNA	NC_019458.2	245448083	245521517	-	4	3825	93
TCONS_00024174	XLOC_015294	XLOC_015294	-	novel	Novel_lncRNA	NC_019458.2	245448083	245521466	-	4	3828	95
TCONS_00024175	XLOC_015294	XLOC_015294	-	novel	Novel_lncRNA	NC_019458.2	245448083	245521492	-	4	3878	95
XR_001435720.1	105608813	LOC105608813	uncharacterized LOC105608813%2C transcript variant X7||uncharacterized LOC105608813%2C transcript variant X1||uncharacterized LOC105608813%2C transcript variant X6||uncharacterized LOC105608813%2C transcript variant X3||uncharacterized LOC105608813%2C transcript variant X2||uncharacterized LOC105608813%2C transcript variant X4||uncharacterized LOC105608813%2C transcript variant X9||uncharacterize…	lncRNA	Annotated_lncRNA	NC_019471.2	48546067	48636815	-	8	1147	134
XR_001022376.1	105603323	LOC105603323	uncharacterized LOC105603323	lncRNA	Annotated_lncRNA	NC_019476.2	886991	887596	-	2	567	175
XR_001435572.1	106990284	LOC106990284	uncharacterized LOC106990284%2C transcript variant X1||uncharacterized LOC106990284%2C transcript variant X2	lncRNA	Annotated_lncRNA	NC_019470.2	81827079	81862685	+	3	1411	113
TCONS_00136088	XLOC_088025	XLOC_088025	-	novel	Novel_lncRNA	NC_019468.2	34217073	34258513	+	5	2746	187
TCONS_00136089	XLOC_088025	XLOC_088025	-	novel	Novel_lncRNA	NC_019468.2	34217073	34258513	+	5	2266	160
TCONS_00234773	XLOC_148822	XLOC_148822	-	novel	Novel_lncRNA	NC_019481.2	36724631	36727987	-	2	481	81
TCONS_00181054	101122306	MAST4	microtubule associated serine/threonine kinase family member 4%2C transcript variant X1||LOW QUALITY PROTEIN: microtubule-associated serine/threonine-protein kinase 4 isoform X1	protein_coding	Novel_lncRNA	NC_019473.2	12427405	12428166	+	2	432	144
XR_001043696.2	105616411	LOC105616411	uncharacterized LOC105616411%2C transcript variant X1||uncharacterized LOC105616411%2C transcript variant X2||uncharacterized LOC105616411%2C transcript variant X3	lncRNA	Annotated_lncRNA	NC_019468.2	51833567	52137498	+	4	3961	227
TCONS_00016308	XLOC_010068	XLOC_010068	-	novel	Novel_lncRNA	NC_019458.2	70905717	70915257	-	3	4163	123
TCONS_00016309	XLOC_010068	XLOC_010068	-	novel	Novel_lncRNA	NC_019458.2	70905717	70915918	-	4	3965	123
XR_001024912.2	105605245	LOC105605245	uncharacterized LOC105605245	lncRNA	Annotated_lncRNA	NC_019483.2	35496990	35500069	-	3	2720	217
TCONS_00100868	XLOC_064668	XLOC_064668	-	novel	Novel_lncRNA	NC_019463.2	88424550	88427264	-	2	2681	102
TCONS_00030669	101122080	SESTD1	SEC14 and spectrin domain containing 1%2C transcript variant X1||SEC14 and spectrin domain containing 1%2C transcript variant X2||SEC14 domain and spectrin repeat-containing protein 1 isoform X2||SEC14 domain and spectrin repeat-containing protein 1 isoform X1	protein_coding	Novel_lncRNA	NC_019459.2	129671435	129738663	+	2	221	73
TCONS_00016307	XLOC_010068	XLOC_010068	-	novel	Novel_lncRNA	NC_019458.2	70905717	70914936	-	3	3837	123
TCONS_00253110	XLOC_161462	XLOC_161462	-	novel	Novel_lncRNA	NW_014639188.1	1	957	+	2	839	154
TCONS_00253111	XLOC_161462	XLOC_161462	-	novel	Novel_lncRNA	NW_014639188.1	9	957	+	2	599	112
TCONS_00253112	XLOC_161463	XLOC_161463	-	novel	Novel_lncRNA	NW_014639188.1	49	918	-	2	520	100
TCONS_00253113	XLOC_161463	XLOC_161463	-	novel	Novel_lncRNA	NW_014639188.1	128	925	-	2	680	151
TCONS_00245839	101119114	P2RY10	purinergic receptor P2Y%2C G-protein coupled%2C 10%2C transcript variant X2||purinergic receptor P2Y%2C G-protein coupled%2C 10%2C transcript variant X1||putative P2Y purinoceptor 10	protein_coding	Novel_lncRNA	NC_019484.2	66501617	66574829	+	5	2151	95
TCONS_00053573	101107856	SMUG1	single-strand-selective monofunctional uracil-DNA glycosylase 1%2C transcript variant X1||LOW QUALITY PROTEIN: single-strand selective monofunctional uracil DNA glycosylase isoform X1	protein_coding	Novel_lncRNA	NC_019460.2	132030645	132033489	+	2	2727	151
XR_001435205.1	105608777	LOC105608777	uncharacterized LOC105608777%2C transcript variant X4||uncharacterized LOC105608777%2C transcript variant X2||uncharacterized LOC105608777%2C transcript variant X1||uncharacterized LOC105608777%2C transcript variant X3	lncRNA	Annotated_lncRNA	NC_019467.2	22614780	22661063	+	4	6159	214
TCONS_00245831	101118506	LPAR4	lysophosphatidic acid receptor 4	protein_coding	Novel_lncRNA	NC_019484.2	66296751	66311022	+	5	765	84
TCONS_00156270	101122618	NNAT	neuronatin isoform X1||neuronatin%2C transcript variant X1	protein_coding	Novel_lncRNA	NC_019470.2	65915790	65921351	+	2	904	181
XR_001041119.2	105612133	LOC105612133	uncharacterized LOC105612133	lncRNA	Annotated_lncRNA	NC_019458.2	97651340	97654142	+	2	1606	107
XR_001435739.1	105616900	LOC105616900	uncharacterized LOC105616900%2C transcript variant X1||uncharacterized LOC105616900%2C transcript variant X2	lncRNA	Annotated_lncRNA	NC_019471.2	51624768	51628313	-	2	1931	91
XR_001030896.1	105607499	LOC105607499	uncharacterized LOC105607499%2C transcript variant X1	lncRNA	Annotated_lncRNA	NC_019459.2	136637429	136649606	+	2	12044	146
TCONS_00204655	101102341	IP6K1	inositol hexakisphosphate kinase 1%2C transcript variant X2||inositol hexakisphosphate kinase 1%2C transcript variant X1||inositol hexakisphosphate kinase 1 isoform X1||inositol hexakisphosphate kinase 1%2C transcript variant X4||inositol hexakisphosphate kinase 1%2C transcript variant X3||inositol hexakisphosphate kinase 1 isoform X2	protein_coding	Novel_lncRNA	NC_019476.2	50401750	50412578	-	2	266	88
XR_001038941.1	105612334	LOC105612334	uncharacterized LOC105612334	lncRNA	Annotated_lncRNA	NC_019460.2	97014396	97015917	+	3	529	122
TCONS_00115241	XLOC_073824	XLOC_073824	-	novel	Novel_lncRNA	NC_019465.2	55091473	55098454	+	2	242	78
TCONS_00115240	XLOC_073823	XLOC_073823	-	novel	Novel_lncRNA	NC_019465.2	55088606	55090821	+	2	303	100
XR_001042910.1	105610322	LOC105610322	uncharacterized LOC105610322%2C transcript variant X2||uncharacterized LOC105610322%2C transcript variant X1	lncRNA	Annotated_lncRNA	NC_019466.2	89254461	89260701	+	3	668	82
TCONS_00209760	101123505	CCDC167	coiled-coil domain containing 167%2C transcript variant X3||coiled-coil domain containing 167%2C transcript variant X1||coiled-coil domain-containing protein 167 isoform X1||coiled-coil domain-containing protein 167 isoform X2||coiled-coil domain containing 167%2C transcript variant X4||coiled-coil domain containing 167%2C transcript variant X2||coiled-coil domain-containing protein 167 isoform X3	protein_coding	Novel_lncRNA	NC_019477.2	11361355	11368838	-	5	4224	210
TCONS_00140849	XLOC_090569	XLOC_090569	-	novel	Novel_lncRNA	NC_019468.2	26564870	26574855	-	4	1413	158
TCONS_00241066	XLOC_153059	XLOC_153059	-	novel	Novel_lncRNA	NC_019483.2	32468381	32470408	+	2	1990	150
TCONS_00201514	101122223	SEMA3F	semaphorin-3F isoform X1||sema domain%2C immunoglobulin domain (Ig)%2C short basic domain%2C secreted%2C (semaphorin) 3F%2C transcript variant X1	protein_coding	Novel_lncRNA	NC_019476.2	50129033	50129488	+	2	306	101
TCONS_00023108	XLOC_014568	XLOC_014568	-	novel	Novel_lncRNA	NC_019458.2	217139231	217174570	-	3	475	73
TCONS_00195406	XLOC_124652	XLOC_124652	-	novel	Novel_lncRNA	NC_019475.2	61478886	61514867	+	2	203	60
XR_001043255.2	105607413	LOC105607413	uncharacterized LOC105607413%2C transcript variant X1||uncharacterized LOC105607413%2C transcript variant X3||uncharacterized LOC105607413%2C transcript variant X2||uncharacterized LOC105607413%2C transcript variant X4	lncRNA	Annotated_lncRNA	NC_019467.2	83694813	83703388	-	4	2852	167
XR_001043527.1	105608412	LOC105608412	uncharacterized LOC105608412%2C transcript variant X4||uncharacterized LOC105608412%2C transcript variant X2||uncharacterized LOC105608412%2C transcript variant X1||uncharacterized LOC105608412%2C transcript variant X5||uncharacterized LOC105608412%2C transcript variant X3	lncRNA	Annotated_lncRNA	NC_019468.2	36346848	36355277	-	3	5157	101
TCONS_00236223	443189	CHRM3	cholinergic receptor%2C muscarinic 3%2C transcript variant X3||cholinergic receptor%2C muscarinic 3%2C transcript variant X2||muscarinic acetylcholine receptor M3 isoform X1||cholinergic receptor%2C muscarinic 3%2C transcript variant X6||muscarinic acetylcholine receptor M3 isoform X2||cholinergic receptor%2C muscarinic 3%2C transcript variant X5||cholinergic receptor%2C muscarinic 3%2C transcrip…	protein_coding	Novel_lncRNA	NC_019482.2	12197294	12442097	+	9	18084	130
XR_173257.3	101104162	LOC101104162	uncharacterized LOC101104162%2C transcript variant X2||uncharacterized LOC101104162%2C transcript variant X1	lncRNA	Annotated_lncRNA	NC_019468.2	54135732	54140270	-	4	2028	136
TCONS_00216208	XLOC_137383	XLOC_137383	-	novel	Novel_lncRNA	NC_019478.2	24841286	24843383	-	2	1911	99
TCONS_00236226	443189	CHRM3	cholinergic receptor%2C muscarinic 3%2C transcript variant X3||cholinergic receptor%2C muscarinic 3%2C transcript variant X2||muscarinic acetylcholine receptor M3 isoform X1||cholinergic receptor%2C muscarinic 3%2C transcript variant X6||muscarinic acetylcholine receptor M3 isoform X2||cholinergic receptor%2C muscarinic 3%2C transcript variant X5||cholinergic receptor%2C muscarinic 3%2C transcrip…	protein_coding	Novel_lncRNA	NC_019482.2	12582412	12663112	+	2	522	139
TCONS_00075068	101105908	STRIP2	LOW QUALITY PROTEIN: striatin-interacting protein 2||striatin interacting protein 2	protein_coding	Novel_lncRNA	NC_019461.2	93369873	93371163	+	2	590	102
TCONS_00118030	XLOC_075835	XLOC_075835	-	novel	Novel_lncRNA	NC_019465.2	29443245	29443715	-	2	226	75
TCONS_00182918	XLOC_116560	XLOC_116560	-	novel	Novel_lncRNA	NC_019473.2	71323644	71326664	+	3	545	181
TCONS_00247887	105605646	ARMCX4	armadillo repeat containing%2C X-linked 4%2C transcript variant X1||LOW QUALITY PROTEIN: armadillo repeat-containing X-linked protein 4	protein_coding	Novel_lncRNA	NC_019484.2	125466275	125498605	+	7	1046	168
TCONS_00154451	101106539	ABHD12	abhydrolase domain containing 12%2C transcript variant X1||LOW QUALITY PROTEIN: monoacylglycerol lipase ABHD12 isoform X1	protein_coding	Novel_lncRNA	NC_019470.2	41905712	41914220	+	2	596	173
XR_001433983.1	106990928	LOC106990928	uncharacterized LOC106990928	lncRNA	Annotated_lncRNA	NC_019459.2	27846248	27850326	-	2	3919	210
XR_001433973.1	105606814	LOC105606814	uncharacterized LOC105606814%2C transcript variant X1	lncRNA	Annotated_lncRNA	NC_019459.2	15622125	15656706	-	4	6534	138
TCONS_00131857	XLOC_085238	XLOC_085238	-	novel	Novel_lncRNA	NC_019467.2	29998588	30001316	-	2	1026	110
XR_001020656.2	105602125	LOC105602125	uncharacterized LOC105602125	lncRNA	Annotated_lncRNA	NC_019472.2	7561252	7562268	+	2	946	65
XR_001434990.1	105608241	LOC105608241	uncharacterized LOC105608241%2C transcript variant X1||uncharacterized LOC105608241%2C transcript variant X2	lncRNA	Annotated_lncRNA	NC_019465.2	14926306	14980740	-	5	582	63
TCONS_00004249	XLOC_002642	XLOC_002642	-	novel	Novel_lncRNA	NC_019458.2	85945597	85960619	+	2	334	90
XR_001041206.1	105609355	LOC105609355	uncharacterized LOC105609355	lncRNA	Annotated_lncRNA	NC_019463.2	88529061	88534767	+	4	513	121
TCONS_00147814	101119408	TRAF5	LOW QUALITY PROTEIN: TNF receptor-associated factor 5 isoform X1||TNF receptor associated factor 5%2C transcript variant X1	protein_coding	Novel_lncRNA	NC_019469.2	70058728	70070649	+	2	5053	152
XR_001043549.2	105608416	LOC105608416	uncharacterized LOC105608416%2C transcript variant X14||uncharacterized LOC105608416%2C transcript variant X7||uncharacterized LOC105608416%2C transcript variant X9||uncharacterized LOC105608416%2C transcript variant X11||uncharacterized LOC105608416%2C transcript variant X8||uncharacterized LOC105608416%2C transcript variant X13||uncharacterized LOC105608416%2C transcript variant X4||uncharacter…	lncRNA	Annotated_lncRNA	NC_019468.2	37439228	37443194	-	4	1824	122
XR_001435220.1	105610256	LOC105610256	uncharacterized LOC105610256%2C transcript variant X1	lncRNA	Annotated_lncRNA	NC_019467.2	31112978	31115008	+	2	1684	121
TCONS_00102641	XLOC_065792	XLOC_065792	-	novel	Novel_lncRNA	NC_019464.2	2385730	2386336	+	2	497	109
XR_001434337.1	105611140	LOC105611140	uncharacterized LOC105611140%2C transcript variant X2||uncharacterized LOC105611140%2C transcript variant X1	lncRNA	Annotated_lncRNA	NC_019460.2	111216354	111241620	+	3	4256	90
TCONS_00198176	XLOC_126437	XLOC_126437	-	novel	Novel_lncRNA	NC_019475.2	53964382	53965857	-	2	1410	133
TCONS_00241390	105605252	LOC105605252	chondroitin sulfate N-acetylgalactosaminyltransferase 1-like	protein_coding	Novel_lncRNA	NC_019483.2	36533017	36578378	+	2	684	125
XR_001036795.1	105612846	LOC105612846	uncharacterized LOC105612846	lncRNA	Annotated_lncRNA	NC_019460.2	19936707	19957056	-	3	2393	153
TCONS_00124859	XLOC_080462	XLOC_080462	-	novel	Novel_lncRNA	NC_019466.2	16777361	16785200	-	2	7755	168
TCONS_00241900	XLOC_153678	XLOC_153678	-	novel	Novel_lncRNA	NC_019483.2	5716685	5731035	-	2	723	176
TCONS_00124114	XLOC_080062	XLOC_080062	-	novel	Novel_lncRNA	NC_019466.2	93781347	93785303	+	2	3933	165
XR_001435982.1	106990320	LOC106990320	uncharacterized LOC106990320	lncRNA	Annotated_lncRNA	NC_019475.2	60613496	60632623	-	3	475	105
TCONS_00237642	101116201	MAPK8	mitogen-activated protein kinase 8%2C transcript variant X4||mitogen-activated protein kinase 8 isoform X2||mitogen-activated protein kinase 8%2C transcript variant X3||mitogen-activated protein kinase 8%2C transcript variant X1||mitogen-activated protein kinase 8 isoform X1||mitogen-activated protein kinase 8 isoform X3||mitogen-activated protein kinase 8%2C transcript variant X2	protein_coding	Novel_lncRNA	NC_019482.2	42168056	42217207	+	2	266	78
TCONS_00101734	XLOC_065185	XLOC_065185	-	novel	Novel_lncRNA	NC_019463.2	105851232	105930192	-	2	751	106
TCONS_00144398	XLOC_092434	XLOC_092434	-	novel	Novel_lncRNA	NC_019468.2	60720423	60723382	-	2	1221	124
TCONS_00101732	XLOC_065185	XLOC_065185	-	novel	Novel_lncRNA	NC_019463.2	105848554	105930346	-	3	1532	151
TCONS_00004717	101110381	MAB21L3	LOW QUALITY PROTEIN: protein mab-21-like 3||mab-21-like 3 (C. elegans)	protein_coding	Novel_lncRNA	NC_019458.2	92432608	92445935	+	4	2932	111
TCONS_00031137	105609182	LOC105609182	replication protein A 14 kDa subunit-like	protein_coding	Novel_lncRNA	NC_019459.2	138439109	138548499	+	22	5520	1079
TCONS_00120382	106991305	LOC106991305	translation initiation factor IF-2-like	protein_coding	Novel_lncRNA	NC_019465.2	88810054	88883413	-	18	2703	901
TCONS_00167578	XLOC_106756	XLOC_106756	-	novel	Novel_lncRNA	NC_019471.2	5720437	5721094	-	2	546	123
XR_001022639.2	105603471	LOC105603471	uncharacterized LOC105603471%2C transcript variant X3||uncharacterized LOC105603471%2C transcript variant X2||uncharacterized LOC105603471%2C transcript variant X1||uncharacterized LOC105603471%2C transcript variant X4||uncharacterized LOC105603471%2C transcript variant X6||uncharacterized LOC105603471%2C transcript variant X5	lncRNA	Annotated_lncRNA	NC_019476.2	36434404	36801888	-	5	4916	129
TCONS_00109406	XLOC_069962	XLOC_069962	-	novel	Novel_lncRNA	NC_019464.2	22273937	22274588	-	2	273	68
XR_001435859.1	105602485	LOC105602485	uncharacterized LOC105602485%2C transcript variant X3||uncharacterized LOC105602485%2C transcript variant X2||uncharacterized LOC105602485%2C transcript variant X1	lncRNA	Annotated_lncRNA	NC_019473.2	10737995	11056521	+	6	4648	119
TCONS_00148094	XLOC_094811	XLOC_094811	-	novel	Novel_lncRNA	NC_019469.2	75539316	75541993	+	2	351	91
XR_001041513.1	105615661	LOC105615661	uncharacterized LOC105615661	lncRNA	Annotated_lncRNA	NC_019464.2	25568459	25571723	+	2	3212	116
TCONS_00102421	XLOC_065634	XLOC_065634	-	novel	Novel_lncRNA	NC_019463.2	116421566	116430624	-	2	559	122
TCONS_00108111	XLOC_069183	XLOC_069183	-	novel	Novel_lncRNA	NC_019464.2	3775474	3785179	-	3	523	127
TCONS_00148093	101102917	PTPRC	receptor-type tyrosine-protein phosphatase C isoform X4||receptor-type tyrosine-protein phosphatase C isoform X3||receptor-type tyrosine-protein phosphatase C isoform X1||protein tyrosine phosphatase%2C receptor type%2C C%2C transcript variant X3||protein tyrosine phosphatase%2C receptor type%2C C%2C transcript variant X4||receptor-type tyrosine-protein phosphatase C isoform X2||protein tyrosine …	protein_coding	Novel_lncRNA	NC_019469.2	75527193	75566680	+	2	2303	112
TCONS_00062122	101116893	EHBP1	LOW QUALITY PROTEIN: EH domain-binding protein 1 isoform X1||EH domain binding protein 1%2C transcript variant X1	protein_coding	Novel_lncRNA	NC_019460.2	45154330	45382883	-	2	213	49
TCONS_00062121	101116893	EHBP1	LOW QUALITY PROTEIN: EH domain-binding protein 1 isoform X1||EH domain binding protein 1%2C transcript variant X1	protein_coding	Novel_lncRNA	NC_019460.2	45011174	45053470	-	2	3466	122
TCONS_00108893	XLOC_069695	XLOC_069695	-	novel	Novel_lncRNA	NC_019464.2	17105000	17140840	-	3	293	71
XR_001435852.1	106991654	LOC106991654	uncharacterized LOC106991654	lncRNA	Annotated_lncRNA	NC_019473.2	64644	66469	-	2	848	67
TCONS_00052718	105611974	LOC105611974	putative speedy protein E7	protein_coding	Novel_lncRNA	NC_019460.2	105627162	105726651	+	15	1988	513
TCONS_00052717	105611974	LOC105611974	putative speedy protein E7	protein_coding	Novel_lncRNA	NC_019460.2	105627162	105713301	+	6	820	197
TCONS_00045547	XLOC_029158	XLOC_029158	-	novel	Novel_lncRNA	NC_019459.2	231254525	231256061	-	2	934	155
XR_001043081.2	105613267	LOC105613267	uncharacterized LOC105613267%2C transcript variant X1	lncRNA	Annotated_lncRNA	NC_019458.2	110510327	110520267	+	3	7210	170
TCONS_00233868	XLOC_148270	XLOC_148270	-	novel	Novel_lncRNA	NC_019481.2	30380940	30381871	-	2	893	141
TCONS_00023003	101116949	EIF5A2	eukaryotic translation initiation factor 5A-2 isoform X1||eukaryotic translation initiation factor 5A2%2C transcript variant X1	protein_coding	Novel_lncRNA	NC_019458.2	214436864	214499661	-	3	1357	120
TCONS_00063532	XLOC_040454	XLOC_040454	-	novel	Novel_lncRNA	NC_019460.2	80968866	80971026	-	2	1105	103
TCONS_00218770	XLOC_138877	XLOC_138877	-	novel	Novel_lncRNA	NC_019479.2	2504226	2509398	+	2	245	68
TCONS_00134900	105611241	C11H17orf97	chromosome 11 open reading frame%2C human C17orf97%2C transcript variant X1||protein LIAT1 isoform X1	protein_coding	Novel_lncRNA	NC_019468.2	21871790	21874575	+	2	403	124
TCONS_00194318	XLOC_123958	XLOC_123958	-	novel	Novel_lncRNA	NC_019475.2	33105642	33107938	+	2	2258	141
XR_001038959.1	105614677	LOC105614677	uncharacterized LOC105614677	lncRNA	Annotated_lncRNA	NC_019460.2	101243289	101247050	+	2	3719	134
TCONS_00007708	101107834	FILIP1L	filamin A interacting protein 1-like%2C transcript variant X3||filamin A interacting protein 1-like%2C transcript variant X2||filamin A interacting protein 1-like%2C transcript variant X1||filamin A-interacting protein 1-like isoform X2||filamin A-interacting protein 1-like isoform X1	protein_coding	Novel_lncRNA	NC_019458.2	162443132	162445614	+	2	448	97
XR_001023602.2	105604160	LOC105604160	uncharacterized LOC105604160	lncRNA	Annotated_lncRNA	NC_019478.2	49687727	49690210	-	3	2070	198
XR_001035982.2	105612347	LOC105612347	uncharacterized LOC105612347%2C transcript variant X2||uncharacterized LOC105612347%2C transcript variant X1	lncRNA	Annotated_lncRNA	NC_019460.2	1577916	1579509	+	2	1448	184
XR_001033091.2	105609510	LOC105609510	uncharacterized LOC105609510%2C transcript variant X1||uncharacterized LOC105609510%2C transcript variant X2	lncRNA	Annotated_lncRNA	NC_019458.2	26764380	26771705	-	4	2695	143
TCONS_00193806	101116178	CEMIP	cell migration-inducing and hyaluronan-binding protein||cell migration inducing protein%2C hyaluronan binding%2C transcript variant X1	protein_coding	Novel_lncRNA	NC_019475.2	25746541	25749230	+	2	822	113
XR_001044738.2	105610217	LOC105610217	uncharacterized LOC105610217%2C transcript variant X1	lncRNA	Annotated_lncRNA	NC_019470.2	71681751	71686350	+	2	675	127
TCONS_00143515	XLOC_091996	XLOC_091996	-	novel	Novel_lncRNA	NC_019468.2	50747317	50752390	-	2	5050	175
XR_001038244.2	105608757	LOC105608757	uncharacterized LOC105608757	lncRNA	Annotated_lncRNA	NC_019460.2	67110567	67149812	+	4	1084	79
TCONS_00085532	XLOC_054547	XLOC_054547	-	novel	Novel_lncRNA	NC_019462.2	51603334	51613789	+	2	10422	138
XR_001034228.1	105608205	LOC105608205	uncharacterized LOC105608205%2C transcript variant X1||uncharacterized LOC105608205%2C transcript variant X2	lncRNA	Annotated_lncRNA	NC_019459.2	237780669	237782969	-	3	810	90
XR_001036439.2	105610844	LOC105610844	uncharacterized LOC105610844%2C transcript variant X1	lncRNA	Annotated_lncRNA	NC_019460.2	9456788	9459279	-	3	1027	179
TCONS_00208144	XLOC_132136	XLOC_132136	-	novel	Novel_lncRNA	NC_019477.2	36434747	36447706	+	2	238	60
TCONS_00128148	XLOC_082730	XLOC_082730	-	novel	Novel_lncRNA	NC_019467.2	15766372	15771892	+	2	5472	157
TCONS_00109998	101112065	TMCO5A	transmembrane and coiled-coil domains 5A%2C transcript variant X2||transmembrane and coiled-coil domain-containing protein 5A isoform X3||transmembrane and coiled-coil domains 5A%2C transcript variant X5||transmembrane and coiled-coil domain-containing protein 5A isoform X2||transmembrane and coiled-coil domain-containing protein 5A isoform X1||transmembrane and coiled-coil domains 5A%2C transcri…	protein_coding	Novel_lncRNA	NC_019464.2	30465855	30567877	-	3	222	66
XR_001436692.1	105613848	LOC105613848	uncharacterized LOC105613848	lncRNA	Annotated_lncRNA	NC_019482.2	98639	103688	+	2	4198	156
XR_001040633.2	105606720	LOC105606720	uncharacterized LOC105606720	lncRNA	Annotated_lncRNA	NC_019462.2	59650787	59671216	+	3	2805	135
XR_001022979.2	105603705	LOC105603705	uncharacterized LOC105603705	lncRNA	Annotated_lncRNA	NC_019477.2	15891150	15901867	-	3	3736	137
XR_001043553.2	105608416	LOC105608416	uncharacterized LOC105608416%2C transcript variant X14||uncharacterized LOC105608416%2C transcript variant X7||uncharacterized LOC105608416%2C transcript variant X9||uncharacterized LOC105608416%2C transcript variant X11||uncharacterized LOC105608416%2C transcript variant X8||uncharacterized LOC105608416%2C transcript variant X13||uncharacterized LOC105608416%2C transcript variant X4||uncharacter…	lncRNA	Annotated_lncRNA	NC_019468.2	37439230	37443194	-	4	1798	114
TCONS_00120775	101113858	CYHR1	cysteine and histidine-rich protein 1 isoform X1||cysteine/histidine-rich 1%2C transcript variant X1||cysteine and histidine-rich protein 1 isoform X2||cysteine/histidine-rich 1%2C transcript variant X2	protein_coding	Novel_lncRNA	NC_019466.2	13372079	13373476	+	3	831	152
XR_001434462.1	105609478	LOC105609478	uncharacterized LOC105609478	lncRNA	Annotated_lncRNA	NC_019460.2	214681179	214681817	-	2	479	98
XR_001436771.1	106990546	LOC106990546	uncharacterized LOC106990546%2C transcript variant X1	lncRNA	Annotated_lncRNA	NC_019483.2	15265163	15613992	+	8	5340	151
TCONS_00238904	XLOC_151625	XLOC_151625	-	novel	Novel_lncRNA	NC_019482.2	25795278	25822277	-	3	339	88
TCONS_00063826	106990321	LOC106990321	protein CEBPZOS-like%2C transcript variant X4||protein CEBPZOS-like%2C transcript variant X3||protein CEBPZOS-like isoform X1||protein CEBPZOS-like isoform X2||protein CEBPZOS-like%2C transcript variant X1||protein CEBPZOS-like%2C transcript variant X2	protein_coding	Novel_lncRNA	NC_019460.2	86670716	86677170	-	4	472	61
XR_001435324.1	105610158	LOC105610158	uncharacterized LOC105610158	lncRNA	Annotated_lncRNA	NC_019468.2	40483622	40495622	+	2	1562	228
XR_001043706.2	105606280	LOC105606280	uncharacterized LOC105606280%2C transcript variant X1||uncharacterized LOC105606280%2C transcript variant X2	lncRNA	Annotated_lncRNA	NC_019468.2	52835324	52839336	+	3	1907	157
XR_001435678.1	105608118	LOC105608118	uncharacterized LOC105608118	lncRNA	Annotated_lncRNA	NC_019471.2	23857960	24022322	+	3	480	46
TCONS_00166716	XLOC_106236	XLOC_106236	-	novel	Novel_lncRNA	NC_019471.2	59976335	59979191	+	2	792	104
XR_001041024.2	105615429	LOC105615429	uncharacterized LOC105615429	lncRNA	Annotated_lncRNA	NC_019463.2	23008026	23015046	+	2	3058	138
XR_001434963.1	105607009	LOC105607009	uncharacterized LOC105607009%2C transcript variant X1||uncharacterized LOC105607009%2C transcript variant X2	lncRNA	Annotated_lncRNA	NC_019464.2	77122179	77128163	-	2	789	104
TCONS_00125818	XLOC_081147	XLOC_081147	-	novel	Novel_lncRNA	NC_019466.2	39435787	39436241	-	2	339	93
TCONS_00212409	XLOC_134988	XLOC_134988	-	novel	Novel_lncRNA	NC_019477.2	49500016	49501712	-	2	1613	195
TCONS_00227033	101105792	DLGAP1	discs%2C large (Drosophila) homolog-associated protein 1%2C transcript variant X1||disks large-associated protein 1 isoform X2||disks large-associated protein 1 isoform X1||discs%2C large (Drosophila) homolog-associated protein 1%2C transcript variant X2	protein_coding	Novel_lncRNA	NC_019480.2	38319184	38401561	-	2	227	75
XR_001021175.1	105602513	LOC105602513	uncharacterized LOC105602513	lncRNA	Annotated_lncRNA	NC_019473.2	19716375	19717722	+	2	1283	104
XR_001024489.1	105604910	LOC105604910	uncharacterized LOC105604910%2C transcript variant X2||uncharacterized LOC105604910%2C transcript variant X1	lncRNA	Annotated_lncRNA	NC_019482.2	6322942	6333862	-	3	2128	148
TCONS_00194046	101121296	ACSBG1	long-chain-fatty-acid--CoA ligase ACSBG1 isoform X1||long-chain-fatty-acid--CoA ligase ACSBG1 isoform X4||long-chain-fatty-acid--CoA ligase ACSBG1 isoform X3||acyl-CoA synthetase bubblegum family member 1%2C transcript variant X6||long-chain-fatty-acid--CoA ligase ACSBG1 isoform X2||acyl-CoA synthetase bubblegum family member 1%2C transcript variant X3||acyl-CoA synthetase bubblegum family member…	protein_coding	Novel_lncRNA	NC_019475.2	29623794	29631886	+	2	587	123
TCONS_00199624	101113704	FBXL2	F-box and leucine-rich repeat protein 2%2C transcript variant X1||LOW QUALITY PROTEIN: F-box/LRR-repeat protein 2 isoform X1	protein_coding	Novel_lncRNA	NC_019476.2	7502983	7526966	+	3	1538	101
XR_001434792.1	105608049	LOC105608049	uncharacterized LOC105608049%2C transcript variant X1||uncharacterized LOC105608049%2C transcript variant X2	lncRNA	Annotated_lncRNA	NC_019463.2	37630746	37640550	+	3	2449	83
XR_001436342.1	106990520	LOC106990520	uncharacterized LOC106990520	lncRNA	Annotated_lncRNA	NC_019477.2	30516128	30516761	-	2	534	118
TCONS_00106854	101116056	ZFYVE26	zinc finger%2C FYVE domain containing 26%2C transcript variant X1||LOW QUALITY PROTEIN: zinc finger FYVE domain-containing protein 26	protein_coding	Novel_lncRNA	NC_019464.2	76455876	76463431	+	3	365	121
XR_001435506.1	106991522	LOC106991522	uncharacterized LOC106991522	lncRNA	Annotated_lncRNA	NC_019470.2	37516242	37530695	-	3	3144	126
TCONS_00242871	XLOC_154285	XLOC_154285	-	novel	Novel_lncRNA	NC_019483.2	32610447	32625484	-	3	343	69
XR_001434180.1	106990973	LOC106990973	uncharacterized LOC106990973	lncRNA	Annotated_lncRNA	NC_019459.2	240097319	240106348	+	3	3049	95
TCONS_00083274	XLOC_053136	XLOC_053136	-	novel	Novel_lncRNA	NC_019462.2	17687206	17687896	+	2	242	60
TCONS_00227158	XLOC_144308	XLOC_144308	-	novel	Novel_lncRNA	NC_019480.2	41407903	41408725	-	2	217	44
TCONS_00015399	101119772	LRRIQ3	leucine-rich repeat and IQ domain-containing protein 3 isoform X1||leucine-rich repeats and IQ motif containing 3%2C transcript variant X4||leucine-rich repeats and IQ motif containing 3%2C transcript variant X2||leucine-rich repeats and IQ motif containing 3%2C transcript variant X1||leucine-rich repeat and IQ domain-containing protein 3 isoform X3||leucine-rich repeats and IQ motif containing 3…	protein_coding	Novel_lncRNA	NC_019458.2	49703964	49862044	-	7	1215	166
TCONS_00251484	105605712	LOC105605712	CAAX box protein 1-like	protein_coding	Novel_lncRNA	NC_019484.2	94573525	94575429	-	2	347	56
TCONS_00175490	XLOC_111491	XLOC_111491	-	novel	Novel_lncRNA	NC_019472.2	60679684	60687776	+	3	804	142
TCONS_00185837	XLOC_118647	XLOC_118647	-	novel	Novel_lncRNA	NC_019474.2	6600948	6614357	+	4	445	110
XR_001434027.1	105607956	LOC105607956	uncharacterized LOC105607956%2C transcript variant X1||uncharacterized LOC105607956%2C transcript variant X3||uncharacterized LOC105607956%2C transcript variant X2||uncharacterized LOC105607956%2C transcript variant X4	lncRNA	Annotated_lncRNA	NC_019459.2	69714823	69778594	+	9	4941	126
TCONS_00210313	XLOC_133622	XLOC_133622	-	novel	Novel_lncRNA	NC_019477.2	19340714	19341382	-	2	637	103
TCONS_00107454	101111886	IFT43	intraflagellar transport protein 43 homolog isoform X3||intraflagellar transport 43%2C transcript variant X1||intraflagellar transport 43%2C transcript variant X6||intraflagellar transport 43%2C transcript variant X2||intraflagellar transport 43%2C transcript variant X3||intraflagellar transport protein 43 homolog isoform X2||intraflagellar transport protein 43 homolog isoform X1||intraflagellar …	protein_coding	Novel_lncRNA	NC_019464.2	84166733	84238443	+	4	847	142
XR_001433792.1	105615522	LOC105615522	uncharacterized LOC105615522	lncRNA	Annotated_lncRNA	NC_019458.2	98505561	98535204	-	6	363	120
TCONS_00070139	101112216	RAD51AP1	RAD51 associated protein 1%2C transcript variant X1||RAD51-associated protein 1 isoform X1	protein_coding	Novel_lncRNA	NC_019460.2	209310216	209314810	-	3	1824	106
TCONS_00005758	101116784	THBS3	thrombospondin-3 isoform X2||thrombospondin 3%2C transcript variant X2||thrombospondin-3 isoform X1||thrombospondin 3%2C transcript variant X1	protein_coding	Novel_lncRNA	NC_019458.2	103853166	103853490	+	2	238	78
TCONS_00189789	XLOC_121189	XLOC_121189	-	novel	Novel_lncRNA	NC_019474.2	22417536	22444673	-	5	806	79
XR_001436414.1	105603889	LOC105603889	uncharacterized LOC105603889%2C transcript variant X1	lncRNA	Annotated_lncRNA	NC_019477.2	47129377	47160986	+	2	1887	151
TCONS_00205216	XLOC_130478	XLOC_130478	-	novel	Novel_lncRNA	NC_019476.2	56301682	56313126	-	2	475	90
XR_001039857.1	105615003	LOC105615003	uncharacterized LOC105615003	lncRNA	Annotated_lncRNA	NC_019461.2	48209388	48213427	-	2	3983	155
XR_001436767.1	106990149	LOC106990149	uncharacterized LOC106990149%2C transcript variant X2||uncharacterized LOC106990149%2C transcript variant X1	lncRNA	Annotated_lncRNA	NC_019483.2	12730654	12739864	-	4	1447	128
TCONS_00253320	XLOC_161615	XLOC_161615	-	novel	Novel_lncRNA	NW_014639331.1	8048	12584	+	2	4355	165
XR_001023487.2	105604071	LOC105604071	uncharacterized LOC105604071	lncRNA	Annotated_lncRNA	NC_019458.2	240138343	240142727	-	2	4328	159
TCONS_00104620	101111552	VPS18	LOW QUALITY PROTEIN: vacuolar protein sorting-associated protein 18 homolog||VPS18%2C CORVET/HOPS core subunit	protein_coding	Novel_lncRNA	NC_019464.2	33428599	33429600	+	2	866	136
TCONS_00085993	101106007	SLC36A1	proton-coupled amino acid transporter 1 isoform X1||solute carrier family 36 (proton/amino acid symporter)%2C member 1%2C transcript variant X2||solute carrier family 36 (proton/amino acid symporter)%2C member 1%2C transcript variant X4||solute carrier family 36 (proton/amino acid symporter)%2C member 1%2C transcript variant X1||proton-coupled amino acid transporter 1 isoform X2||proton-coupled a…	protein_coding	Novel_lncRNA	NC_019462.2	60092761	60106025	+	4	1360	128
XR_001434982.1	105612327	LOC105612327	uncharacterized LOC105612327%2C transcript variant X1||uncharacterized LOC105612327%2C transcript variant X2||uncharacterized LOC105612327%2C transcript variant X3	lncRNA	Annotated_lncRNA	NC_019465.2	1641595	1708020	-	3	4270	128
TCONS_00254925	XLOC_162901	XLOC_162901	-	novel	Novel_lncRNA	NW_014640338.1	26312	27699	+	2	1249	106
TCONS_00230083	101103449	ZNF688	zinc finger protein 688%2C transcript variant X1||zinc finger protein 688 isoform X1	protein_coding	Novel_lncRNA	NC_019481.2	26742903	26745064	+	2	1309	177
XR_001042316.2	105607720	LOC105607720	uncharacterized LOC105607720%2C transcript variant X1	lncRNA	Annotated_lncRNA	NC_019465.2	68458780	68461204	-	2	1959	146
XR_001023596.2	105604156	LOC105604156	uncharacterized LOC105604156%2C transcript variant X1	lncRNA	Annotated_lncRNA	NC_019478.2	49316754	49320587	-	2	2714	178
TCONS_00235220	XLOC_149110	XLOC_149110	-	novel	Novel_lncRNA	NC_019481.2	39824904	39825433	-	2	381	55
TCONS_00101854	101105915	CC2D2A	coiled-coil and C2 domain containing 2A%2C transcript variant X5||coiled-coil and C2 domain containing 2A%2C transcript variant X3||coiled-coil and C2 domain-containing protein 2A isoform X1||coiled-coil and C2 domain containing 2A%2C transcript variant X4||coiled-coil and C2 domain containing 2A%2C transcript variant X8||coiled-coil and C2 domain-containing protein 2A isoform X2||coiled-coil and…	protein_coding	Novel_lncRNA	NC_019463.2	110211792	110222686	-	5	10658	200
TCONS_00155479	XLOC_099568	XLOC_099568	-	novel	Novel_lncRNA	NC_019470.2	56596829	56598887	+	3	433	69
XR_001043765.2	105616446	LOC105616446	uncharacterized LOC105616446	lncRNA	Annotated_lncRNA	NC_019468.2	59290994	59313662	+	3	2357	133
XR_001041426.2	105611452	LOC105611452	uncharacterized LOC105611452	lncRNA	Annotated_lncRNA	NC_019464.2	16447890	16451746	+	3	1834	106
XR_001435849.1	105602656	LOC105602656	uncharacterized LOC105602656	lncRNA	Annotated_lncRNA	NC_019473.2	70246094	70250463	+	2	3958	189
XR_001031963.1	105609818	LOC105609818	uncharacterized LOC105609818	lncRNA	Annotated_lncRNA	NC_019459.2	174926449	174944334	+	2	176	55
TCONS_00225887	101109407	MBP	myelin basic protein isoform X1||myelin basic protein%2C transcript variant X1	protein_coding	Novel_lncRNA	NC_019480.2	2241782	2243892	-	2	2028	129
TCONS_00225886	101109407	MBP	myelin basic protein isoform X1||myelin basic protein%2C transcript variant X1	protein_coding	Novel_lncRNA	NC_019480.2	2241393	2245934	-	3	4062	175
TCONS_00231934	101110293	MAPK8IP3	LOW QUALITY PROTEIN: C-Jun-amino-terminal kinase-interacting protein 3 isoform X1||mitogen-activated protein kinase 8 interacting protein 3%2C transcript variant X1	protein_coding	Novel_lncRNA	NC_019481.2	1289510	1298022	-	2	593	137
TCONS_00231935	101110293	MAPK8IP3	LOW QUALITY PROTEIN: C-Jun-amino-terminal kinase-interacting protein 3 isoform X1||mitogen-activated protein kinase 8 interacting protein 3%2C transcript variant X1	protein_coding	Novel_lncRNA	NC_019481.2	1289510	1298051	-	2	522	168
XR_001434329.1	106991067	LOC106991067	uncharacterized LOC106991067	lncRNA	Annotated_lncRNA	NC_019460.2	99762066	99763119	+	2	351	73
TCONS_00145603	XLOC_093226	XLOC_093226	-	novel	Novel_lncRNA	NC_019469.2	27897976	27901538	+	2	237	60
TCONS_00060789	XLOC_038560	XLOC_038560	-	novel	Novel_lncRNA	NC_019460.2	18238698	18241991	-	2	219	72
XR_001435587.1	105607573	LOC105607573	uncharacterized LOC105607573%2C transcript variant X2||uncharacterized LOC105607573%2C transcript variant X1	lncRNA	Annotated_lncRNA	NC_019471.2	44665919	44677791	-	4	2405	208
TCONS_00045053	101111263	ZNF142	zinc finger protein 142 isoform X1||zinc finger protein 142%2C transcript variant X1	protein_coding	Novel_lncRNA	NC_019459.2	219553818	219613615	-	2	466	84
TCONS_00136503	XLOC_088243	XLOC_088243	-	novel	Novel_lncRNA	NC_019468.2	37355327	37358116	+	3	686	105
TCONS_00136502	XLOC_088243	XLOC_088243	-	novel	Novel_lncRNA	NC_019468.2	37355327	37358116	+	2	2579	189
TCONS_00136501	XLOC_088243	XLOC_088243	-	novel	Novel_lncRNA	NC_019468.2	37355327	37358116	+	2	945	96
TCONS_00136500	XLOC_088243	XLOC_088243	-	novel	Novel_lncRNA	NC_019468.2	37355327	37358116	+	2	1119	99
TCONS_00136507	XLOC_088243	XLOC_088243	-	novel	Novel_lncRNA	NC_019468.2	37355327	37358116	+	2	1124	105
TCONS_00136505	XLOC_088243	XLOC_088243	-	novel	Novel_lncRNA	NC_019468.2	37355327	37358116	+	2	1151	114
TCONS_00136504	XLOC_088243	XLOC_088243	-	novel	Novel_lncRNA	NC_019468.2	37355327	37358116	+	2	950	100
TCONS_00123944	XLOC_079938	XLOC_079938	-	novel	Novel_lncRNA	NC_019466.2	89493872	89501127	+	3	303	57
TCONS_00136509	XLOC_088243	XLOC_088243	-	novel	Novel_lncRNA	NC_019468.2	37355327	37358116	+	2	2584	149
TCONS_00138209	106991406	C11H17orf99	chromosome 11 open reading frame%2C human C17orf99||LOW QUALITY PROTEIN: uncharacterized protein C17orf99 homolog	protein_coding	Novel_lncRNA	NC_019468.2	52926539	52927385	+	2	424	113
TCONS_00123941	XLOC_079935	XLOC_079935	-	novel	Novel_lncRNA	NC_019466.2	89335828	89336269	+	2	216	71
TCONS_00033885	101112297	CRYBA2	crystallin beta A2%2C transcript variant X1||LOW QUALITY PROTEIN: beta-crystallin A2 isoform X1	protein_coding	Novel_lncRNA	NC_019459.2	219907965	219919053	+	2	2090	145
XR_001433788.1	106990756	LOC106990756	uncharacterized LOC106990756%2C transcript variant X1||uncharacterized LOC106990756%2C transcript variant X3||uncharacterized LOC106990756%2C transcript variant X2	lncRNA	Annotated_lncRNA	NC_019458.2	98343969	98351400	-	4	1779	142
XR_001041550.1	105615669	LOC105615669	uncharacterized LOC105615669	lncRNA	Annotated_lncRNA	NC_019464.2	29764982	29768891	-	2	2904	132
TCONS_00079969	XLOC_051251	XLOC_051251	-	novel	Novel_lncRNA	NC_019461.2	92875779	92876436	-	2	278	92
XR_001023278.1	105603919	LOC105603919	uncharacterized LOC105603919%2C transcript variant X1||uncharacterized LOC105603919%2C transcript variant X2	lncRNA	Annotated_lncRNA	NC_019477.2	50940322	50948712	+	3	3770	156
TCONS_00060431	XLOC_038276	XLOC_038276	-	novel	Novel_lncRNA	NC_019460.2	11246025	11246370	-	2	291	56
TCONS_00034354	101121244	LOC101121244	nuclear body protein SP140-like protein%2C transcript variant X8||nuclear body protein SP140-like protein%2C transcript variant X6||nuclear body protein SP140-like protein isoform X3||nuclear body protein SP140-like protein isoform X1||nuclear body protein SP140-like protein isoform X8||nuclear body protein SP140-like protein%2C transcript variant X1||nuclear body protein SP140-like protein isofo…	protein_coding	Novel_lncRNA	NC_019459.2	231447699	231472956	+	2	1257	82
XR_001434321.1	105614656	LOC105614656	uncharacterized LOC105614656	lncRNA	Annotated_lncRNA	NC_019460.2	91287009	91288272	-	2	1202	134
TCONS_00225770	XLOC_143319	XLOC_143319	-	novel	Novel_lncRNA	NC_019480.2	71576	75530	-	2	304	101
TCONS_00121017	XLOC_077798	XLOC_077798	-	novel	Novel_lncRNA	NC_019466.2	14165291	14166537	+	2	667	93
TCONS_00062465	101104977	ST3GAL5	ST3 beta-galactoside alpha-2%2C3-sialyltransferase 5%2C transcript variant X3||ST3 beta-galactoside alpha-2%2C3-sialyltransferase 5%2C transcript variant X2||lactosylceramide alpha-2%2C3-sialyltransferase isoform X1||ST3 beta-galactoside alpha-2%2C3-sialyltransferase 5%2C transcript variant X4||ST3 beta-galactoside alpha-2%2C3-sialyltransferase 5||ST3 beta-galactoside alpha-2%2C3-sialyltransferas…	protein_coding	Novel_lncRNA	NC_019460.2	57490694	57504646	-	2	5162	129
TCONS_00177315	XLOC_112714	XLOC_112714	-	novel	Novel_lncRNA	NC_019472.2	22711055	22720954	-	3	518	100
XR_001434787.1	106991208	LOC106991208	uncharacterized LOC106991208	lncRNA	Annotated_lncRNA	NC_019463.2	33691559	33694838	+	2	3172	132
TCONS_00173401	XLOC_110221	XLOC_110221	-	novel	Novel_lncRNA	NC_019472.2	24482843	24488581	+	2	324	72
XR_001028543.2	105607754	LOC105607754	uncharacterized LOC105607754%2C transcript variant X1||uncharacterized LOC105607754%2C transcript variant X2||uncharacterized LOC105607754%2C transcript variant X3	lncRNA	Annotated_lncRNA	NC_019458.2	19035550	19061433	-	4	1665	113
XR_001436636.1	105604721	LOC105604721	uncharacterized LOC105604721	lncRNA	Annotated_lncRNA	NC_019481.2	24927812	24934084	-	4	1776	103
XR_001434971.1	106991294	LOC106991294	uncharacterized LOC106991294	lncRNA	Annotated_lncRNA	NC_019464.2	83361704	83362366	+	2	571	75
XR_001434546.1	105612555	LOC105612555	uncharacterized LOC105612555%2C transcript variant X1||uncharacterized LOC105612555%2C transcript variant X18||uncharacterized LOC105612555%2C transcript variant X7||uncharacterized LOC105612555%2C transcript variant X14||uncharacterized LOC105612555%2C transcript variant X3||uncharacterized LOC105612555%2C transcript variant X6||uncharacterized LOC105612555%2C transcript variant X2||uncharacteri…	lncRNA	Annotated_lncRNA	NC_019461.2	24524284	24601860	-	10	9558	140
XR_001435110.1	105608700	LOC105608700	uncharacterized LOC105608700%2C transcript variant X1	lncRNA	Annotated_lncRNA	NC_019466.2	22203214	22303339	+	4	3041	180
XR_173344.3	101118130	LOC101118130	uncharacterized LOC101118130	lncRNA	Annotated_lncRNA	NC_019472.2	75410305	75413087	+	2	2749	184
XR_001045156.2	101108333	LOC101108333	uncharacterized LOC101108333	lncRNA	Annotated_lncRNA	NC_019471.2	45246171	45251011	-	3	4124	159
XR_001043309.2	105616286	LOC105616286	uncharacterized LOC105616286	lncRNA	Annotated_lncRNA	NC_019468.2	7759422	7764201	+	2	4741	232
XR_001044596.1	105616719	LOC105616719	uncharacterized LOC105616719	lncRNA	Annotated_lncRNA	NC_019470.2	51776334	51776769	+	2	390	75
XR_001041209.2	105609359	LOC105609359	uncharacterized LOC105609359%2C transcript variant X2||uncharacterized LOC105609359%2C transcript variant X1||uncharacterized LOC105609359%2C transcript variant X3	lncRNA	Annotated_lncRNA	NC_019463.2	89199745	89225192	+	4	714	118
XR_001434753.1	105611079	LOC105611079	uncharacterized LOC105611079%2C transcript variant X1	lncRNA	Annotated_lncRNA	NC_019462.2	68840151	68847643	-	4	545	90
XR_001436687.1	106991922	LOC106991922	uncharacterized LOC106991922%2C transcript variant X2||uncharacterized LOC106991922%2C transcript variant X1	lncRNA	Annotated_lncRNA	NC_019481.2	41598902	41600959	+	2	1886	153
TCONS_00252455	XLOC_160949	XLOC_160949	-	novel	Novel_lncRNA	NC_019484.2	120210261	120243951	-	2	259	46
XR_001025298.2	105605603	LOC105605603	uncharacterized LOC105605603%2C transcript variant X1	lncRNA	Annotated_lncRNA	NC_019484.2	107690902	107694718	-	2	3296	177
TCONS_00059862	101123458	FUBP3	far upstream element-binding protein 3 isoform X1||far upstream element (FUSE) binding protein 3%2C transcript variant X1	protein_coding	Novel_lncRNA	NC_019460.2	5918394	5932470	-	2	14027	161
TCONS_00087372	XLOC_055954	XLOC_055954	-	novel	Novel_lncRNA	NC_019462.2	93142120	93183832	+	2	277	57
TCONS_00126130	101106597	C9H8orf89	chromosome 9 open reading frame%2C human C8orf89%2C transcript variant X2||putative uncharacterized protein C8orf89 homolog isoform X1||putative uncharacterized protein C8orf89 homolog isoform X2||chromosome 9 open reading frame%2C human C8orf89%2C transcript variant X1	protein_coding	Novel_lncRNA	NC_019466.2	49319165	49321462	-	2	2168	142
XR_001434943.1	105610715	LOC105610715	uncharacterized LOC105610715%2C transcript variant X2||uncharacterized LOC105610715%2C transcript variant X1	lncRNA	Annotated_lncRNA	NC_019464.2	63306115	63348611	-	5	3960	124
TCONS_00199166	XLOC_127081	XLOC_127081	-	novel	Novel_lncRNA	NC_019475.2	68061114	68064872	-	2	1209	183
TCONS_00254581	XLOC_162632	XLOC_162632	-	novel	Novel_lncRNA	NW_014640126.1	197	823	-	2	278	68
TCONS_00194124	101116939	PSTPIP1	proline-serine-threonine phosphatase-interacting protein 1 isoform X5||proline-serine-threonine phosphatase-interacting protein 1 isoform X7||proline-serine-threonine phosphatase interacting protein 1%2C transcript variant X10||proline-serine-threonine phosphatase interacting protein 1%2C transcript variant X1||proline-serine-threonine phosphatase-interacting protein 1 isoform X2||proline-serine-…	protein_coding	Novel_lncRNA	NC_019475.2	31147045	31148357	+	2	970	115
TCONS_00079290	105606599	LOC105606599	homeobox protein Hox-A6%2C transcript variant X5||homeobox protein Hox-A6 isoform X2||homeobox protein Hox-A6%2C transcript variant X3||homeobox protein Hox-A6%2C transcript variant X1||homeobox protein Hox-A7 isoform X4||homeobox protein Hox-A6%2C transcript variant X4||homeobox protein Hox-A6%2C transcript variant X2||homeobox protein Hox-A6 isoform X1||homeobox protein Hox-A6 isoform X3	protein_coding	Novel_lncRNA	NC_019461.2	68850871	68865648	-	3	2402	151
XR_001435714.1	105608813	LOC105608813	uncharacterized LOC105608813%2C transcript variant X7||uncharacterized LOC105608813%2C transcript variant X1||uncharacterized LOC105608813%2C transcript variant X6||uncharacterized LOC105608813%2C transcript variant X3||uncharacterized LOC105608813%2C transcript variant X2||uncharacterized LOC105608813%2C transcript variant X4||uncharacterized LOC105608813%2C transcript variant X9||uncharacterize…	lncRNA	Annotated_lncRNA	NC_019471.2	48540074	48636818	-	8	2283	134
TCONS_00002543	XLOC_001546	XLOC_001546	-	novel	Novel_lncRNA	NC_019458.2	45689716	45695134	+	2	301	50
TCONS_00191758	101121549	ANKRD13A	ankyrin repeat domain 13A||ankyrin repeat domain-containing protein 13A	protein_coding	Novel_lncRNA	NC_019474.2	62877743	62929981	-	2	1432	146
TCONS_00002541	105614660	HHLA3	LOW QUALITY PROTEIN: HERV-H LTR-associating protein 3||HERV-H LTR-associating 3	protein_coding	Novel_lncRNA	NC_019458.2	45575329	45666647	+	13	3561	483
TCONS_00074079	XLOC_047355	XLOC_047355	-	novel	Novel_lncRNA	NC_019461.2	68770293	68784740	+	2	525	112
TCONS_00143725	101123646	AFMID	kynurenine formamidase isoform X2||arylformamidase%2C transcript variant X2||kynurenine formamidase isoform X1||arylformamidase%2C transcript variant X3||arylformamidase%2C transcript variant X1	protein_coding	Novel_lncRNA	NC_019468.2	52888610	52903682	-	4	1517	136
TCONS_00002019	101103520	MYSM1	Myb-like%2C SWIRM and MPN domains 1%2C transcript variant X3||Myb-like%2C SWIRM and MPN domains 1%2C transcript variant X1||histone H2A deubiquitinase MYSM1 isoform X1||histone H2A deubiquitinase MYSM1 isoform X2||Myb-like%2C SWIRM and MPN domains 1%2C transcript variant X2	protein_coding	Novel_lncRNA	NC_019458.2	33103335	33114572	+	2	1090	94
TCONS_00212264	XLOC_134905	XLOC_134905	-	novel	Novel_lncRNA	NC_019477.2	48568858	48570982	-	2	986	89
XR_001039768.1	105610700	LOC105610700	uncharacterized LOC105610700%2C transcript variant X1||uncharacterized LOC105610700%2C transcript variant X2	lncRNA	Annotated_lncRNA	NC_019461.2	31262745	31286230	-	6	11103	185
TCONS_00198348	XLOC_126513	XLOC_126513	-	novel	Novel_lncRNA	NC_019475.2	56642998	56643808	-	2	551	149
TCONS_00157004	XLOC_100456	XLOC_100456	-	novel	Novel_lncRNA	NC_019470.2	77819065	77832560	+	2	1201	115
XR_001434640.1	105615291	LOC105615291	uncharacterized LOC105615291	lncRNA	Annotated_lncRNA	NC_019462.2	65101353	65102132	-	2	729	58
XR_001435740.1	105608452	LOC105608452	uncharacterized LOC105608452%2C transcript variant X1	lncRNA	Annotated_lncRNA	NC_019471.2	52120077	52127176	+	2	5320	165
XR_001436251.1	106991773	LOC106991773	uncharacterized LOC106991773	lncRNA	Annotated_lncRNA	NC_019476.2	42998930	43001045	+	2	1979	223
TCONS_00035331	101119188	CNR2	cannabinoid receptor 2%2C transcript variant X1||LOW QUALITY PROTEIN: cannabinoid receptor 2 isoform X1	protein_coding	Novel_lncRNA	NC_019459.2	241899071	241929013	+	2	248	63
TCONS_00012238	101113723	RFTN1	raftlin isoform X1||raftlin%2C lipid raft linker 1%2C transcript variant X1	protein_coding	Novel_lncRNA	NC_019458.2	271170145	271217118	+	2	1348	233
TCONS_00038090	101120058	ADAM28	ADAM metallopeptidase domain 28%2C transcript variant X2||disintegrin and metalloproteinase domain-containing protein 28 isoform X1||ADAM metallopeptidase domain 28%2C transcript variant X1||disintegrin and metalloproteinase domain-containing protein 28 isoform X2	protein_coding	Novel_lncRNA	NC_019459.2	41181405	41187525	-	2	2554	141
TCONS_00164828	101122210	LOC101122210	zinc finger protein 383%2C transcript variant X1||zinc finger protein 383%2C transcript variant X10||zinc finger protein 383%2C transcript variant X3||zinc finger protein 383 isoform X1||zinc finger protein 383%2C transcript variant X4||zinc finger protein 383%2C transcript variant X5||zinc finger protein 664 isoform X3||zinc finger protein 664 isoform X2||zinc finger protein 383%2C transcript va…	protein_coding	Novel_lncRNA	NC_019471.2	46371070	46375639	+	4	547	114
XR_001434953.1	105607030	LOC105607030	uncharacterized LOC105607030%2C transcript variant X1	lncRNA	Annotated_lncRNA	NC_019464.2	73152949	73165807	-	2	526	159
TCONS_00190590	XLOC_121775	XLOC_121775	-	novel	Novel_lncRNA	NC_019474.2	44026000	44027267	-	2	1215	117
TCONS_00038463	XLOC_024372	XLOC_024372	-	novel	Novel_lncRNA	NC_019459.2	48700566	48707874	-	2	7268	130
XR_001043658.2	105616398	LOC105616398	uncharacterized LOC105616398	lncRNA	Annotated_lncRNA	NC_019468.2	47676297	47676993	+	2	615	87
TCONS_00079749	XLOC_051108	XLOC_051108	-	novel	Novel_lncRNA	NC_019461.2	82546152	82547690	-	4	1297	86
XR_001434745.1	105606721	LOC105606721	uncharacterized LOC105606721%2C transcript variant X3||uncharacterized LOC105606721%2C transcript variant X1||uncharacterized LOC105606721%2C transcript variant X2	lncRNA	Annotated_lncRNA	NC_019462.2	59615295	59650578	-	9	5756	129
TCONS_00167296	101115147	MLKL	mixed lineage kinase domain-like protein isoform X1||mixed lineage kinase domain-like%2C transcript variant X4||mixed lineage kinase domain-like%2C transcript variant X1||mixed lineage kinase domain-like protein isoform X3||mixed lineage kinase domain-like%2C transcript variant X5||mixed lineage kinase domain-like%2C transcript variant X3||mixed lineage kinase domain-like protein isoform X2||mixe…	protein_coding	Novel_lncRNA	NC_019471.2	1503019	1539225	-	2	1437	223
TCONS_00079743	101120659	VPS41	vacuolar protein sorting-associated protein 41 homolog isoform X3||vacuolar protein sorting-associated protein 41 homolog isoform X1||vacuolar protein sorting-associated protein 41 homolog isoform X2||VPS41 HOPS complex subunit%2C transcript variant X3||VPS41 HOPS complex subunit%2C transcript variant X2||VPS41 HOPS complex subunit%2C transcript variant X1||VPS41 HOPS complex subunit%2C transcrip…	protein_coding	Novel_lncRNA	NC_019461.2	82148988	82153523	-	2	217	43
TCONS_00120563	XLOC_077599	XLOC_077599	-	novel	Novel_lncRNA	NC_019466.2	1279225	1280527	+	2	594	64
TCONS_00127246	XLOC_082138	XLOC_082138	-	novel	Novel_lncRNA	NC_019466.2	81913474	81914439	-	2	911	79
TCONS_00027621	XLOC_017582	XLOC_017582	-	novel	Novel_lncRNA	NC_019459.2	45767385	45770446	+	2	2948	78
TCONS_00120565	XLOC_077601	XLOC_077601	-	novel	Novel_lncRNA	NC_019466.2	1542693	1545217	+	3	1132	132
XR_001435462.1	106991503	LOC106991503	uncharacterized LOC106991503%2C transcript variant X1||uncharacterized LOC106991503%2C transcript variant X2	lncRNA	Annotated_lncRNA	NC_019469.2	77955351	77961151	-	3	3527	262
XR_001436253.1	106991774	LOC106991774	uncharacterized LOC106991774	lncRNA	Annotated_lncRNA	NC_019476.2	43290895	43309417	+	3	777	83
TCONS_00164922	XLOC_105381	XLOC_105381	-	novel	Novel_lncRNA	NC_019471.2	47153814	47154683	+	3	516	142
TCONS_00175963	XLOC_111831	XLOC_111831	-	novel	Novel_lncRNA	NC_019472.2	72191791	72237646	+	2	226	75
TCONS_00047344	101105737	RABL6	LOW QUALITY PROTEIN: rab-like protein 6 isoform X1||RAB%2C member RAS oncogene family-like 6%2C transcript variant X1	protein_coding	Novel_lncRNA	NC_019460.2	859087	861858	+	2	371	123
XR_001043200.2	105616226	LOC105616226	uncharacterized LOC105616226	lncRNA	Annotated_lncRNA	NC_019467.2	75377249	75379511	+	3	1746	122
XR_001433915.1	105604183	LOC105604183	uncharacterized LOC105604183	lncRNA	Annotated_lncRNA	NC_019458.2	245709107	245711479	+	2	1268	99
XR_001037724.2	105613322	LOC105613322	uncharacterized LOC105613322%2C transcript variant X1	lncRNA	Annotated_lncRNA	NC_019460.2	45590441	45749771	-	4	10090	202
XR_001434751.1	105610572	LOC105610572	uncharacterized LOC105610572%2C transcript variant X1||uncharacterized LOC105610572%2C transcript variant X2	lncRNA	Annotated_lncRNA	NC_019462.2	68096712	68123319	-	3	4093	133
XR_001023088.2	105603793	LOC105603793	uncharacterized LOC105603793	lncRNA	Annotated_lncRNA	NC_019477.2	29905230	29908829	-	3	1662	123
TCONS_00059730	101120403	TTF1	transcription termination factor 1 isoform X2||transcription termination factor 1 isoform X1||transcription termination factor%2C RNA polymerase I%2C transcript variant X3||transcription termination factor%2C RNA polymerase I%2C transcript variant X4||transcription termination factor%2C RNA polymerase I%2C transcript variant X2||transcription termination factor%2C RNA polymerase I%2C transcript v…	protein_coding	Novel_lncRNA	NC_019460.2	4362323	4363539	-	2	1009	129
TCONS_00059733	101113739	SETX	senataxin%2C transcript variant X3||probable helicase senataxin isoform X3||probable helicase senataxin isoform X2||senataxin%2C transcript variant X2||probable helicase senataxin isoform X4||senataxin%2C transcript variant X5||senataxin%2C transcript variant X1||senataxin%2C transcript variant X4||probable helicase senataxin isoform X1	protein_coding	Novel_lncRNA	NC_019460.2	4389995	4392035	-	2	304	85
TCONS_00094553	XLOC_060480	XLOC_060480	-	novel	Novel_lncRNA	NC_019463.2	19739123	19793319	+	2	318	65
XR_001039782.2	105614975	LOC105614975	uncharacterized LOC105614975%2C transcript variant X2||uncharacterized LOC105614975%2C transcript variant X1	lncRNA	Annotated_lncRNA	NC_019461.2	32336859	32347237	+	5	2511	112
TCONS_00094800	101111193	TRMT10A	tRNA methyltransferase 10A%2C transcript variant X2||tRNA methyltransferase 10 homolog A||tRNA methyltransferase 10A%2C transcript variant X1	protein_coding	Novel_lncRNA	NC_019463.2	25068681	25114850	+	2	1051	119
TCONS_00229269	101111928	MKL2	MKL/myocardin-like 2%2C transcript variant X1||LOW QUALITY PROTEIN: MKL/myocardin-like protein 2 isoform X1	protein_coding	Novel_lncRNA	NC_019481.2	12837337	13036408	+	4	9818	117
TCONS_00056512	101107011	METTL20	protein N-lysine methyltransferase METTL20||methyltransferase like 20	protein_coding	Novel_lncRNA	NC_019460.2	182767020	182776923	+	2	1081	141
TCONS_00228027	XLOC_144839	XLOC_144839	-	novel	Novel_lncRNA	NC_019480.2	61226351	61230386	-	3	3140	106
XR_001024332.2	105604763	LOC105604763	uncharacterized LOC105604763	lncRNA	Annotated_lncRNA	NC_019481.2	31670974	31685796	-	3	854	114
TCONS_00212885	101103433	CCDC83	coiled-coil domain containing 83%2C transcript variant X6||coiled-coil domain containing 83%2C transcript variant X4||coiled-coil domain containing 83%2C transcript variant X5||coiled-coil domain containing 83%2C transcript variant X7||coiled-coil domain containing 83%2C transcript variant X3||coiled-coil domain-containing protein 83||coiled-coil domain containing 83%2C transcript variant X2||coi…	protein_coding	Novel_lncRNA	NC_019478.2	9091458	9093880	+	2	330	97
TCONS_00212884	101103433	CCDC83	coiled-coil domain containing 83%2C transcript variant X6||coiled-coil domain containing 83%2C transcript variant X4||coiled-coil domain containing 83%2C transcript variant X5||coiled-coil domain containing 83%2C transcript variant X7||coiled-coil domain containing 83%2C transcript variant X3||coiled-coil domain-containing protein 83||coiled-coil domain containing 83%2C transcript variant X2||coi…	protein_coding	Novel_lncRNA	NC_019478.2	9043957	9056003	+	3	279	60
TCONS_00228028	XLOC_144839	XLOC_144839	-	novel	Novel_lncRNA	NC_019480.2	61226351	61232498	-	2	3235	106
TCONS_00102367	106991247	LOC106991247	transforming acidic coiled-coil-containing protein 3-like	protein_coding	Novel_lncRNA	NC_019463.2	116047215	116048770	-	3	1197	160
XR_001435498.1	106990436	LOC106990436	uncharacterized LOC106990436%2C transcript variant X1	lncRNA	Annotated_lncRNA	NC_019470.2	23052076	23149427	-	3	1579	102
TCONS_00102362	554324	FGFR3	fibroblast growth factor receptor 3%2C transcript variant X1||fibroblast growth factor receptor 3 isoform X1	protein_coding	Novel_lncRNA	NC_019463.2	115996573	115998551	-	2	1305	181
TCONS_00102363	XLOC_065598	XLOC_065598	-	novel	Novel_lncRNA	NC_019463.2	116002614	116004752	-	2	1903	224
XR_001040413.2	105607978	LOC105607978	uncharacterized LOC105607978%2C transcript variant X1	lncRNA	Annotated_lncRNA	NC_019458.2	86943123	86960086	+	3	646	176
TCONS_00012947	XLOC_007998	XLOC_007998	-	novel	Novel_lncRNA	NC_019458.2	6681396	6693678	-	3	1218	111
TCONS_00193473	100135431	PLIN1	perilipin 1||perilipin-1 isoform X1||perilipin-1||perilipin 1%2C transcript variant X1	protein_coding	Novel_lncRNA	NC_019475.2	20175526	20181139	+	2	264	88
TCONS_00057112	101103966	DERA	deoxyribose-phosphate aldolase||deoxyribose-phosphate aldolase (putative)	protein_coding	Novel_lncRNA	NC_019460.2	198573354	198598714	+	2	259	78
XR_001433734.1	105609898	LOC105609898	uncharacterized LOC105609898%2C transcript variant X2||uncharacterized LOC105609898%2C transcript variant X1	lncRNA	Annotated_lncRNA	NC_019458.2	46337335	46507016	+	6	2866	106
TCONS_00176434	101119419	APLNR	apelin receptor	protein_coding	Novel_lncRNA	NC_019472.2	77567045	77567627	+	2	271	73
TCONS_00012948	XLOC_007998	XLOC_007998	-	novel	Novel_lncRNA	NC_019458.2	6686681	6693678	-	3	559	126
TCONS_00012949	XLOC_007998	XLOC_007998	-	novel	Novel_lncRNA	NC_019458.2	6686681	6693679	-	3	658	127
XR_001436277.1	106991777	LOC106991777	uncharacterized LOC106991777	lncRNA	Annotated_lncRNA	NC_019476.2	47855894	47858512	+	2	2564	163
XR_001434268.1	106991039	LOC106991039	uncharacterized LOC106991039%2C transcript variant X1||uncharacterized LOC106991039%2C transcript variant X2	lncRNA	Annotated_lncRNA	NC_019460.2	30470730	30499757	-	6	7058	188
TCONS_00116846	XLOC_074986	XLOC_074986	-	novel	Novel_lncRNA	NC_019465.2	90121047	90121350	+	2	253	84
TCONS_00116847	XLOC_074987	XLOC_074987	-	novel	Novel_lncRNA	NC_019465.2	90121689	90122169	+	2	286	74
XR_001434759.1	106990145	LOC106990145	uncharacterized LOC106990145%2C transcript variant X1||uncharacterized LOC106990145%2C transcript variant X2||uncharacterized LOC106990145%2C transcript variant X3||uncharacterized LOC106990145%2C transcript variant X4||uncharacterized LOC106990145%2C transcript variant X5	lncRNA	Annotated_lncRNA	NC_019462.2	78556165	78572941	+	5	9443	167
TCONS_00045619	XLOC_029201	XLOC_029201	-	novel	Novel_lncRNA	NC_019459.2	231860634	231861868	-	2	830	169
XR_001435114.1	106991346	LOC106991346	uncharacterized LOC106991346%2C transcript variant X1||uncharacterized LOC106991346%2C transcript variant X2	lncRNA	Annotated_lncRNA	NC_019466.2	26530582	26548865	-	4	695	120
TCONS_00038191	XLOC_024238	XLOC_024238	-	novel	Novel_lncRNA	NC_019459.2	42729684	42731072	-	2	1265	247
TCONS_00238889	101108103	TACR2	tachykinin receptor 2%2C transcript variant X1||LOW QUALITY PROTEIN: substance-K receptor isoform X1	protein_coding	Novel_lncRNA	NC_019482.2	25462800	25465951	-	2	2289	126
TCONS_00208828	XLOC_132603	XLOC_132603	-	novel	Novel_lncRNA	NC_019477.2	49037242	49038618	+	2	1277	117
TCONS_00141470	XLOC_090946	XLOC_090946	-	novel	Novel_lncRNA	NC_019468.2	33596346	33597205	-	2	636	131
TCONS_00036687	XLOC_023274	XLOC_023274	-	novel	Novel_lncRNA	NC_019459.2	11206438	11207830	-	2	817	74
TCONS_00196987	101106114	HOMER2	homer protein homolog 2 isoform X1||homer protein homolog 2 isoform X3||homer scaffolding protein 2%2C transcript variant X1||homer scaffolding protein 2%2C transcript variant X4||homer scaffolding protein 2%2C transcript variant X3||homer protein homolog 2 isoform X2||homer scaffolding protein 2%2C transcript variant X2	protein_coding	Novel_lncRNA	NC_019475.2	22300516	22334386	-	4	787	86
XR_001022072.2	105603102	LOC105603102	uncharacterized LOC105603102%2C transcript variant X1||uncharacterized LOC105603102%2C transcript variant X2	lncRNA	Annotated_lncRNA	NC_019475.2	22123560	22127532	+	3	620	70
TCONS_00105537	105610830	LOC105610830	protein PIGBOS1%2C transcript variant X1||protein PIGBOS1 isoform X1	protein_coding	Novel_lncRNA	NC_019464.2	51944058	51950200	+	2	3382	93
TCONS_00047967	101101882	HMCN2	LOW QUALITY PROTEIN: hemicentin-2 isoform X1||hemicentin 2%2C transcript variant X1	protein_coding	Novel_lncRNA	NC_019460.2	6061712	6062639	+	2	513	170
TCONS_00017203	XLOC_010683	XLOC_010683	-	novel	Novel_lncRNA	NC_019458.2	93168104	93191125	-	3	391	99
TCONS_00017206	XLOC_010683	XLOC_010683	-	novel	Novel_lncRNA	NC_019458.2	93190224	93191125	-	3	643	105
XR_001434844.1	105613434	LOC105613434	uncharacterized LOC105613434%2C transcript variant X1||uncharacterized LOC105613434%2C transcript variant X2	lncRNA	Annotated_lncRNA	NC_019463.2	83930770	83957863	-	3	2338	93
XR_001434260.1	105607483	LOC105607483	uncharacterized LOC105607483%2C transcript variant X1||uncharacterized LOC105607483%2C transcript variant X2	lncRNA	Annotated_lncRNA	NC_019460.2	17977919	17994872	-	3	1913	179
XR_001436097.1	106991745	LOC106991745	uncharacterized LOC106991745%2C transcript variant X2||uncharacterized LOC106991745%2C transcript variant X4||uncharacterized LOC106991745%2C transcript variant X1||uncharacterized LOC106991745%2C transcript variant X5||uncharacterized LOC106991745%2C transcript variant X6||uncharacterized LOC106991745%2C transcript variant X3	lncRNA	Annotated_lncRNA	NC_019475.2	45489897	45513052	-	4	11129	162
TCONS_00032375	101107933	GPR39	G-protein coupled receptor 39 isoform X1||G protein-coupled receptor 39%2C transcript variant X1	protein_coding	Novel_lncRNA	NC_019459.2	177617624	177622760	+	2	3967	121
TCONS_00046473	XLOC_029660	XLOC_029660	-	novel	Novel_lncRNA	NC_019459.2	240986500	240992080	-	3	3987	134
TCONS_00165521	101110700	IGSF23	immunoglobulin superfamily member 23%2C transcript variant X1||LOW QUALITY PROTEIN: immunoglobulin superfamily member 23 isoform X1	protein_coding	Novel_lncRNA	NC_019471.2	51351708	51368869	+	4	4090	165
TCONS_00043511	XLOC_027895	XLOC_027895	-	novel	Novel_lncRNA	NC_019459.2	173626177	173626562	-	2	270	89
TCONS_00165524	101110700	IGSF23	immunoglobulin superfamily member 23%2C transcript variant X1||LOW QUALITY PROTEIN: immunoglobulin superfamily member 23 isoform X1	protein_coding	Novel_lncRNA	NC_019471.2	51351708	51368869	+	3	3912	134
TCONS_00165526	101110700	IGSF23	immunoglobulin superfamily member 23%2C transcript variant X1||LOW QUALITY PROTEIN: immunoglobulin superfamily member 23 isoform X1	protein_coding	Novel_lncRNA	NC_019471.2	51351829	51368869	+	4	3839	107
XR_001043566.2	105616365	LOC105616365	uncharacterized LOC105616365	lncRNA	Annotated_lncRNA	NC_019468.2	38593111	38594105	+	2	803	114
XR_001044246.1	105616608	LOC105616608	uncharacterized LOC105616608	lncRNA	Annotated_lncRNA	NC_019458.2	147558950	147559148	+	2	141	41
TCONS_00065637	XLOC_041758	XLOC_041758	-	novel	Novel_lncRNA	NC_019460.2	128180388	128181194	-	2	613	55
TCONS_00167741	101120939	CMC2	C-x(9)-C motif containing 2%2C transcript variant X1||C-x(9)-C motif containing 2%2C transcript variant X2||COX assembly mitochondrial protein 2 homolog	protein_coding	Novel_lncRNA	NC_019471.2	7064755	7106540	-	12	2489	404
TCONS_00167740	101120939	CMC2	C-x(9)-C motif containing 2%2C transcript variant X1||C-x(9)-C motif containing 2%2C transcript variant X2||COX assembly mitochondrial protein 2 homolog	protein_coding	Novel_lncRNA	NC_019471.2	7064755	7106540	-	14	2799	404
XR_001434547.1	105612555	LOC105612555	uncharacterized LOC105612555%2C transcript variant X1||uncharacterized LOC105612555%2C transcript variant X18||uncharacterized LOC105612555%2C transcript variant X7||uncharacterized LOC105612555%2C transcript variant X14||uncharacterized LOC105612555%2C transcript variant X3||uncharacterized LOC105612555%2C transcript variant X6||uncharacterized LOC105612555%2C transcript variant X2||uncharacteri…	lncRNA	Annotated_lncRNA	NC_019461.2	24524284	24601860	-	13	15119	111
TCONS_00139260	XLOC_089765	XLOC_089765	-	novel	Novel_lncRNA	NC_019468.2	8326933	8333937	-	2	6969	186
TCONS_00185152	XLOC_118141	XLOC_118141	-	novel	Novel_lncRNA	NC_019473.2	58829239	58834802	-	2	4475	134
TCONS_00041570	101115004	GULP1	PTB domain-containing engulfment adapter protein 1 isoform X6||GULP%2C engulfment adaptor PTB domain containing 1%2C transcript variant X8||GULP%2C engulfment adaptor PTB domain containing 1%2C transcript variant X6||PTB domain-containing engulfment adapter protein 1 isoform X2||GULP%2C engulfment adaptor PTB domain containing 1%2C transcript variant X2||GULP%2C engulfment adaptor PTB domain cont…	protein_coding	Novel_lncRNA	NC_019459.2	119836473	119890176	-	2	227	75
TCONS_00129601	XLOC_083651	XLOC_083651	-	novel	Novel_lncRNA	NC_019467.2	40811984	40816106	+	2	1406	115
TCONS_00185158	XLOC_118147	XLOC_118147	-	novel	Novel_lncRNA	NC_019473.2	58843676	58852122	-	2	7664	132
XR_001044145.2	105616575	LOC105616575	uncharacterized LOC105616575%2C transcript variant X1||uncharacterized LOC105616575%2C transcript variant X2	lncRNA	Annotated_lncRNA	NC_019469.2	67643356	67751253	+	4	766	88
TCONS_00108906	XLOC_069710	XLOC_069710	-	novel	Novel_lncRNA	NC_019464.2	17324320	17325191	-	2	706	90
TCONS_00108903	XLOC_069707	XLOC_069707	-	novel	Novel_lncRNA	NC_019464.2	17198575	17201627	-	2	235	78
TCONS_00206894	101117798	C20H6orf141	uncharacterized protein C6orf141 homolog||chromosome 20 open reading frame%2C human C6orf141	protein_coding	Novel_lncRNA	NC_019477.2	22010726	22028173	+	3	928	104
TCONS_00057849	XLOC_036751	XLOC_036751	-	novel	Novel_lncRNA	NC_019460.2	209628292	209635980	+	2	385	74
TCONS_00103012	101108575	LOC101108575	S-methylmethionine--homocysteine S-methyltransferase BHMT2%2C transcript variant X1||LOW QUALITY PROTEIN: S-methylmethionine--homocysteine S-methyltransferase BHMT2 isoform X1	protein_coding	Novel_lncRNA	NC_019464.2	9905271	9906913	+	2	1242	82
TCONS_00097833	XLOC_062683	XLOC_062683	-	novel	Novel_lncRNA	NC_019463.2	115637361	115639595	+	2	2100	182
XR_001020930.2	105602330	LOC105602330	uncharacterized LOC105602330	lncRNA	Annotated_lncRNA	NC_019472.2	59534132	59540553	+	3	882	102
TCONS_00221881	XLOC_140810	XLOC_140810	-	novel	Novel_lncRNA	NC_019479.2	19620376	19688986	-	3	3163	188
TCONS_00221880	XLOC_140810	XLOC_140810	-	novel	Novel_lncRNA	NC_019479.2	19620376	19685958	-	3	3042	170
TCONS_00221886	XLOC_140810	XLOC_140810	-	novel	Novel_lncRNA	NC_019479.2	19635292	19685949	-	5	1686	180
TCONS_00131232	XLOC_084869	XLOC_084869	-	novel	Novel_lncRNA	NC_019467.2	15849073	15851728	-	2	323	88
TCONS_00091382	XLOC_058306	XLOC_058306	-	novel	Novel_lncRNA	NC_019462.2	44223870	44227535	-	2	1531	169
XR_001436790.1	105605242	LOC105605242	uncharacterized LOC105605242%2C transcript variant X1	lncRNA	Annotated_lncRNA	NC_019483.2	35112422	35117241	+	3	1280	177
XR_001025493.1	105605940	LOC105605940	uncharacterized LOC105605940%2C transcript variant X3||uncharacterized LOC105605940%2C transcript variant X4||uncharacterized LOC105605940%2C transcript variant X2||uncharacterized LOC105605940%2C transcript variant X1	lncRNA	Annotated_lncRNA	NW_014641526.1	7	11920	-	5	585	79
TCONS_00089026	105615213	LOC105615213	zinc finger protein 684	protein_coding	Novel_lncRNA	NC_019462.2	11882366	11905957	-	5	712	99
XR_001435161.1	106991358	LOC106991358	uncharacterized LOC106991358%2C transcript variant X1	lncRNA	Annotated_lncRNA	NC_019467.2	67078676	67089691	+	2	7332	130
XR_001433895.1	105603357	LOC105603357	uncharacterized LOC105603357	lncRNA	Annotated_lncRNA	NC_019458.2	214504905	214519942	+	2	1666	78
XR_001039653.2	105609642	LOC105609642	uncharacterized LOC105609642%2C transcript variant X1||uncharacterized LOC105609642%2C transcript variant X3||uncharacterized LOC105609642%2C transcript variant X2	lncRNA	Annotated_lncRNA	NC_019461.2	9616672	9629034	+	4	4190	140
XR_001435879.1	106991663	LOC106991663	uncharacterized LOC106991663	lncRNA	Annotated_lncRNA	NC_019473.2	26313827	26316057	+	3	643	122
TCONS_00027932	101113462	MSMP	prostate-associated microseminoprotein||microseminoprotein%2C prostate associated	protein_coding	Novel_lncRNA	NC_019459.2	52528016	52539122	+	12	3454	432
TCONS_00027931	101113462	MSMP	prostate-associated microseminoprotein||microseminoprotein%2C prostate associated	protein_coding	Novel_lncRNA	NC_019459.2	52528016	52539122	+	12	3457	358
XR_001023645.2	105604226	LOC105604226	uncharacterized LOC105604226%2C transcript variant X1||uncharacterized LOC105604226%2C transcript variant X2	lncRNA	Annotated_lncRNA	NC_019479.2	12443973	12450276	-	5	2213	148
XR_001044835.2	105611432	LOC105611432	uncharacterized LOC105611432%2C transcript variant X2||uncharacterized LOC105611432%2C transcript variant X4||uncharacterized LOC105611432%2C transcript variant X1||uncharacterized LOC105611432%2C transcript variant X3	lncRNA	Annotated_lncRNA	NC_019470.2	81654359	81740105	+	4	5162	267
TCONS_00011145	654334	SLCO2A1	solute carrier organic anion transporter family member 2A1||solute carrier organic anion transporter family member 2A1%2C transcript variant X1||solute carrier organic anion transporter family member 2A1 isoform X2||solute carrier organic anion transporter family member 2A1%2C transcript variant X2||solute carrier organic anion transporter family member 2A1 isoform X1	protein_coding	Novel_lncRNA	NC_019458.2	253231466	253236957	+	2	836	129
XR_001434533.1	106991120	LOC106991120	uncharacterized LOC106991120	lncRNA	Annotated_lncRNA	NC_019461.2	12495394	12525225	+	3	1243	104
TCONS_00011143	XLOC_006853	XLOC_006853	-	novel	Novel_lncRNA	NC_019458.2	253223100	253231058	+	3	4507	160
XR_001031698.1	105609631	LOC105609631	uncharacterized LOC105609631	lncRNA	Annotated_lncRNA	NC_019459.2	159154200	159169150	+	3	7586	111
TCONS_00119739	101123306	NUP43	nucleoporin 43kDa%2C transcript variant X2||nucleoporin 43kDa%2C transcript variant X1||nucleoporin Nup43 isoform X1||nucleoporin Nup43 isoform X2||nucleoporin 43kDa%2C transcript variant X4||nucleoporin 43kDa%2C transcript variant X3	protein_coding	Novel_lncRNA	NC_019465.2	73691018	73697218	-	3	3052	167
XR_001434242.1	106991030	LOC106991030	uncharacterized LOC106991030	lncRNA	Annotated_lncRNA	NC_019460.2	5201054	5209961	-	3	4522	174
TCONS_00153786	101113514	NSUN6	NOP2/Sun RNA methyltransferase family member 6%2C transcript variant X3||putative methyltransferase NSUN6 isoform X3||NOP2/Sun RNA methyltransferase family member 6%2C transcript variant X1||NOP2/Sun RNA methyltransferase family member 6%2C transcript variant X2||putative methyltransferase NSUN6 isoform X1||putative methyltransferase NSUN6 isoform X2	protein_coding	Novel_lncRNA	NC_019470.2	32090084	32118138	+	2	296	98
TCONS_00019702	101116190	C1H21orf91	protein EURL homolog isoform X3||chromosome 1 open reading frame%2C human C21orf91%2C transcript variant X5||chromosome 1 open reading frame%2C human C21orf91%2C transcript variant X1||protein EURL homolog isoform X2||protein EURL homolog isoform X1||chromosome 1 open reading frame%2C human C21orf91%2C transcript variant X2||chromosome 1 open reading frame%2C human C21orf91%2C transcript variant …	protein_coding	Novel_lncRNA	NC_019458.2	137243018	137439794	-	3	701	233
TCONS_00119737	101122867	LATS1	serine/threonine-protein kinase LATS1 isoform X2||serine/threonine-protein kinase LATS1 isoform X1||large tumor suppressor kinase 1%2C transcript variant X2||large tumor suppressor kinase 1%2C transcript variant X3||serine/threonine-protein kinase LATS1 isoform X3||large tumor suppressor kinase 1||large tumor suppressor kinase 1%2C transcript variant X1	protein_coding	Novel_lncRNA	NC_019465.2	73677421	73686750	-	2	2732	194
TCONS_00251742	XLOC_160420	XLOC_160420	-	novel	Novel_lncRNA	NC_019484.2	102115086	102119826	-	2	2679	76
TCONS_00153783	101112498	CACNB2	voltage-dependent L-type calcium channel subunit beta-2 isoform X1||calcium channel%2C voltage-dependent%2C beta 2 subunit%2C transcript variant X5||voltage-dependent L-type calcium channel subunit beta-2 isoform X4||voltage-dependent L-type calcium channel subunit beta-2 isoform X5||calcium channel%2C voltage-dependent%2C beta 2 subunit%2C transcript variant X6||calcium channel%2C voltage-depend…	protein_coding	Novel_lncRNA	NC_019470.2	32031427	32037318	+	4	275	85
XR_001042842.2	105609920	LOC105609920	uncharacterized LOC105609920%2C transcript variant X3||uncharacterized LOC105609920%2C transcript variant X2||uncharacterized LOC105609920%2C transcript variant X1	lncRNA	Annotated_lncRNA	NC_019466.2	76459378	76516379	-	4	2033	114
TCONS_00019120	101114403	POU2F1	POU class 2 homeobox 1%2C transcript variant X3||POU domain%2C class 2%2C transcription factor 1 isoform X2||POU class 2 homeobox 1%2C transcript variant X2||POU class 2 homeobox 1%2C transcript variant X4||POU class 2 homeobox 1%2C transcript variant X5||POU domain%2C class 2%2C transcription factor 1 isoform X1||POU class 2 homeobox 1%2C transcript variant X6||POU class 2 homeobox 1%2C transcri…	protein_coding	Novel_lncRNA	NC_019458.2	117532053	117536370	-	2	1098	138
TCONS_00181813	XLOC_115756	XLOC_115756	-	novel	Novel_lncRNA	NC_019473.2	33004464	33008908	+	2	4386	99
TCONS_00157499	101107377	IL15RA	interleukin-15 receptor subunit alpha isoform X1||interleukin 15 receptor subunit alpha%2C transcript variant X1	protein_coding	Novel_lncRNA	NC_019470.2	10317426	10389785	-	2	443	147
TCONS_00181810	XLOC_115753	XLOC_115753	-	novel	Novel_lncRNA	NC_019473.2	32996669	33001552	+	2	4834	110
TCONS_00091032	101108227	GZMM	granzyme M%2C transcript variant X1||granzyme M	protein_coding	Novel_lncRNA	NC_019462.2	40510999	40512996	-	2	292	97
XR_001020719.2	105602170	LOC105602170	uncharacterized LOC105602170	lncRNA	Annotated_lncRNA	NC_019472.2	23445431	23446743	+	3	549	127
TCONS_00102565	XLOC_065731	XLOC_065731	-	novel	Novel_lncRNA	NC_019464.2	880835	881908	+	2	1031	94
TCONS_00110856	101103240	BNIP2	BCL2/adenovirus E1B 19 kDa protein-interacting protein 2 isoform X1||BCL2/adenovirus E1B 19kDa interacting protein 2%2C transcript variant X1	protein_coding	Novel_lncRNA	NC_019464.2	47556576	47557229	-	2	381	116
TCONS_00106440	XLOC_068151	XLOC_068151	-	novel	Novel_lncRNA	NC_019464.2	68120373	68123806	+	2	334	83
TCONS_00217455	101114831	C21H11orf84	chromosome 21 open reading frame%2C human C11orf84%2C transcript variant X1||LOW QUALITY PROTEIN: uncharacterized protein C11orf84 homolog isoform X1	protein_coding	Novel_lncRNA	NC_019478.2	41339338	41365385	-	2	1212	167
TCONS_00217456	101114831	C21H11orf84	chromosome 21 open reading frame%2C human C11orf84%2C transcript variant X1||LOW QUALITY PROTEIN: uncharacterized protein C11orf84 homolog isoform X1	protein_coding	Novel_lncRNA	NC_019478.2	41354423	41365385	-	2	2096	167
XR_001436486.1	105604137	LOC105604137	uncharacterized LOC105604137%2C transcript variant X1||uncharacterized LOC105604137%2C transcript variant X2	lncRNA	Annotated_lncRNA	NC_019478.2	46551699	46558747	-	4	1391	114
TCONS_00191965	XLOC_122528	XLOC_122528	-	novel	Novel_lncRNA	NC_019474.2	66441926	66467059	-	2	263	86
XR_001029997.1	105608539	LOC105608539	uncharacterized LOC105608539	lncRNA	Annotated_lncRNA	NC_019459.2	103708410	103724692	+	2	14688	122
TCONS_00011329	101123596	IGSF5	immunoglobulin superfamily member 5%2C transcript variant X2||immunoglobulin superfamily member 5 isoform X2||immunoglobulin superfamily member 5 isoform X3||immunoglobulin superfamily member 5 isoform X4||immunoglobulin superfamily member 5%2C transcript variant X4||immunoglobulin superfamily member 5 isoform X1||immunoglobulin superfamily member 5%2C transcript variant X1||immunoglobulin superf…	protein_coding	Novel_lncRNA	NC_019458.2	257746123	257809527	+	2	2509	214
TCONS_00231563	XLOC_146843	XLOC_146843	-	novel	Novel_lncRNA	NC_019481.2	41448161	41449841	+	2	1551	215
XR_001436027.1	101114216	LOC101114216	uncharacterized LOC101114216%2C transcript variant X37||uncharacterized LOC101114216%2C transcript variant X31||uncharacterized LOC101114216%2C transcript variant X10||uncharacterized LOC101114216%2C transcript variant X11||uncharacterized LOC101114216%2C transcript variant X28||uncharacterized LOC101114216%2C transcript variant X22||uncharacterized LOC101114216%2C transcript variant X21||unchara…	lncRNA	Annotated_lncRNA	NC_019475.2	1032361	1134079	+	18	6740	216
TCONS_00143297	101106024	LOC101106024	secreted and transmembrane protein 1A-like	protein_coding	Novel_lncRNA	NC_019468.2	49613744	49643767	-	2	1188	111
TCONS_00258604	XLOC_165822	XLOC_165822	-	novel	Novel_lncRNA	NW_014643153.1	51	941	-	2	485	60
TCONS_00143295	101106024	LOC101106024	secreted and transmembrane protein 1A-like	protein_coding	Novel_lncRNA	NC_019468.2	49597477	49630113	-	2	821	124
TCONS_00143294	101106024	LOC101106024	secreted and transmembrane protein 1A-like	protein_coding	Novel_lncRNA	NC_019468.2	49597477	49629582	-	2	290	96
TCONS_00239226	101119364	USP54	inactive ubiquitin carboxyl-terminal hydrolase 54 isoform X1||ubiquitin specific peptidase 54%2C transcript variant X1||ubiquitin specific peptidase 54%2C transcript variant X4||inactive ubiquitin carboxyl-terminal hydrolase 54 isoform X6||ubiquitin specific peptidase 54%2C transcript variant X25||ubiquitin specific peptidase 54%2C transcript variant X14||inactive ubiquitin carboxyl-terminal hydr…	protein_coding	Novel_lncRNA	NC_019482.2	29368924	29385216	-	4	240	45
TCONS_00186682	XLOC_119312	XLOC_119312	-	novel	Novel_lncRNA	NC_019474.2	34015965	34016675	+	2	353	87
TCONS_00143291	101105514	LOC101105514	secreted and transmembrane protein 1-like isoform X1||secreted and transmembrane protein 1-like%2C transcript variant X1	protein_coding	Novel_lncRNA	NC_019468.2	49550705	49588799	-	2	220	60
TCONS_00239225	101119364	USP54	inactive ubiquitin carboxyl-terminal hydrolase 54 isoform X1||ubiquitin specific peptidase 54%2C transcript variant X1||ubiquitin specific peptidase 54%2C transcript variant X4||inactive ubiquitin carboxyl-terminal hydrolase 54 isoform X6||ubiquitin specific peptidase 54%2C transcript variant X25||ubiquitin specific peptidase 54%2C transcript variant X14||inactive ubiquitin carboxyl-terminal hydr…	protein_coding	Novel_lncRNA	NC_019482.2	29328069	29334196	-	2	1511	105
TCONS_00087168	XLOC_055797	XLOC_055797	-	novel	Novel_lncRNA	NC_019462.2	86291586	86293697	+	2	334	111
XR_001024961.2	105605292	LOC105605292	uncharacterized LOC105605292	lncRNA	Annotated_lncRNA	NC_019483.2	43128433	43162145	-	4	1999	149
TCONS_00234329	101117042	HIP1	huntingtin interacting protein 1%2C transcript variant X4||huntingtin-interacting protein 1 isoform X3||huntingtin interacting protein 1%2C transcript variant X3||huntingtin interacting protein 1%2C transcript variant X2||huntingtin-interacting protein 1 isoform X2||huntingtin-interacting protein 1 isoform X4||huntingtin interacting protein 1%2C transcript variant X1||huntingtin-interacting prote…	protein_coding	Novel_lncRNA	NC_019481.2	33887121	33908567	-	2	301	100
TCONS_00047507	XLOC_030297	XLOC_030297	-	novel	Novel_lncRNA	NC_019460.2	2041100	2042866	+	2	562	133
TCONS_00070740	101109347	XPNPEP3	probable Xaa-Pro aminopeptidase 3 isoform X3||X-prolyl aminopeptidase 3%2C mitochondrial%2C transcript variant X6||probable Xaa-Pro aminopeptidase 3 isoform X2||X-prolyl aminopeptidase 3%2C mitochondrial%2C transcript variant X2||X-prolyl aminopeptidase 3%2C mitochondrial%2C transcript variant X5||X-prolyl aminopeptidase 3%2C mitochondrial%2C transcript variant X3||X-prolyl aminopeptidase 3%2C mi…	protein_coding	Novel_lncRNA	NC_019460.2	215874627	215881553	-	3	540	126
TCONS_00070741	101109347	XPNPEP3	probable Xaa-Pro aminopeptidase 3 isoform X3||X-prolyl aminopeptidase 3%2C mitochondrial%2C transcript variant X6||probable Xaa-Pro aminopeptidase 3 isoform X2||X-prolyl aminopeptidase 3%2C mitochondrial%2C transcript variant X2||X-prolyl aminopeptidase 3%2C mitochondrial%2C transcript variant X5||X-prolyl aminopeptidase 3%2C mitochondrial%2C transcript variant X3||X-prolyl aminopeptidase 3%2C mi…	protein_coding	Novel_lncRNA	NC_019460.2	215874627	215881553	-	2	442	120
TCONS_00088645	XLOC_056739	XLOC_056739	-	novel	Novel_lncRNA	NC_019462.2	7816593	7823890	-	3	421	87
XR_001434835.1	106991237	LOC106991237	uncharacterized LOC106991237	lncRNA	Annotated_lncRNA	NC_019463.2	67063242	67063793	-	2	499	62
TCONS_00187889	101111577	RBM19	probable RNA-binding protein 19 isoform X1||probable RNA-binding protein 19 isoform X2||RNA binding motif protein 19%2C transcript variant X1||RNA binding motif protein 19%2C transcript variant X2	protein_coding	Novel_lncRNA	NC_019474.2	60391680	60394449	+	2	2066	149
TCONS_00166507	101117868	LOC101117868	cationic amino acid transporter 3-like isoform X1||cationic amino acid transporter 3-like%2C transcript variant X1	protein_coding	Novel_lncRNA	NC_019471.2	58254340	58329770	+	2	427	85
XR_001044084.1	105616549	LOC105616549	uncharacterized LOC105616549	lncRNA	Annotated_lncRNA	NC_019469.2	53646983	53650876	-	2	3731	168
TCONS_00229861	101109063	IL4R	interleukin 4 receptor%2C transcript variant X7||interleukin-4 receptor subunit alpha isoform X4||interleukin 4 receptor%2C transcript variant X4||interleukin 4 receptor%2C transcript variant X9||interleukin 4 receptor%2C transcript variant X8||interleukin-4 receptor subunit alpha isoform X6||interleukin-4 receptor subunit alpha isoform X1||interleukin 4 receptor%2C transcript variant X1||interle…	protein_coding	Novel_lncRNA	NC_019481.2	24871064	24893088	+	2	1594	193
TCONS_00073296	XLOC_046837	XLOC_046837	-	novel	Novel_lncRNA	NC_019461.2	46155095	46174800	+	2	1323	85
XR_001436800.1	106991978	LOC106991978	uncharacterized LOC106991978%2C transcript variant X1	lncRNA	Annotated_lncRNA	NC_019484.2	3387510	3390544	-	3	1988	157
TCONS_00197571	XLOC_126033	XLOC_126033	-	novel	Novel_lncRNA	NC_019475.2	33140982	33143373	-	3	226	62
TCONS_00192057	101107225	GAS2L1	growth arrest specific 2 like 1%2C transcript variant X1||LOW QUALITY PROTEIN: GAS2-like protein 1 isoform X1	protein_coding	Novel_lncRNA	NC_019474.2	68110173	68110778	-	2	354	115
TCONS_00130548	XLOC_084355	XLOC_084355	-	novel	Novel_lncRNA	NC_019467.2	83809803	83822494	+	4	598	108
TCONS_00169299	101108247	ZDHHC1	zinc finger%2C DHHC-type containing 1%2C transcript variant X18||probable palmitoyltransferase ZDHHC1 isoform X5||probable palmitoyltransferase ZDHHC1 isoform X1||probable palmitoyltransferase ZDHHC1 isoform X6||zinc finger%2C DHHC-type containing 1%2C transcript variant X2||probable palmitoyltransferase ZDHHC1 isoform X3||zinc finger%2C DHHC-type containing 1%2C transcript variant X10||zinc fing…	protein_coding	Novel_lncRNA	NC_019471.2	34264521	34288556	-	5	2177	126
TCONS_00130547	XLOC_084355	XLOC_084355	-	novel	Novel_lncRNA	NC_019467.2	83809803	83813115	+	2	592	95
TCONS_00055997	XLOC_035667	XLOC_035667	-	novel	Novel_lncRNA	NC_019460.2	171381404	171391873	+	2	440	98
TCONS_00136317	101107614	TMEM92	transmembrane protein 92%2C transcript variant X2||transmembrane protein 92 isoform X2||transmembrane protein 92 isoform X1||transmembrane protein 92%2C transcript variant X1	protein_coding	Novel_lncRNA	NC_019468.2	35879596	35880191	+	2	267	89
XR_001435496.1	106990435	LOC106990435	uncharacterized LOC106990435%2C transcript variant X1||uncharacterized LOC106990435%2C transcript variant X2	lncRNA	Annotated_lncRNA	NC_019470.2	22973428	22983947	-	3	4159	93
TCONS_00024485	101115599	TMEM108	LOW QUALITY PROTEIN: transmembrane protein 108 isoform X1||transmembrane protein 108%2C transcript variant X1	protein_coding	Novel_lncRNA	NC_019458.2	254120867	254168317	-	2	342	113
XR_001435627.1	105609376	LOC105609376	uncharacterized LOC105609376%2C transcript variant X2||uncharacterized LOC105609376%2C transcript variant X1	lncRNA	Annotated_lncRNA	NC_019471.2	3761604	3776511	-	3	1025	128
TCONS_00163591	XLOC_104620	XLOC_104620	-	novel	Novel_lncRNA	NC_019471.2	26445616	26445916	+	2	254	69
TCONS_00150191	101113351	CLSTN1	calsyntenin 1%2C transcript variant X3||calsyntenin-1 isoform X2||calsyntenin 1%2C transcript variant X4||calsyntenin-1 isoform X3||calsyntenin-1 isoform X1||calsyntenin 1%2C transcript variant X1||calsyntenin 1%2C transcript variant X2||calsyntenin-1 isoform X4	protein_coding	Novel_lncRNA	NC_019469.2	41767881	41811744	-	3	429	111
TCONS_00176237	101120016	RAPSN	receptor associated protein of the synapse%2C transcript variant X1||LOW QUALITY PROTEIN: 43 kDa receptor-associated protein of the synapse isoform X1	protein_coding	Novel_lncRNA	NC_019472.2	75386281	75389686	+	2	232	72
XR_001042537.2	105608713	LOC105608713	uncharacterized LOC105608713%2C transcript variant X1	lncRNA	Annotated_lncRNA	NC_019466.2	20473216	20492572	+	3	1222	141
XR_001436532.1	105604315	LOC105604315	uncharacterized LOC105604315%2C transcript variant X2||uncharacterized LOC105604315%2C transcript variant X1	lncRNA	Annotated_lncRNA	NC_019479.2	37328246	37361093	-	4	2748	97
TCONS_00110274	101115374	OIP5	LOW QUALITY PROTEIN: protein Mis18-beta||Opa interacting protein 5%2C transcript variant X1	protein_coding	Novel_lncRNA	NC_019464.2	33762640	33780510	-	3	778	98
TCONS_00110270	101113336	NDUFAF1	NADH dehydrogenase (ubiquinone) complex I%2C assembly factor 1%2C transcript variant X2||NADH dehydrogenase (ubiquinone) complex I%2C assembly factor 1%2C transcript variant X1||complex I intermediate-associated protein 30%2C mitochondrial||NADH dehydrogenase (ubiquinone) complex I%2C assembly factor 1%2C transcript variant X3	protein_coding	Novel_lncRNA	NC_019464.2	33756830	33831512	-	2	448	104
TCONS_00109386	XLOC_069949	XLOC_069949	-	novel	Novel_lncRNA	NC_019464.2	22107716	22108714	-	2	757	175
XR_001041202.1	105609352	LOC105609352	uncharacterized LOC105609352%2C transcript variant X1||uncharacterized LOC105609352%2C transcript variant X2	lncRNA	Annotated_lncRNA	NC_019463.2	88448492	88466382	-	3	1321	80
TCONS_00068698	XLOC_043705	XLOC_043705	-	novel	Novel_lncRNA	NC_019460.2	179418446	179419783	-	2	220	73
TCONS_00185709	XLOC_118576	XLOC_118576	-	novel	Novel_lncRNA	NC_019474.2	4064903	4073210	+	3	985	94
TCONS_00093868	XLOC_060010	XLOC_060010	-	novel	Novel_lncRNA	NC_019462.2	107248806	107250724	-	2	401	73
TCONS_00056079	101102805	C3H12orf45	uncharacterized protein C12orf45 homolog isoform X1||chromosome 3 open reading frame%2C human C12orf45%2C transcript variant X1	protein_coding	Novel_lncRNA	NC_019460.2	173390639	173406307	+	4	1441	146
TCONS_00210107	101111135	PTK7	protein tyrosine kinase 7 (inactive)%2C transcript variant X1||LOW QUALITY PROTEIN: inactive tyrosine-protein kinase 7 isoform X1	protein_coding	Novel_lncRNA	NC_019477.2	16684443	16687285	-	3	461	133
XR_001039191.2	105613532	LOC105613532	uncharacterized LOC105613532%2C transcript variant X2||uncharacterized LOC105613532%2C transcript variant X1||uncharacterized LOC105613532%2C transcript variant X3	lncRNA	Annotated_lncRNA	NC_019460.2	149734582	149741985	+	3	3195	127
XR_001023799.2	105604320	LOC105604320	uncharacterized LOC105604320	lncRNA	Annotated_lncRNA	NC_019479.2	38749807	38754252	+	2	4382	154
XR_001028923.1	105607963	LOC105607963	uncharacterized LOC105607963	lncRNA	Annotated_lncRNA	NC_019459.2	70447353	70452834	+	2	4052	126
TCONS_00097164	XLOC_062221	XLOC_062221	-	novel	Novel_lncRNA	NC_019463.2	99263085	99263353	+	2	208	45
TCONS_00097162	101110676	WDFY3	LOW QUALITY PROTEIN: WD repeat and FYVE domain-containing protein 3 isoform X1||WD repeat and FYVE domain containing 3%2C transcript variant X1	protein_coding	Novel_lncRNA	NC_019463.2	99238020	99239375	+	2	356	118
XR_001435865.1	106991658	LOC106991658	uncharacterized LOC106991658	lncRNA	Annotated_lncRNA	NC_019473.2	12989635	12990827	+	2	1091	76
XR_001044504.2	105609030	LOC105609030	uncharacterized LOC105609030%2C transcript variant X1	lncRNA	Annotated_lncRNA	NC_019470.2	41252449	41257147	-	3	455	94
TCONS_00173349	101110790	ZBTB16	zinc finger and BTB domain containing 16%2C transcript variant X1||LOW QUALITY PROTEIN: zinc finger and BTB domain-containing protein 16 isoform X1	protein_coding	Novel_lncRNA	NC_019472.2	23996267	24071166	+	2	2797	147
TCONS_00027595	XLOC_017568	XLOC_017568	-	novel	Novel_lncRNA	NC_019459.2	44970915	44974830	+	2	318	47
TCONS_00256170	XLOC_163887	XLOC_163887	-	novel	Novel_lncRNA	NW_014641091.1	8351	10901	-	2	662	163
XR_001436449.1	106991834	LOC106991834	uncharacterized LOC106991834	lncRNA	Annotated_lncRNA	NC_019478.2	21748702	21764739	+	3	300	69
XR_001039823.2	105610279	LOC105610279	uncharacterized LOC105610279%2C transcript variant X1||uncharacterized LOC105610279%2C transcript variant X2	lncRNA	Annotated_lncRNA	NC_019461.2	43681694	43754899	+	3	4035	147
XR_001436841.1	105605336	LOC105605336	uncharacterized LOC105605336%2C transcript variant X2||uncharacterized LOC105605336%2C transcript variant X20||uncharacterized LOC105605336%2C transcript variant X3||uncharacterized LOC105605336%2C transcript variant X22||uncharacterized LOC105605336%2C transcript variant X19||uncharacterized LOC105605336%2C transcript variant X14||uncharacterized LOC105605336%2C transcript variant X17||uncharact…	lncRNA	Annotated_lncRNA	NC_019484.2	5247129	5414606	+	7	4186	129
TCONS_00187229	XLOC_119667	XLOC_119667	-	novel	Novel_lncRNA	NC_019474.2	50675643	50680133	+	2	668	126
XR_001041140.1	105615488	LOC105615488	uncharacterized LOC105615488	lncRNA	Annotated_lncRNA	NC_019463.2	66434615	66437132	+	2	2403	105
TCONS_00187556	XLOC_119803	XLOC_119803	-	novel	Novel_lncRNA	NC_019474.2	53745684	53746037	+	2	300	45
TCONS_00144741	XLOC_092627	XLOC_092627	-	novel	Novel_lncRNA	NC_019469.2	2358504	2372437	+	2	1578	121
TCONS_00056784	101115356	SOX5	transcription factor SOX-5 isoform X1||SRY-box 5%2C transcript variant X2||SRY-box 5%2C transcript variant X10||SRY-box 5%2C transcript variant X35||SRY-box 5%2C transcript variant X24||SRY-box 5%2C transcript variant X39||SRY-box 5%2C transcript variant X30||SRY-box 5%2C transcript variant X23||SRY-box 5%2C transcript variant X9||transcription factor SOX-5 isoform X4||transcription factor SOX-5 …	protein_coding	Novel_lncRNA	NC_019460.2	190022421	190418490	+	4	2414	88
XR_001434053.1	105608311	LOC105608311	uncharacterized LOC105608311	lncRNA	Annotated_lncRNA	NC_019459.2	89091106	89121584	-	3	3578	131
TCONS_00235059	101108714	TNRC18	trinucleotide repeat containing 18%2C transcript variant X1||LOW QUALITY PROTEIN: trinucleotide repeat-containing gene 18 protein isoform X1	protein_coding	Novel_lncRNA	NC_019481.2	38742548	38746105	-	2	422	140
TCONS_00235050	XLOC_148971	XLOC_148971	-	novel	Novel_lncRNA	NC_019481.2	38667929	38671303	-	2	2978	213
TCONS_00115730	XLOC_074169	XLOC_074169	-	novel	Novel_lncRNA	NC_019465.2	63852437	63853732	+	2	1223	92
TCONS_00231218	101108448	FBXL18	F-box and leucine-rich repeat protein 18%2C transcript variant X1||F-box/LRR-repeat protein 18 isoform X1	protein_coding	Novel_lncRNA	NC_019481.2	38661319	38667608	+	2	1582	231
XR_001044778.2	105608636	LOC105608636	uncharacterized LOC105608636%2C transcript variant X3||uncharacterized LOC105608636%2C transcript variant X1||uncharacterized LOC105608636%2C transcript variant X2||uncharacterized LOC105608636%2C transcript variant X4	lncRNA	Annotated_lncRNA	NC_019470.2	77707450	77715919	-	5	1977	203
TCONS_00204639	101122896	RBM6	RNA binding motif protein 6%2C transcript variant X1||RNA-binding protein 6 isoform X3||RNA binding motif protein 6%2C transcript variant X4||RNA binding motif protein 6%2C transcript variant X6||RNA binding motif protein 6%2C transcript variant X3||RNA binding motif protein 6%2C transcript variant X2||RNA-binding protein 6 isoform X2||RNA binding motif protein 6%2C transcript variant X5||RNA-bin…	protein_coding	Novel_lncRNA	NC_019476.2	50290861	50293915	-	3	2452	89
XR_001021070.2	105602443	LOC105602443	uncharacterized LOC105602443	lncRNA	Annotated_lncRNA	NC_019473.2	2557947	2563555	+	2	5308	173
TCONS_00124492	101107290	MFSD3	major facilitator superfamily domain containing 3%2C transcript variant X1||LOW QUALITY PROTEIN: major facilitator superfamily domain-containing protein 3 isoform X1	protein_coding	Novel_lncRNA	NC_019466.2	13330135	13333739	-	4	1807	178
TCONS_00124493	101107290	MFSD3	major facilitator superfamily domain containing 3%2C transcript variant X1||LOW QUALITY PROTEIN: major facilitator superfamily domain-containing protein 3 isoform X1	protein_coding	Novel_lncRNA	NC_019466.2	13330135	13333739	-	5	1889	182
XR_001024432.2	105604869	LOC105604869	uncharacterized LOC105604869%2C transcript variant X1	lncRNA	Annotated_lncRNA	NC_019458.2	265337475	265340554	-	3	1898	149
TCONS_00140247	101123570	NXN	nucleoredoxin isoform X1||nucleoredoxin%2C transcript variant X1	protein_coding	Novel_lncRNA	NC_019468.2	21591717	21596220	-	3	382	126
TCONS_00140246	101123570	NXN	nucleoredoxin isoform X1||nucleoredoxin%2C transcript variant X1	protein_coding	Novel_lncRNA	NC_019468.2	21591717	21593711	-	3	323	100
TCONS_00241000	XLOC_153026	XLOC_153026	-	novel	Novel_lncRNA	NC_019483.2	31740857	31741208	+	2	288	60
TCONS_00140719	101110426	C11H17orf107	uncharacterized protein C17orf107 homolog isoform X1||uncharacterized protein C17orf107 homolog isoform X2||chromosome 11 open reading frame%2C human C17orf107%2C transcript variant X2||chromosome 11 open reading frame%2C human C17orf107%2C transcript variant X1	protein_coding	Novel_lncRNA	NC_019468.2	26063762	26066074	-	5	1696	244
XR_001020721.2	105602173	LOC105602173	uncharacterized LOC105602173	lncRNA	Annotated_lncRNA	NC_019472.2	24335300	24340246	-	3	478	82
TCONS_00080922	101112561	AOC1	amine oxidase%2C copper containing 1%2C transcript variant X1||LOW QUALITY PROTEIN: amiloride-sensitive amine oxidase [copper-containing] isoform X1	protein_coding	Novel_lncRNA	NC_019461.2	112803977	112813348	-	3	683	132
TCONS_00150923	106991456	TMEM82	LOW QUALITY PROTEIN: transmembrane protein 82||transmembrane protein 82	protein_coding	Novel_lncRNA	NC_019469.2	49810866	49811477	-	2	372	123
TCONS_00080926	101112561	AOC1	amine oxidase%2C copper containing 1%2C transcript variant X1||LOW QUALITY PROTEIN: amiloride-sensitive amine oxidase [copper-containing] isoform X1	protein_coding	Novel_lncRNA	NC_019461.2	112812260	112825276	-	3	857	110
TCONS_00080925	101112561	AOC1	amine oxidase%2C copper containing 1%2C transcript variant X1||LOW QUALITY PROTEIN: amiloride-sensitive amine oxidase [copper-containing] isoform X1	protein_coding	Novel_lncRNA	NC_019461.2	112812260	112825276	-	2	664	134
TCONS_00183622	101122306	MAST4	microtubule associated serine/threonine kinase family member 4%2C transcript variant X1||LOW QUALITY PROTEIN: microtubule-associated serine/threonine-protein kinase 4 isoform X1	protein_coding	Novel_lncRNA	NC_019473.2	12813898	12890290	-	4	416	118
TCONS_00080929	XLOC_051825	XLOC_051825	-	novel	Novel_lncRNA	NC_019461.2	112853821	112863793	-	2	228	69
XR_001434162.1	105610414	LOC105610414	uncharacterized LOC105610414	lncRNA	Annotated_lncRNA	NC_019459.2	208934577	208943936	+	3	7212	247
TCONS_00086785	101117418	WWC1	protein KIBRA isoform X1||WW and C2 domain containing 1%2C transcript variant X1	protein_coding	Novel_lncRNA	NC_019462.2	77740220	77744037	+	3	1017	86
TCONS_00162072	101120431	WWOX	WW domain containing oxidoreductase%2C transcript variant X1||WW domain-containing oxidoreductase isoform X2||WW domain containing oxidoreductase%2C transcript variant X2||WW domain-containing oxidoreductase isoform X1	protein_coding	Novel_lncRNA	NC_019471.2	4677339	4817427	+	3	538	129
TCONS_00183620	101122306	MAST4	microtubule associated serine/threonine kinase family member 4%2C transcript variant X1||LOW QUALITY PROTEIN: microtubule-associated serine/threonine-protein kinase 4 isoform X1	protein_coding	Novel_lncRNA	NC_019473.2	12754209	13019122	-	4	455	151
TCONS_00072244	XLOC_045982	XLOC_045982	-	novel	Novel_lncRNA	NC_019461.2	22117892	22118283	+	2	372	52
XR_001434394.1	105609280	LOC105609280	uncharacterized LOC105609280%2C transcript variant X1||uncharacterized LOC105609280%2C transcript variant X13||uncharacterized LOC105609280%2C transcript variant X5||uncharacterized LOC105609280%2C transcript variant X7||uncharacterized LOC105609280%2C transcript variant X2||uncharacterized LOC105609280%2C transcript variant X12||uncharacterized LOC105609280%2C transcript variant X17||uncharacter…	lncRNA	Annotated_lncRNA	NC_019460.2	166477175	166586516	+	11	6825	129
XR_001433869.1	106990556	LOC106990556	uncharacterized LOC106990556%2C transcript variant X2||uncharacterized LOC106990556%2C transcript variant X1	lncRNA	Annotated_lncRNA	NC_019458.2	184200360	184212344	-	4	623	132
TCONS_00124728	101115287	GLI4	LOW QUALITY PROTEIN: zinc finger protein GLI4 isoform X1||GLI family zinc finger 4%2C transcript variant X1	protein_coding	Novel_lncRNA	NC_019466.2	14202085	14205548	-	3	1103	188
TCONS_00124729	101115287	GLI4	LOW QUALITY PROTEIN: zinc finger protein GLI4 isoform X1||GLI family zinc finger 4%2C transcript variant X1	protein_coding	Novel_lncRNA	NC_019466.2	14202085	14211312	-	3	2359	194
TCONS_00102621	XLOC_065772	XLOC_065772	-	novel	Novel_lncRNA	NC_019464.2	2303496	2313374	+	2	3424	95
TCONS_00124721	XLOC_080361	XLOC_080361	-	novel	Novel_lncRNA	NC_019466.2	14188686	14188953	-	2	236	59
TCONS_00165545	101111483	BCL3	B-cell CLL/lymphoma 3%2C transcript variant X1||LOW QUALITY PROTEIN: B-cell lymphoma 3 protein isoform X1	protein_coding	Novel_lncRNA	NC_019471.2	51478108	51482461	+	3	2583	256
XR_001021469.1	105602729	LOC105602729	uncharacterized LOC105602729%2C transcript variant X1||uncharacterized LOC105602729%2C transcript variant X2	lncRNA	Annotated_lncRNA	NC_019458.2	198065056	198078829	-	4	1466	123
XR_001435276.1	105611242	LOC105611242	uncharacterized LOC105611242	lncRNA	Annotated_lncRNA	NC_019468.2	22076530	22077800	-	2	526	114
XR_001040962.1	105610284	LOC105610284	uncharacterized LOC105610284%2C transcript variant X1	lncRNA	Annotated_lncRNA	NC_019463.2	12923069	12931739	-	2	2804	127
XR_001433767.1	105615111	LOC105615111	uncharacterized LOC105615111%2C transcript variant X5||uncharacterized LOC105615111%2C transcript variant X1||uncharacterized LOC105615111%2C transcript variant X4||uncharacterized LOC105615111%2C transcript variant X2||uncharacterized LOC105615111%2C transcript variant X3||uncharacterized LOC105615111%2C transcript variant X6||uncharacterized LOC105615111%2C transcript variant X7	lncRNA	Annotated_lncRNA	NC_019458.2	77440931	77530570	+	7	6105	131
XR_001436583.1	106991873	LOC106991873	uncharacterized LOC106991873%2C transcript variant X1	lncRNA	Annotated_lncRNA	NC_019480.2	34286841	34291807	+	3	588	128
XR_001044841.2	105616787	LOC105616787	uncharacterized LOC105616787	lncRNA	Annotated_lncRNA	NC_019458.2	164465827	164572163	+	3	7040	168
XR_001435979.1	105603031	LOC105603031	uncharacterized LOC105603031	lncRNA	Annotated_lncRNA	NC_019475.2	5839368	5841340	+	3	474	77
TCONS_00101718	101115279	CLNK	cytokine-dependent hematopoietic cell linker%2C transcript variant X2||cytokine-dependent hematopoietic cell linker%2C transcript variant X1||cytokine-dependent hematopoietic cell linker%2C transcript variant X3||cytokine-dependent hematopoietic cell linker isoform X3||cytokine-dependent hematopoietic cell linker isoform X1||cytokine-dependent hematopoietic cell linker isoform X2	protein_coding	Novel_lncRNA	NC_019463.2	105195283	105197110	-	2	797	136
TCONS_00101719	101115279	CLNK	cytokine-dependent hematopoietic cell linker%2C transcript variant X2||cytokine-dependent hematopoietic cell linker%2C transcript variant X1||cytokine-dependent hematopoietic cell linker%2C transcript variant X3||cytokine-dependent hematopoietic cell linker isoform X3||cytokine-dependent hematopoietic cell linker isoform X1||cytokine-dependent hematopoietic cell linker isoform X2	protein_coding	Novel_lncRNA	NC_019463.2	105195283	105197110	-	2	1074	128
TCONS_00235449	XLOC_149295	XLOC_149295	-	novel	Novel_lncRNA	NC_019481.2	41213705	41217511	-	2	503	112
XR_001436469.1	105604069	LOC105604069	uncharacterized LOC105604069	lncRNA	Annotated_lncRNA	NC_019478.2	35323786	35340362	+	3	2834	132
XR_001435113.1	106991346	LOC106991346	uncharacterized LOC106991346%2C transcript variant X1||uncharacterized LOC106991346%2C transcript variant X2	lncRNA	Annotated_lncRNA	NC_019466.2	26528287	26548892	-	4	2714	168
XR_001022221.2	105603197	LOC105603197	uncharacterized LOC105603197%2C transcript variant X2||uncharacterized LOC105603197%2C transcript variant X1	lncRNA	Annotated_lncRNA	NC_019475.2	50129328	50141789	-	4	5214	99
XR_001043352.2	105606855	LOC105606855	uncharacterized LOC105606855	lncRNA	Annotated_lncRNA	NC_019468.2	14337086	14339969	-	2	912	135
XR_001030503.2	105608896	LOC105608896	uncharacterized LOC105608896%2C transcript variant X2||uncharacterized LOC105608896%2C transcript variant X1	lncRNA	Annotated_lncRNA	NC_019459.2	124853370	125302574	-	5	8541	114
TCONS_00101716	101115279	CLNK	cytokine-dependent hematopoietic cell linker%2C transcript variant X2||cytokine-dependent hematopoietic cell linker%2C transcript variant X1||cytokine-dependent hematopoietic cell linker%2C transcript variant X3||cytokine-dependent hematopoietic cell linker isoform X3||cytokine-dependent hematopoietic cell linker isoform X1||cytokine-dependent hematopoietic cell linker isoform X2	protein_coding	Novel_lncRNA	NC_019463.2	105076828	105197110	-	6	585	100
TCONS_00101717	101115279	CLNK	cytokine-dependent hematopoietic cell linker%2C transcript variant X2||cytokine-dependent hematopoietic cell linker%2C transcript variant X1||cytokine-dependent hematopoietic cell linker%2C transcript variant X3||cytokine-dependent hematopoietic cell linker isoform X3||cytokine-dependent hematopoietic cell linker isoform X1||cytokine-dependent hematopoietic cell linker isoform X2	protein_coding	Novel_lncRNA	NC_019463.2	105160895	105197110	-	3	1763	122
TCONS_00044000	100885767	GYPC	glycophorin-C isoform X2||glycophorin-C isoform X1||glycophorin C (Gerbich blood group)%2C transcript variant X1||glycophorin C (Gerbich blood group)%2C transcript variant X2	protein_coding	Novel_lncRNA	NC_019459.2	191541349	191544764	-	2	265	60
TCONS_00060127	XLOC_038116	XLOC_038116	-	novel	Novel_lncRNA	NC_019460.2	7846285	7846656	-	2	254	69
TCONS_00044883	XLOC_028729	XLOC_028729	-	novel	Novel_lncRNA	NC_019459.2	215929400	215932678	-	2	2227	137
TCONS_00044884	XLOC_028729	XLOC_028729	-	novel	Novel_lncRNA	NC_019459.2	215929400	215932678	-	2	2786	137
TCONS_00044885	XLOC_028729	XLOC_028729	-	novel	Novel_lncRNA	NC_019459.2	215929400	215932751	-	3	1807	146
XR_001044705.2	105606890	LOC105606890	uncharacterized LOC105606890	lncRNA	Annotated_lncRNA	NC_019470.2	66451874	66456002	+	3	1993	123
XR_001043833.2	105616475	LOC105616475	uncharacterized LOC105616475%2C transcript variant X3||uncharacterized LOC105616475%2C transcript variant X1||uncharacterized LOC105616475%2C transcript variant X2	lncRNA	Annotated_lncRNA	NC_019458.2	7485886	7496644	+	2	2692	150
TCONS_00138811	XLOC_089441	XLOC_089441	-	novel	Novel_lncRNA	NC_019468.2	57740456	57767740	+	3	1923	95
TCONS_00132562	XLOC_085723	XLOC_085723	-	novel	Novel_lncRNA	NC_019467.2	52311810	52316588	-	3	684	73
XR_001022677.2	105603494	LOC105603494	uncharacterized LOC105603494	lncRNA	Annotated_lncRNA	NC_019458.2	216231066	216253210	-	3	630	87
TCONS_00228616	XLOC_145110	XLOC_145110	-	novel	Novel_lncRNA	NC_019481.2	2280652	2282087	+	2	1393	90
TCONS_00058990	XLOC_037422	XLOC_037422	-	novel	Novel_lncRNA	NC_019460.2	221248184	221249214	+	2	429	98
TCONS_00058997	XLOC_037429	XLOC_037429	-	novel	Novel_lncRNA	NC_019460.2	221514515	221514878	+	2	290	57
TCONS_00102198	101122439	GRK4	G protein-coupled receptor kinase 4%2C transcript variant X4||G protein-coupled receptor kinase 4 isoform X2||G protein-coupled receptor kinase 4 isoform X1||G protein-coupled receptor kinase 4%2C transcript variant X3||G protein-coupled receptor kinase 4%2C transcript variant X2||G protein-coupled receptor kinase 4%2C transcript variant X1||G protein-coupled receptor kinase 4%2C transcript varia…	protein_coding	Novel_lncRNA	NC_019463.2	115082799	115086217	-	2	3301	319
XR_001436740.1	105605020	LOC105605020	uncharacterized LOC105605020	lncRNA	Annotated_lncRNA	NC_019482.2	33785831	33838868	+	3	2905	134
TCONS_00059059	XLOC_037483	XLOC_037483	-	novel	Novel_lncRNA	NC_019460.2	223322273	223322683	+	2	309	103
XR_001020790.2	105602213	LOC105602213	uncharacterized LOC105602213	lncRNA	Annotated_lncRNA	NC_019472.2	32044867	32047248	+	2	389	80
XR_001042239.1	105612881	LOC105612881	uncharacterized LOC105612881%2C transcript variant X2||uncharacterized LOC105612881%2C transcript variant X3||uncharacterized LOC105612881%2C transcript variant X1||uncharacterized LOC105612881%2C transcript variant X4	lncRNA	Annotated_lncRNA	NC_019465.2	57051949	57114093	+	6	8710	108
XR_001435360.1	105606289	LOC105606289	uncharacterized LOC105606289%2C transcript variant X1||uncharacterized LOC105606289%2C transcript variant X2	lncRNA	Annotated_lncRNA	NC_019468.2	53628272	53634044	+	2	1764	194
XR_001436313.1	105603557	LOC105603557	uncharacterized LOC105603557%2C transcript variant X1||uncharacterized LOC105603557%2C transcript variant X2||uncharacterized LOC105603557%2C transcript variant X3	lncRNA	Annotated_lncRNA	NC_019476.2	52732934	52734661	+	3	1104	172
TCONS_00080259	101107957	LOC101107957	solute carrier family 23 member 1-like isoform X1||solute carrier family 23 member 1-like%2C transcript variant X1	protein_coding	Novel_lncRNA	NC_019461.2	98894948	98899458	-	3	4274	113
TCONS_00113193	XLOC_072446	XLOC_072446	-	novel	Novel_lncRNA	NC_019464.2	96474753	96475228	-	2	369	55
TCONS_00113192	XLOC_072445	XLOC_072445	-	novel	Novel_lncRNA	NC_019464.2	96470593	96475639	-	2	2648	148
TCONS_00044008	XLOC_028208	XLOC_028208	-	novel	Novel_lncRNA	NC_019459.2	191665463	191666371	-	2	275	60
XR_001039059.2	105614715	LOC105614715	uncharacterized LOC105614715	lncRNA	Annotated_lncRNA	NC_019460.2	125596638	125601293	-	2	4599	151
XR_001034761.1	105611501	LOC105611501	uncharacterized LOC105611501	lncRNA	Annotated_lncRNA	NC_019459.2	245497568	245500661	+	2	3039	124
XR_001040085.1	105607520	LOC105607520	uncharacterized LOC105607520%2C transcript variant X2||uncharacterized LOC105607520%2C transcript variant X4||uncharacterized LOC105607520%2C transcript variant X1||uncharacterized LOC105607520%2C transcript variant X3	lncRNA	Annotated_lncRNA	NC_019461.2	98690316	98749318	-	4	750	100
TCONS_00117671	101106177	TSPYL1	TSPY-like 1||testis-specific Y-encoded-like protein 1	protein_coding	Novel_lncRNA	NC_019465.2	21432276	21438282	-	2	4001	447
XR_001435417.1	105609731	LOC105609731	uncharacterized LOC105609731	lncRNA	Annotated_lncRNA	NC_019469.2	49554987	49565461	-	3	944	131
XR_001024197.1	105604649	LOC105604649	uncharacterized LOC105604649	lncRNA	Annotated_lncRNA	NC_019481.2	7682897	7683895	-	2	802	137
XR_001436475.1	105604115	LOC105604115	uncharacterized LOC105604115%2C transcript variant X1||uncharacterized LOC105604115%2C transcript variant X2	lncRNA	Annotated_lncRNA	NC_019478.2	43120531	43155210	-	6	2093	179
XR_001021372.2	105602651	LOC105602651	uncharacterized LOC105602651%2C transcript variant X1	lncRNA	Annotated_lncRNA	NC_019473.2	69252196	69266050	+	3	1384	257
TCONS_00193868	101118732	TRPM1	transient receptor potential cation channel subfamily M member 1 isoform X1||transient receptor potential cation channel%2C subfamily M%2C member 1%2C transcript variant X1	protein_coding	Novel_lncRNA	NC_019475.2	26450452	26451896	+	2	1049	95
TCONS_00024445	XLOC_015455	XLOC_015455	-	novel	Novel_lncRNA	NC_019458.2	253221754	253222835	-	2	779	151
TCONS_00140904	100144762	POLR2A	DNA-directed RNA polymerase II subunit RPB1||polymerase (RNA) II (DNA directed) polypeptide A%2C 220kDa	protein_coding	Novel_lncRNA	NC_019468.2	26763170	26769264	-	2	640	113
XR_001435256.1	105616279	LOC105616279	uncharacterized LOC105616279%2C transcript variant X2||uncharacterized LOC105616279%2C transcript variant X1	lncRNA	Annotated_lncRNA	NC_019468.2	5214116	5221406	-	3	2926	185
XR_001040013.1	105615066	LOC105615066	uncharacterized LOC105615066	lncRNA	Annotated_lncRNA	NC_019461.2	84969204	84971923	+	2	2680	135
TCONS_00143578	101120931	CARD14	caspase recruitment domain-containing protein 14 isoform X1||caspase recruitment domain family member 14%2C transcript variant X2||caspase recruitment domain family member 14%2C transcript variant X1||caspase recruitment domain family member 14%2C transcript variant X4||caspase recruitment domain-containing protein 14 isoform X2||caspase recruitment domain family member 14%2C transcript variant X3	protein_coding	Novel_lncRNA	NC_019468.2	51395548	51409146	-	2	8605	142
TCONS_00193862	101118732	TRPM1	transient receptor potential cation channel subfamily M member 1 isoform X1||transient receptor potential cation channel%2C subfamily M%2C member 1%2C transcript variant X1	protein_coding	Novel_lncRNA	NC_019475.2	26444365	26451896	+	2	956	122
TCONS_00012555	XLOC_007730	XLOC_007730	-	novel	Novel_lncRNA	NC_019458.2	946892	948907	-	2	1408	183
TCONS_00160798	100037676	RPN2	ribophorin II%2C transcript variant X1||ribophorin II%2C transcript variant X2||ribophorin II%2C transcript variant X3||dolichyl-diphosphooligosaccharide--protein glycosyltransferase subunit 2 isoform X2||dolichyl-diphosphooligosaccharide--protein glycosyltransferase subunit 2 isoform X3||dolichyl-diphosphooligosaccharide--protein glycosyltransferase subunit 2 isoform X1	protein_coding	Novel_lncRNA	NC_019470.2	65603332	65612364	-	2	230	76
TCONS_00149031	XLOC_095470	XLOC_095470	-	novel	Novel_lncRNA	NC_019469.2	10809690	10812899	-	2	301	94
TCONS_00113994	XLOC_072955	XLOC_072955	-	novel	Novel_lncRNA	NC_019465.2	17643052	17643415	+	2	288	36
XR_001020626.1	105602035	LOC105602035	uncharacterized LOC105602035	lncRNA	Annotated_lncRNA	NC_019458.2	179188705	179193822	+	2	5070	119
XR_001436015.1	101114216	LOC101114216	uncharacterized LOC101114216%2C transcript variant X37||uncharacterized LOC101114216%2C transcript variant X31||uncharacterized LOC101114216%2C transcript variant X10||uncharacterized LOC101114216%2C transcript variant X11||uncharacterized LOC101114216%2C transcript variant X28||uncharacterized LOC101114216%2C transcript variant X22||uncharacterized LOC101114216%2C transcript variant X21||unchara…	lncRNA	Annotated_lncRNA	NC_019475.2	991683	1134079	+	25	11935	216
TCONS_00158843	101120682	MGME1	mitochondrial genome maintenance exonuclease 1%2C transcript variant X1||mitochondrial genome maintenance exonuclease 1 isoform X1||mitochondrial genome maintenance exonuclease 1%2C transcript variant X2||mitochondrial genome maintenance exonuclease 1%2C transcript variant X4||mitochondrial genome maintenance exonuclease 1%2C transcript variant X3||mitochondrial genome maintenance exonuclease 1 i…	protein_coding	Novel_lncRNA	NC_019470.2	37321061	37327247	-	2	232	59
TCONS_00149036	XLOC_095475	XLOC_095475	-	novel	Novel_lncRNA	NC_019469.2	11169242	11195768	-	3	365	103
XR_001021760.2	105602913	LOC105602913	uncharacterized LOC105602913%2C transcript variant X1||uncharacterized LOC105602913%2C transcript variant X4||uncharacterized LOC105602913%2C transcript variant X2||uncharacterized LOC105602913%2C transcript variant X6||uncharacterized LOC105602913%2C transcript variant X7||uncharacterized LOC105602913%2C transcript variant X8||uncharacterized LOC105602913%2C transcript variant X3||uncharacterize…	lncRNA	Annotated_lncRNA	NC_019474.2	61927848	62025955	+	10	1753	155
TCONS_00121350	XLOC_078026	XLOC_078026	-	novel	Novel_lncRNA	NC_019466.2	19941636	19951779	+	4	2596	174
TCONS_00141623	XLOC_091020	XLOC_091020	-	novel	Novel_lncRNA	NC_019468.2	34653190	34658964	-	2	1426	129
TCONS_00254055	XLOC_162213	XLOC_162213	-	novel	Novel_lncRNA	NW_014639781.1	13264	18476	-	2	2602	181
TCONS_00039819	101118505	PTPRD	protein tyrosine phosphatase%2C receptor type%2C D%2C transcript variant X15||protein tyrosine phosphatase%2C receptor type%2C D%2C transcript variant X9||protein tyrosine phosphatase%2C receptor type%2C D%2C transcript variant X38||protein tyrosine phosphatase%2C receptor type%2C D%2C transcript variant X28||receptor-type tyrosine-protein phosphatase delta isoform X23||receptor-type tyrosine-pro…	protein_coding	Novel_lncRNA	NC_019459.2	75834077	75842092	-	3	7876	111
TCONS_00128121	101102822	LOC101102822	TSC22 domain family protein 1-like||LOW QUALITY PROTEIN: TSC22 domain family protein 1-like	protein_coding	Novel_lncRNA	NC_019467.2	15137398	15138719	+	2	479	70
TCONS_00106290	XLOC_068043	XLOC_068043	-	novel	Novel_lncRNA	NC_019464.2	65468616	65469394	+	2	663	105
TCONS_00001765	101117028	LOC101117028	enoyl-CoA hydratase domain-containing protein 2%2C mitochondrial isoform X1||enoyl-CoA hydratase domain-containing protein 2%2C mitochondrial%2C transcript variant X2||enoyl-CoA hydratase domain-containing protein 2%2C mitochondrial%2C transcript variant X1	protein_coding	Novel_lncRNA	NC_019458.2	27045724	27087701	+	2	588	88
TCONS_00128128	XLOC_082715	XLOC_082715	-	novel	Novel_lncRNA	NC_019467.2	15191344	15201329	+	2	388	82
XR_001022627.1	105603462	LOC105603462	uncharacterized LOC105603462%2C transcript variant X3||uncharacterized LOC105603462%2C transcript variant X6||uncharacterized LOC105603462%2C transcript variant X2||uncharacterized LOC105603462%2C transcript variant X5||uncharacterized LOC105603462%2C transcript variant X7||uncharacterized LOC105603462%2C transcript variant X4||uncharacterized LOC105603462%2C transcript variant X1	lncRNA	Annotated_lncRNA	NC_019476.2	34674340	34683210	-	4	3991	220
TCONS_00120712	XLOC_077715	XLOC_077715	-	novel	Novel_lncRNA	NC_019466.2	13215793	13217620	+	2	285	70
TCONS_00151400	XLOC_096957	XLOC_096957	-	novel	Novel_lncRNA	NC_019469.2	58509687	58518256	-	3	8432	164
TCONS_00164024	101120008	CHTF8	chromosome transmission fidelity protein 8 homolog isoform X1||chromosome transmission fidelity factor 8%2C transcript variant X1||chromosome transmission fidelity factor 8%2C transcript variant X2	protein_coding	Novel_lncRNA	NC_019471.2	35581635	35582791	+	2	381	127
XR_001040046.2	105615083	LOC105615083	uncharacterized LOC105615083	lncRNA	Annotated_lncRNA	NC_019458.2	76710522	76717071	+	3	6451	94
XR_001435924.1	105602753	LOC105602753	uncharacterized LOC105602753	lncRNA	Annotated_lncRNA	NC_019474.2	16394070	16404532	+	2	10342	179
XR_001021240.2	105602558	LOC105602558	uncharacterized LOC105602558	lncRNA	Annotated_lncRNA	NC_019473.2	31517666	31532844	+	3	4522	168
TCONS_00067319	101111356	C3H12orf56	chromosome 3 open reading frame%2C human C12orf56||uncharacterized protein C12orf56 homolog	protein_coding	Novel_lncRNA	NC_019460.2	155133014	155133827	-	2	682	63
TCONS_00067318	101111356	C3H12orf56	chromosome 3 open reading frame%2C human C12orf56||uncharacterized protein C12orf56 homolog	protein_coding	Novel_lncRNA	NC_019460.2	155125802	155126122	-	2	272	65
TCONS_00067317	101111356	C3H12orf56	chromosome 3 open reading frame%2C human C12orf56||uncharacterized protein C12orf56 homolog	protein_coding	Novel_lncRNA	NC_019460.2	155111870	155112589	-	2	593	76
TCONS_00067316	101111086	XPOT	exportin%2C tRNA%2C transcript variant X2||exportin%2C tRNA%2C transcript variant X4||exportin-T isoform X1||exportin-T isoform X2||exportin%2C tRNA%2C transcript variant X3||exportin%2C tRNA%2C transcript variant X1	protein_coding	Novel_lncRNA	NC_019460.2	155077851	155155700	-	2	1739	275
TCONS_00174061	101120777	PLEKHA7	pleckstrin homology domain containing A7%2C transcript variant X2||pleckstrin homology domain-containing family A member 7 isoform X4||pleckstrin homology domain containing A7%2C transcript variant X7||pleckstrin homology domain-containing family A member 7 isoform X6||pleckstrin homology domain-containing family A member 7 isoform X3||pleckstrin homology domain containing A7%2C transcript varian…	protein_coding	Novel_lncRNA	NC_019472.2	34958730	34969137	+	4	4037	120
XR_001435407.1	106991486	LOC106991486	uncharacterized LOC106991486	lncRNA	Annotated_lncRNA	NC_019469.2	42128060	42130538	+	2	596	68
TCONS_00135787	101104413	MYOCD	myocardin%2C transcript variant X1||LOW QUALITY PROTEIN: myocardin isoform X1	protein_coding	Novel_lncRNA	NC_019468.2	30646505	30679644	+	2	2476	112
TCONS_00066379	XLOC_042210	XLOC_042210	-	novel	Novel_lncRNA	NC_019460.2	136319414	136319989	-	2	470	59
TCONS_00134250	XLOC_086938	XLOC_086938	-	novel	Novel_lncRNA	NC_019468.2	12971844	12973743	+	2	1862	262
TCONS_00234155	101112531	WBSCR16	Williams-Beuren syndrome chromosome region 16%2C transcript variant X1||LOW QUALITY PROTEIN: Williams-Beuren syndrome chromosomal region 16 protein isoform X1	protein_coding	Novel_lncRNA	NC_019481.2	32601934	32639735	-	10	1743	365
XR_001020971.2	105602358	LOC105602358	uncharacterized LOC105602358	lncRNA	Annotated_lncRNA	NC_019472.2	71625560	71628500	+	2	2868	151
XR_001020987.2	105602370	LOC105602370	uncharacterized LOC105602370%2C transcript variant X2||uncharacterized LOC105602370%2C transcript variant X3||uncharacterized LOC105602370%2C transcript variant X1	lncRNA	Annotated_lncRNA	NC_019472.2	73682907	73693267	-	6	6754	155
XR_001024604.1	105605000	LOC105605000	uncharacterized LOC105605000%2C transcript variant X3||uncharacterized LOC105605000%2C transcript variant X5||uncharacterized LOC105605000%2C transcript variant X4||uncharacterized LOC105605000%2C transcript variant X1||uncharacterized LOC105605000%2C transcript variant X2	lncRNA	Annotated_lncRNA	NC_019482.2	30335727	30359658	+	6	6435	122
TCONS_00166775	XLOC_106265	XLOC_106265	-	novel	Novel_lncRNA	NC_019471.2	60165084	60167808	+	3	381	126
TCONS_00066374	101118178	FAM186B	protein FAM186B isoform X2||family with sequence similarity 186 member B%2C transcript variant X2||protein FAM186B isoform X1||family with sequence similarity 186 member B%2C transcript variant X1	protein_coding	Novel_lncRNA	NC_019460.2	136304410	136312395	-	2	2513	342
TCONS_00053826	101113222	NR4A1	nuclear receptor subfamily 4 group A member 1%2C transcript variant X1||nuclear receptor subfamily 4 group A member 1 isoform X1	protein_coding	Novel_lncRNA	NC_019460.2	133944447	133947591	+	2	435	144
TCONS_00227622	101118238	ELAC1	elaC ribonuclease Z 1%2C transcript variant X1||zinc phosphodiesterase ELAC protein 1||elaC ribonuclease Z 1%2C transcript variant X2	protein_coding	Novel_lncRNA	NC_019480.2	50625665	50644491	-	3	1160	110
XR_001433751.1	105609231	LOC105609231	uncharacterized LOC105609231%2C transcript variant X2||uncharacterized LOC105609231%2C transcript variant X3||uncharacterized LOC105609231%2C transcript variant X1	lncRNA	Annotated_lncRNA	NC_019458.2	62780382	62804072	+	3	367	85
TCONS_00139037	101117429	CA10	carbonic anhydrase X%2C transcript variant X2||carbonic anhydrase X%2C transcript variant X1||carbonic anhydrase-related protein 10 isoform X2||carbonic anhydrase-related protein 10 isoform X1	protein_coding	Novel_lncRNA	NC_019468.2	821617	1110811	-	5	1280	126
TCONS_00033379	XLOC_021421	XLOC_021421	-	novel	Novel_lncRNA	NC_019459.2	208056620	208057455	+	2	513	77
XR_001033234.2	105610593	LOC105610593	uncharacterized LOC105610593%2C transcript variant X1||uncharacterized LOC105610593%2C transcript variant X2	lncRNA	Annotated_lncRNA	NC_019459.2	216719352	216765278	-	6	4944	139
TCONS_00214791	XLOC_136432	XLOC_136432	-	novel	Novel_lncRNA	NC_019478.2	44994462	44996306	+	2	253	81
TCONS_00102581	XLOC_065740	XLOC_065740	-	novel	Novel_lncRNA	NC_019464.2	1521872	1523262	+	3	574	96
XR_001435284.1	105610744	LOC105610744	uncharacterized LOC105610744	lncRNA	Annotated_lncRNA	NC_019468.2	25260344	25263436	+	2	2083	149
XR_001434696.1	105611745	LOC105611745	uncharacterized LOC105611745%2C transcript variant X1	lncRNA	Annotated_lncRNA	NC_019462.2	31881732	31891075	-	3	3313	100
XR_001022028.2	105603075	LOC105603075	uncharacterized LOC105603075%2C transcript variant X2||uncharacterized LOC105603075%2C transcript variant X1||uncharacterized LOC105603075%2C transcript variant X3	lncRNA	Annotated_lncRNA	NC_019475.2	17853158	17863747	+	4	1118	137
TCONS_00175161	101106359	KCNE3	potassium channel%2C voltage gated subfamily E regulatory beta subunit 3%2C transcript variant X1||potassium channel%2C voltage gated subfamily E regulatory beta subunit 3%2C transcript variant X2||potassium channel%2C voltage gated subfamily E regulatory beta subunit 3%2C transcript variant X7||potassium channel%2C voltage gated subfamily E regulatory beta subunit 3%2C transcript variant X6||pot…	protein_coding	Novel_lncRNA	NC_019472.2	51909269	51924375	+	3	709	120
TCONS_00098263	XLOC_062976	XLOC_062976	-	novel	Novel_lncRNA	NC_019463.2	8805539	8842550	-	2	935	58
TCONS_00026254	101113724	TXNDC8	thioredoxin domain containing 8 (spermatozoa)%2C transcript variant X1||thioredoxin domain-containing protein 8 isoform X5||thioredoxin domain-containing protein 8 isoform X3||thioredoxin domain containing 8 (spermatozoa)%2C transcript variant X2||thioredoxin domain containing 8 (spermatozoa)%2C transcript variant X3||thioredoxin domain containing 8 (spermatozoa)%2C transcript variant X7||thiored…	protein_coding	Novel_lncRNA	NC_019459.2	13035033	13056258	+	3	228	64
TCONS_00017691	101112613	LYSMD1	lysM and putative peptidoglycan-binding domain-containing protein 1||LysM%2C putative peptidoglycan-binding%2C domain containing 1	protein_coding	Novel_lncRNA	NC_019458.2	99836888	99847629	-	4	3519	200
TCONS_00193283	101120608	SLCO3A1	solute carrier organic anion transporter family member 3A1%2C transcript variant X1||solute carrier organic anion transporter family member 3A1 isoform X1	protein_coding	Novel_lncRNA	NC_019475.2	14293783	14304140	+	3	207	69
TCONS_00218499	101103435	SLC25A22	solute carrier family 25 (mitochondrial carrier: glutamate)%2C member 22%2C transcript variant X1||LOW QUALITY PROTEIN: mitochondrial glutamate carrier 1 isoform X1	protein_coding	Novel_lncRNA	NC_019478.2	49238129	49245258	-	2	1305	203
TCONS_00079268	XLOC_050784	XLOC_050784	-	novel	Novel_lncRNA	NC_019461.2	68798957	68804592	-	3	5114	167
XR_001041457.2	105615642	LOC105615642	uncharacterized LOC105615642	lncRNA	Annotated_lncRNA	NC_019464.2	20672019	20672491	-	2	373	65
TCONS_00090711	XLOC_057937	XLOC_057937	-	novel	Novel_lncRNA	NC_019462.2	36348331	36349138	-	2	756	150
XR_001021776.2	105602918	LOC105602918	uncharacterized LOC105602918	lncRNA	Annotated_lncRNA	NC_019474.2	63173292	63175925	-	3	974	112
XR_001435195.1	105608012	LOC105608012	uncharacterized LOC105608012%2C transcript variant X6||uncharacterized LOC105608012%2C transcript variant X5||uncharacterized LOC105608012%2C transcript variant X3||uncharacterized LOC105608012%2C transcript variant X8||uncharacterized LOC105608012%2C transcript variant X1||uncharacterized LOC105608012%2C transcript variant X4||uncharacterized LOC105608012%2C transcript variant X9||uncharacterize…	lncRNA	Annotated_lncRNA	NC_019467.2	19830174	19858879	+	4	668	90
TCONS_00080786	105610305	LOC105610305	LOW QUALITY PROTEIN: zinc finger protein 282-like isoform X1||zinc finger protein 777-like%2C transcript variant X1	protein_coding	Novel_lncRNA	NC_019461.2	111676080	111677716	-	3	583	194
TCONS_00080785	105610305	LOC105610305	LOW QUALITY PROTEIN: zinc finger protein 282-like isoform X1||zinc finger protein 777-like%2C transcript variant X1	protein_coding	Novel_lncRNA	NC_019461.2	111676080	111676920	-	2	761	198
TCONS_00216626	XLOC_137669	XLOC_137669	-	novel	Novel_lncRNA	NC_019478.2	31923868	31937767	-	3	456	114
TCONS_00116109	XLOC_074430	XLOC_074430	-	novel	Novel_lncRNA	NC_019465.2	73823083	73824383	+	2	446	98
TCONS_00218460	443414	KRTAP5.4	KAP5.4 keratin protein	protein_coding	Novel_lncRNA	NC_019478.2	49073525	49118872	-	2	393	117
TCONS_00216623	XLOC_137666	XLOC_137666	-	novel	Novel_lncRNA	NC_019478.2	31711607	31720097	-	2	333	111
TCONS_00021298	XLOC_013430	XLOC_013430	-	novel	Novel_lncRNA	NC_019458.2	181888092	181888480	-	2	316	92
XR_001436155.1	105603343	LOC105603343	uncharacterized LOC105603343%2C transcript variant X1||uncharacterized LOC105603343%2C transcript variant X2	lncRNA	Annotated_lncRNA	NC_019476.2	3132077	3144796	-	4	5639	136
TCONS_00130951	XLOC_084650	XLOC_084650	-	novel	Novel_lncRNA	NC_019467.2	10691309	10702234	-	3	915	134
TCONS_00015691	101111919	MCOLN3	mucolipin-3 isoform X2||mucolipin-3 isoform X1||mucolipin 3%2C transcript variant X3||mucolipin 3%2C transcript variant X4||mucolipin 3%2C transcript variant X2||mucolipin 3%2C transcript variant X1	protein_coding	Novel_lncRNA	NC_019458.2	61342226	61389091	-	2	202	67
TCONS_00015690	101111919	MCOLN3	mucolipin-3 isoform X2||mucolipin-3 isoform X1||mucolipin 3%2C transcript variant X3||mucolipin 3%2C transcript variant X4||mucolipin 3%2C transcript variant X2||mucolipin 3%2C transcript variant X1	protein_coding	Novel_lncRNA	NC_019458.2	61342226	61358480	-	2	273	91
TCONS_00058826	105610652	LOC105610652	translation initiation factor IF-2-like%2C transcript variant X1||uncharacterized protein LOC105610652 isoform X1||translation initiation factor IF-2-like%2C transcript variant X2	protein_coding	Novel_lncRNA	NC_019460.2	220142911	220322645	+	6	2599	199
TCONS_00185810	101105530	SH3D19	SH3 domain containing 19%2C transcript variant X1||SH3 domain containing 19%2C transcript variant X2||SH3 domain containing 19%2C transcript variant X6||SH3 domain containing 19%2C transcript variant X7||SH3 domain-containing protein 19 isoform X2||SH3 domain-containing protein 19 isoform X1||SH3 domain containing 19%2C transcript variant X5||SH3 domain containing 19%2C transcript variant X4||SH3…	protein_coding	Novel_lncRNA	NC_019474.2	6332331	6426317	+	3	2109	93
TCONS_00055501	101111441	ESYT1	LOW QUALITY PROTEIN: extended synaptotagmin-1||extended synaptotagmin-like protein 1	protein_coding	Novel_lncRNA	NC_019460.2	162918258	162921741	+	2	2170	76
TCONS_00185814	101105530	SH3D19	SH3 domain containing 19%2C transcript variant X1||SH3 domain containing 19%2C transcript variant X2||SH3 domain containing 19%2C transcript variant X6||SH3 domain containing 19%2C transcript variant X7||SH3 domain-containing protein 19 isoform X2||SH3 domain-containing protein 19 isoform X1||SH3 domain containing 19%2C transcript variant X5||SH3 domain containing 19%2C transcript variant X4||SH3…	protein_coding	Novel_lncRNA	NC_019474.2	6346250	6351081	+	2	4775	146
XR_001433716.1	106990836	LOC106990836	uncharacterized LOC106990836%2C transcript variant X1	lncRNA	Annotated_lncRNA	NC_019458.2	18346532	18355938	-	3	5246	158
TCONS_00193131	100286739	NR2F2	COUP transcription factor 2 isoform X1||nuclear receptor subfamily 2 group F member 2||COUP transcription factor 2||nuclear receptor subfamily 2 group F member 2%2C transcript variant X1	protein_coding	Novel_lncRNA	NC_019475.2	9703599	9752539	+	3	1708	138
XR_001434237.1	105607230	LOC105607230	uncharacterized LOC105607230%2C transcript variant X1	lncRNA	Annotated_lncRNA	NC_019460.2	3654677	3658270	+	3	3405	216
XR_001434086.1	105608946	LOC105608946	uncharacterized LOC105608946%2C transcript variant X1||uncharacterized LOC105608946%2C transcript variant X2	lncRNA	Annotated_lncRNA	NC_019459.2	128500639	128570076	-	3	345	45
XR_001435421.1	106991490	LOC106991490	uncharacterized LOC106991490	lncRNA	Annotated_lncRNA	NC_019469.2	51849798	51854461	-	2	4628	108
XR_001041372.1	105613163	LOC105613163	uncharacterized LOC105613163	lncRNA	Annotated_lncRNA	NC_019464.2	5578972	5593461	-	3	1293	100
TCONS_00069645	101112971	LRP6	low-density lipoprotein receptor-related protein 6 isoform X1||LDL receptor related protein 6%2C transcript variant X1||low-density lipoprotein receptor-related protein 6 isoform X2||low-density lipoprotein receptor-related protein 6 isoform X3||LDL receptor related protein 6%2C transcript variant X2||LDL receptor related protein 6%2C transcript variant X3	protein_coding	Novel_lncRNA	NC_019460.2	202169099	202170461	-	2	501	154
TCONS_00069644	101112971	LRP6	low-density lipoprotein receptor-related protein 6 isoform X1||LDL receptor related protein 6%2C transcript variant X1||low-density lipoprotein receptor-related protein 6 isoform X2||low-density lipoprotein receptor-related protein 6 isoform X3||LDL receptor related protein 6%2C transcript variant X2||LDL receptor related protein 6%2C transcript variant X3	protein_coding	Novel_lncRNA	NC_019460.2	202169099	202170436	-	2	430	139
TCONS_00233519	101106230	PRSS36	protease%2C serine 36%2C transcript variant X1||LOW QUALITY PROTEIN: polyserase-2 isoform X1	protein_coding	Novel_lncRNA	NC_019481.2	27216196	27219646	-	3	3076	195
TCONS_00000673	XLOC_000428	XLOC_000428	-	novel	Novel_lncRNA	NC_019458.2	10840347	10851616	+	2	223	50
TCONS_00152379	101108243	C12H1orf106	LOW QUALITY PROTEIN: uncharacterized protein C1orf106 homolog isoform X1||chromosome 12 open reading frame%2C human C1orf106%2C transcript variant X1	protein_coding	Novel_lncRNA	NC_019469.2	77517798	77521032	-	3	597	133
TCONS_00187941	101113364	TPCN1	two pore calcium channel protein 1 isoform X1||two pore segment channel 1%2C transcript variant X1	protein_coding	Novel_lncRNA	NC_019474.2	60943823	60949042	+	3	3254	182
TCONS_00187940	101113364	TPCN1	two pore calcium channel protein 1 isoform X1||two pore segment channel 1%2C transcript variant X1	protein_coding	Novel_lncRNA	NC_019474.2	60943823	60949042	+	3	2828	182
TCONS_00197902	101118645	LOC101118645	uncharacterized protein LOC101118645 isoform X1||uncharacterized LOC101118645%2C transcript variant X1||uncharacterized LOC101118645%2C transcript variant X2	protein_coding	Novel_lncRNA	NC_019475.2	44134289	44140875	-	2	914	123
TCONS_00156840	XLOC_100333	XLOC_100333	-	novel	Novel_lncRNA	NC_019470.2	76496890	76498644	+	2	299	99
TCONS_00189928	XLOC_121306	XLOC_121306	-	novel	Novel_lncRNA	NC_019474.2	29038599	29070303	-	2	226	60
TCONS_00152376	XLOC_097604	XLOC_097604	-	novel	Novel_lncRNA	NC_019469.2	77506110	77507907	-	2	931	97
TCONS_00152377	XLOC_097604	XLOC_097604	-	novel	Novel_lncRNA	NC_019469.2	77506110	77507952	-	2	947	97
TCONS_00152375	XLOC_097603	XLOC_097603	-	novel	Novel_lncRNA	NC_019469.2	77503930	77505081	-	2	544	128
TCONS_00167826	100913161	HSD17B2	estradiol 17-beta-dehydrogenase 2||hydroxysteroid (17-beta) dehydrogenase 2	protein_coding	Novel_lncRNA	NC_019471.2	7992475	8001345	-	2	2219	111
XR_001436061.1	105603132	LOC105603132	uncharacterized LOC105603132%2C transcript variant X2||uncharacterized LOC105603132%2C transcript variant X1	lncRNA	Annotated_lncRNA	NC_019475.2	28301468	28352286	+	4	2200	167
TCONS_00018456	101111337	LOC101111337	SLAM family member 9-like isoform X2||SLAM family member 9-like%2C transcript variant X3||SLAM family member 9-like%2C transcript variant X1||SLAM family member 9-like%2C transcript variant X2||SLAM family member 9-like isoform X1||SLAM family member 9-like%2C transcript variant X4	protein_coding	Novel_lncRNA	NC_019458.2	106162519	106171403	-	2	1547	96
TCONS_00015346	101105547	PTGER3	LOW QUALITY PROTEIN: prostaglandin E2 receptor EP3 subtype isoform X1||prostaglandin E receptor 3%2C transcript variant X1	protein_coding	Novel_lncRNA	NC_019458.2	46085033	46283934	-	4	1637	145
XR_001435021.1	106990392	LOC106990392	uncharacterized LOC106990392%2C transcript variant X1||uncharacterized LOC106990392%2C transcript variant X2	lncRNA	Annotated_lncRNA	NC_019465.2	46366077	46381649	+	3	1432	121
TCONS_00162853	101111221	CHMP1A	charged multivesicular body protein 1a isoform X1||charged multivesicular body protein 1A%2C transcript variant X1	protein_coding	Novel_lncRNA	NC_019471.2	14023212	14032461	+	2	383	115
TCONS_00162854	101111221	CHMP1A	charged multivesicular body protein 1a isoform X1||charged multivesicular body protein 1A%2C transcript variant X1	protein_coding	Novel_lncRNA	NC_019471.2	14023255	14035855	+	2	327	108
XR_001023166.2	105603855	LOC105603855	uncharacterized LOC105603855	lncRNA	Annotated_lncRNA	NC_019477.2	41492103	41493836	+	3	615	98
TCONS_00245690	101108455	RGAG4	retrotransposon gag domain-containing protein 4 isoform X1||retrotransposon gag domain-containing protein 4 isoform X2||retrotransposon gag domain containing 4%2C transcript variant X2||retrotransposon gag domain containing 4%2C transcript variant X1	protein_coding	Novel_lncRNA	NC_019484.2	61302306	61304478	+	2	1057	281
XR_001436903.1	106990690	LOC106990690	uncharacterized LOC106990690%2C transcript variant X3||uncharacterized LOC106990690%2C transcript variant X1||uncharacterized LOC106990690%2C transcript variant X2	lncRNA	Annotated_lncRNA	NC_019484.2	107076977	107085195	-	3	4114	245
TCONS_00177083	XLOC_112565	XLOC_112565	-	novel	Novel_lncRNA	NC_019472.2	15399739	15400105	-	2	347	96
TCONS_00145625	XLOC_093236	XLOC_093236	-	novel	Novel_lncRNA	NC_019469.2	28381409	28432321	+	2	203	43
TCONS_00177089	101103419	C15H11orf97	chromosome 15 open reading frame%2C human C11orf97%2C transcript variant X1||uncharacterized protein C15H11orf97	protein_coding	Novel_lncRNA	NC_019472.2	15447096	15471030	-	5	4313	105
TCONS_00173646	101102418	TMEM25	transmembrane protein 25 isoform X5||transmembrane protein 25 isoform X11||transmembrane protein 25%2C transcript variant X14||transmembrane protein 25%2C transcript variant X11||transmembrane protein 25%2C transcript variant X6||transmembrane protein 25%2C transcript variant X10||transmembrane protein 25%2C transcript variant X2||transmembrane protein 25 isoform X3||transmembrane protein 25 isof…	protein_coding	Novel_lncRNA	NC_019472.2	28660528	28675756	+	12	2204	437
XR_001041289.2	105608279	LOC105608279	uncharacterized LOC105608279%2C transcript variant X1	lncRNA	Annotated_lncRNA	NC_019463.2	112519504	112521657	-	3	689	189
XR_001436274.1	105603519	LOC105603519	uncharacterized LOC105603519%2C transcript variant X4||uncharacterized LOC105603519%2C transcript variant X7||uncharacterized LOC105603519%2C transcript variant X8||uncharacterized LOC105603519%2C transcript variant X5||uncharacterized LOC105603519%2C transcript variant X3||uncharacterized LOC105603519%2C transcript variant X2||uncharacterized LOC105603519%2C transcript variant X6||uncharacterize…	lncRNA	Annotated_lncRNA	NC_019476.2	47725963	47731744	-	4	1437	116
TCONS_00069429	101123365	RERGL	RERG/RAS-like||ras-related and estrogen-regulated growth inhibitor-like protein	protein_coding	Novel_lncRNA	NC_019460.2	196484424	196561798	-	3	923	130
TCONS_00029855	XLOC_019164	XLOC_019164	-	novel	Novel_lncRNA	NC_019459.2	106420459	106451862	+	3	261	85
XR_001022682.2	105603500	LOC105603500	uncharacterized LOC105603500%2C transcript variant X1	lncRNA	Annotated_lncRNA	NC_019476.2	43019967	43021806	-	2	1376	108
TCONS_00026145	101121153	SUSD1	sushi domain containing 1%2C transcript variant X5||sushi domain containing 1%2C transcript variant X2||sushi domain containing 1%2C transcript variant X3||sushi domain-containing protein 1 isoform X5||sushi domain-containing protein 1 isoform X4||sushi domain-containing protein 1 isoform X1||sushi domain containing 1%2C transcript variant X1||sushi domain containing 1%2C transcript variant X4||s…	protein_coding	Novel_lncRNA	NC_019459.2	11454037	11467947	+	3	5498	137
TCONS_00026144	101121153	SUSD1	sushi domain containing 1%2C transcript variant X5||sushi domain containing 1%2C transcript variant X2||sushi domain containing 1%2C transcript variant X3||sushi domain-containing protein 1 isoform X5||sushi domain-containing protein 1 isoform X4||sushi domain-containing protein 1 isoform X1||sushi domain containing 1%2C transcript variant X1||sushi domain containing 1%2C transcript variant X4||s…	protein_coding	Novel_lncRNA	NC_019459.2	11453935	11467947	+	3	5629	137
XR_001436393.1	105612674	LOC105612674	uncharacterized LOC105612674%2C transcript variant X3||uncharacterized LOC105612674%2C transcript variant X2||uncharacterized LOC105612674%2C transcript variant X1	lncRNA	Annotated_lncRNA	NC_019477.2	32024542	32037720	+	4	2623	123
TCONS_00026143	101121153	SUSD1	sushi domain containing 1%2C transcript variant X5||sushi domain containing 1%2C transcript variant X2||sushi domain containing 1%2C transcript variant X3||sushi domain-containing protein 1 isoform X5||sushi domain-containing protein 1 isoform X4||sushi domain-containing protein 1 isoform X1||sushi domain containing 1%2C transcript variant X1||sushi domain containing 1%2C transcript variant X4||s…	protein_coding	Novel_lncRNA	NC_019459.2	11433284	11472775	+	2	626	78
XR_001039352.1	105614788	LOC105614788	uncharacterized LOC105614788%2C transcript variant X2||uncharacterized LOC105614788%2C transcript variant X1	lncRNA	Annotated_lncRNA	NC_019460.2	172638347	172668648	+	4	462	86
TCONS_00028100	XLOC_017890	XLOC_017890	-	novel	Novel_lncRNA	NC_019459.2	55270756	55274209	+	2	1127	88
XR_001434710.1	105607090	LOC105607090	uncharacterized LOC105607090%2C transcript variant X1	lncRNA	Annotated_lncRNA	NC_019462.2	40308536	40319133	+	3	3615	112
XR_001043594.2	105611406	LOC105611406	uncharacterized LOC105611406	lncRNA	Annotated_lncRNA	NC_019468.2	41441876	41442840	-	3	482	128
TCONS_00170732	XLOC_108788	XLOC_108788	-	novel	Novel_lncRNA	NC_019471.2	50878876	50880011	-	3	303	89
TCONS_00130203	101109370	LOC101109370	multidrug resistance-associated protein 4-like isoform X1||multidrug resistance-associated protein 4-like%2C transcript variant X1	protein_coding	Novel_lncRNA	NC_019467.2	71838146	71858187	+	2	238	79
XR_001435778.1	105602149	LOC105602149	uncharacterized LOC105602149	lncRNA	Annotated_lncRNA	NC_019472.2	19893314	19895414	+	3	1409	71
TCONS_00178859	XLOC_113719	XLOC_113719	-	novel	Novel_lncRNA	NC_019472.2	50474801	50475586	-	2	672	84
XR_001436754.1	105607919	LOC105607919	uncharacterized LOC105607919%2C transcript variant X2||uncharacterized LOC105607919%2C transcript variant X1	lncRNA	Annotated_lncRNA	NC_019483.2	31193912	31201765	-	3	530	158
TCONS_00121037	XLOC_077815	XLOC_077815	-	novel	Novel_lncRNA	NC_019466.2	14301063	14301776	+	3	353	117
TCONS_00177078	101103590	AMOTL1	angiomotin like 1%2C transcript variant X6||angiomotin-like protein 1 isoform X2||angiomotin-like protein 1 isoform X1||angiomotin like 1%2C transcript variant X8||angiomotin like 1%2C transcript variant X1||angiomotin-like protein 1 isoform X6||angiomotin-like protein 1 isoform X5||angiomotin like 1%2C transcript variant X7||angiomotin like 1%2C transcript variant X4||angiomotin-like protein 1 i…	protein_coding	Novel_lncRNA	NC_019472.2	15002943	15014493	-	2	912	152
TCONS_00161502	XLOC_103216	XLOC_103216	-	novel	Novel_lncRNA	NC_019470.2	77227279	77242313	-	2	14921	215
TCONS_00062440	101104728	GNLY	granulysin	protein_coding	Novel_lncRNA	NC_019460.2	57251701	57252855	-	2	544	132
TCONS_00223347	106991849	LOC106991849	translation initiation factor IF-2-like	protein_coding	Novel_lncRNA	NC_019479.2	48287537	48291807	-	2	595	125
TCONS_00050842	101110138	SOWAHC	sosondowah ankyrin repeat domain family member C||ankyrin repeat domain-containing protein SOWAHC	protein_coding	Novel_lncRNA	NC_019460.2	62217930	62225101	+	2	478	85
TCONS_00024367	101114233	PPP2R3A	serine/threonine-protein phosphatase 2A regulatory subunit B'' subunit alpha isoform X1||protein phosphatase 2 regulatory subunit B''%2C alpha%2C transcript variant X5||protein phosphatase 2 regulatory subunit B''%2C alpha%2C transcript variant X2||serine/threonine-protein phosphatase 2A regulatory subunit B'' subunit alpha isoform X2||protein phosphatase 2 regulatory subunit B''%2C alpha%2C tran…	protein_coding	Novel_lncRNA	NC_019458.2	251091049	251133368	-	2	1338	93
TCONS_00062445	101102971	ATOH8	atonal bHLH transcription factor 8||LOW QUALITY PROTEIN: protein atonal homolog 8	protein_coding	Novel_lncRNA	NC_019460.2	57366771	57394178	-	2	311	68
XR_001040567.1	105615277	LOC105615277	uncharacterized LOC105615277	lncRNA	Annotated_lncRNA	NC_019462.2	54786274	54786966	-	2	624	72
TCONS_00188783	XLOC_120509	XLOC_120509	-	novel	Novel_lncRNA	NC_019474.2	70483883	70485743	+	3	1601	227
TCONS_00248402	101117818	MID1	midline 1%2C transcript variant X4||E3 ubiquitin-protein ligase Midline-1 isoform X1||midline 1%2C transcript variant X3||E3 ubiquitin-protein ligase Midline-1 isoform X2||midline 1%2C transcript variant X1||midline 1%2C transcript variant X5||midline 1%2C transcript variant X2	protein_coding	Novel_lncRNA	NC_019484.2	8210660	8358151	-	2	4975	227
XR_001040546.2	105608309	LOC105608309	uncharacterized LOC105608309	lncRNA	Annotated_lncRNA	NC_019462.2	49712841	49716203	+	2	2055	119
XR_001034901.2	105611592	LOC105611592	uncharacterized LOC105611592%2C transcript variant X4||uncharacterized LOC105611592%2C transcript variant X1||uncharacterized LOC105611592%2C transcript variant X2||uncharacterized LOC105611592%2C transcript variant X3	lncRNA	Annotated_lncRNA	NC_019459.2	248936493	248956784	+	6	3327	138
XR_001022037.1	105603076	LOC105603076	uncharacterized LOC105603076	lncRNA	Annotated_lncRNA	NC_019458.2	203341919	203354764	-	2	9550	108
XR_001045207.2	105612596	LOC105612596	uncharacterized LOC105612596%2C transcript variant X1	lncRNA	Annotated_lncRNA	NC_019471.2	49966093	49968411	-	2	1011	205
TCONS_00088780	101119391	RFX1	LOW QUALITY PROTEIN: MHC class II regulatory factor RFX1 isoform X1||regulatory factor X1%2C transcript variant X1	protein_coding	Novel_lncRNA	NC_019462.2	9733714	9759017	-	3	661	181
TCONS_00138673	101112582	RAB37	RAB37%2C member RAS oncogene family%2C transcript variant X1||ras-related protein Rab-37 isoform X1||ras-related protein Rab-37 isoform X2||RAB37%2C member RAS oncogene family%2C transcript variant X2	protein_coding	Novel_lncRNA	NC_019468.2	55592554	55603767	+	2	1980	250
TCONS_00259231	XLOC_166281	XLOC_166281	-	novel	Novel_lncRNA	NW_014644026.1	27	1467	+	2	513	130
TCONS_00259230	XLOC_166281	XLOC_166281	-	novel	Novel_lncRNA	NW_014644026.1	27	1467	+	2	513	130
TCONS_00104731	101117423	GANC	neutral alpha-glucosidase C isoform X5||glucosidase%2C alpha%3B neutral C%2C transcript variant X2||glucosidase%2C alpha%3B neutral C%2C transcript variant X11||glucosidase%2C alpha%3B neutral C%2C transcript variant X5||neutral alpha-glucosidase C isoform X8||glucosidase%2C alpha%3B neutral C%2C transcript variant X7||neutral alpha-glucosidase C isoform X2||neutral alpha-glucosidase C isoform X1…	protein_coding	Novel_lncRNA	NC_019464.2	34612009	34661130	+	24	4190	567
XR_001435231.1	106991385	LOC106991385	uncharacterized LOC106991385%2C transcript variant X3||uncharacterized LOC106991385%2C transcript variant X1||uncharacterized LOC106991385%2C transcript variant X2	lncRNA	Annotated_lncRNA	NC_019467.2	54844402	54850381	-	4	4211	149
TCONS_00134767	101122536	EFCAB5	EF-hand calcium binding domain 5%2C transcript variant X2||EF-hand calcium-binding domain-containing protein 5 isoform X2||EF-hand calcium-binding domain-containing protein 5 isoform X3||EF-hand calcium-binding domain-containing protein 5 isoform X1||EF-hand calcium binding domain 5%2C transcript variant X1||EF-hand calcium binding domain 5%2C transcript variant X3	protein_coding	Novel_lncRNA	NC_019468.2	20751067	20754350	+	2	436	85
XR_001436249.1	106991772	LOC106991772	uncharacterized LOC106991772	lncRNA	Annotated_lncRNA	NC_019476.2	38114894	38281355	+	3	1411	140
TCONS_00257498	XLOC_164928	XLOC_164928	-	novel	Novel_lncRNA	NW_014641929.1	5	1965	-	2	236	63
TCONS_00083239	XLOC_053119	XLOC_053119	-	novel	Novel_lncRNA	NC_019462.2	17441669	17445569	+	3	554	93
XR_001023379.1	105604012	LOC105604012	uncharacterized LOC105604012	lncRNA	Annotated_lncRNA	NC_019478.2	17998062	17998469	-	2	321	96
XR_001436507.1	105604247	LOC105604247	uncharacterized LOC105604247%2C transcript variant X1	lncRNA	Annotated_lncRNA	NC_019479.2	19705695	19721185	-	3	7360	127
TCONS_00207395	106990117	LOC106990117	BOLA class I histocompatibility antigen%2C alpha chain BL3-7-like%2C transcript variant X1||LOW QUALITY PROTEIN: BOLA class I histocompatibility antigen%2C alpha chain BL3-7-like isoform X1	protein_coding	Novel_lncRNA	NC_019477.2	26879051	26903305	+	2	397	63
TCONS_00007261	XLOC_004420	XLOC_004420	-	novel	Novel_lncRNA	NC_019458.2	138006995	138009929	+	3	315	49
XR_001023913.2	105604412	LOC105604412	uncharacterized LOC105604412%2C transcript variant X1||uncharacterized LOC105604412%2C transcript variant X2	lncRNA	Annotated_lncRNA	NC_019480.2	14307745	14315809	+	3	3449	110
XR_001024290.1	105604724	LOC105604724	uncharacterized LOC105604724	lncRNA	Annotated_lncRNA	NC_019481.2	25746456	25753421	-	3	265	51
TCONS_00138228	101115294	TNRC6C	trinucleotide repeat containing 6C%2C transcript variant X1||LOW QUALITY PROTEIN: trinucleotide repeat-containing gene 6C protein isoform X1	protein_coding	Novel_lncRNA	NC_019468.2	52987767	52994825	+	3	408	136
TCONS_00057628	XLOC_036632	XLOC_036632	-	novel	Novel_lncRNA	NC_019460.2	207062441	207067262	+	2	4523	154
TCONS_00057629	XLOC_036632	XLOC_036632	-	novel	Novel_lncRNA	NC_019460.2	207062441	207067262	+	2	4523	154
TCONS_00191195	XLOC_122072	XLOC_122072	-	novel	Novel_lncRNA	NC_019474.2	53871384	53879608	-	2	8179	201
TCONS_00043381	101102124	LRP1B	LDL receptor related protein 1B%2C transcript variant X1||low-density lipoprotein receptor-related protein 1B isoform X1	protein_coding	Novel_lncRNA	NC_019459.2	168946812	168951980	-	2	282	93
TCONS_00000962	101123175	SLFNL1	schlafen like 1%2C transcript variant X1||schlafen-like protein 1 isoform X1	protein_coding	Novel_lncRNA	NC_019458.2	15299995	15301345	+	2	1090	122
XR_001039225.1	105609947	LOC105609947	uncharacterized LOC105609947	lncRNA	Annotated_lncRNA	NC_019460.2	154159155	154164787	-	2	5360	172
TCONS_00223697	XLOC_141918	XLOC_141918	-	novel	Novel_lncRNA	NC_019480.2	4239119	4241171	+	2	332	80
XR_001433683.1	106990386	LOC106990386	uncharacterized LOC106990386%2C transcript variant X1	lncRNA	Annotated_lncRNA	NC_019458.2	49237	54549	+	3	398	112
TCONS_00114619	101109711	AIM1	LOW QUALITY PROTEIN: absent in melanoma 1 protein isoform X1||absent in melanoma 1%2C transcript variant X1	protein_coding	Novel_lncRNA	NC_019465.2	30434757	30441839	+	3	6924	164
TCONS_00047779	XLOC_030419	XLOC_030419	-	novel	Novel_lncRNA	NC_019460.2	3641706	3642617	+	2	408	135
XR_001021348.2	105602633	LOC105602633	uncharacterized LOC105602633	lncRNA	Annotated_lncRNA	NC_019473.2	63735970	63742886	+	2	6862	108
TCONS_00157114	XLOC_100549	XLOC_100549	-	novel	Novel_lncRNA	NC_019470.2	80521307	80522365	+	2	627	119
XR_001434266.1	105607475	LOC105607475	bifunctional methylenetetrahydrofolate dehydrogenase/cyclohydrolase%2C mitochondrial pseudogene||uncharacterized LOC105607475	lncRNA	Annotated_lncRNA	NC_019460.2	20805715	20816814	+	3	3610	142
TCONS_00195859	XLOC_124943	XLOC_124943	-	novel	Novel_lncRNA	NC_019475.2	66442983	66448381	+	2	234	54
XR_001434992.1	105608238	LOC105608238	uncharacterized LOC105608238	lncRNA	Annotated_lncRNA	NC_019465.2	15754508	15762486	+	3	754	82
XR_001020654.2	105602123	LOC105602123	uncharacterized LOC105602123	lncRNA	Annotated_lncRNA	NC_019472.2	7757828	7759370	+	2	1437	103
XR_001434809.1	106991229	LOC106991229	uncharacterized LOC106991229%2C transcript variant X2||uncharacterized LOC106991229%2C transcript variant X1||uncharacterized LOC106991229%2C transcript variant X3	lncRNA	Annotated_lncRNA	NC_019463.2	15758192	15790439	+	5	1933	91
XR_001039696.2	105612556	LOC105612556	uncharacterized LOC105612556	lncRNA	Annotated_lncRNA	NC_019461.2	24150524	24159169	+	2	1391	90
TCONS_00051271	101115021	C3H2orf61	uncharacterized protein C2orf61 homolog isoform X4||uncharacterized protein C2orf61 homolog isoform X5||chromosome 3 open reading frame%2C human C2orf61%2C transcript variant X2||uncharacterized protein C2orf61 homolog isoform X2||chromosome 3 open reading frame%2C human C2orf61%2C transcript variant X6||chromosome 3 open reading frame%2C human C2orf61%2C transcript variant X5||uncharacterized pr…	protein_coding	Novel_lncRNA	NC_019460.2	76988989	76998847	+	3	6375	125
XR_001436643.1	105604611	LOC105604611	uncharacterized LOC105604611%2C transcript variant X1||uncharacterized LOC105604611%2C transcript variant X2	lncRNA	Annotated_lncRNA	NC_019481.2	2088701	2094838	+	3	2847	217
TCONS_00199146	101105191	C18H14orf79	chromosome 18 open reading frame%2C human C14orf79%2C transcript variant X1||uncharacterized protein C14orf79 homolog isoform X1	protein_coding	Novel_lncRNA	NC_019475.2	68017088	68018663	-	2	309	103
XR_001436294.1	106991783	LOC106991783	uncharacterized LOC106991783%2C transcript variant X1	lncRNA	Annotated_lncRNA	NC_019476.2	51366552	51368603	-	4	469	101
TCONS_00188338	XLOC_120237	XLOC_120237	-	novel	Novel_lncRNA	NC_019474.2	67084281	67084633	+	2	307	95
XR_001435358.1	105616417	LOC105616417	uncharacterized LOC105616417	lncRNA	Annotated_lncRNA	NC_019468.2	53485164	53485734	+	2	535	115
TCONS_00007005	101114330	SCAF4	splicing factor%2C arginine/serine-rich 15 isoform X2||SR-related CTD-associated factor 4%2C transcript variant X2||splicing factor%2C arginine/serine-rich 15 isoform X1||SR-related CTD-associated factor 4%2C transcript variant X3||splicing factor%2C arginine/serine-rich 15 isoform X3||SR-related CTD-associated factor 4%2C transcript variant X1	protein_coding	Novel_lncRNA	NC_019458.2	121850559	121886210	+	2	1555	138
XR_001435176.1	105613882	LOC105613882	uncharacterized LOC105613882%2C transcript variant X1	lncRNA	Annotated_lncRNA	NC_019467.2	14860603	14867701	+	3	5062	180
XR_001436603.1	105604525	LOC105604525	uncharacterized LOC105604525	lncRNA	Annotated_lncRNA	NC_019480.2	51117494	51148702	+	4	1233	71
TCONS_00188330	101119674	TTC28	LOW QUALITY PROTEIN: tetratricopeptide repeat protein 28 isoform X1||tetratricopeptide repeat domain 28%2C transcript variant X1	protein_coding	Novel_lncRNA	NC_019474.2	67036559	67101278	+	3	2001	179
TCONS_00212249	101109130	LYRM4	LYR motif-containing protein 4||LYR motif containing 4	protein_coding	Novel_lncRNA	NC_019477.2	48322311	48325803	-	2	602	94
TCONS_00203084	101117022	SCN11A	sodium channel protein type 11 subunit alpha||sodium channel%2C voltage gated%2C type XI alpha subunit	protein_coding	Novel_lncRNA	NC_019476.2	12306345	12314270	-	5	1740	106
TCONS_00203083	101117022	SCN11A	sodium channel protein type 11 subunit alpha||sodium channel%2C voltage gated%2C type XI alpha subunit	protein_coding	Novel_lncRNA	NC_019476.2	12306345	12313723	-	4	2879	110
TCONS_00097593	XLOC_062523	XLOC_062523	-	novel	Novel_lncRNA	NC_019463.2	112522246	112530163	+	2	1146	115
TCONS_00203081	101117022	SCN11A	sodium channel protein type 11 subunit alpha||sodium channel%2C voltage gated%2C type XI alpha subunit	protein_coding	Novel_lncRNA	NC_019476.2	12288522	12314285	-	4	3005	172
TCONS_00188336	XLOC_120235	XLOC_120235	-	novel	Novel_lncRNA	NC_019474.2	67076291	67078249	+	2	1080	126
TCONS_00029670	XLOC_019030	XLOC_019030	-	novel	Novel_lncRNA	NC_019459.2	103481976	103482824	+	2	229	66
XR_001041627.2	105607692	LOC105607692	uncharacterized LOC105607692	lncRNA	Annotated_lncRNA	NC_019464.2	41228434	41271992	+	3	416	68
TCONS_00198818	XLOC_126852	XLOC_126852	-	novel	Novel_lncRNA	NC_019475.2	65208177	65232526	-	2	240	62
XR_001435340.1	106991435	LOC106991435	uncharacterized LOC106991435	lncRNA	Annotated_lncRNA	NC_019468.2	46287792	46294396	+	2	6171	128
XR_001045145.2	105607571	LOC105607571	uncharacterized LOC105607571%2C transcript variant X1	lncRNA	Annotated_lncRNA	NC_019471.2	44614951	44623901	+	3	2646	194
XR_001435600.1	105601982	LOC105601982	uncharacterized LOC105601982%2C transcript variant X2||uncharacterized LOC105601982%2C transcript variant X1||uncharacterized LOC105601982%2C transcript variant X3	lncRNA	Annotated_lncRNA	NC_019471.2	56388220	56396704	-	5	4472	143
TCONS_00127262	101109456	INTS8	integrator complex subunit 8 isoform X1||integrator complex subunit 8%2C transcript variant X1	protein_coding	Novel_lncRNA	NC_019466.2	82011943	82013906	-	2	1615	122
TCONS_00076908	XLOC_049226	XLOC_049226	-	novel	Novel_lncRNA	NC_019461.2	10200914	10209202	-	3	307	62
TCONS_00132959	101109890	LOC101109890	multidrug resistance-associated protein 4-like	protein_coding	Novel_lncRNA	NC_019467.2	72133793	72157758	-	2	429	68
TCONS_00095996	XLOC_061446	XLOC_061446	-	novel	Novel_lncRNA	NC_019463.2	68284966	68297497	+	5	4656	147
XR_001042518.1	105609657	LOC105609657	uncharacterized LOC105609657%2C transcript variant X1	lncRNA	Annotated_lncRNA	NC_019466.2	15984765	15989087	-	3	775	91
TCONS_00175902	XLOC_111814	XLOC_111814	-	novel	Novel_lncRNA	NC_019472.2	71510122	71510435	+	2	232	58
TCONS_00058220	101118097	MICAL3	protein-methionine sulfoxide oxidase MICAL3 isoform X1||microtubule associated monooxygenase%2C calponin and LIM domain containing 3%2C transcript variant X1	protein_coding	Novel_lncRNA	NC_019460.2	212986390	213056243	+	3	630	210
XR_001040365.2	105615237	LOC105615237	uncharacterized LOC105615237%2C transcript variant X1	lncRNA	Annotated_lncRNA	NC_019462.2	24916638	24980523	+	4	5816	113
TCONS_00097622	XLOC_062533	XLOC_062533	-	novel	Novel_lncRNA	NC_019463.2	112796552	112797966	+	2	1381	137
TCONS_00097623	XLOC_062533	XLOC_062533	-	novel	Novel_lncRNA	NC_019463.2	112796552	112801090	+	2	2457	147
TCONS_00097624	XLOC_062533	XLOC_062533	-	novel	Novel_lncRNA	NC_019463.2	112796552	112801090	+	2	2441	147
TCONS_00097627	XLOC_062536	XLOC_062536	-	novel	Novel_lncRNA	NC_019463.2	112881285	112881990	+	2	628	90
XR_001040227.1	105615195	LOC105615195	uncharacterized LOC105615195	lncRNA	Annotated_lncRNA	NC_019462.2	4432894	4435094	-	2	1838	173
TCONS_00253709	XLOC_161938	XLOC_161938	-	novel	Novel_lncRNA	NW_014639606.1	3	8288	-	3	2232	223
TCONS_00253708	XLOC_161938	XLOC_161938	-	novel	Novel_lncRNA	NW_014639606.1	3	8288	-	2	2392	223
TCONS_00253705	XLOC_161936	XLOC_161936	-	novel	Novel_lncRNA	NW_014639606.1	1	8210	+	2	2316	223
XR_001435140.1	105609925	LOC105609925	uncharacterized LOC105609925%2C transcript variant X1||uncharacterized LOC105609925%2C transcript variant X2	lncRNA	Annotated_lncRNA	NC_019466.2	75400092	75438610	+	4	4895	127
TCONS_00253706	XLOC_161936	XLOC_161936	-	novel	Novel_lncRNA	NW_014639606.1	1	8210	+	2	2316	223
XR_001022521.1	105603411	LOC105603411	uncharacterized LOC105603411	lncRNA	Annotated_lncRNA	NC_019476.2	16822853	16825276	+	2	1556	93
TCONS_00053017	XLOC_033761	XLOC_033761	-	novel	Novel_lncRNA	NC_019460.2	115436065	115447365	+	2	3112	93
XR_001039836.2	105615000	LOC105615000	uncharacterized LOC105615000	lncRNA	Annotated_lncRNA	NC_019461.2	46194450	46196557	-	2	2062	145
TCONS_00113690	XLOC_072730	XLOC_072730	-	novel	Novel_lncRNA	NC_019465.2	6517286	6517908	+	2	532	116
TCONS_00056534	101109436	DENND5B	DENN domain-containing protein 5B isoform X1||DENN/MADD domain containing 5B%2C transcript variant X2||DENN/MADD domain containing 5B%2C transcript variant X6||DENN domain-containing protein 5B isoform X5||DENN/MADD domain containing 5B%2C transcript variant X3||DENN/MADD domain containing 5B%2C transcript variant X7||DENN domain-containing protein 5B isoform X3||DENN domain-containing protein 5B…	protein_coding	Novel_lncRNA	NC_019460.2	182940903	182981401	+	2	4546	126
XR_001024322.1	105604756	LOC105604756	uncharacterized LOC105604756	lncRNA	Annotated_lncRNA	NC_019481.2	30261897	30296574	-	3	5502	152
XR_001434883.1	105615614	LOC105615614	uncharacterized LOC105615614%2C transcript variant X1||uncharacterized LOC105615614%2C transcript variant X2	lncRNA	Annotated_lncRNA	NC_019464.2	9440250	9526731	-	3	4430	129
XR_001026161.2	105606473	LOC105606473	uncharacterized LOC105606473	lncRNA	Annotated_lncRNA	NC_019459.2	838366	841903	+	2	3083	246
TCONS_00147080	101115296	RABGAP1L	RAB GTPase activating protein 1-like%2C transcript variant X10||rab GTPase-activating protein 1-like isoform X5||RAB GTPase activating protein 1-like%2C transcript variant X9||RAB GTPase activating protein 1-like%2C transcript variant X2||RAB GTPase activating protein 1-like%2C transcript variant X1||rab GTPase-activating protein 1-like isoform X6||rab GTPase-activating protein 1-like isoform X1|…	protein_coding	Novel_lncRNA	NC_019469.2	53821540	53869616	+	2	4327	170
XR_001043144.1	105607736	LOC105607736	uncharacterized LOC105607736	lncRNA	Annotated_lncRNA	NC_019467.2	54948906	54950318	+	2	1268	136
XR_001021269.2	105602582	LOC105602582	uncharacterized LOC105602582	lncRNA	Annotated_lncRNA	NC_019473.2	37372001	37374388	+	3	388	68
XR_001022923.2	105603663	LOC105603663	uncharacterized LOC105603663%2C transcript variant X1	lncRNA	Annotated_lncRNA	NC_019477.2	9172459	9178220	+	4	3203	145
TCONS_00175285	101111048	WNT11	wingless-type MMTV integration site family member 11%2C transcript variant X1||protein Wnt-11	protein_coding	Novel_lncRNA	NC_019472.2	53682535	53690316	+	2	314	104
TCONS_00091060	101114865	MISP	LOW QUALITY PROTEIN: mitotic interactor and substrate of PLK1||mitotic spindle positioning%2C transcript variant X1	protein_coding	Novel_lncRNA	NC_019462.2	40646951	40648297	-	2	1224	205
TCONS_00017191	101106474	CD58	CD58 molecule%2C transcript variant X5||lymphocyte function-associated antigen 3 isoform X1||CD58 molecule%2C transcript variant X1||CD58 molecule%2C transcript variant X6||lymphocyte function-associated antigen 3 isoform X3||CD58 molecule%2C transcript variant X2||CD58 molecule%2C transcript variant X3||lymphocyte function-associated antigen 3 isoform X2||CD58 molecule%2C transcript variant X4	protein_coding	Novel_lncRNA	NC_019458.2	92916260	92927743	-	2	2478	111
XR_001040554.2	105608315	LOC105608315	uncharacterized LOC105608315	lncRNA	Annotated_lncRNA	NC_019462.2	50763748	50777469	-	3	8024	205
XR_001434617.1	106991140	LOC106991140	uncharacterized LOC106991140	lncRNA	Annotated_lncRNA	NC_019461.2	101935280	101936952	+	2	1088	75
TCONS_00045637	XLOC_029216	XLOC_029216	-	novel	Novel_lncRNA	NC_019459.2	232258949	232264516	-	2	5496	165
TCONS_00176455	101120439	SLC43A1	LOW QUALITY PROTEIN: large neutral amino acids transporter small subunit 3 isoform X1||solute carrier family 43 (amino acid system L transporter)%2C member 1%2C transcript variant X1	protein_coding	Novel_lncRNA	NC_019472.2	77836367	77841533	+	2	859	145
TCONS_00241211	101116959	GINS4	GINS complex subunit 4 (Sld5 homolog)%2C transcript variant X1||DNA replication complex GINS protein SLD5 isoform X1||GINS complex subunit 4 (Sld5 homolog)%2C transcript variant X2||GINS complex subunit 4 (Sld5 homolog)%2C transcript variant X3||DNA replication complex GINS protein SLD5 isoform X2	protein_coding	Novel_lncRNA	NC_019483.2	34928333	34930723	+	3	473	147
XR_001043907.2	105607356	LOC105607356	uncharacterized LOC105607356	lncRNA	Annotated_lncRNA	NC_019458.2	137927378	137938349	+	3	828	68
TCONS_00072597	XLOC_046308	XLOC_046308	-	novel	Novel_lncRNA	NC_019461.2	27229265	27238490	+	2	503	67
XR_001435134.1	105611701	LOC105611701	uncharacterized LOC105611701	lncRNA	Annotated_lncRNA	NC_019466.2	59262130	59281838	+	3	1411	94
XR_001436495.1	106991850	LOC106991850	uncharacterized LOC106991850	lncRNA	Annotated_lncRNA	NC_019479.2	29815952	29831641	+	3	805	126
TCONS_00144210	101106954	SDK2	LOW QUALITY PROTEIN: protein sidekick-2 isoform X1||sidekick cell adhesion molecule 2%2C transcript variant X1	protein_coding	Novel_lncRNA	NC_019468.2	56824570	56830701	-	2	742	166
TCONS_00123364	XLOC_079553	XLOC_079553	-	novel	Novel_lncRNA	NC_019466.2	76341222	76343462	+	2	2092	112
XR_001023689.2	105604251	LOC105604251	uncharacterized LOC105604251%2C transcript variant X2||uncharacterized LOC105604251%2C transcript variant X1	lncRNA	Annotated_lncRNA	NC_019479.2	20662916	20721473	-	3	4534	239
TCONS_00208844	XLOC_132619	XLOC_132619	-	novel	Novel_lncRNA	NC_019477.2	49086094	49087395	+	2	264	75
XR_001021214.1	105602541	LOC105602541	uncharacterized LOC105602541	lncRNA	Annotated_lncRNA	NC_019473.2	24956806	24958086	-	2	1176	73
XR_001434633.1	105609741	LOC105609741	uncharacterized LOC105609741%2C transcript variant X1	lncRNA	Annotated_lncRNA	NC_019461.2	117969275	117980405	+	3	874	123
TCONS_00184441	XLOC_117622	XLOC_117622	-	novel	Novel_lncRNA	NC_019473.2	31658174	31659895	-	3	768	131
TCONS_00235581	XLOC_149365	XLOC_149365	-	novel	Novel_lncRNA	NC_019481.2	41951971	41955392	-	4	306	83
XR_001434846.1	106990566	LOC106990566	uncharacterized LOC106990566	lncRNA	Annotated_lncRNA	NC_019463.2	84838106	84887324	-	3	1208	110
XR_001043201.1	105616227	LOC105616227	uncharacterized LOC105616227	lncRNA	Annotated_lncRNA	NC_019467.2	75617083	75618626	-	2	1462	116
TCONS_00182473	106991667	LOC106991667	unconventional myosin-X-like	protein_coding	Novel_lncRNA	NC_019473.2	56121309	56206006	+	3	3324	93
TCONS_00182475	106991667	LOC106991667	unconventional myosin-X-like	protein_coding	Novel_lncRNA	NC_019473.2	56122478	56179825	+	3	2976	192
TCONS_00012618	XLOC_007788	XLOC_007788	-	novel	Novel_lncRNA	NC_019458.2	1782819	1856137	-	6	889	122
TCONS_00142907	101119834	GOSR2	Golgi SNAP receptor complex member 2||golgi SNAP receptor complex member 2	protein_coding	Novel_lncRNA	NC_019468.2	44662937	44666027	-	2	1361	109
TCONS_00142908	XLOC_091692	XLOC_091692	-	novel	Novel_lncRNA	NC_019468.2	44666095	44672664	-	3	2326	121
XR_001436279.1	105607756	LOC105607756	uncharacterized LOC105607756	lncRNA	Annotated_lncRNA	NC_019476.2	48611674	48612615	-	2	400	58
XR_001041683.2	105609699	LOC105609699	uncharacterized LOC105609699%2C transcript variant X1||uncharacterized LOC105609699%2C transcript variant X2||uncharacterized LOC105609699%2C transcript variant X3	lncRNA	Annotated_lncRNA	NC_019464.2	48782135	48840937	+	4	4187	182
XR_001434439.1	106991086	LOC106991086	uncharacterized LOC106991086	lncRNA	Annotated_lncRNA	NC_019460.2	201518470	201521356	+	2	2810	187
XR_001435372.1	106991445	LOC106991445	uncharacterized LOC106991445	lncRNA	Annotated_lncRNA	NC_019469.2	51631852	51638656	+	3	6699	153
TCONS_00121635	XLOC_078239	XLOC_078239	-	novel	Novel_lncRNA	NC_019466.2	25495405	25495697	+	2	260	86
TCONS_00045720	XLOC_029264	XLOC_029264	-	novel	Novel_lncRNA	NC_019459.2	233207094	233210653	-	3	506	75
TCONS_00218580	101103608	PHRF1	LOW QUALITY PROTEIN: PHD and RING finger domain-containing protein 1 isoform X1||PHD and ring finger domains 1%2C transcript variant X1	protein_coding	Novel_lncRNA	NC_019478.2	49383638	49387552	-	3	3375	216
TCONS_00236174	XLOC_149812	XLOC_149812	-	novel	Novel_lncRNA	NC_019482.2	9839377	9839920	+	2	437	44
TCONS_00248983	XLOC_158590	XLOC_158590	-	novel	Novel_lncRNA	NC_019484.2	21373536	21374025	-	2	237	45
TCONS_00174500	XLOC_110903	XLOC_110903	-	novel	Novel_lncRNA	NC_019472.2	43235758	43239007	+	2	3212	131
TCONS_00158109	101113614	MSRB2	methionine sulfoxide reductase B2%2C transcript variant X1||methionine-R-sulfoxide reductase B2%2C mitochondrial isoform X1	protein_coding	Novel_lncRNA	NC_019470.2	23163477	23169379	-	2	374	81
TCONS_00149483	XLOC_095773	XLOC_095773	-	novel	Novel_lncRNA	NC_019469.2	27225888	27227761	-	2	1808	168
TCONS_00149484	XLOC_095774	XLOC_095774	-	novel	Novel_lncRNA	NC_019469.2	27228101	27237471	-	3	9157	138
TCONS_00149485	XLOC_095774	XLOC_095774	-	novel	Novel_lncRNA	NC_019469.2	27228101	27237471	-	3	9157	138
TCONS_00179067	101108687	UVRAG	UV radiation resistance-associated gene protein isoform X1||UV radiation resistance associated%2C transcript variant X2||UV radiation resistance associated%2C transcript variant X1	protein_coding	Novel_lncRNA	NC_019472.2	53287474	53310798	-	2	544	140
TCONS_00224249	101116693	CHST9	carbohydrate (N-acetylgalactosamine 4-0) sulfotransferase 9%2C transcript variant X3||carbohydrate sulfotransferase 9 isoform X1||carbohydrate (N-acetylgalactosamine 4-0) sulfotransferase 9%2C transcript variant X1||carbohydrate sulfotransferase 9 isoform X2||carbohydrate sulfotransferase 9 isoform X3||carbohydrate (N-acetylgalactosamine 4-0) sulfotransferase 9%2C transcript variant X2	protein_coding	Novel_lncRNA	NC_019480.2	29952023	30030790	+	4	4960	107
XR_001020569.2	105601974	LOC105601974	uncharacterized LOC105601974%2C transcript variant X1	lncRNA	Annotated_lncRNA	NC_019471.2	55919539	55920638	+	3	487	100
TCONS_00131034	XLOC_084705	XLOC_084705	-	novel	Novel_lncRNA	NC_019467.2	12471941	12479363	-	2	243	60
XR_001435818.1	105609173	LOC105609173	uncharacterized LOC105609173%2C transcript variant X1	lncRNA	Annotated_lncRNA	NC_019472.2	62478622	62482510	-	3	2911	143
XR_001040845.1	105609312	LOC105609312	uncharacterized LOC105609312%2C transcript variant X1||uncharacterized LOC105609312%2C transcript variant X2	lncRNA	Annotated_lncRNA	NC_019462.2	99774432	100228877	+	3	1187	129
TCONS_00132049	XLOC_085374	XLOC_085374	-	novel	Novel_lncRNA	NC_019467.2	32726605	32727144	-	2	486	74
TCONS_00031369	106990539	LOC106990539	dynein light chain 1%2C cytoplasmic-like%2C transcript variant X1||dynein light chain 1%2C cytoplasmic-like	protein_coding	Novel_lncRNA	NC_019459.2	146055796	146107200	+	2	237	50
TCONS_00065612	XLOC_041733	XLOC_041733	-	novel	Novel_lncRNA	NC_019460.2	128073702	128184677	-	2	631	62
TCONS_00228007	XLOC_144821	XLOC_144821	-	novel	Novel_lncRNA	NC_019480.2	60898183	60899659	-	2	1227	253
TCONS_00139204	XLOC_089742	XLOC_089742	-	novel	Novel_lncRNA	NC_019468.2	7506189	7506617	-	2	341	96
TCONS_00244450	101117137	IL1RAPL1	interleukin-1 receptor accessory protein-like 1||interleukin 1 receptor accessory protein-like 1	protein_coding	Novel_lncRNA	NC_019484.2	25700900	25935692	+	2	1409	113
TCONS_00129662	101122704	BORA	bora%2C aurora kinase A activator%2C transcript variant X3||bora%2C aurora kinase A activator%2C transcript variant X1||protein aurora borealis||bora%2C aurora kinase A activator%2C transcript variant X2	protein_coding	Novel_lncRNA	NC_019467.2	47855144	47905585	+	2	418	109
TCONS_00129663	101122704	BORA	bora%2C aurora kinase A activator%2C transcript variant X3||bora%2C aurora kinase A activator%2C transcript variant X1||protein aurora borealis||bora%2C aurora kinase A activator%2C transcript variant X2	protein_coding	Novel_lncRNA	NC_019467.2	47878270	47892205	+	3	1779	84
XR_001039282.1	105612396	LOC105612396	uncharacterized LOC105612396%2C transcript variant X1||uncharacterized LOC105612396%2C transcript variant X4||uncharacterized LOC105612396%2C transcript variant X5||uncharacterized LOC105612396%2C transcript variant X2||uncharacterized LOC105612396%2C transcript variant X3	lncRNA	Annotated_lncRNA	NC_019460.2	162961413	162968194	+	3	2328	160
TCONS_00129664	101122704	BORA	bora%2C aurora kinase A activator%2C transcript variant X3||bora%2C aurora kinase A activator%2C transcript variant X1||protein aurora borealis||bora%2C aurora kinase A activator%2C transcript variant X2	protein_coding	Novel_lncRNA	NC_019467.2	47878270	47892205	+	3	1760	85
XR_001036154.1	105612456	LOC105612456	uncharacterized LOC105612456	lncRNA	Annotated_lncRNA	NC_019460.2	6748203	6750571	-	2	2302	141
TCONS_00051676	101116716	SLC8A1	sodium/calcium exchanger 1 isoform X5||solute carrier family 8 (sodium/calcium exchanger)%2C member 1%2C transcript variant X16||sodium/calcium exchanger 1 isoform X4||solute carrier family 8 (sodium/calcium exchanger)%2C member 1%2C transcript variant X11||solute carrier family 8 (sodium/calcium exchanger)%2C member 1%2C transcript variant X10||solute carrier family 8 (sodium/calcium exchanger)%…	protein_coding	Novel_lncRNA	NC_019460.2	83687821	83700696	+	3	12786	145
XR_001434340.1	105611134	LOC105611134	uncharacterized LOC105611134	lncRNA	Annotated_lncRNA	NC_019460.2	112319379	112324938	-	3	3053	122
TCONS_00080441	XLOC_051518	XLOC_051518	-	novel	Novel_lncRNA	NC_019461.2	102958928	102961646	-	2	2639	174
TCONS_00080442	XLOC_051519	XLOC_051519	-	novel	Novel_lncRNA	NC_019461.2	102961904	102964233	-	2	2275	131
TCONS_00080444	XLOC_051521	XLOC_051521	-	novel	Novel_lncRNA	NC_019461.2	102964818	102977629	-	2	12762	191
TCONS_00080445	XLOC_051521	XLOC_051521	-	novel	Novel_lncRNA	NC_019461.2	102964818	102979261	-	2	14398	191
XR_001436049.1	105603101	LOC105603101	uncharacterized LOC105603101%2C transcript variant X3||uncharacterized LOC105603101%2C transcript variant X1||uncharacterized LOC105603101%2C transcript variant X2	lncRNA	Annotated_lncRNA	NC_019475.2	21379748	21387609	+	3	5625	207
XR_001043814.2	105609394	LOC105609394	uncharacterized LOC105609394%2C transcript variant X1	lncRNA	Annotated_lncRNA	NC_019469.2	1424765	1436833	+	4	8882	170
TCONS_00062755	XLOC_039930	XLOC_039930	-	novel	Novel_lncRNA	NC_019460.2	61073008	61094236	-	2	316	99
XR_001433702.1	106990829	LOC106990829	uncharacterized LOC106990829	lncRNA	Annotated_lncRNA	NC_019458.2	2941329	2943596	-	2	1872	191
XR_001042506.2	105609669	LOC105609669	uncharacterized LOC105609669%2C transcript variant X1	lncRNA	Annotated_lncRNA	NC_019466.2	14944093	14947930	+	3	620	145
TCONS_00001371	101123247	PIK3R3	phosphoinositide-3-kinase regulatory subunit 3%2C transcript variant X2||phosphatidylinositol 3-kinase regulatory subunit gamma isoform X3||phosphoinositide-3-kinase regulatory subunit 3%2C transcript variant X5||phosphoinositide-3-kinase regulatory subunit 3%2C transcript variant X4||phosphatidylinositol 3-kinase regulatory subunit gamma isoform X2||phosphoinositide-3-kinase regulatory subunit 3…	protein_coding	Novel_lncRNA	NC_019458.2	20388531	20393751	+	3	481	95
TCONS_00222986	101102356	LOC101102356	uncharacterized protein C10orf88%2C transcript variant X6||uncharacterized protein C10orf88%2C transcript variant X2||uncharacterized protein C10orf88%2C transcript variant X5||uncharacterized protein C10orf88 isoform X2||uncharacterized protein C10orf88 isoform X3||uncharacterized protein C10orf88%2C transcript variant X4||uncharacterized protein C10orf88%2C transcript variant X1||uncharacterize…	protein_coding	Novel_lncRNA	NC_019479.2	41596037	41599589	-	2	776	106
XR_001023625.1	105604212	LOC105604212	uncharacterized LOC105604212	lncRNA	Annotated_lncRNA	NC_019479.2	7050807	7057519	-	2	6676	91
TCONS_00214363	101122234	CDC42EP2	CDC42 effector protein (Rho GTPase binding) 2%2C transcript variant X1||LOW QUALITY PROTEIN: cdc42 effector protein 2	protein_coding	Novel_lncRNA	NC_019478.2	42726217	42729073	+	2	2816	230
TCONS_00244896	101103543	KDM6A	LOW QUALITY PROTEIN: lysine-specific demethylase 6A isoform X1||lysine (K)-specific demethylase 6A%2C transcript variant X1	protein_coding	Novel_lncRNA	NC_019484.2	41877255	41878462	+	2	996	170
XR_001435374.1	105613629	LOC105613629	uncharacterized LOC105613629%2C transcript variant X1	lncRNA	Annotated_lncRNA	NC_019469.2	6403449	6416736	+	5	444	75
TCONS_00084568	101115707	PCSK4	LOW QUALITY PROTEIN: proprotein convertase subtilisin/kexin type 4 isoform X1||proprotein convertase subtilisin/kexin type 4%2C transcript variant X1	protein_coding	Novel_lncRNA	NC_019462.2	41216048	41216813	+	2	209	69
TCONS_00258919	XLOC_166047	XLOC_166047	-	novel	Novel_lncRNA	NW_014643586.1	60	2269	-	2	1026	85
TCONS_00258918	XLOC_166047	XLOC_166047	-	novel	Novel_lncRNA	NW_014643586.1	60	2269	-	2	1026	85
XR_001021288.2	105602590	LOC105602590	uncharacterized LOC105602590	lncRNA	Annotated_lncRNA	NC_019473.2	38889365	38892617	-	3	3153	94
XR_001041939.1	105615775	LOC105615775	uncharacterized LOC105615775	lncRNA	Annotated_lncRNA	NC_019464.2	87840056	87847477	-	2	7378	173
TCONS_00215360	101104441	IFITM5	interferon induced transmembrane protein 5%2C transcript variant X2||interferon-induced transmembrane protein 5 isoform X1||interferon induced transmembrane protein 5%2C transcript variant X1	protein_coding	Novel_lncRNA	NC_019478.2	49641211	49668167	+	2	623	207
TCONS_00183254	XLOC_116777	XLOC_116777	-	novel	Novel_lncRNA	NC_019473.2	4806784	4810393	-	3	259	70
TCONS_00258917	XLOC_166047	XLOC_166047	-	novel	Novel_lncRNA	NW_014643586.1	60	2269	-	2	1026	85
XR_001023680.2	105604246	LOC105604246	uncharacterized LOC105604246	lncRNA	Annotated_lncRNA	NC_019479.2	19766636	19781181	+	3	989	114
XR_001021254.1	105602573	LOC105602573	uncharacterized LOC105602573	lncRNA	Annotated_lncRNA	NC_019473.2	35602342	35608719	+	3	6205	123
XR_001435576.1	105609123	LOC105609123	uncharacterized LOC105609123	lncRNA	Annotated_lncRNA	NC_019471.2	9279440	9291237	-	3	707	79
XR_001434419.1	105610956	LOC105610956	uncharacterized LOC105610956	lncRNA	Annotated_lncRNA	NC_019460.2	179511259	179519141	+	3	2076	125
TCONS_00014759	XLOC_009081	XLOC_009081	-	novel	Novel_lncRNA	NC_019458.2	30506264	30508762	-	2	659	119
XR_001044555.2	105611099	LOC105611099	uncharacterized LOC105611099	lncRNA	Annotated_lncRNA	NC_019470.2	43859351	43868619	+	3	321	72
XR_001021365.2	105602647	LOC105602647	uncharacterized LOC105602647%2C transcript variant X2||uncharacterized LOC105602647%2C transcript variant X1	lncRNA	Annotated_lncRNA	NC_019473.2	67651982	67668517	-	4	1745	152
TCONS_00259530	XLOC_166495	XLOC_166495	-	novel	Novel_lncRNA	NW_014644352.1	5628	6402	-	2	693	204
XR_001434860.1	106991243	LOC106991243	uncharacterized LOC106991243	lncRNA	Annotated_lncRNA	NC_019463.2	104671326	104686014	-	3	1121	95
TCONS_00146047	XLOC_093460	XLOC_093460	-	novel	Novel_lncRNA	NC_019469.2	38091647	38098162	+	2	4697	102
TCONS_00230984	101112872	ZSCAN25	LOW QUALITY PROTEIN: zinc finger and SCAN domain-containing protein 25 isoform X1||zinc finger and SCAN domain containing 25%2C transcript variant X1	protein_coding	Novel_lncRNA	NC_019481.2	36667773	36670473	+	3	935	193
TCONS_00033043	XLOC_021251	XLOC_021251	-	novel	Novel_lncRNA	NC_019459.2	202115965	202116333	+	2	298	35
XR_001043754.2	105616441	LOC105616441	uncharacterized LOC105616441	lncRNA	Annotated_lncRNA	NC_019468.2	57470724	57472692	-	2	1902	228
TCONS_00202912	XLOC_129308	XLOC_129308	-	novel	Novel_lncRNA	NC_019476.2	7672998	7675500	-	2	1776	194
TCONS_00049632	101120734	MRPL33	mitochondrial ribosomal protein L33||LOW QUALITY PROTEIN: 39S ribosomal protein L33%2C mitochondrial	protein_coding	Novel_lncRNA	NC_019460.2	34518430	34590589	+	5	4849	220
XR_001434583.1	105615041	LOC105615041	uncharacterized LOC105615041	lncRNA	Annotated_lncRNA	NC_019461.2	66706447	66710227	+	2	3739	100
XR_001435944.1	105602881	LOC105602881	uncharacterized LOC105602881%2C transcript variant X7||uncharacterized LOC105602881%2C transcript variant X2||uncharacterized LOC105602881%2C transcript variant X6||uncharacterized LOC105602881%2C transcript variant X3||uncharacterized LOC105602881%2C transcript variant X5||uncharacterized LOC105602881%2C transcript variant X1||uncharacterized LOC105602881%2C transcript variant X4	lncRNA	Annotated_lncRNA	NC_019474.2	54939965	54950184	-	5	2007	86
TCONS_00182787	XLOC_116467	XLOC_116467	-	novel	Novel_lncRNA	NC_019473.2	68602972	68613723	+	2	488	103
TCONS_00258626	101106065	LOC101106065	amiloride-sensitive amine oxidase [copper-containing]-like	protein_coding	Novel_lncRNA	NW_014643154.1	1	2152	-	3	915	305
XR_173148.2	101111091	LOC101111091	uncharacterized LOC101111091%2C transcript variant X1||uncharacterized LOC101111091%2C transcript variant X2	lncRNA	Annotated_lncRNA	NC_019461.2	55326107	55328681	+	3	1642	95
TCONS_00011874	XLOC_007340	XLOC_007340	-	novel	Novel_lncRNA	NC_019458.2	264199083	264201041	+	2	1519	109
XR_001030494.2	105608888	LOC105608888	uncharacterized LOC105608888%2C transcript variant X1	lncRNA	Annotated_lncRNA	NC_019459.2	122609849	122656054	+	3	393	74
XR_001434147.1	106990967	LOC106990967	uncharacterized LOC106990967	lncRNA	Annotated_lncRNA	NC_019459.2	177842866	177855800	-	2	3684	106
TCONS_00215189	XLOC_136704	XLOC_136704	-	novel	Novel_lncRNA	NC_019478.2	49158102	49183478	+	3	3278	275
TCONS_00258629	101106065	LOC101106065	amiloride-sensitive amine oxidase [copper-containing]-like	protein_coding	Novel_lncRNA	NW_014643154.1	1015	2152	-	2	915	305
XR_001021257.2	105602576	LOC105602576	uncharacterized LOC105602576	lncRNA	Annotated_lncRNA	NC_019473.2	36313064	36326414	-	3	990	113
XR_001040042.2	105608860	LOC105608860	uncharacterized LOC105608860%2C transcript variant X2||uncharacterized LOC105608860%2C transcript variant X1	lncRNA	Annotated_lncRNA	NC_019461.2	92745608	92754100	-	3	509	92
XR_001434788.1	106991209	LOC106991209	uncharacterized LOC106991209	lncRNA	Annotated_lncRNA	NC_019463.2	41315479	41317823	-	2	2299	112
XR_001030581.1	105608938	LOC105608938	uncharacterized LOC105608938%2C transcript variant X1	lncRNA	Annotated_lncRNA	NC_019459.2	127605502	127629044	-	2	4328	119
XR_001435247.1	105607399	LOC105607399	uncharacterized LOC105607399%2C transcript variant X1||uncharacterized LOC105607399%2C transcript variant X2	lncRNA	Annotated_lncRNA	NC_019467.2	85787687	85789155	-	3	689	106
XR_001034405.1	105606966	LOC105606966	uncharacterized LOC105606966	lncRNA	Annotated_lncRNA	NC_019459.2	239788711	239789315	+	3	286	91
XR_001020896.1	105602300	LOC105602300	uncharacterized LOC105602300	lncRNA	Annotated_lncRNA	NC_019472.2	52174747	52176342	+	2	1482	108
TCONS_00076355	XLOC_048843	XLOC_048843	-	novel	Novel_lncRNA	NC_019461.2	113200010	113200386	+	2	304	77
[truncated: 11,963 more rows]

## Sheet: mRNA_description
mRNA_Gene_ID	mRNA_ID	mRNA_Gene_Name	Gene_description	Gene_Type	Status	Chromosome	Start	End	Strand	Exon_number	Length	ORF
105609170	XM_015099634.1	LOC105609170	uncharacterized protein LOC105609170 isoform X1||translation initiation factor IF-2-like%2C transcript variant X1	protein_coding	Annotated_mRNA	NC_019470.2	35883848	35885805	-	2	533	141
101113756	XM_004009230.1	LOC101113756	olfactory receptor-like protein OLF4	protein_coding	Annotated_mRNA	NC_019462.2	8717988	8718938	-	1	951	316
101102972	XM_004007427.1	LOC101102972	olfactory receptor 8S1-like	protein_coding	Annotated_mRNA	NC_019460.2	137515387	137516325	-	1	939	312
101115570	XM_004016793.3	LOC101115570	olfactory receptor 5M10-like%2C transcript variant X1||olfactory receptor 5M10-like isoform X1	protein_coding	Annotated_mRNA	NC_019472.2	77072374	77073339	-	1	966	321
105610939	XM_015094651.1	LOC105610939	keratin%2C type II cuticular Hb1-like%2C transcript variant X1||keratin%2C type II cuticular Hb1-like isoform X1	protein_coding	Annotated_mRNA	NC_019460.2	133755818	133759650	-	3	497	117
101119986	XM_012179117.2	LOC101119986	olfactory receptor 10H4-like	protein_coding	Annotated_mRNA	NC_019462.2	6845746	6849322	-	2	1011	336
101122323	XM_012184159.2	LOC101122323	olfactory receptor 10J1-like||LOW QUALITY PROTEIN: olfactory receptor 10J1-like	protein_coding	Annotated_mRNA	NC_019458.2	108474631	108475629	+	2	997	310
[truncated: 43,157 more rows]
