# Supplementary material for: Insights Into Long Non-Coding RNA and mRNA Expression in the Jejunum of Lambs Challenged With Escherichia coli F17
Source: Front Vet Sci. 2022 Apr 12;9:819917. doi: 10.3389/fvets.2022.819917 (PMC9039264; doi:10.3389/fvets.2022.819917)
Supplement: Supplementary Table S3 — Differentially expressed lncRNAs and mRNAs. [file Table_3.XLSX]

## Sheet: mRNA_ANvsSE
mRNA_ID	mRNA_Gene_Name	AN_FPKM	SE_FPKM	log2FoldChange	pvalue	padj
XM_004009588.3	FABP2	3.07684	5934	-10.9187	1.79e-14	2.37e-11
XM_004016047.3	APOA4	3.69506	5633.06	-10.6405	5.76e-17	1.37e-13
XM_012095497.1	LOC101117785	4.21349	4310.01	-10.1063	1.08e-20	4.13e-17
NM_001038014.1	LOC654331	0	2916.84	-21.6485	9.73e-39	6.7e-34
XM_004016048.2	APOC3	2.16079	1929.69	-9.75656	8.55e-11	4.87e-08
XM_015100765.1	LOC101112345	0.456475	1305.07	-11.7276	1.65e-09	7.07e-07
XM_004021036.3	LOC101110202	1.32522	969.776	-9.68969	6.15e-16	1.28e-12
XM_004015341.3	LOC101119842	0.258324	969.226	-11.9774	1.4e-10	7.63e-08
XM_012175938.1	APOB	16.99	847.294	-5.75353	5.71e-10	2.75e-07
XM_004016396.3	CAT	66.0776	843.023	-3.79839	1.74e-06	0.000271187
XM_004004728.3	LCT	0.754315	812.675	-10.0232	1.97e-13	1.96e-10
XM_004019011.2	LOC101113705	27.627	685.786	-4.55266	0.000174803	0.00951143
XM_012145088.2	CPS1	0.630926	632.353	-10.0013	2.95e-20	1.02e-16
XM_015099501.1	ADA	6.61392	624.886	-6.683	7.9e-13	6.98e-10
XM_004009676.3	MTTP	10.8279	591.298	-5.84554	1.04e-09	4.77e-07
XM_012148819.2	LOC101109677	5.77474	462.491	-6.46146	1.63e-10	8.77e-08
XM_015103489.1	OAT	50.5926	446.946	-3.2515	1.5e-05	0.00146179
XM_004002646.3	LOC101113715	12.9915	431.894	-5.05255	2.29e-06	0.00034222
XM_004009981.3	HSD17B11	63.8539	420.641	-2.80873	0.000163505	0.00904672
XM_004011325.3	ENPP3	13.998	354.705	-4.76817	1.72e-07	4.08e-05
NM_001009404.1	SLC5A1	33.3111	315.763	-3.34218	1.17e-05	0.00122552
XM_004009012.3	LOC101111190	0.117912	309.237	-11.503	6.82e-05	0.00465331
XM_004008602.3	CREB3L3	4.4591	298.036	-6.17204	4.81e-10	2.38e-07
XM_004004912.3	PECR	20.4773	287.885	-3.94159	4.44e-07	9.04e-05
XM_015094220.1	ODC1	27.3182	286.757	-3.45659	1.29e-05	0.00131226
XM_004018227.3	ACAA1	31.557	275.656	-3.2351	3.43e-05	0.00276977
XM_012189893.2	CES2	19.6261	206.826	-3.5525	6.81e-06	0.000798567
XM_004003298.3	RBP2	0.0758165	206.682	-11.5207	1.89e-07	4.34e-05
XM_004008938.3	SPINK1	5290.3	205.591	4.71355	1.55e-07	3.72e-05
XM_012162017.2	SLC27A4	3.06621	205.326	-6.13499	4.51e-10	2.25e-07
XM_004020049.3	LOC101106641	6.18633	198.102	-5.16022	2.88e-08	9.13e-06
XM_004003399.3	LOC101115172	9.42197	196.185	-4.52663	8.18e-07	0.000151533
XM_012102932.1	ACSL5	8.50401	192.536	-4.58846	1.58e-06	0.000252076
XM_012184324.2	OLFM4	2681.14	190.658	3.77654	9.27e-05	0.00585545
NM_001161379.1	APOBEC3Z1	0.330931	183.658	-9.07232	5.83e-08	1.65e-05
XM_015104559.1	CASP3	22.2094	183.564	-3.12294	5.15e-05	0.00379513
XM_012153432.1	LOC101107420	1.17819	182.762	-7.35777	5.1e-13	4.74e-10
XM_004004143.3	AQP7	2.82346	180.274	-6.15762	7.05e-09	2.68e-06
XM_004007736.2	PON3	1.08558	174.453	-7.43812	8.78e-14	1.03e-10
NM_001009758.1	SLC15A1	2.65762	172.528	-6.1543	5.71e-10	2.75e-07
XM_012183605.2	ANXA13	0.430959	168.349	-8.72602	2.1e-09	8.77e-07
XM_004004660.3	DPP4	17.7477	161.706	-3.32401	7.3e-06	0.00084091
XM_004011027.3	SLC28A2	0.346085	161.008	-8.94288	8.72e-19	2.4e-15
XM_004003079.3	EHHADH	11.0183	148.956	-3.88329	1.14e-06	0.000192315
XM_012184698.2	LOC105611673	16.4744	143.871	-3.23302	8e-05	0.00525082
XM_004020976.3	CCL26	1.43926	143.085	-6.73364	5.01e-11	3.03e-08
XM_012186303.2	ACE	4.09403	132.821	-5.08794	9.34e-08	2.44e-05
XM_004003264.3	TM4SF4	0.718862	131.364	-7.56916	2.73e-12	2.14e-09
XM_012105786.2	LOC101116121	13.6839	130.374	-3.34602	1.53e-05	0.00147884
XM_012108278.1	LOC105606042	0.387814	125.098	-8.39554	1.87e-05	0.00174873
XM_004002409.3	PDZK1	14.3587	119.61	-3.2049	0.00010937	0.00668506
XM_015105224.1	LOC101117831	1.39007	115.912	-6.517	1.26e-09	5.66e-07
XM_004015962.3	LOC101117013	15.5114	114.892	-2.95344	5.68e-05	0.00406752
XM_004010353.3	SLC7A7	8.70454	108.586	-3.83222	4.02e-06	0.000530712
XM_004003233.3	MME	9.32689	107.63	-3.5981	9.52e-06	0.00103771
XM_012106265.2	TMEM27	4.87538	107.086	-4.60487	5.28e-08	1.52e-05
XM_012179720.2	FMO5	9.47659	102.752	-3.56406	6.71e-06	0.000792415
XM_012177598.1	CCL25	0.128699	99.4786	-9.63876	7.71e-11	4.42e-08
XM_012183324.2	SMLR1	0	93.1885	-18.8298	4.16e-30	7.16e-26
XM_012177596.1	CCL25	0.075551	90.2309	-10.3066	2.18e-15	3.42e-12
XM_004008403.3	TM6SF2	2.62977	89.4098	-5.17851	4.54e-08	1.35e-05
XM_015098169.1	RPL21	0.0431108	89.2002	-10.9516	1.74e-05	0.00165601
XM_015104562.1	ACSL1	7.48583	82.9963	-3.55	3.74e-06	0.000503049
XM_015094163.1	SLC27A4	1.65247	82.8518	-5.74212	1.79e-09	7.52e-07
XM_015099599.1	CUBN	0.257743	82.7006	-8.34659	9.91e-16	1.85e-12
XM_004015140.2	SLC7A9	0.0391352	81.8518	-11.0639	2.19e-12	1.76e-09
XM_004022002.3	OTC	0.423652	81.5135	-7.65213	1.78e-13	1.83e-10
XM_004002815.2	TMPRSS15	0.0518767	80.1933	-10.658	1.28e-13	1.4e-10
XM_012102304.1	MS4A10	0.0951702	79.1725	-9.79898	2.11e-12	1.73e-09
XM_004002528.2	S100A2	1105.05	76.4763	3.89117	1.72e-05	0.00164242
XM_012188290.1	MALRD1	6.45013	76.278	-3.63076	1.04e-06	0.00017919
XM_012183604.2	ANXA13	0.413519	76.2673	-7.50119	5.16e-11	3.06e-08
XM_004013909.3	LPGAT1	8.00343	75.3029	-3.35422	3.07e-05	0.00255098
XM_004017976.2	SERPINA5	0.228912	68.4117	-8.4025	4.76e-12	3.58e-09
XM_012180288.2	GPAT3	6.80276	64.7757	-3.39738	0.000181863	0.00974926
XM_012178073.2	CREB3L3	0.776227	58.5245	-6.40304	2.01e-05	0.0018322
XM_012178382.2	LYPD8	1819.56	57.5377	4.94483	7.49e-09	2.82e-06
XM_004016352.3	SLC5A12	0.0242313	55.5901	-11.0882	1.88e-08	6.24e-06
XM_004003162.3	SLC2A2	0.0316372	54.498	-10.7939	1.73e-07	4.08e-05
XM_004006364.3	GPD1	1.36375	54.1502	-5.40615	1.25e-08	4.46e-06
XM_012185101.2	PMP22	7.32345	54.0395	-2.98787	7.96e-05	0.00524782
XM_004004156.2	EPHX2	6.66273	53.5147	-3.0837	2.56e-05	0.0022136
XM_004013927.3	LOC101123223	0.0716922	53.4459	-9.56426	6.95e-06	0.000809774
XM_012104256.2	CDR2	5.45654	53.0762	-3.41156	2.56e-05	0.0022136
XM_004019556.3	MS4A18	0.498696	51.4477	-6.76708	0.000118945	0.00713111
XM_015102031.1	LOC101116867	1.04569	50.7859	-5.63425	0.000140604	0.00809162
XM_004003415.2	HACL1	6.7154	49.0336	-2.9304	0.000141839	0.00811522
XM_015099184.1	SCCPDH	3.97123	48.4382	-3.71596	1.36e-05	0.00136416
XM_004019322.3	LOC101103517	0.0119283	46.3693	-11.9161	8.73e-08	2.31e-05
XM_012096078.2	DGAT2	2.99163	46.1413	-4.02023	5.4e-05	0.00393023
XM_012178074.2	CREB3L3	0.509657	46.1179	-6.63231	1.83e-07	4.25e-05
XM_004010651.3	SORD	5.18976	44.972	-3.25119	3.65e-05	0.00290984
XM_004005990.3	ABCG5	0.035166	44.7822	-10.307	3.81e-12	2.92e-09
NM_001306124.1	BPI	4.5553	44.4038	-3.39273	0.000135244	0.00788189
XM_015103307.1	ASAH2	0.103521	40.6269	-8.7632	6.26e-08	1.75e-05
XM_004008457.3	LOC101118441	0	40.2275	-17.9299	3.29e-15	4.83e-12
XM_004010298.3	CIDEB	2.39875	40.0075	-4.13153	1.16e-05	0.00122174
XM_004013796.3	AGMAT	3.02305	37.3121	-3.7158	1.26e-05	0.00129052
XM_012105719.1	PRIMPOL	3.31318	35.1264	-3.51961	3.03e-05	0.00252405
XM_012185956.2	GIP	0.041862	33.0437	-9.7657	1.92e-07	4.37e-05
XM_004016718.3	LOC101107135	0.200088	32.9757	-7.34013	2.34e-11	1.48e-08
XM_004006560.3	MYO1A	4.41995	32.7388	-2.93705	0.000181799	0.00974926
XM_004010648.3	C7H15orf48	313.926	32.6474	3.28216	8.74e-05	0.00561349
XM_004005496.2	NR0B2	0.0390865	32.471	-9.55389	5.2e-06	0.000660438
XM_012098847.2	CTAGE5	2.74074	32.2081	-3.67876	8.73e-06	0.000974605
XM_012135657.1	GCG	351.416	31.8584	3.42168	8.23e-05	0.00538163
XM_004020007.3	A1CF	3.39684	31.7858	-3.32913	3.69e-05	0.00292887
XM_012104567.2	LOC101110727	0.180054	31.5808	-7.5935	1.34e-11	8.98e-09
XM_004020104.3	ABCC2	0.051818	30.9171	-9.22635	6.08e-15	8.54e-12
XM_004001934.3	LOC101103356	2.79886	30.915	-3.49144	3.33e-05	0.00271584
XM_004018861.3	CLIC5	2.59569	29.5788	-3.58528	8.68e-07	0.000158122
XM_004009617.3	ENPEP	1.95217	29.3809	-4.03807	5.73e-07	0.000111866
XM_012188212.1	ACBD5	0.718496	29.3503	-5.50935	8.59e-07	0.000157427
XM_004011213.3	MICAL1	3.13356	29.2276	-3.29327	4.34e-05	0.00329478
XM_004004752.3	SCTR	0.0501002	28.8349	-9.19578	3.04e-08	9.51e-06
XM_012106443.2	GK	0.110689	28.1724	-8.11716	2.05e-05	0.00185893
XM_012179554.2	GIMD1	0	28.1406	-17.2787	2.24e-20	8.12e-17
XM_004015314.3	APOC2	0.695861	28.1294	-5.34882	2.49e-05	0.00217348
XM_015102991.1	CHKA	2.98838	27.2047	-3.2581	2.09e-05	0.00188748
XM_004014322.3	LOC101109633	0.28802	26.7505	-6.38399	0.000184281	0.00985588
NM_001131031.1	ITM2C	215.651	26.7493	2.98928	0.00013034	0.00768059
XM_012181578.2	SLC27A2	0.753385	26.7225	-5.19554	3.74e-08	1.14e-05
XM_012176246.2	SLC26A3	367.059	26.5357	3.73825	2.09e-05	0.00188489
XM_004004862.3	CPO	0.096482	24.9542	-7.91784	8.9e-06	0.000984073
XM_004012610.3	TM4SF5	0.165769	24.9174	-7.18514	2.09e-08	6.86e-06
XM_004005748.3	KHK	0.228108	23.9011	-6.89723	6.43e-08	1.77e-05
XM_015094876.1	DENND5B	3.17232	23.4553	-2.94792	5.71e-05	0.00408124
XM_012166389.2	PREB	0.746253	23.2172	-5.00925	1.71e-07	4.07e-05
XM_015101661.1	TBX3	1.33507	23.1745	-4.17498	1.86e-06	0.00028738
XM_004019239.3	MEP1A	0.0333185	22.8349	-9.39416	6.57e-13	5.96e-10
XM_004003061.3	FETUB	0	22.7532	-17.0727	9.58e-16	1.83e-12
XM_004002974.3	FAM162A	274.113	22.3061	3.56941	8.9e-07	0.000161729
XM_012104911.2	LOC101114920	1.11676	22.2759	-4.47591	8.4e-06	0.000945671
XM_012105546.2	NCOA4	2.4028	21.4122	-3.23889	0.000148899	0.00843508
XM_004020051.3	LOC101107056	0.0124937	21.2498	-10.9016	1.1e-08	3.98e-06
XM_004003362.2	TFF2	4304.64	21.0369	7.69075	8.32e-12	5.91e-09
XM_015104560.1	CASP3	1.04484	20.2579	-4.37862	6.4e-06	0.000770172
XM_015093110.1	SLC39A14	0.960436	20	-4.53154	0.000113232	0.00687234
XM_012178915.2	ACOT12	0.591277	19.4078	-5.18563	2.94e-06	0.000423073
NM_001308571.1	BCO1	0.984653	19.3422	-4.37075	1.09e-05	0.00115803
XM_015101714.1	SEC14L2	1.09527	18.7897	-4.16778	2.47e-06	0.000364895
XM_004018867.3	PLA2G7	1.47284	18.668	-3.78094	8.57e-06	0.000961874
XM_015093180.1	GDA	1.14815	18.4641	-4.09839	1.25e-06	0.000209394
XM_015102693.1	UNC5CL	1.26634	18.1516	-3.90234	2.3e-05	0.00203574
XM_012101164.2	LOC101106806	0	17.9654	-19.2034	1.74e-21	7.51e-18
XM_015101482.1	LRAT	0.827607	17.7733	-4.5175	8.9e-05	0.00570462
NM_001035224.1	PI3	750.519	17.6563	5.39891	5.85e-09	2.25e-06
XM_012189895.2	CES3	0.0160287	17.3957	-10.1986	4.92e-07	9.94e-05
XM_012183791.2	SGK3	1.38314	17.3818	-3.69144	0.000116897	0.00703284
XM_004008262.3	NPC1L1	0.0142208	17.0725	-9.99597	1.28e-08	4.55e-06
XM_015101906.1	SLC28A1	0.104165	16.5793	-7.45457	3.03e-13	2.94e-10
XM_004013925.2	F13B	0	16.2228	-16.8205	1.82e-12	1.51e-09
XM_004012951.3	G6PC	0.00486833	16.0298	-11.6525	3.02e-07	6.51e-05
XM_012179905.2	PDZK1	1.59555	15.597	-3.38951	0.000171494	0.00936094
XM_012187906.1	PM20D1	1.62791	15.3221	-3.38358	5.86e-05	0.00415237
XM_004020671.3	ONECUT2	0.0263057	15.2518	-8.98931	3.38e-05	0.00275047
XM_015095774.1	LOC101122521	0.0750143	15.1221	-7.7187	2.56e-10	1.32e-07
XM_004003966.2	C5	1.42247	15.0976	-3.40929	4.3e-05	0.00327045
XM_004018359.2	ABHD6	0.74461	15.0948	-4.39912	2.38e-07	5.34e-05
XM_004008307.3	MGAM	0.0836835	15.0565	-7.50444	1.77e-13	1.83e-10
XM_012177743.2	LOC105613870	0	14.6567	-16.6832	2e-14	2.6e-11
XM_012174564.1	MYRFL	1.08888	14.5912	-3.80969	2.15e-06	0.000324618
XM_015099163.1	SLC30A10	0.718901	13.6422	-4.31242	0.00010374	0.00640344
NM_001306107.1	LOC101112590	1.36147	13.4493	-3.44252	0.000138368	0.00799634
NM_001009451.1	SLC2A5	0.11898	13.1146	-6.93445	1.78e-08	5.98e-06
XM_012101850.2	SLC37A2	0.123491	12.9979	-6.90959	1.65e-06	0.000259902
XM_012188626.2	LOC101107809	0.0652398	12.9803	-7.60195	1.34e-06	0.000220687
XM_004012974.3	NAGS	0.822374	12.808	-4.03062	4.05e-05	0.00313351
XM_012178552.2	FAM13B	1.17834	12.7238	-3.55605	0.000121572	0.00725705
XM_012135683.2	DPP4	0.128348	12.6218	-6.83077	0.000173361	0.00944041
XM_004002693.3	APOA2	0	12.5932	-12.6398	4.11e-07	8.55e-05
XM_004001929.2	TSPAN1	570.855	12.4531	5.53627	6.14e-07	0.000117829
XM_004006312.3	SOAT2	0	12.3125	-15.583	1.29e-10	7.13e-08
XM_012100172.2	RTP3	0.020714	12.2586	-9.2425	1.32e-06	0.000218068
XM_012108244.2	LOC105606017	0.01798	11.9574	-9.28486	2.47e-05	0.00215852
XM_012098466.1	PEX11A	0.059995	11.7613	-7.52664	0.000115176	0.00694745
XM_012172616.2	ABCG8	0.0720428	11.6148	-7.29528	8.83e-11	4.99e-08
XM_012101284.2	ADTRP	0.654837	10.5281	-4.16898	1.99e-05	0.00182205
XM_012101119.2	LOC101103517	0.0603152	10.4646	-7.38363	9.99e-07	0.000175046
XM_004007765.3	AGMO	0.0615208	10.4588	-7.41858	9.75e-06	0.00105601
XM_004004984.3	LOC101104046	0.198246	10.3378	-5.67426	1.04e-06	0.00017919
XM_015101772.1	ALDH1A3	0.549726	10.145	-4.262	7.28e-07	0.000137065
XM_004011731.3	XKR9	0.0283912	10.1438	-8.56138	5.64e-05	0.00405183
XM_004005754.3	PREB	0.452058	9.9759	-4.63542	2.66e-05	0.00226176
XM_012102467.1	ASAH2	0.017718	9.88719	-8.82402	1.21e-05	0.00125189
XM_012101464.2	LOC101106374	0.018267	9.77042	-9.00557	4.41e-05	0.00333174
XM_004005989.3	ABCG8	0.00198417	9.76734	-11.9425	1.73e-10	9.22e-08
XM_012177754.2	LOC101118441	0	9.39192	-15.8927	1.87e-15	3.14e-12
XM_015104164.1	ZG16	0.0791827	9.32977	-6.96585	9.98e-07	0.000175046
XM_004022017.3	MAOB	0.925958	9.30364	-3.38671	6.05e-05	0.0042644
XM_012186321.2	CD79B	0	9.27698	-13.7388	5.75e-06	0.000715463
XM_012177788.2	ADGRE3	0.670775	9.24193	-3.87377	6.05e-06	0.000738226
XM_015099401.1	LOC101106447	0.0163002	9.0489	-9.18155	1.79e-08	5.99e-06
XM_012176326.2	HEPACAM2	63.2408	8.8809	2.76147	8e-05	0.00525082
XM_015099088.1	SEC16B	0.4311	8.69075	-4.38153	1.4e-06	0.00022981
XM_012181008.2	SLC7A7	0.0682413	8.52009	-7.05986	0.000127592	0.00754445
XM_012189348.2	DPM1	0	8.45895	-15.6774	9.05e-05	0.00575927
XM_004021983.3	GK	0.317715	8.37167	-4.96225	3.34e-05	0.00272225
XM_012183371.1	IL7	0.714063	8.18859	-3.66107	3.27e-05	0.00267415
XM_015096175.1	ATP10B	0.78088	7.88422	-3.23916	0.000179552	0.00968571
XM_015098402.1	OTOP3	0.0877698	7.73271	-6.56422	3.49e-06	0.000479865
XM_004005753.3	ABHD1	0.202152	7.50476	-5.27545	0.0001	0.00622831
XM_012174202.2	SOAT2	0.122456	7.46248	-6.03224	2.82e-05	0.00237095
XM_012115640.1	SYK	0.0590258	7.01407	-6.84189	0.000103679	0.00640344
XM_015104049.1	LOC101120797	0.197038	7.00609	-5.24125	2.41e-05	0.00211804
XM_004020074.3	PIK3AP1	0.355373	6.93832	-4.33139	3.79e-06	0.000507901
XM_012174203.2	SOAT2	0.00391033	6.88225	-10.4363	6.08e-07	0.000116952
XM_004006092.3	LOC101116640	0.106924	6.86031	-6.1587	1.54e-05	0.00148327
XM_012175414.2	LOC105613004	0.464984	6.8219	-3.99881	5.65e-05	0.00405251
XM_015098724.1	B4GALNT2	0.372075	6.77236	-4.24945	5.81e-05	0.00413775
XM_012140869.2	MYO1B	42.0784	6.68114	2.5784	0.000151683	0.00855763
XM_004017091.3	SEMA5A	0	6.65872	-20.0131	2.84e-07	6.18e-05
XM_015097673.1	LOC101113341	1859.5	6.58101	8.05692	5.16e-16	1.15e-12
XM_012104558.2	SLC19A1	0.50657	6.57937	-3.70526	7.01e-05	0.00472771
NM_001009732.1	ATP7B	0.342087	6.30004	-4.20872	3.29e-06	0.000461814
XM_015095348.1	DFNA5	0.00681117	6.24239	-9.89607	3.12e-06	0.000445304
XM_015095158.1	LOC101102143	0.053822	6.17768	-6.86721	1.4e-06	0.00022981
XM_012183271.1	UNC93A	0	6.02098	-15.7295	4.76e-13	4.49e-10
XM_012163576.2	DOCK7	0	5.89187	-18.3449	6.03e-07	0.000116271
XM_004015030.3	KIFC3	0.654022	5.80689	-3.28087	0.000181401	0.00973969
XM_015093606.1	LOC101109150	0.00306033	5.79851	-10.513	0.000162684	0.00900854
XM_012186487.1	ENPP7	0.00651033	5.70859	-9.73556	6.8e-06	0.000798567
XM_012177752.2	LOC101118441	0.0607315	5.66098	-6.44452	0.000161827	0.00899725
XM_015091669.1	LOC101118751	0.0624202	5.65421	-6.52123	2.94e-06	0.000423073
XM_004002035.3	ANGPTL3	0.01323	5.51804	-8.73733	3.24e-06	0.000457968
XM_015097265.1	ZC3H12D	0.608386	5.51058	-3.20416	0.00014566	0.00828566
XM_004015342.3	LOC101120103	0	5.49005	-15.2768	7.96e-14	9.62e-11
XM_012175606.2	ADIPOR2	0	5.45523	-16.2583	4.93e-08	1.44e-05
XM_004017506.3	UPB1	0.0196525	5.38832	-8.25895	6.57e-06	0.000782397
XM_015102738.1	PLA2G7	0.103476	5.34894	-5.74761	5.58e-07	0.000109507
XM_004004676.3	DAPL1	0.255355	5.17026	-4.4378	3.65e-05	0.00290984
XM_012179097.2	B3GNT3	46.5822	5.05718	3.1504	9.69e-05	0.00607836
XM_004022942.3	LOC101111083	0	5.04854	-13.3795	6.34e-08	1.75e-05
XM_012106442.2	GK	0.00231033	4.93352	-11.2966	2.46e-08	8.01e-06
XM_012106936.2	RLIM	0	4.92167	-15.4905	6.78e-06	0.000798567
XM_004001852.3	EDN2	0	4.90494	-13.3533	9.32e-08	2.44e-05
XM_004022406.3	SLC6A14	294.343	4.89576	5.84398	1.08e-10	6.07e-08
XM_004012792.3	PHOSPHO1	0.014117	4.87041	-8.53457	0.000175813	0.00953629
XM_015097470.1	RMND1	0.0236628	4.64512	-7.79762	1.27e-07	3.18e-05
XM_004022820.3	LOC101113995	0	4.63109	-12.8964	2.79e-07	6.11e-05
XM_012095509.2	SIDT2	0	4.51578	-14.6934	2.04e-05	0.00185115
XM_004008022.3	SLC13A1	77.5679	4.36323	3.93108	4.28e-05	0.00325988
XM_004011767.2	TNFRSF11B	0.33027	4.26667	-3.74391	0.000137726	0.00796801
NM_001078657.1	ABCG2	0	4.1479	-17.3006	1.54e-07	3.7e-05
XM_012101417.1	SPDEF	42.4251	3.94437	3.42645	2.01e-05	0.00183057
XM_012096116.2	SLC5A12	0	3.90893	-16.0636	8.57e-12	6.02e-09
NM_001114667.1	FABP4	201.213	3.89247	5.64187	7.04e-06	0.000813252
XM_004009896.3	SLC4A4	0	3.78627	-18.815	9.91e-07	0.000175046
XM_012128411.2	NUGGC	0	3.75781	-16.1992	3.93e-20	1.28e-16
XM_004005326.3	NUGGC	0.0231815	3.68425	-7.42961	9.02e-05	0.00575202
XM_012187858.1	F13B	0.0175635	3.59575	-7.59583	3.43e-05	0.00276977
XM_012167061.2	PLB1	0.0882238	3.55691	-5.40411	6.01e-08	1.69e-05
XM_012181887.1	S100A2	58.7592	3.41729	4.13898	7.93e-05	0.00523426
XM_015094465.1	DCTN1	0.005086	3.41139	-9.45412	7.73e-05	0.00512744
XM_004015122.3	CHST4	60.5334	3.28652	4.17187	3.21e-05	0.00265329
XM_004006898.3	AICDA	0	3.28111	-13.7935	6.56e-05	0.00453547
XM_004011453.2	UNC93A	0	3.19496	-15.2579	2.79e-13	2.74e-10
XM_015091788.1	DAB1	0.23868	3.19351	-3.84349	3.31e-06	0.000462708
XM_012100767.2	PLA2G7	0.00551417	3.14638	-9.27632	3.08e-06	0.000441777
XM_004008055.3	AHCYL2	99.0981	3.07411	4.90967	1.38e-08	4.83e-06
XM_012105452.2	WAPL	0.0136223	3.07046	-7.84995	1.68e-08	5.67e-06
XM_004009876.3	LOC101118447	0.0147978	2.99211	-7.72177	2.19e-05	0.00195955
XM_012177188.2	SLC13A4	0.00160133	2.95606	-10.7487	7.87e-08	2.11e-05
XM_004007945.3	SNX10	0.00137783	2.86458	-11.1808	0.000111812	0.00679811
XM_012106502.2	OTC	0.0102317	2.82807	-8.30407	1.44e-05	0.00142013
XM_012106444.2	GK	0.156893	2.53792	-4.18729	0.000158359	0.00885449
TCONS_00256340	XLOC_164025	0.0763707	2.48148	-5.1137	0.000163894	0.00906098
XM_012097172.2	SEMA5A	0	2.47999	-18.6144	1.36e-09	6.04e-07
XM_012184421.2	LCP1	0.0530677	2.45463	-5.51122	3.95e-05	0.00307861
XM_012162335.1	ST6GALNAC6	33.521	2.42609	3.84871	9.44e-05	0.00594919
XM_012104095.2	ATF7IP2	0	2.38325	-15.7295	1.38e-12	1.17e-09
XM_004015548.2	ABCC11	0.173398	2.37068	-3.81982	7.01e-05	0.00472661
XM_004005750.3	KHK	0	2.30403	-13.5582	5.23e-10	2.57e-07
XM_012095545.2	TREH	0	2.28796	-13.3365	9.64e-08	2.49e-05
XM_015095013.1	BAIAP2L2	0.115005	2.19769	-4.30677	7.21e-05	0.00482858
XM_012175010.2	LOC101121414	0	2.09324	-14.1734	1.38e-08	4.83e-06
XM_004005616.3	ST6GALNAC6	75.6888	2.0681	5.1013	1.56e-08	5.33e-06
XM_012172631.2	ABCG8	0	2.06389	-13.7404	3.06e-11	1.9e-08
XM_004021546.2	LOC101114082	37.1881	2.05982	4.17067	2.45e-05	0.00214273
XM_012101022.2	MME	0.0594003	2.01786	-5.16787	2.44e-06	0.00036294
XM_012189897.1	CES3	0	1.98064	-13.1478	0.00016645	0.00915144
XM_004017501.3	LOC101117536	0	1.95322	-14.5065	6.81e-06	0.000798567
XM_012101391.1	GMDS	0	1.93909	-18.1837	2.38e-05	0.00209767
XM_012188616.2	LOC101108071	0.0327505	1.93618	-5.8995	0.000178848	0.00966282
XM_015097417.1	VNN1	0	1.9294	-13.7842	3.71e-08	1.14e-05
XM_012099784.1	FAM3D	44.3205	1.91319	4.45334	7.39e-09	2.8e-06
XM_015099025.1	FCAMR	0	1.89931	-13.1871	4.31e-06	0.000563897
XM_012179568.1	NPNT	0	1.87298	-15.8104	8.65e-06	0.000967363
XM_012186137.2	G6PC	0	1.84911	-12.9512	6.31e-08	1.75e-05
XM_012183366.2	SDR16C5	74.4198	1.83935	5.33396	1.8e-07	4.21e-05
XM_012176997.2	SUGCT	0	1.83231	-18.0676	1.42e-13	1.5e-10
XM_012180091.2	LOC101122788	15.952	1.79561	3.18089	0.000143393	0.00818375
XM_012174901.2	MYBPC1	0.112896	1.76951	-3.94202	6.32e-05	0.00443323
XM_012186664.1	CA4	163.204	1.70761	6.58589	2.1e-06	0.000318305
XM_012185302.1	LOC101110777	1426.63	1.68091	9.8284	4.54e-05	0.00340561
XM_012187330.1	LOC101112585	0	1.66717	-11.6732	3.38e-08	1.04e-05
XM_012188859.2	GATA5	0.00720617	1.64176	-7.49511	9.34e-05	0.00589329
XM_015102998.1	FGF19	0.000369333	1.57778	-10.2213	5.39e-05	0.00393023
XM_004020851.3	AQP8	320.336	1.50207	7.6235	1.7e-07	4.04e-05
XM_004015493.3	PKD1L2	0.0565577	1.47507	-4.79087	0.000135595	0.00789568
XM_004023545.3	DNAJB7	0.00694817	1.43791	-7.13743	0.00013345	0.00779055
XM_015103789.1	NEDD4L	1.67e-07	1.42262	-16.4504	2.67e-05	0.00226527
XM_012104098.2	ATF7IP2	0	1.39538	-14.9807	8.56e-07	0.000157221
XM_012100482.2	VPS52	0	1.39126	-12.9057	1.23e-05	0.00126537
XM_015100471.1	CES3	0	1.39106	-12.6958	9.71e-07	0.000171873
XM_015104071.1	ALG1	0	1.3874	-12.9348	0.000159604	0.00889876
XM_012184216.2	MTBP	0	1.3801	-14.9743	9.28e-07	0.000167768
XM_015091655.1	BMP8A	0	1.33585	-14.4033	5.68e-08	1.62e-05
XM_004002694.3	NR1I3	0.0422883	1.30757	-4.9579	0.000159797	0.00889876
XM_012183606.2	ANXA13	0	1.26747	-13.8792	3.28e-08	1.02e-05
XM_012105429.2	OXNAD1	0	1.25899	-14.3571	1.65e-06	0.000260008
XM_012183792.2	SGK3	0.00165633	1.2404	-9.62418	9.23e-05	0.005843
XM_004003198.2	SPTSSB	24.7126	1.21649	4.27167	1.23e-05	0.00126537
XM_004011867.3	ENPP2	0	1.18654	-15.3126	8.87e-06	0.00098268
XM_012184199.2	ENPP2	0	1.18622	-15.8095	4.6e-06	0.000594121
XM_015095182.1	ANKIB1	0	1.18468	-15.946	3.91e-06	0.000520261
XM_015095944.1	GRAMD3	13.5888	1.15291	3.46881	3.6e-05	0.00288154
XM_012187950.2	PRDM16	0.0344158	1.15177	-5.09311	1.04e-06	0.00017919
XM_012105736.2	SNX25	0	1.13482	-15.1635	1.21e-05	0.00125189
XM_012184781.2	UCHL3	0	1.13456	-14.3723	3.65e-06	0.000492525
XM_012175143.1	STK38L	0.0040825	1.102	-8.10754	5.77e-06	0.000716632
XM_015100075.1	ASPDH	0.007518	1.09819	-7.00159	0.000125248	0.00742646
XM_015096777.1	CDO1	13.0591	1.09577	3.53489	0.000125273	0.00742646
XM_004015248.3	SUPT5H	0	1.06885	-13.5303	9.98e-05	0.00622432
XM_012098693.2	LOC101109214	0	1.04303	-11.6246	6.96e-05	0.00470893
XM_004020203.3	HABP2	0	1.0375	-13.8317	1.15e-10	6.42e-08
XM_012096117.2	SLC5A12	0	1.00368	-14.1351	2.04e-11	1.31e-08
XM_012098879.2	TBL1XR1	0	0.996698	-16.0088	1.36e-07	3.34e-05
XM_012179375.2	TTF2	0	0.992487	-14.1902	3.94e-05	0.00307861
XM_012095695.1	SOX6	4.1e-05	0.991955	-14.5236	4.53e-05	0.00340219
XM_012186283.2	ITGB3	0.00134483	0.991846	-9.26705	0.000113955	0.00689797
XM_012178549.2	FAM13B	0.000119	0.990176	-12.5535	3.96e-11	2.42e-08
XM_012132271.1	MKNK1	0	0.981146	-14.1831	1.63e-06	0.000257276
XM_012104093.2	ATF7IP2	0	0.971449	-14.4554	1.47e-06	0.000238969
XM_015095038.1	DNAJB7	0	0.970359	-9.60528	0.000113481	0.00688137
XM_012163475.2	ANGPTL3	0	0.96881	-11.852	3.32e-06	0.000462708
XM_012177108.2	AHCYL2	47.3109	0.907761	5.70739	1.79e-06	0.00027815
XM_004006565.3	LOC101104222	0	0.891503	-11.2822	1.5e-07	3.65e-05
XM_004004376.3	PTPRD	0	0.891085	-19.7325	1.45e-05	0.00142562
XM_015101684.1	DAO	0.00348167	0.879664	-7.96949	5.47e-05	0.00396904
XM_015102480.1	TIMP4	0	0.858232	-12.455	7.88e-07	0.000146308
XM_015100913.1	NCAM1	0.00268917	0.857596	-8.29009	1.83e-13	1.85e-10
XM_015095349.1	MPP6	0	0.834989	-15.146	1.11e-05	0.00117777
XM_012101036.2	MME	0.0222732	0.821724	-5.30041	2.34e-06	0.000348769
XM_012190175.2	CD22	0	0.819918	-12.0609	0.000105647	0.00650368
XM_012104104.2	ATF7IP2	0	0.818853	-14.1663	2.54e-08	8.21e-06
XM_015103812.1	LOC101105047	0	0.81047	-12.2319	4.11e-05	0.00315849
XM_015102481.1	TIMP4	0	0.801834	-11.6825	6.88e-06	0.00080323
XM_012105038.2	HLCS	0	0.7937	-15.678	3.5e-09	1.41e-06
XM_012182866.2	L3MBTL3	0	0.780059	-14.8607	0.000144627	0.00823371
XM_004006175.3	LOC101115527	223.74	0.777537	8.14819	1.6e-17	4.08e-14
XM_004014391.3	TGM3	170.88	0.769603	7.77719	1.37e-05	0.00136416
XM_015093526.1	SMARCAL1	0	0.711361	-13.8376	2.6e-11	1.63e-08
XM_015104531.1	SLC20A2	11.9864	0.709409	3.98303	9.49e-07	0.000169756
XM_015098328.1	TRIM16	10.266	0.685374	3.82499	6.82e-06	0.000798567
XM_012180118.2	SLC4A4	0	0.684438	-16.1289	6.38e-05	0.00446062
XM_012166444.2	KHK	0	0.68285	-11.772	6.11e-08	1.71e-05
XM_012165950.2	EFR3B	0	0.66361	-14.4812	9.55e-09	3.48e-06
XM_015099344.1	CEP350	0	0.634368	-15.1576	0.000170234	0.00930696
XM_012178287.2	NSD1	0	0.617584	-15.0256	0.000175262	0.00952138
XM_012162328.2	ST6GALNAC6	144.405	0.615001	7.88584	0.000155711	0.00874904
XM_012099333.2	CLASP2	0	0.607033	-15.1997	1.83e-05	0.0017228
XM_012174204.2	SOAT2	0	0.603127	-10.5377	1.99e-05	0.00182205
XM_012100061.1	MTF1	0	0.576868	-13.1749	1.01e-05	0.0010842
XM_015093143.1	PAX5	0	0.571915	-15.1808	3.74e-05	0.00296319
XM_012183155.2	IPCEF1	0	0.568884	-15.1488	8.94e-14	1.03e-10
XM_012185941.2	PHOSPHO1	0	0.551812	-10.5494	1.95e-05	0.00180481
XM_012182848.2	PTPRK	0	0.539603	-16.5856	9.23e-05	0.005843
XM_012166455.2	KHK	0	0.538861	-11.4633	3.17e-07	6.79e-05
XM_012177247.2	BRAF	0	0.531409	-14.8785	2.08e-05	0.00187901
XM_015097531.1	UNC93A	0	0.519804	-12.9447	4.39e-07	9.04e-05
XM_012132357.2	MKNK1	0	0.486082	-13.1424	1.4e-05	0.00138922
XM_012096006.2	FCHSD2	0	0.480879	-15.484	7.43e-06	0.000851988
XM_012106641.2	HUWE1	0	0.477824	-14.7473	4.07e-08	1.23e-05
XM_004014563.3	TTI1	0	0.471807	-12.6711	1.77e-05	0.00168352
XM_015091886.1	BMP8B	0	0.465193	-11.4332	2.47e-07	5.49e-05
XM_015102351.1	PXK	0	0.451753	-13.8268	9.24e-05	0.005845
XM_004013988.3	CAPN8	6.42491	0.450542	3.82254	5.84e-06	0.000719596
XM_012146843.1	EPHA4	0	0.435941	-14.6619	7.7e-07	0.000143885
XM_012096118.2	SLC5A12	0	0.422298	-12.8471	4.45e-07	9.04e-05
XM_012096786.1	BDP1	0	0.420727	-13.6531	7e-05	0.00472661
XM_012100737.2	CAPN11	0	0.416534	-11.5818	0.00010214	0.00632735
XM_012095269.2	ARNTL	0	0.412655	-13.529	3.56e-06	0.000486178
XM_015103197.1	LOC101106728	7.26441	0.411546	4.07973	5.83e-06	0.000719596
XM_015093276.1	GATA4	0	0.411479	-12.8706	3.26e-05	0.00267305
XM_012177791.2	CLEC17A	0	0.374659	-11.448	4.64e-05	0.00346546
XM_012175248.1	LOC101116267	9.14868	0.373621	4.40316	0.000167929	0.0092175
XM_012177739.2	LOC101119214	0	0.356165	-9.86753	6.69e-05	0.00460899
XM_012165959.2	EFR3B	0	0.345805	-13.5361	5.57e-06	0.000699946
XM_012095696.2	SOX6	0	0.338054	-16.545	5.16e-05	0.00379513
XM_012104189.2	GP2	0	0.324661	-11.0868	0.000170843	0.00933281
XM_012122615.2	PCSK5	0	0.323382	-15.7297	8.7e-05	0.00560921
XM_015100749.1	SOX6	0	0.319983	-15.9278	4.28e-10	2.17e-07
XM_012162350.2	ST6GALNAC6	14.8224	0.301068	5.65009	2.28e-05	0.00201956
XM_012100452.2	TINAG	0	0.296955	-13.6242	9.91e-06	0.00107193
XM_012099779.2	C19H3orf67	0	0.295127	-14.9068	2.93e-05	0.0024536
XM_012101523.2	ST3GAL4	10.5578	0.283224	5.2317	5.14e-05	0.00378919
XM_012100895.2	LOC105603754	0	0.282927	-13.1302	0.000169272	0.00928383
XM_012182099.2	TTLL5	0	0.278711	-15.0685	0.000165153	0.00910864
XM_012106180.1	GJB3	22.4368	0.276677	6.23579	1.51e-07	3.66e-05
XM_012186949.2	MFSD4	57.1445	0.274359	7.67727	1.31e-13	1.41e-10
XM_004004298.3	GNA14	3.24864	0.273435	3.5211	9.56e-06	0.00104081
XM_004021000.2	ACHE	5.73064	0.272101	4.36458	0.000177165	0.00959449
XM_012129637.1	TSPAN1	99.374	0.265085	8.15643	9.19e-05	0.00583207
XM_004016039.3	NXPE2	148.885	0.262856	9.14463	7.87e-05	0.00520031
XM_012173699.2	IL18RAP	0	0.260851	-11.631	6.79e-05	0.00465035
XM_012097349.2	ARFIP1	0	0.257822	-13.6826	3.81e-06	0.00050961
XM_004006132.3	NPAS2	0	0.253249	-13.5233	8.31e-05	0.00540687
XM_012094983.2	UPK1B	62.4767	0.249022	7.90377	8.79e-10	4.15e-07
XM_004017371.3	CIT	0	0.235886	-13.7904	8.72e-05	0.00561226
XM_012175578.1	B4GALNT3	4.29043	0.234778	4.16192	6.45e-05	0.00448545
XM_012187763.2	RPS6KC1	0	0.225786	-13.8559	4.82e-05	0.00359041
XM_015099896.1	KCNS1	0.0009585	0.213464	-7.63996	0.000181392	0.00973969
XM_004011348.3	SLC2A12	3.43878	0.21052	3.95564	3.25e-06	0.000457968
XM_012182497.2	PKIB	0	0.208317	-13.3438	9.24e-06	0.00101663
NM_001143664.1	CNGB3	0	0.206195	-13.8094	4.15e-06	0.000544313
XM_012189908.1	DZIP3	0	0.204	-13.2012	6.02e-07	0.000116271
XM_012105714.2	LOC105605147	0.00231183	0.197642	-6.01618	0.000157317	0.00882042
XM_015103905.1	WBSCR17	5.08711	0.194494	4.64101	5.85e-06	0.000719596
XM_012188395.2	BEND7	0	0.193779	-12.5301	3.43e-05	0.00276977
XM_015094493.1	NPAS2	0	0.190437	-13.2702	0.000146838	0.00834575
XM_012124152.1	RFX3	0.000999333	0.188493	-7.45725	0.00012072	0.00721244
XM_015100750.1	SOX6	0	0.181769	-14.965	1.3e-06	0.000215279
XM_015094937.1	LOC101116896	0	0.177551	-11.397	8.7e-05	0.00560921
XM_015091618.1	GAL3ST2	6.98111	0.176278	5.19951	6.51e-05	0.00451341
XM_004017055.3	AGXT2	0	0.173731	-11.488	9.64e-05	0.00605646
XM_012099698.2	FAM19A4	0	0.168895	-13.6597	7.35e-06	0.000844994
XM_012107494.2	SLC6A14	9.35582	0.165779	5.74423	6.97e-05	0.0047149
XM_012104096.2	ATF7IP2	0	0.161919	-11.7955	8.18e-06	0.000926714
XM_012100182.1	SPTSSB	11.2965	0.161637	6.09745	3.68e-05	0.00292567
XM_012157964.1	FGGY	0	0.161412	-15.0079	0.000177346	0.00959675
XM_012105549.2	MSMB	32.3198	0.160636	7.55713	1.31e-07	3.23e-05
XM_015099575.1	KIAA1217	1.9911	0.15868	3.65953	6.5e-05	0.00451257
XM_004008073.3	MKLN1	0	0.156395	-14.4533	9.36e-06	0.00102512
XM_012187377.2	CAMTA1	0	0.154027	-15.7	5.75e-06	0.000715463
XM_004004999.3	B3GNT7	11.0562	0.14439	6.19042	5.17e-08	1.5e-05
XM_012173633.2	ALMS1	0	0.137756	-13.4565	0.000180557	0.00972405
XM_012188463.2	ARHGAP12	3.00741	0.13164	4.68281	0.000173354	0.00944041
XM_004004464.3	ANXA10	0	0.130281	-12.0845	1.48e-06	0.000239271
XM_015093885.1	ST6GAL2	8.30388	0.129084	5.9499	1.41e-09	6.14e-07
XM_015104421.1	CHST3	0	0.125022	-10.9471	1.15e-06	0.000194936
XM_015100926.1	LOC101114973	17.751	0.121016	7.06476	4.35e-05	0.00329478
XM_012188255.2	CCDC7	0	0.120262	-13.4533	9.38e-06	0.00102512
XM_015093170.1	TLE4	0	0.118931	-12.7499	1.51e-05	0.0014657
XM_012106284.2	REPS2	0.000258667	0.112925	-8.59108	4.46e-06	0.000579379
XM_004020107.3	LOC101120535	0	0.11161	-10.1737	4.21e-05	0.00321741
XM_004001935.3	LOC101103602	2.98523	0.111416	4.7282	9.01e-05	0.00575092
XM_004009595.3	NDST4	2.02074	0.105894	4.2459	1.48e-06	0.000239271
XM_015100962.1	POU2F3	0	0.105589	-11.7509	5.95e-05	0.00419921
XM_015102336.1	FAM19A4	0	0.103732	-12.951	0.00016261	0.00900854
XM_004012850.3	IKZF3	0	0.103476	-11.7738	5.85e-05	0.00414672
XM_015101807.1	TTC6	2.7768	0.102104	4.81695	1.09e-06	0.000185085
XM_015092198.1	CD58	0	0.0995957	-11.058	8.91e-06	0.000984073
XM_012188618.2	LOC101107119	74.4467	0.0986665	9.47414	4.51e-05	0.00339406
XM_015098176.1	LOC101115632	5.23025	0.0986385	5.67736	2.42e-05	0.00212461
XM_012181458.1	LIPC	0	0.098282	-12.8424	1.73e-05	0.00164798
XM_012101761.2	ANO5	0	0.0959805	-11.7756	8.82e-08	2.33e-05
XM_015094812.1	CFAP54	0	0.0950912	-13.5413	9.45e-05	0.00595064
XM_004004461.3	MFAP3L	0	0.0926577	-9.61211	2.47e-06	0.000364895
XM_012103287.2	CD226	0	0.0915645	-11.6343	3.48e-06	0.00047984
XM_012141269.2	ANKRD44	0	0.077485	-12.6837	2.22e-05	0.00197716
XM_015095544.1	LOC105611754	0	0.076142	-12.4962	4.53e-05	0.00340185
XM_012106504.2	FOXD2	5.64883	0.0748647	6.17232	9.52e-05	0.00598726
XM_012103384.2	DTNA	0	0.0730165	-13.0086	1.47e-05	0.00143911
XM_012178758.2	ABLIM3	0	0.0695222	-12.0255	0.000111381	0.00677839
XM_012097286.2	TLR2	7.31181	0.0690232	6.77653	6.45e-05	0.00448545
XM_012183057.2	UTRN	1.78596	0.0654215	4.68485	4.02e-07	8.42e-05
XM_012139392.2	NCKAP5	0	0.0605877	-14.6737	2.76e-05	0.00232976
XM_015100731.1	SOX6	0	0.0601715	-13.209	0.000180522	0.00972405
XM_004012488.3	NOS2	16.1718	0.0575887	8.02405	1.37e-09	6.06e-07
XM_015097078.1	FERMT2	18.9913	0.0574685	7.99683	5.38e-05	0.00392885
XM_012104085.2	PMM2	4.1098	0.054832	6.17815	5.45e-05	0.0039642
XM_015100734.1	SOX6	0	0.0540783	-13.1267	2.21e-05	0.00196889
XM_012177002.2	SUGCT	0	0.0539403	-12.7679	2.57e-05	0.0022136
NM_001009238.1	LGALS15	105.923	0.0528945	10.9322	2.77e-07	6.11e-05
XM_015095543.1	LOC105611754	0	0.0523868	-11.9529	6.86e-05	0.00466628
XM_015097804.1	NCOA2	0	0.0516892	-12.6854	5.77e-05	0.00411236
XM_015092912.1	NCKAP5	0	0.0491978	-14.129	0.000104667	0.00645484
XM_012121140.2	GNE	6.27785	0.0423242	7.15284	1.7e-11	1.1e-08
XM_012181522.2	WDR72	17.4003	0.0407282	8.65103	5.35e-16	1.15e-12
XM_015100748.1	SOX6	0	0.0316327	-12.2855	8.81e-06	0.000980137
XM_012178686.2	SH3RF2	1.57874	0.0312165	5.78836	5.48e-08	1.57e-05
XM_015095146.1	DPP6	0.50043	0.0304422	4.03918	6.08e-06	0.000738657
XM_012096750.2	GFM2	2.18784	0.0302083	6.08547	0.000131432	0.00771855
XM_012096764.2	ARHGEF28	1.31852	0.0293018	5.51174	3.5e-07	7.45e-05
XM_004004278.3	TPM2	6.08136	0.0251657	7.70119	1.42e-06	0.000232448
XM_012105444.2	CCSER2	1.05809	0.024564	5.42187	0.000123893	0.00737641
XM_004010004.2	LOC101106941	101.129	0.0243688	11.8638	1.44e-12	1.21e-09
TCONS_00241928	SBD2	4.21616	0.024344	7.26497	2.57e-05	0.0022136
XM_004004802.3	SATB2	2.65651	0.0179955	7.18713	9.69e-07	0.000171873
XM_015104114.1	ZP2	0	0.0177932	-7.9053	3.36e-05	0.00273348
XM_004002848.2	STX19	0.981423	0.0167427	5.80774	5.7e-05	0.00408019
XM_015103704.1	SLC14A2	0	0.0155452	-11.4262	8.79e-05	0.00563605
XM_004007046.3	UPK3A	2.75942	0.0143612	7.57085	0.000110354	0.00673924
XM_012106209.2	MID1	1.73835	0.0138717	7.03725	0.000135791	0.0079004
XM_015100914.1	NCAM1	0	0.0133123	-10.8412	1.11e-05	0.00117777
XM_004012902.3	KRT15	2.75674	0.0115732	7.84472	2.68e-05	0.00227122
XM_004021899.3	MID1	1.05127	0.010814	6.47665	4.45e-05	0.00335405
XM_012102565.2	MYOF	0.875764	0.008464	6.94245	3.53e-05	0.00282755
XM_004011653.3	FER1L6	2.27637	0.00603167	8.49897	6.44e-05	0.00448545
XM_004017589.3	NOS1	0.888872	0.00581417	7.26673	1.01e-06	0.0001757
XM_012098881.2	TGM5	3.7823	0.0056855	9.24878	3.02e-08	9.51e-06
XM_004003311.3	A4GNT	6.76032	0.005612	9.93297	4.05e-09	1.6e-06
XM_012103792.2	NEDD4L	2.97027	0.00538233	9.01394	4.37e-05	0.00330938
XM_012174309.1	LIMA1	0.443199	0.003304	6.92029	8.3e-05	0.00540687
XM_012178032.1	FUT5	1.0446	0.00251167	7.58106	8.93e-05	0.00571656
XM_015100929.1	LOC101114973	2.28243	0.00196883	9.6166	9.71e-05	0.00608028
XM_012102623.2	SORBS1	0.570588	0.00189167	8.0019	3.71e-05	0.00294322
NM_001202852.1	ITLN	222.725	0.0018785	16.4703	4.8e-12	3.58e-09
XM_004023073.2	CECR6	0.839866	0.00118167	8.61033	5.47e-06	0.000690231
XM_012177217.2	SVOPL	0.48096	0.000797167	9.09628	9.99e-06	0.00107652
XM_012178599.2	TMEM173	1.50454	0.000662333	9.21535	1.54e-05	0.00148327
XM_015101898.1	CRTC3	1.02356	0.0006165	10.2509	5.18e-05	0.00380115
XM_015102893.1	CPT1A	24.9042	0.0005295	15.1003	8.27e-06	0.000933808
XM_012102562.1	LOC101103439	1.4736	0.000512	9.8892	0.000154492	0.00870183
XM_012125963.2	ZDHHC21	0.622123	0.000475	10.167	0.000107036	0.00657152
XM_012187616.2	LOC101122496	0.197223	0.000278167	9.47551	5.58e-06	0.000699946
XM_012182413.2	MYO6	2.66372	0.000262833	13.2335	0.000147465	0.0083745
XM_012184449.2	RB1	0.664045	7.63e-05	12.4528	7e-06	0.000813252
XM_012178603.2	TMEM173	0.596216	6.68e-05	8.62715	3.4e-05	0.0027639
XM_015098999.1	CEP112	0.918121	3.95e-05	13.5636	5.16e-05	0.00379513
XM_012144392.2	PIKFYVE	0.259812	6.83e-06	10.8865	3.92e-09	1.57e-06
XM_012180304.2	MAPK10	0.26658	3.33e-06	13.9164	6.87e-05	0.00466806
XM_015096612.1	MAPK10	0.0596868	3.33e-06	11.8205	7.71e-07	0.000143885
XM_012144690.2	MAP2	0.234166	1.17e-06	12.3998	1.21e-05	0.00125189
XM_004017275.3	KIAA1109	0.288183	1.67e-07	12.1021	0.000182288	0.00976446
XM_012184180.2	LOC101113601	191.029	0	18.8417	8.23e-30	1.13e-25
XM_004002972.3	CSTA	164.123	0	19.4515	8.58e-24	4.92e-20
XM_004012802.2	HOXB13	53.8039	0	15.4543	4.52e-17	1.11e-13
XM_012101762.2	ANO5	35.1731	0	20.31	1.2e-35	4.14e-31
NM_001145188.1	NDUFA12	24.5835	0	17.9117	2.46e-05	0.00214787
XM_004002779.3	CLDN8	13.9189	0	13.4597	3.55e-10	1.81e-07
XM_015093148.1	GNE	13.566	0	18.0256	2.84e-27	1.96e-23
XM_015095334.1	HOXA13	13.4117	0	14.8813	4.51e-15	6.47e-12
XM_004021177.3	PLA2G10	12.0823	0	16.4069	2.32e-19	6.95e-16
XM_012179621.1	DNAJB14	11.0984	0	17.3777	4.36e-09	1.71e-06
XM_012169456.2	ST3GAL5	11.0673	0	17.865	5.39e-14	6.76e-11
XM_015100586.1	EGLN2	9.26059	0	14.7798	1.91e-05	0.00178107
XM_012177558.2	SLC26A2	8.86109	0	16.0667	4.07e-20	1.28e-16
XM_012102747.2	A4GNT	7.46693	0	14.9052	2.52e-14	3.21e-11
XM_012139930.2	STEAP3	7.00003	0	16.9334	1.27e-06	0.000212657
XM_004003898.3	B3GALT5	6.89675	0	17.1171	8.52e-13	7.43e-10
XM_012102029.2	AHNAK	6.33177	0	16.6509	1.4e-15	2.47e-12
XM_012145514.2	ABCA12	6.07217	0	18.7204	6.22e-17	1.43e-13
NM_001308565.1	ADIPOQ	5.72265	0	14.5978	3e-08	9.48e-06
XM_015095948.1	SNX2	5.14003	0	16.759	3.52e-05	0.00282219
XM_004002056.3	INSL5	5.05615	0	12.648	3.05e-08	9.51e-06
XM_012102756.1	A4GNT	4.3719	0	14.0215	3.21e-12	2.49e-09
XM_012100978.1	PPP1R10	3.9092	0	14.3357	2.62e-05	0.0022426
XM_015095473.1	SLC26A2	3.85555	0	14.8733	1.47e-05	0.00143911
XM_012189066.2	BPIFB1	3.82896	0	15.8755	2.73e-15	4.18e-12
XM_012141698.2	SATB2	3.82424	0	18.2016	2.32e-29	2.67e-25
XM_012104137.2	PLA2G10	3.26224	0	14.484	5.16e-13	4.74e-10
XM_004004699.3	CACNB4	3.15878	0	18.2903	1.78e-27	1.36e-23
XM_012141714.2	SATB2	3.10723	0	17.865	8.88e-14	1.03e-10
XM_004003001.2	TFRC	2.77283	0	14.8328	1.41e-05	0.00139557
XM_012141724.2	SATB2	2.71252	0	17.7031	3.03e-15	4.53e-12
XM_004020038.3	MYOF	2.65337	0	17.2748	2.78e-05	0.0023414
XM_012099657.2	LRRC31	2.56651	0	14.6393	8.57e-08	2.28e-05
XM_015092455.1	LSAMP	2.53982	0	19.3095	1.27e-34	2.92e-30
XM_012175211.2	C2CD5	2.41042	0	16.2008	4.83e-05	0.00359431
XM_012103862.2	B3GALT5	2.39463	0	15.4881	1.57e-09	6.78e-07
XM_004012536.3	FAM57A	2.32939	0	12.8049	0.000158298	0.00885449
XM_015093476.1	SATB2	2.28551	0	17.5476	4.96e-22	2.44e-18
XM_015093283.1	MFAP3L	2.23543	0	15.1869	6.58e-16	1.33e-12
XM_015100918.1	NCAM1	2.16949	0	18.0999	8.79e-28	7.57e-24
XM_015100917.1	NCAM1	1.95094	0	17.975	2.44e-28	2.4e-24
XM_015093093.1	ENTPD4	1.81349	0	14.4927	2.32e-05	0.00204746
XM_004011922.3	SLURP1	1.74538	0	9.91679	3.31e-06	0.000462708
XM_004017315.3	LOC101115905	1.73939	0	13.0325	2.09e-07	4.73e-05
XM_012177030.2	PTPRZ1	1.73292	0	16.8844	1.15e-11	7.81e-09
XM_012174281.2	NEXN	1.68215	0	14.9	0.000162121	0.00900135
XM_015094957.1	RIMKLB	1.60429	0	14.6382	1e-13	1.13e-10
XM_012182485.2	LRRFIP1	1.46038	0	15.3489	2.64e-07	5.82e-05
XM_015105078.1	KLHL13	1.43925	0	16.667	1.41e-08	4.92e-06
XM_004006967.3	ERC1	1.36062	0	16.9367	1.9e-08	6.25e-06
XM_004020045.3	PLCE1	1.35891	0	17.4186	1.58e-08	5.37e-06
XM_012181536.2	FAM214A	1.28079	0	15.2953	0.000115142	0.00694745
XM_012181527.2	WDR72	1.2359	0	16.663	5.1e-19	1.46e-15
XM_015092623.1	PLSCR4	1.20974	0	15.807	6.91e-05	0.00468726
XM_012180392.2	PROM1	1.17254	0	15.766	1.85e-07	4.28e-05
XM_012103890.2	B3GALT5	1.16651	0	14.457	1e-06	0.000175046
XM_012102580.2	FRA10AC1	1.14846	0	14.263	3.94e-05	0.00307861
XM_012103883.2	B3GALT5	1.13476	0	14.4855	8.05e-12	5.77e-09
XM_004003053.2	ADIPOQ	1.12127	0	12.3183	5.72e-06	0.000713204
XM_015100927.1	LOC101114973	1.07345	0	12.5629	3.15e-09	1.28e-06
XM_012178126.2	KIF3A	1.06547	0	15.0729	3.57e-06	0.000486667
XM_015094439.1	LOC101122183	1.05021	0	15.5122	0.000121719	0.00725951
XM_012097267.2	LPP	1.01122	0	18.169	2.61e-05	0.00223737
XM_004004565.2	HOXD10	0.991716	0	10.0553	3.23e-05	0.00265557
XM_015092978.1	KIAA0368	0.976914	0	15.2567	0.000166657	0.00915499
XM_004011195.2	WISP3	0.950143	0	12.3555	6.88e-08	1.87e-05
XM_012141753.2	SATB2	0.949627	0	16.182	9.73e-12	6.7e-09
XM_015095811.1	LOC105610484	0.894636	0	12.619	5.36e-07	0.000105869
XM_012187705.2	NCF2	0.8645	0	13.5263	9.04e-05	0.00575927
XM_012190052.2	TXNL4B	0.850146	0	11.1188	9.74e-06	0.00105601
XM_004016361.2	METTL15	0.848019	0	16.0522	5.55e-05	0.0040125
XM_012187475.2	LOC101110160	0.828808	0	13.5898	1.24e-05	0.00127179
XM_004021943.3	REPS2	0.811052	0	15.7772	1.02e-14	1.37e-11
XM_004002680.3	PVRL4	0.802575	0	12.1651	1.36e-08	4.81e-06
XM_015096994.1	CA12	0.786584	0	14.0415	1.67e-06	0.000261766
XM_012189001.2	ABI3BP	0.778227	0	16.2217	4.85e-05	0.00360758
XM_012181244.2	MGA	0.768916	0	15.3062	4.35e-10	2.19e-07
XM_015095333.1	JAZF1	0.742615	0	16.4009	1.89e-06	0.000291226
XM_015102373.1	SFMBT1	0.742149	0	14.6113	0.000116818	0.00703284
XM_015095003.1	ERC1	0.717033	0	15.9608	6.3e-05	0.00442614
XM_012104136.2	PLA2G10	0.714317	0	12.2196	3.26e-05	0.00267415
XM_015096064.1	SLC23A1	0.698784	0	11.8356	5.07e-06	0.000646822
XM_012102763.2	A4GNT	0.677292	0	13.076	9.97e-06	0.00107652
XM_004006324.3	KRT74	0.670408	0	11.0597	1.59e-06	0.000252605
XM_015101690.1	PIWIL3	0.666196	0	12.2658	1.82e-08	6.04e-06
XM_015095335.1	HOXA11	0.653266	0	10.6808	2.86e-07	6.21e-05
XM_012103839.1	SERPINB13	0.651604	0	11.228	3.62e-05	0.00289265
XM_012101140.2	TRIM38	0.650745	0	12.1711	5.46e-05	0.00396868
XM_012141762.2	SATB2	0.645168	0	15.6338	8.15e-05	0.00533818
XM_012148618.2	HSPB11	0.640407	0	12.9745	1.08e-05	0.00114951
XM_012189316.2	NCOA3	0.629144	0	14.7971	0.000183633	0.00982884
XM_015096063.1	SLC23A1	0.621196	0	11.6459	5.59e-05	0.00402766
XM_004004163.3	STMN4	0.607831	0	12.2763	2.61e-05	0.00223737
XM_012181243.2	MGA	0.601501	0	14.9828	1.15e-05	0.00120932
XM_012097594.2	GUCY1A3	0.588167	0	13.6562	1.28e-07	3.19e-05
XM_012181394.2	CA12	0.580854	0	13.6153	3.39e-06	0.000471172
XM_015092099.1	ZNF644	0.568236	0	14.1836	3.22e-05	0.00265521
XM_015094173.1	GARNL3	0.567382	0	15.0007	3.02e-07	6.51e-05
XM_012178350.2	BTNL9	0.565844	0	12.2867	2.57e-05	0.0022136
XM_012103324.2	KIAA1328	0.563969	0	16.3135	1.06e-15	1.91e-12
XM_012102627.2	SORBS1	0.561443	0	15.2868	1.49e-07	3.64e-05
XM_012181174.2	TUFT1	0.54284	0	13.1841	1.19e-05	0.00124219
NM_001166199.1	NCK1	0.531268	0	13.7097	3.39e-06	0.000471191
XM_012140794.2	STAT4	0.508881	0	14.2675	2.85e-05	0.00238786
XM_015101280.1	KIF2A	0.505244	0	13.5965	4.56e-08	1.35e-05
XM_012107656.2	LOC101118931	0.499041	0	12.55	2.14e-05	0.00191968
XM_015102491.1	NR2C2	0.49621	0	14.3389	1.28e-06	0.000213157
XM_012176185.1	RPAP2	0.492142	0	14.2807	1.43e-06	0.00023307
XM_012173394.2	DHX57	0.479847	0	13.4611	8.59e-05	0.00556257
XM_012106466.2	DMD	0.47198	0	16.0067	1.59e-11	1.04e-08
XM_012174567.2	ADGRL2	0.470434	0	15.0465	0.000141358	0.00811089
XM_012185413.1	RXRG	0.469216	0	13.0519	7.94e-06	0.000905696
XM_015097245.1	ME1	0.467201	0	15.1035	0.000132572	0.0077656
XM_012101993.2	SYT7	0.456005	0	12.4619	7.75e-07	0.000144381
XM_004022116.3	PORCN	0.444304	0	10.7401	0.000134755	0.00786009
XM_012099084.2	MARK3	0.442403	0	14.0929	2.66e-06	0.000387359
XM_015093412.1	ACVR1C	0.441377	0	13.7533	4.08e-06	0.000537566
XM_012179516.2	CASP6	0.437537	0	10.8044	0.000159638	0.00889876
XM_015103727.1	ZBTB7C	0.43596	0	14.6751	1.08e-06	0.000184591
XM_012097812.2	CIT	0.430971	0	14.6402	1.87e-05	0.00175
XM_012188108.2	PLCB4	0.427398	0	16.1083	5.9e-05	0.00417417
XM_015097077.1	FERMT2	0.416921	0	13.34	1.42e-07	3.49e-05
XM_012161746.2	TBC1D13	0.414864	0	11.2184	0.000108146	0.00662197
XM_012103910.2	B3GALT5	0.400874	0	12.9483	2.56e-05	0.0022136
XM_015092585.1	MME	0.394498	0	14.079	2.64e-06	0.000385686
XM_012181266.2	PLA2G4F	0.388245	0	10.7861	0.000132998	0.00777735
XM_012099358.2	CLASP2	0.385869	0	14.5558	5.82e-05	0.00414033
XM_012108118.1	LOC105605931	0.37968	0	8.82253	1.8e-05	0.00169366
XM_012175286.2	PIK3C2G	0.37257	0	15.8884	9.21e-08	2.42e-05
XM_004017439.3	SVOP	0.365353	0	13.1172	0.000111389	0.00677839
XM_012182469.2	ECHDC1	0.361997	0	12.7549	1.4e-05	0.00138929
XM_012178955.2	MCTP1	0.360294	0	15.6054	6.58e-06	0.000782397
XM_004015977.3	ANGPTL5	0.356785	0	10.9925	2e-07	4.54e-05
XM_015103777.1	TCF4	0.349571	0	14.6671	2.36e-05	0.00207538
XM_015101283.1	KIF2A	0.348757	0	13.0587	1.79e-07	4.21e-05
XM_012180067.2	CENPC	0.347675	0	13.7138	5.67e-05	0.00406461
XM_004012451.3	CCL16	0.339944	0	9.43358	1.49e-05	0.00144989
XM_012181421.1	ICE2	0.339279	0	12.9082	1.33e-05	0.00133912
XM_012103030.2	WDR11	0.338628	0	12.6912	0.000169997	0.00930134
XM_004012089.3	CCDC70	0.329719	0	9.97031	4.72e-05	0.00352086
XM_012188794.2	TMEM45A	0.329432	0	13.5499	1.09e-06	0.000185394
XM_004004717.2	GTDC1	0.315607	0	15.3488	0.000107383	0.00658115
XM_012106292.2	REPS2	0.314978	0	14.3354	5.23e-11	3.08e-08
XM_015092336.1	PVRL4	0.311581	0	10.8425	1.81e-07	4.23e-05
XM_015092337.1	PVRL4	0.308303	0	10.8288	1.86e-07	4.31e-05
XM_015092020.1	AK4	0.301302	0	13.2735	9.27e-05	0.00585545
XM_012099719.2	PRICKLE2	0.29843	0	15.167	0.000125818	0.00745239
XM_012187157.2	CDC42BPA	0.287699	0	14.8659	1.37e-05	0.00136754
XM_012098814.2	RALGAPA1	0.28666	0	14.3622	3.41e-05	0.00276705
XM_012180307.2	MAPK10	0.284623	0	15.3683	0.000137052	0.00794693
XM_012188106.2	PLCB4	0.282894	0	15.3222	1.25e-13	1.39e-10
XM_012103383.2	DTNA	0.280865	0	14.865	0.00016646	0.00915144
XM_012179486.2	ALPK1	0.278745	0	13.4851	1.49e-05	0.00144989
XM_015093053.1	KIF27	0.276032	0	12.791	0.000152765	0.00861162
XM_012189692.2	DBNDD1	0.275204	0	9.54124	0.000185555	0.00988564
XM_012107663.2	LOC101118931	0.268898	0	11.5516	6.19e-05	0.00435405
XM_012176291.2	CDK14	0.268499	0	15.6715	0.000106658	0.00656004
XM_012177447.2	NTNG1	0.264956	0	15.0309	1.13e-05	0.00119373
XM_004012529.3	TUSC5	0.262986	0	10.3161	6.65e-05	0.00458639
XM_015097441.1	HIVEP2	0.250174	0	13.9019	5.93e-05	0.00419271
XM_004022403.3	KLHL13	0.248884	0	15.1862	0.00014172	0.00811512
XM_012098790.2	AKAP6	0.24701	0	15.1276	8.68e-10	4.12e-07
XM_004002838.2	CADM2	0.240674	0	16.7239	2.4e-06	0.00035639
XM_015104850.1	SYTL5	0.230054	0	14.35	3.24e-05	0.00266588
XM_012098365.2	LRRC28	0.22539	0	13.9281	0.000141425	0.00811089
XM_012106455.2	DMD	0.223622	0	17.4115	4.67e-09	1.82e-06
XM_015099378.1	HHAT	0.219903	0	14.7958	2.58e-05	0.00221982
XM_012188260.2	CCDC7	0.216345	0	14.174	3.26e-05	0.00267415
XM_004020178.3	SORCS1	0.214467	0	15.3833	0.000101532	0.00629535
XM_015104582.1	KIAA1456	0.210804	0	10.4527	6.21e-07	0.000118453
XM_004017955.2	SLC24A4	0.209637	0	13.8523	6.74e-05	0.00462741
XM_012099666.2	FOXP1	0.207787	0	13.5752	6.34e-06	0.00076724
XM_012095034.2	NCCRP1	0.207296	0	8.9666	1.37e-05	0.00136416
XM_012098946.1	SLC24A4	0.205658	0	13.4717	0.000149487	0.00846143
XM_012174113.2	CEP83	0.205503	0	13.4057	9.93e-05	0.00619983
XM_012172314.2	PRKCE	0.203489	0	15.3057	0.00017953	0.00968571
XM_012182482.2	TPD52L1	0.199342	0	12.6744	4.4e-07	9.04e-05
XM_012182481.2	TPD52L1	0.199008	0	12.7296	1.41e-09	6.14e-07
XM_015103958.1	GRIFIN	0.193038	0	10.1287	6.57e-05	0.00453856
XM_012127295.2	ELAVL2	0.18962	0	12.4118	9.61e-07	0.000171009
XM_012098990.2	NAALADL2	0.180785	0	16.6414	1.53e-06	0.000244302
XM_012173165.2	SLC8A1	0.179648	0	13.5557	6.81e-05	0.00465331
XM_004018435.3	C19H3orf18	0.178915	0	9.19892	0.000112992	0.00686381
XM_012184689.2	PVRL4	0.176482	0	10.033	7.74e-05	0.00512943
XM_012182850.2	PTPRK	0.174893	0	14.8691	1.38e-05	0.00136754
XM_012104597.2	ZKSCAN5	0.174648	0	10.1738	2.13e-05	0.00191228
XM_012096238.2	TRIM44	0.171935	0	12.7307	3.5e-05	0.00281728
XM_004004744.3	DPP10	0.171556	0	15.6952	5.99e-06	0.000731684
XM_015104683.1	ANOS1	0.17111	0	13.3623	1.29e-07	3.19e-05
XM_012106453.2	DMD	0.1671	0	16.9862	7.59e-09	2.84e-06
XM_012097435.2	GAB1	0.165822	0	12.9171	6.84e-05	0.00466318
XM_015103453.1	TACC2	0.157223	0	13.6088	7.23e-05	0.00483683
XM_015094645.1	KRT79	0.151085	0	9.27344	6.41e-06	0.000770172
XM_012096608.2	DLG1	0.14946	0	13.8527	6.45e-05	0.00448545
XM_004016941.3	FAM159B	0.148993	0	10.1679	2.78e-05	0.00234302
XM_012177174.2	CALD1	0.145165	0	13.3204	9.11e-05	0.0057869
XM_012107510.2	KLHL4	0.144395	0	12.8224	0.000147618	0.00837628
XM_012101203.2	GPLD1	0.139695	0	11.4897	0.000100464	0.00624407
XM_012107350.1	NFYC	0.139015	0	11.3025	7.98e-05	0.00525082
XM_012105906.2	UNC5D	0.137719	0	14.8623	0.000175446	0.00952388
XM_015092632.1	TFDP2	0.136447	0	13.2124	3.84e-05	0.00301997
XM_012107025.2	DACH2	0.13348	0	14.9477	8.46e-07	0.000155853
XM_012127373.2	ELAVL2	0.133107	0	12.7124	1.86e-05	0.00174642
XM_015101525.1	INTU	0.129569	0	12.0117	4.42e-06	0.000575496
XM_015094135.1	FNBP1	0.124905	0	12.3502	6.63e-05	0.00457954
XM_012174667.2	TTLL7	0.116368	0	12.4799	1.37e-05	0.00136554
XM_015098850.1	EFCAB13	0.115816	0	13.8514	4.36e-06	0.000568905
XM_004016861.3	KCNIP1	0.114436	0	13.4544	7.77e-05	0.00514311
XM_012173627.2	DYSF	0.108765	0	13.1508	0.000104903	0.00646361
XM_015102200.1	NEK10	0.106574	0	13.3155	2.93e-10	1.51e-07
XM_015102751.1	PKHD1	0.10498	0	13.9793	9.95e-05	0.00620667
XM_012105318.2	USP54	0.0980258	0	12.2049	7.12e-05	0.00477985
XM_012181608.2	SHC4	0.0979012	0	12.3636	1.89e-06	0.0002907
XM_015097904.1	RGS22	0.097453	0	12.2106	1.03e-06	0.000178932
XM_012189360.2	BCAS1	0.0972715	0	11.7285	5.58e-05	0.00402305
XM_012177021.1	CPED1	0.0971808	0	13.4516	7.52e-05	0.00499999
XM_012106296.2	REPS2	0.0940238	0	12.6451	6.81e-05	0.00465331
XM_012178671.2	FGF1	0.0938947	0	11.8191	2.01e-06	0.000307034
XM_012159955.2	MB	0.0903892	0	9.18072	0.000139371	0.00803406
XM_004009904.2	AFM	0.0883698	0	9.46058	8.28e-05	0.00540366
XM_015105134.1	LOC101112115	0.0794032	0	14.1145	1.51e-06	0.00024242
XM_012189362.2	BCAS1	0.0793473	0	11.4307	6.57e-06	0.000782397
XM_012181864.2	GPHN	0.0787807	0	13.8898	0.000128671	0.00759986
XM_012100716.1	VEPH1	0.0777992	0	12.7482	0.000180694	0.00972405
XM_012169025.2	CTNNA2	0.0771203	0	15.1257	0.000133208	0.00778298
XM_015099207.1	DNM3	0.0720548	0	14.0314	2.44e-05	0.00213597
XM_012188262.2	CCDC7	0.0686055	0	12.5917	1.98e-05	0.00181886
XM_015103518.1	PTPRM	0.0636763	0	13.8262	2.93e-06	0.000422587
XM_012097075.2	IL1RAP	0.0586213	0	11.6847	4.96e-08	1.45e-05
XM_012174384.2	COL2A1	0.053202	0	9.20366	1.32e-05	0.00133619
XM_004020502.2	DLGAP1	0.0516767	0	13.5548	0.000119872	0.0071742
XM_012105414.2	MAT1A	0.048257	0	8.52839	5.35e-05	0.00391957
XM_015094320.1	WDPCP	0.046594	0	13.1511	4.38e-07	9.04e-05
XM_015104881.1	PFKFB1	0.0463915	0	11.1058	1.36e-05	0.00136312
XM_004012200.3	GPC5	0.0453062	0	14.6646	1.78e-05	0.00168458
XM_012184621.2	TEX26	0.0427518	0	9.01305	0.000169424	0.00928475
XM_004013592.3	BRINP3	0.042272	0	12.9325	1.29e-05	0.00130984
XM_012106279.2	GRPR	0.0408425	0	9.4747	1.3e-05	0.00131468
XM_012099338.2	CLASP2	0.0402528	0	11.2795	8.63e-07	0.000157629
XM_015093229.1	BNC2	0.0344012	0	11.7519	0.000162162	0.00900135
XM_012176553.1	PCLO	0.0343342	0	12.1264	8.99e-05	0.00575092
XM_012187604.2	LOC101122496	0.0341928	0	10.2987	3.84e-05	0.00301997
XM_012099580.2	LRRC34	0.031619	0	7.79981	3.8e-05	0.00300136
XM_015102113.1	ERC2	0.0188932	0	12.7188	2.04e-05	0.00185115
XM_015097859.1	RIMS2	0.0169998	0	11.8061	0.000100285	0.00624051
XM_012097091.2	IL1RAP	0.0151068	0	9.8392	5.36e-05	0.00392215

## Sheet: lncRNA_ANvsSE
ID	AN_FPKM	SE_FPKM	log2FoldChange	pvalue	padj
XR_001435082.1	934.528	1127.83	-0.225695	0.732029	1
TCONS_00211357	326.388	219.943	0.421628	0.636166	1
TCONS_00223467	227.416	1.65661	7.32462	9.35501e-06	0.00102512
TCONS_00207759	212.414	109.634	0.831365	0.357089	0.986373
TCONS_00211199	169.322	107.261	0.593398	0.473231	1
TCONS_00177479	154.221	0.0990723	10.7083	2.44493e-10	1.28566e-07
TCONS_00207630	142.036	189.098	-0.377754	0.648598	1
TCONS_00091137	133.694	123.006	0.0784898	0.913533	1
TCONS_00211187	122.938	54.1037	0.980293	0.386523	1
TCONS_00211194	114.786	66.2598	0.672463	0.437623	1
TCONS_00154418	109.567	83.7453	0.443442	0.572671	1
TCONS_00013176	109.313	150.967	-0.446588	0.63532	1
XR_001024167.1	104.718	41.8965	1.44093	0.15687	0.701833
TCONS_00257011	101.999	64.0488	0.798363	0.286308	0.915318
TCONS_00211363	90.6005	46.8885	0.854273	0.3155	0.946542
TCONS_00210846	87.9144	9.37529	3.27983	0.00014152	0.00811089
XR_001436294.1	84.8102	108.455	-0.318701	0.680496	1
XR_001023044.2	80.4134	74.1563	0.0992261	0.9256	1
XR_001044471.2	64.292	55.5595	0.286277	0.712894	1
TCONS_00170180	61.9667	84.1406	-0.386347	0.661175	1
XR_001024112.1	61.72	45.4594	0.52133	0.511625	1
TCONS_00017166	61.1735	48.7508	0.373409	0.590773	1
TCONS_00177474	58.209	0	18.2211	5.48133e-11	3.19989e-08
TCONS_00171051	53.6562	59.7898	-0.103823	0.893809	1
TCONS_00219354	53.3652	64.4058	-0.202561	0.817278	1
TCONS_00222937	53.0072	9.02143	2.54726	0.00268124	0.0644678
TCONS_00177472	52.1996	0	18.4136	1.91106e-06	0.000293196
TCONS_00188962	49.4282	50.4877	0.0491831	0.948126	1
XR_001025227.2	47.8544	68.1138	-0.458545	0.525718	1
XR_001022356.2	47.7661	1.03952	5.44709	0.00166241	0.046476
XR_173489.3	47.547	30.8225	0.742744	0.317725	0.948616
XR_001041583.1	43.1197	31.4818	0.539414	0.488832	1
XR_173083.2	41.8058	31.5588	0.460145	0.624796	1
XR_001436673.1	40.8684	44.75	-0.0458194	0.958436	1
XR_001034228.1	40.2143	43.5141	-0.0374499	0.963487	1
TCONS_00017554	39.532	27.8604	0.388302	0.702073	1
XR_001022338.1	39.0674	54.2017	-0.424988	0.535419	1
TCONS_00241898	38.4866	32.114	0.269192	0.752089	1
TCONS_00008039	38.4199	17.6777	1.1366	0.142236	0.670048
TCONS_00226899	33.4532	50.6321	-0.495954	0.527293	1
TCONS_00136972	32.7756	155.104	-2.27674	0.00196702	0.0521356
TCONS_00062356	31.1578	44.0138	-0.450014	0.61515	1
XR_001043498.1	29.321	33.2701	-0.055388	0.950022	1
TCONS_00198444	28.414	20.6028	0.667722	0.519394	1
TCONS_00070741	27.828	0	16.2418	1.45008e-18	3.84192e-15
TCONS_00257010	27.5974	26.2019	0.19049	0.874688	1
TCONS_00125493	25.8605	24.1679	0.197095	0.802066	1
XR_001040905.2	25.7796	53.3501	-0.90577	0.205344	0.800527
XR_001435793.1	25.1587	21.6417	0.283264	0.768676	1
TCONS_00008789	24.0007	33.3795	-0.422263	0.579276	1
XR_001436945.1	23.7392	14.4204	0.910737	0.443022	1
TCONS_00214389	23.511	23.5145	0.0786597	0.932856	1
XR_001435560.1	22.6256	26.5006	-0.16305	0.851191	1
TCONS_00091755	21.6149	10.859	1.08716	0.123756	0.625508
TCONS_00084995	21.5372	18.3697	0.308356	0.678855	1
TCONS_00034389	21.2893	163.299	-2.91325	0.000229675	0.01154
TCONS_00258604	19.189	6.57906	1.66196	0.123397	0.62438
TCONS_00220597	18.7346	3.72292	2.34544	0.0174948	0.202274
TCONS_00146794	18.7016	0	14.9182	0.00124088	0.0380502
TCONS_00015023	18.5892	3.22271	2.65593	0.220072	0.825162
XR_001036058.2	17.8711	41.4414	-1.08802	0.20294	0.796233
XR_001024168.1	17.7908	7.70985	1.28497	0.260661	0.88385
XR_001025464.1	17.7717	18.0786	0.0932608	0.929269	1
XR_001436378.1	17.5961	8.95669	1.00606	0.53856	1
XR_001434015.1	16.3927	1.35387	3.67203	0.00170019	0.0471494
XR_173492.2	16.3193	12.0268	0.546012	0.624398	1
TCONS_00257685	16.1493	6.45268	1.39911	0.245394	0.864753
TCONS_00246769	16.0335	16.7423	0.000938537	0.999151	1
TCONS_00149208	15.9237	0.0597847	8.27155	1.05965e-09	4.8023e-07
TCONS_00166775	15.6307	12.7191	0.360651	0.690126	1
XR_173148.2	15.5931	18.2016	-0.0941639	0.94673	1
TCONS_00093186	15.5374	20.9721	-0.400632	0.65698	1
TCONS_00015021	15.2894	7.51154	1.10117	0.159179	0.70693
TCONS_00254598	15.1509	0.519999	4.76865	0.00207159	0.0541976
TCONS_00014922	14.9975	4.00103	1.97562	0.00990713	0.145732
TCONS_00245455	14.949	26.2733	-0.788363	0.287843	0.916166
XR_001043353.2	14.844	18.7455	-0.298897	0.752308	1
TCONS_00156648	14.6926	3.15996	2.40048	0.161691	0.711798
TCONS_00022163	14.0478	23.5236	-0.693303	0.367543	0.992597
XR_001023051.1	13.5059	17.5564	-0.186099	0.895803	1
TCONS_00012180	13.4962	15.5942	-0.1334	0.868835	1
TCONS_00229643	13.0319	0	16.5912	9.0933e-10	4.23244e-07
TCONS_00028094	13.0267	21.2634	-0.737566	0.380512	1
TCONS_00258323	12.9881	1.55031	3.0856	0.0383251	0.32192
TCONS_00043538	12.8534	0.016111	9.63127	3.44694e-06	0.000476799
TCONS_00030059	12.585	8.81486	0.545793	0.60266	1
TCONS_00071048	12.4569	13.6123	-0.0257902	0.974697	1
TCONS_00232169	12.3554	0.564207	4.55002	0.000141528	0.00811089
TCONS_00257005	12.2692	8.14809	0.720995	0.409382	1
TCONS_00030935	12.1671	11.3144	0.154256	0.836298	1
TCONS_00088299	11.8503	18.3526	-0.591169	0.533828	1
TCONS_00038022	11.6154	16.7766	-0.421563	0.64096	1
TCONS_00214412	11.3928	16.7875	-0.363413	0.792923	1
TCONS_00158548	11.3863	24.6164	-1.0383	0.312849	0.94389
TCONS_00140335	11.2613	1.9261	2.53841	0.0014827	0.0428555
TCONS_00214644	11.2071	11.0094	0.0709057	0.929818	1
TCONS_00083345	11.1791	11.6511	0.0401777	0.954795	1
TCONS_00166641	10.6843	12.0606	-0.12079	0.898719	1
TCONS_00028099	10.5676	12.8183	-0.223849	0.822479	1
XR_001434230.1	10.5413	10.1881	0.103317	0.916624	1
TCONS_00211693	10.5412	8.44482	0.397583	0.707457	1
TCONS_00008040	10.4909	0.695764	4.09741	0.156696	0.701833
XR_001025581.2	10.3538	11.5618	-0.06134	0.960569	1
TCONS_00215248	10.1275	10.1217	0.0437585	0.972817	1
XR_001023088.2	10.0729	16.9419	-0.687274	0.425504	1
XR_001034198.2	9.9564	8.81887	0.298725	0.765917	1
TCONS_00094096	9.94021	17.3227	-0.78324	0.425135	1
XR_001038941.1	9.76073	21.8116	-1.07723	0.28215	0.909802
TCONS_00141200	9.68487	14.9669	-0.587212	0.571651	1
TCONS_00184100	9.64679	7.19116	0.52828	0.460423	1
XR_001025455.2	9.57856	0.619597	3.85984	0.0150071	0.186009
TCONS_00241897	9.36889	245.377	-4.76554	1.26794e-06	0.000212514
TCONS_00045075	9.35424	1.44652	2.81613	0.000397932	0.0171313
TCONS_00218434	9.26491	6.05745	0.611106	0.595818	1
XR_001021847.1	8.96534	7.81416	0.27198	0.792802	1
TCONS_00161121	8.94518	6.22311	0.59475	0.555752	1
TCONS_00192353	8.87473	6.90243	0.458299	0.844878	1
XR_001034230.1	8.66381	8.77557	0.027922	0.977346	1
TCONS_00014193	8.55159	2.5076	1.87785	0.163146	0.715006
XR_001435237.1	8.54494	7.00216	0.402635	0.698214	1
TCONS_00017350	8.41126	24.4462	-1.498	0.0502573	0.377868
TCONS_00185475	8.36976	6.04465	0.526919	0.577193	1
TCONS_00140142	8.24482	9.35179	-0.126498	0.866072	1
TCONS_00070740	8.18311	0.0122078	9.38851	5.87576e-06	0.000719596
XR_001025410.1	8.12341	19.7794	-1.25292	0.134963	0.653297
TCONS_00120775	8.06698	8.86791	-0.0671455	0.948473	1
XR_173257.3	8.06596	9.75161	-0.19706	0.832884	1
TCONS_00258221	8.05982	6.18567	0.450215	0.676217	1
TCONS_00137801	8.03935	0.35277	4.58788	0.00234645	0.0588888
XR_001434711.1	7.76145	6.41787	0.293873	0.73521	1
TCONS_00130609	7.74558	8.90336	-0.104697	0.916168	1
XR_001025525.2	7.70779	0.730689	3.49648	0.0260541	0.256065
TCONS_00192629	7.67166	9.06418	-0.164523	0.844297	1
TCONS_00162389	7.64006	7.42322	0.114746	0.909388	1
XR_001435743.1	7.6334	4.18859	0.905697	0.363185	0.989456
TCONS_00207056	7.62757	12.4576	-0.623209	0.461394	1
TCONS_00221036	7.41852	0.010195	9.40605	5.88121e-06	0.000719596
TCONS_00133120	7.40197	0	16.4428	2.18069e-12	1.75511e-09
TCONS_00151988	7.38275	4.76622	0.764166	0.392204	1
XR_001435662.1	7.28128	6.22076	0.194912	0.850411	1
TCONS_00234822	7.27937	6.30954	0.410496	0.750333	1
TCONS_00148780	7.26125	6.05066	0.298154	0.731135	1
TCONS_00165759	7.15454	8.37593	-0.179157	0.857164	1
XR_001434288.1	7.14197	5.59587	0.425884	0.625471	1
XR_001040309.2	7.13708	4.42857	0.719077	0.348806	0.978441
TCONS_00223469	7.12041	0.342792	4.40815	0.00104481	0.0336829
TCONS_00258343	7.00536	8.26286	-0.259194	0.79217	1
TCONS_00258177	6.97501	2.33493	1.65741	0.0915634	0.534302
TCONS_00074163	6.94324	4.76446	0.6154	0.441446	1
XR_001434748.1	6.87264	3.67765	1.02143	0.53761	1
TCONS_00074496	6.85581	5.26284	0.417962	0.676685	1
XR_173470.2	6.8164	7.14018	0.00725393	0.997911	1
TCONS_00253110	6.8034	8.64458	-0.236238	0.858008	1
TCONS_00192500	6.74555	5.11795	0.487346	0.615722	1
TCONS_00025748	6.74209	12.6207	-0.889905	0.375618	0.999413
TCONS_00063826	6.69341	5.80844	0.312607	0.734862	1
TCONS_00076883	6.5551	2.90248	1.25165	0.14882	0.68527
TCONS_00214414	6.53508	16.3146	-1.49139	0.43458	1
TCONS_00048434	6.52251	5.62907	0.265779	0.723331	1
TCONS_00013491	6.47606	1.24592	2.41996	0.0769524	0.485791
XR_001024822.2	6.46526	7.0403	-0.150255	0.937152	1
XR_001028124.1	6.41739	6.55849	0.0422495	0.96363	1
TCONS_00089315	6.40325	10.0821	-0.640465	0.515469	1
XR_001022529.2	6.34721	5.07352	0.354691	0.662046	1
TCONS_00256913	6.30292	3.51481	0.934307	0.391264	1
TCONS_00161540	6.3009	4.75996	0.565404	0.613363	1
TCONS_00202964	6.23561	4.64516	0.518652	0.560697	1
XR_001043815.2	6.21051	3.9669	0.767422	0.530859	1
TCONS_00172029	6.15665	6.07917	0.0482823	0.961853	1
XR_001434624.1	6.14911	3.30778	1.00377	0.370956	0.995401
XR_001044879.2	6.09227	2.02392	1.69199	0.08322	0.506735
TCONS_00109290	5.96	6.79143	-0.0812198	0.934207	1
TCONS_00151226	5.76047	7.04475	-0.260015	0.772299	1
TCONS_00036007	5.74313	6.03275	-0.0299358	0.969307	1
XR_001025558.1	5.70009	10.1768	-0.826009	0.379394	1
TCONS_00070738	5.66127	0.016139	8.64948	5.39732e-05	0.00393023
TCONS_00184702	5.6495	3.6934	0.630877	0.422036	1
TCONS_00257332	5.63851	0.925671	2.68148	0.014797	0.184389
TCONS_00020772	5.63758	2.24823	1.34637	0.13124	0.643779
TCONS_00051403	5.6319	0.211752	4.83894	3.63114e-05	0.00289843
TCONS_00176992	5.59003	3.75813	0.643615	0.558833	1
TCONS_00070739	5.40079	0	13.8873	1.51738e-10	8.23039e-08
XR_001041585.1	5.32303	12.2851	-1.2563	0.251716	0.8738
XR_001435064.1	5.31996	4.11751	0.439811	0.659297	1
TCONS_00192631	5.21563	5.28372	0.0562641	0.955255	1
TCONS_00213346	5.1535	1.03935	2.37798	0.118293	0.611675
TCONS_00113224	4.9677	4.27667	0.251754	0.798959	1
TCONS_00069532	4.94678	1.44287	1.9014	0.0817814	0.501656
TCONS_00026204	4.94261	3.87091	0.399789	0.702067	1
TCONS_00214383	4.9286	5.9587	-0.225314	0.81128	1
TCONS_00170802	4.90497	9.28391	-0.810178	0.296399	0.924885
TCONS_00141878	4.8512	0.90627	2.46574	0.0237957	0.242993
TCONS_00115836	4.84548	6.68186	-0.371058	0.714135	1
TCONS_00257843	4.83849	4.7312	0.0544987	0.957773	1
XR_001021676.2	4.83163	4.74936	0.0407439	0.965282	1
TCONS_00047897	4.82399	3.33952	0.562063	0.582698	1
TCONS_00234829	4.78226	3.2564	0.555027	0.647986	1
TCONS_00188094	4.76136	3.00313	0.76138	0.407303	1
TCONS_00182969	4.7335	0	11.7263	2.30775e-08	7.53422e-06
TCONS_00005604	4.73183	5.78643	-0.21121	0.781112	1
XR_001044876.1	4.719	3.85103	0.394689	0.708213	1
TCONS_00021390	4.64655	0.881058	2.44283	0.0226776	0.236406
TCONS_00184842	4.61295	4.14379	0.217838	0.834762	1
TCONS_00161591	4.60799	2.99222	0.718215	0.413734	1
TCONS_00028095	4.59902	7.81236	-0.724205	0.740357	1
TCONS_00259186	4.59368	3.25263	0.50873	0.7421	1
XR_001025372.2	4.5782	2.21485	0.836486	0.580924	1
TCONS_00202268	4.54436	0.0128822	8.54575	0.00054631	0.0213098
TCONS_00256170	4.50994	5.08793	-0.130933	0.897758	1
TCONS_00170250	4.50767	2.47614	0.888902	0.4178	1
TCONS_00223466	4.50355	0	14.1819	0.000151363	0.00854658
TCONS_00142713	4.49184	0.406282	3.50763	0.00421675	0.0860324
TCONS_00074341	4.47375	6.60649	-0.473781	0.532953	1
TCONS_00049632	4.47136	5.72475	-0.294856	0.717158	1
TCONS_00234538	4.45377	1.53376	1.60383	0.0587922	0.414593
TCONS_00184220	4.43142	5.17024	-0.134197	0.875285	1
TCONS_00161362	4.4211	0.419312	3.37078	0.0114367	0.158741
TCONS_00210078	4.41014	5.01348	-0.0987551	0.921365	1
TCONS_00198968	4.38657	5.76898	-0.325038	0.741151	1
TCONS_00097833	4.34624	4.90906	-0.108577	0.916232	1
TCONS_00102290	4.33989	0	15.4707	8.79891e-06	0.000980137
TCONS_00151228	4.33958	1.82957	1.41076	0.40303	1
TCONS_00082526	4.31766	3.11293	0.537562	0.677483	1
TCONS_00189039	4.29617	4.34858	0.0296415	0.976767	1
TCONS_00258190	4.2884	2.72954	0.732532	0.487693	1
TCONS_00045955	4.28806	1.67265	1.39663	0.16252	0.713353
TCONS_00192333	4.27846	3.01197	0.845154	0.78369	1
TCONS_00137795	4.25617	0.294025	3.88519	0.0249291	0.249493
TCONS_00181225	4.20024	3.28436	0.399865	0.624305	1
TCONS_00219699	4.19564	3.8576	0.204395	0.823982	1
TCONS_00137800	4.19116	0.935779	2.33259	0.0746032	0.477847
TCONS_00047344	4.18179	3.64108	0.196321	0.848533	1
XR_001025177.2	4.15909	8.22066	-0.87708	0.225322	0.83467
TCONS_00030125	4.15437	2.442	0.869762	0.49837	1
TCONS_00026671	4.11933	0.822615	2.38804	0.046351	0.360254
TCONS_00050511	4.11168	3.63976	0.284241	0.782705	1
XR_001025553.2	4.07668	5.33562	-0.349122	0.736199	1
TCONS_00258667	4.06312	5.36275	-0.401696	0.72435	1
TCONS_00080877	4.0428	2.74476	0.687758	0.369781	0.994547
XR_001022530.2	4.02081	5.13325	-0.27117	0.804827	1
TCONS_00177577	4.01206	2.24767	0.864097	0.520119	1
XR_001025089.2	4.00549	0.397886	3.37959	0.00439656	0.0882978
TCONS_00028098	3.97527	5.77788	-0.560154	0.580348	1
TCONS_00258958	3.96497	12.3214	-1.58809	0.12614	0.631625
TCONS_00232177	3.93219	0.384688	3.45941	0.00672753	0.115673
XR_001435559.1	3.91082	1.42258	1.50401	0.210816	0.810633
TCONS_00214416	3.89928	0.515496	2.98087	0.189743	0.771132
TCONS_00088300	3.87661	0	10.6341	0.0159537	0.192332
TCONS_00000434	3.82579	0.711356	2.45475	0.00400395	0.0830661
TCONS_00258430	3.81865	1.73274	1.27501	0.313091	0.944249
TCONS_00247751	3.80836	1.2037	1.78679	0.0434128	0.346528
TCONS_00110865	3.77867	1.4591	1.46479	0.0733395	0.473489
TCONS_00055397	3.76977	3.40642	0.190378	0.842703	1
TCONS_00240309	3.76497	1.09637	1.86212	0.101799	0.566211
TCONS_00258666	3.76346	2.28324	0.830839	0.501841	1
TCONS_00041108	3.74015	3.23207	0.261305	0.786734	1
TCONS_00212398	3.72403	0.739178	2.45176	0.0950069	0.546174
TCONS_00256206	3.72126	1.27501	1.61116	0.161411	0.711086
TCONS_00050615	3.71341	1.30035	1.65689	0.12684	0.63327
TCONS_00017677	3.71211	8.6864	-1.27839	0.245797	0.865289
TCONS_00207058	3.71034	0	13.9464	0.0024361	0.060408
TCONS_00160869	3.70482	1.42338	1.37048	0.572736	1
TCONS_00068915	3.68959	0.525005	2.82615	0.048416	0.370041
TCONS_00038012	3.68903	0	16.6916	0.000433404	0.0181052
TCONS_00004044	3.68187	3.78118	-0.00938394	0.994433	1
TCONS_00019248	3.6699	5.5061	-0.513588	0.475951	1
TCONS_00067200	3.66951	3.65993	0.0784579	0.942983	1
TCONS_00204994	3.65337	3.12535	0.33772	0.759517	1
TCONS_00196025	3.62714	7.29183	-0.944557	0.351558	0.980982
XR_001025554.1	3.62417	4.54931	-0.288945	0.791345	1
TCONS_00151227	3.60927	6.72817	-0.814462	0.39308	1
TCONS_00214417	3.58515	2.05054	0.678961	0.841634	1
TCONS_00194318	3.58186	1.98051	0.980274	0.365348	0.99083
TCONS_00120765	3.56676	3.42558	0.12049	0.915267	1
TCONS_00240086	3.5518	6.66428	-0.822865	0.384366	1
XR_001435404.1	3.54964	3.55966	-0.0041925	0.997574	1
TCONS_00217407	3.50586	5.44292	-0.568055	0.579481	1
TCONS_00038264	3.46288	0.662181	2.45726	0.0291149	0.273109
XR_001034881.2	3.452	5.35078	-0.614189	0.561978	1
TCONS_00071249	3.43578	3.55564	-0.0220536	0.983519	1
TCONS_00058709	3.42873	2.02877	0.76917	0.45697	1
TCONS_00068916	3.42794	0.824325	2.11225	0.0826423	0.504649
XR_001025439.2	3.42526	3.5022	-0.00223189	0.998771	1
TCONS_00172187	3.42215	2.8526	0.300753	0.771565	1
TCONS_00082157	3.42171	0.187152	4.2484	0.030469	0.280638
TCONS_00076240	3.41113	1.58297	1.18095	0.265841	0.890156
TCONS_00170866	3.39312	3.78899	-0.0739757	0.923111	1
TCONS_00244896	3.36289	3.76315	-0.0928306	0.931927	1
TCONS_00259312	3.36168	0.378211	3.23354	0.151882	0.691461
TCONS_00255316	3.36129	2.1197	0.737589	0.505654	1
TCONS_00161159	3.3464	2.32263	0.67294	0.409334	1
TCONS_00097340	3.28798	4.18662	-0.267855	0.753763	1
TCONS_00195239	3.28306	1.96818	0.890805	0.554986	1
TCONS_00080892	3.27554	1.44541	1.25133	0.251005	0.872522
TCONS_00015716	3.27251	3.02127	0.185985	0.867103	1
TCONS_00252391	3.26087	3.98075	-0.246937	0.818925	1
TCONS_00210808	3.25568	2.9358	0.185248	0.847357	1
TCONS_00144008	3.24614	4.10985	-0.168111	0.911325	1
TCONS_00195238	3.23794	3.51548	0.0644226	0.951652	1
TCONS_00093459	3.22842	3.62322	-0.111951	0.909823	1
TCONS_00171958	3.21095	3.40577	-0.0611162	0.953665	1
TCONS_00230959	3.20595	10.8579	-1.53331	0.1558	0.699345
XR_001435942.1	3.1983	2.53056	0.314126	0.744195	1
TCONS_00043660	3.19592	1.25154	1.37209	0.0746564	0.477884
XR_001436947.1	3.17952	2.58803	0.339484	0.757985	1
TCONS_00214196	3.17446	2.70248	0.266508	0.712304	1
TCONS_00129399	3.16687	4.37877	-0.464537	0.532824	1
TCONS_00218341	3.16198	0.0401245	6.39699	0.000720531	0.0259595
TCONS_00050530	3.15455	8.04255	-1.33639	0.451506	1
TCONS_00171740	3.14614	3.15904	0.0719063	0.926788	1
TCONS_00165211	3.11858	1.40321	1.13968	0.245396	0.864753
TCONS_00098537	3.11804	2.82407	0.191959	0.831245	1
TCONS_00201785	3.11004	2.10698	0.603039	0.523815	1
TCONS_00070138	3.10549	0.643334	2.35236	0.0809419	0.499084
TCONS_00232108	3.10092	2.14385	0.491664	0.715726	1
TCONS_00192381	3.09862	0.0521118	5.84731	0.00849976	0.132649
TCONS_00258342	3.09498	4.98308	-0.594893	0.630485	1
XR_001436955.1	3.08979	3.26255	-0.0590882	0.954371	1
TCONS_00254603	3.08558	0.0547735	5.44245	0.0106248	0.151944
TCONS_00204777	3.08494	0.740141	2.10897	0.0620923	0.428629
XR_001435960.1	3.08182	2.33391	0.427816	0.707517	1
XR_001043719.1	3.07305	2.2732	0.508457	0.635174	1
TCONS_00059321	3.06643	4.97071	-0.667708	0.533269	1
TCONS_00210922	3.05453	1.86358	0.703444	0.455311	1
TCONS_00112568	3.03711	1.03128	1.60915	0.0600891	0.420394
XR_001040906.2	3.03708	7.03111	-1.22613	0.122725	0.623268
XR_001039955.2	3.02204	2.03259	0.609105	0.564254	1
TCONS_00062863	3.02037	1.998	0.651945	0.443937	1
TCONS_00071246	3.01752	3.31882	-0.124463	0.90695	1
XR_001436318.1	2.99914	3.08029	0.000721392	0.999457	1
TCONS_00255310	2.99618	0.365451	3.10789	0.0212996	0.226904
TCONS_00205953	2.99257	3.64182	-0.190539	0.858517	1
TCONS_00218432	2.98604	0.808825	1.92505	0.287776	0.916166
TCONS_00091222	2.97856	0.179416	3.98285	0.0196771	0.216323
TCONS_00092468	2.97364	1.68904	0.880124	0.338334	0.968923
TCONS_00206893	2.95573	1.44692	1.14721	0.361477	0.98781
TCONS_00192587	2.94742	2.92056	0.0924184	0.93244	1
TCONS_00102167	2.94695	1.78909	0.738298	0.498125	1
TCONS_00001712	2.94605	1.89178	0.756557	0.356599	0.986044
TCONS_00218331	2.9442	2.24574	0.424448	0.686132	1
TCONS_00174682	2.93977	0.289981	3.39128	0.0065116	0.113021
TCONS_00207395	2.93721	1.03736	1.41844	0.325434	0.956106
TCONS_00029881	2.93577	3.00787	0.0337464	0.964806	1
TCONS_00168805	2.91874	1.50921	1.06444	0.71923	1
TCONS_00068401	2.91291	3.5466	-0.219956	0.779998	1
TCONS_00197625	2.90959	0.27431	3.32952	0.0460219	0.358945
XR_001044974.1	2.90925	2.60551	0.217305	0.844761	1
TCONS_00210617	2.90161	0.63018	2.28452	0.0437792	0.348282
TCONS_00171166	2.89152	11.6648	-1.92765	0.0745148	0.477615
XR_001038979.1	2.88834	3.39798	-0.145239	0.89485	1
TCONS_00255632	2.88245	1.70627	0.85211	0.574725	1
XR_001435779.1	2.87828	0.00478983	9.122	0.00744554	0.122551
TCONS_00088332	2.87398	1.71234	0.785075	0.511733	1
TCONS_00110867	2.87371	1.00267	1.58454	0.143619	0.672899
TCONS_00152091	2.86662	0.714935	2.00477	0.561577	1
TCONS_00165438	2.86499	3.21305	-0.0948298	0.931999	1
TCONS_00049551	2.86329	0.169442	4.20658	0.000270528	0.0130774
TCONS_00139495	2.86258	3.69635	-0.299308	0.76514	1
TCONS_00254811	2.85782	0.342443	3.0987	0.0997766	0.560458
TCONS_00019060	2.85418	3.16909	-0.0558062	0.955681	1
TCONS_00009476	2.84	0.233647	3.73536	0.0083487	0.131124
TCONS_00180187	2.83671	2.02771	0.541634	0.524874	1
TCONS_00235478	2.83097	4.04945	-0.503364	0.58966	1
TCONS_00043775	2.81295	0.069443	5.65202	0.0248758	0.249069
TCONS_00258429	2.81208	1.74902	0.756447	0.486549	1
TCONS_00212389	2.80747	0.412888	2.80943	0.0189039	0.211536
TCONS_00231628	2.77967	3.97554	-0.347755	0.744819	1
TCONS_00029948	2.77197	3.45906	-0.240249	0.818874	1
TCONS_00158533	2.75829	3.29098	-0.220828	0.821953	1
TCONS_00254998	2.74951	5.86152	-1.03555	0.340881	0.97164
XR_001038982.2	2.73561	3.18348	-0.0809018	0.917189	1
XR_001040284.1	2.72529	3.07879	-0.0610706	0.959518	1
TCONS_00205226	2.72257	3.67689	-0.3656	0.705752	1
TCONS_00155617	2.72049	2.76998	0.0405717	0.967205	1
TCONS_00057629	2.71912	1.61353	0.888326	0.42331	1
TCONS_00006472	2.69636	4.63862	-0.771336	0.444405	1
XR_001035023.2	2.68162	2.85156	-0.0249974	0.973426	1
XR_001436137.1	2.68102	3.04954	-0.0597371	0.945317	1
TCONS_00152452	2.67992	5.30968	-1.02427	0.272308	0.898766
TCONS_00207085	2.67594	0.824162	1.63332	0.209971	0.809528
TCONS_00047606	2.66284	1.4866	0.78367	0.489383	1
TCONS_00089557	2.66054	3.39805	-0.294349	0.758496	1
TCONS_00192378	2.64631	1.37098	0.939833	0.662714	1
TCONS_00154294	2.64192	1.82875	0.586723	0.674931	1
TCONS_00192379	2.63961	1.95734	0.348967	0.849286	1
TCONS_00001417	2.63713	0.288406	3.26262	0.00479381	0.093264
TCONS_00253709	2.6206	1.98828	0.555249	0.596583	1
TCONS_00256492	2.61244	1.08769	1.50201	0.410285	1
TCONS_00121294	2.5971	0.0189643	7.27099	0.00124746	0.0381584
TCONS_00224779	2.59437	2.46251	0.126343	0.905666	1
TCONS_00230196	2.59142	6.90074	-1.33574	0.203731	0.797717
TCONS_00137797	2.57061	0.221391	3.69115	0.000684024	0.0250722
TCONS_00156810	2.56823	0.416562	2.63544	0.00986742	0.145396
TCONS_00258629	2.564	1.64545	0.735572	0.506814	1
TCONS_00056227	2.56075	2.18967	0.313683	0.742222	1
TCONS_00161715	2.55138	2.62934	0.0110051	0.99195	1
TCONS_00030124	2.54767	4.0236	-0.61324	0.570925	1
TCONS_00160868	2.53617	4.99298	-0.84749	0.601738	1
TCONS_00119465	2.53272	3.42613	-0.346148	0.756823	1
TCONS_00159208	2.52544	0	17.4154	2.39751e-22	1.27042e-18
TCONS_00156566	2.51529	1.92411	0.452872	0.598635	1
XR_173471.2	2.50419	2.13231	0.327765	0.904398	1
XR_001434699.1	2.5041	1.05039	1.27057	0.231381	0.842534
TCONS_00256573	2.4993	3.5337	-0.410752	0.705328	1
XR_001042036.2	2.49654	1.83306	0.53642	0.619023	1
XR_001039480.1	2.49344	1.45491	0.824177	0.471498	1
TCONS_00072793	2.4856	2.78449	-0.107206	0.910967	1
XR_001434415.1	2.48545	4.63625	-0.815454	0.387942	1
TCONS_00196209	2.47638	0	15.5686	9.44732e-07	0.000169476
TCONS_00217456	2.47394	7.26073	-1.53111	0.24408	0.862198
TCONS_00192514	2.45874	0.879772	1.54345	0.219403	0.824513
TCONS_00253111	2.45574	0	9.86528	0.0232656	0.23975
XR_001434417.1	2.45524	0.065969	5.29361	0.00236827	0.0591946
TCONS_00013802	2.43511	5.84069	-1.2445	0.253505	0.876095
TCONS_00219498	2.43417	2.33393	0.110862	0.910706	1
TCONS_00132665	2.42977	3.25347	-0.368014	0.725916	1
XR_001434130.1	2.42437	2.9574	-0.197401	0.777254	1
TCONS_00060130	2.42404	3.08139	-0.260171	0.801447	1
TCONS_00111468	2.42343	1.708	0.470403	0.67552	1
TCONS_00224976	2.42061	0.468927	2.50436	0.00271098	0.0647983
TCONS_00005723	2.40822	1.74265	0.501399	0.647603	1
TCONS_00202482	2.40642	2.4292	0.0835107	0.937447	1
TCONS_00063439	2.40462	2.71522	-0.169242	0.866218	1
TCONS_00047342	2.40319	2.2554	0.180088	0.868979	1
TCONS_00253040	2.40096	0.0459233	5.70367	0.000595971	0.0227069
TCONS_00192154	2.40061	0.944486	1.33569	0.205132	0.800258
TCONS_00005417	2.39873	2.60755	-0.000512518	0.999841	1
TCONS_00060127	2.39602	0.541661	2.07657	0.111684	0.593128
XR_001029861.2	2.39302	2.9166	-0.1823	0.866696	1
XR_001023084.2	2.38682	2.64957	-0.0706417	0.948396	1
TCONS_00234830	2.38595	1.87542	0.512716	0.634011	1
TCONS_00210697	2.38509	0.454195	2.53455	0.0562765	0.403443
XR_173197.3	2.3628	1.79061	0.357216	0.773868	1
TCONS_00055460	2.35135	1.45428	0.743329	0.466969	1
TCONS_00192380	2.35131	0.514825	2.36588	0.384673	1
XR_001040298.1	2.34303	3.25843	-0.378967	0.69534	1
TCONS_00149207	2.33778	0.483266	2.06225	0.0334591	0.296179
TCONS_00099338	2.33725	2.54419	-0.126642	0.884447	1
XR_001028529.2	2.32001	2.25214	0.165484	0.84975	1
TCONS_00193449	2.31961	2.76642	-0.261462	0.808225	1
TCONS_00088995	2.31845	2.65258	-0.166394	0.87791	1
TCONS_00140164	2.30476	0.221532	3.47661	0.0193733	0.214454
XR_001045234.2	2.30413	2.72672	-0.24496	0.823131	1
TCONS_00215360	2.2995	1.66044	0.55094	0.57655	1
TCONS_00140163	2.29055	0.337977	2.72148	0.0296393	0.276327
TCONS_00053498	2.2725	2.90255	-0.315629	0.703448	1
TCONS_00233531	2.27024	0.86409	1.48192	0.263418	0.886896
TCONS_00010033	2.26049	0.379722	2.61813	0.0280229	0.266554
TCONS_00258917	2.2581	2.09013	0.15361	0.886499	1
TCONS_00252392	2.25584	4.51484	-0.900833	0.407771	1
TCONS_00253253	2.2547	1.2679	0.79841	0.461066	1
TCONS_00033425	2.24753	1.82088	0.356807	0.741888	1
TCONS_00028097	2.22647	16.9219	-2.74406	0.207788	0.805677
TCONS_00070194	2.22034	2.61414	-0.206669	0.84661	1
TCONS_00094683	2.21887	1.39451	0.726991	0.489883	1
TCONS_00248074	2.21808	0.054593	5.39345	0.154817	0.696676
TCONS_00125275	2.206	2.3786	-0.0247993	0.983281	1
TCONS_00180201	2.2007	1.08814	1.23228	0.487844	1
TCONS_00258428	2.19759	0.550183	2.04755	0.0750179	0.479278
TCONS_00247704	2.18672	2.22883	0.0539956	0.948165	1
TCONS_00102286	2.18061	7.43275	-1.84194	0.0690826	0.455957
TCONS_00117001	2.17982	2.44869	-0.0833074	0.93907	1
TCONS_00129406	2.16985	2.73228	-0.328482	0.742219	1
TCONS_00155225	2.16345	0.944813	1.18107	0.316759	0.947898
TCONS_00003303	2.15956	0.75148	1.59964	0.157562	0.703194
TCONS_00124114	2.1528	2.05171	0.0914244	0.932169	1
TCONS_00033143	2.14943	1.64476	0.395215	0.63702	1
TCONS_00207054	2.1436	2.31902	-0.0402044	0.974319	1
XR_001045166.1	2.14119	2.23843	-0.0138237	0.989866	1
TCONS_00196256	2.13858	0.884111	1.38022	0.225775	0.835179
TCONS_00197981	2.13216	0.0655302	5.13263	0.000673982	0.0247898
TCONS_00212391	2.12967	1.06639	1.13594	0.325121	0.95584
TCONS_00146886	2.12292	1.9819	0.145225	0.881919	1
XR_001022281.1	2.12128	1.93295	0.245857	0.848697	1
TCONS_00169984	2.11905	1.33955	0.729151	0.505669	1
TCONS_00258918	2.11544	1.58106	0.45276	0.679121	1
TCONS_00218256	2.10473	2.03928	0.0936225	0.919111	1
TCONS_00213968	2.10392	2.26098	-0.0782817	0.941237	1
TCONS_00228654	2.1039	1.84948	0.170307	0.876326	1
TCONS_00009189	2.10022	0.0530048	5.2965	0.151129	0.690044
TCONS_00119329	2.09816	1.49641	0.533482	0.614686	1
TCONS_00011279	2.09083	2.41573	-0.14368	0.86335	1
TCONS_00000862	2.08875	0.487814	2.5509	0.374091	0.99805
XR_001435782.1	2.08772	1.47859	0.55603	0.615004	1
TCONS_00170798	2.07963	0.325284	2.77909	0.0472926	0.364856
XR_001435075.1	2.07703	1.4772	0.507465	0.59453	1
TCONS_00202874	2.07451	0.212901	2.90019	0.35831	0.986373
TCONS_00259529	2.07188	0.26954	2.97803	0.44798	1
TCONS_00217405	2.06932	3.87537	-0.876328	0.402022	1
TCONS_00186234	2.06179	2.39389	-0.1545	0.840996	1
TCONS_00093366	2.05013	2.21852	-0.0353051	0.973016	1
TCONS_00132649	2.04898	1.87855	0.124396	0.874373	1
TCONS_00154819	2.04796	2.37398	-0.104513	0.900628	1
TCONS_00255183	2.04667	1.19835	0.880388	0.43178	1
XR_001043352.2	2.0411	2.63479	-0.273599	0.798648	1
TCONS_00072795	2.03225	1.14831	0.819817	0.436191	1
TCONS_00059135	2.02293	2.18305	-0.0457585	0.966493	1
TCONS_00060926	2.01918	2.13937	-0.0494761	0.954795	1
TCONS_00210996	2.00905	0.937281	0.752801	0.714848	1
TCONS_00231793	2.00538	2.43288	-0.25679	0.805259	1
TCONS_00000245	2.00287	2.32824	-0.168666	0.85314	1
TCONS_00188744	2.00146	1.71475	0.33783	0.787369	1
TCONS_00103805	1.9986	1.87824	0.118088	0.917214	1
TCONS_00232450	1.98532	0.833493	1.23709	0.188138	0.767188
TCONS_00210847	1.98395	0.483138	2.29545	0.0149346	0.185435
TCONS_00161088	1.98319	0.0551518	5.08527	0.000142835	0.00815865
TCONS_00112243	1.97426	1.9521	0.0764839	0.945436	1
TCONS_00256207	1.96504	0.856526	1.22336	0.359071	0.986373
TCONS_00220817	1.96406	1.23618	0.79696	0.460042	1
TCONS_00220122	1.95994	1.50814	0.486492	0.648253	1
TCONS_00176287	1.95874	0.850016	1.20419	0.198281	0.787743
TCONS_00009230	1.95735	0.889167	1.26683	0.267629	0.892481
XR_001045145.2	1.95324	0.442755	2.24136	0.0982369	0.55596
TCONS_00145099	1.95037	2.48959	-0.287031	0.789791	1
TCONS_00219027	1.94922	1.94408	0.036689	0.980927	1
TCONS_00166276	1.94707	1.78773	0.179591	0.866971	1
TCONS_00046457	1.93174	1.08132	1.00492	0.501378	1
TCONS_00122623	1.93173	1.55448	0.343449	0.69807	1
TCONS_00206615	1.92998	2.48373	-0.229726	0.831231	1
TCONS_00175120	1.92837	1.76323	0.192044	0.824588	1
TCONS_00202875	1.92671	1.85292	0.26236	0.837585	1
TCONS_00060247	1.9125	1.90203	0.0230722	0.986335	1
XR_001022833.1	1.91134	1.29456	0.577151	0.620478	1
TCONS_00147077	1.91008	0.682149	1.47944	0.064711	0.439319
TCONS_00139496	1.90995	2.70923	-0.368264	0.722116	1
TCONS_00084993	1.90734	0.992266	0.951004	0.3516	0.980982
TCONS_00218530	1.90016	1.96485	-0.00928594	0.993385	1
TCONS_00232175	1.89771	0.152232	3.66418	0.0222893	0.233701
TCONS_00118351	1.89131	1.20324	0.690478	0.529595	1
TCONS_00238624	1.8906	1.36232	0.523185	0.50064	1
TCONS_00170959	1.88226	1.37414	0.485307	0.6532	1
TCONS_00148093	1.8817	0.682045	1.48635	0.0976998	0.55415
XR_001040065.2	1.87576	2.56907	-0.410957	0.710198	1
XR_001436342.1	1.87018	1.31422	0.498068	0.679681	1
TCONS_00221192	1.86881	1.41796	0.473683	0.658328	1
XR_001040480.2	1.86519	1.97367	-0.0746583	0.942449	1
TCONS_00217491	1.85463	1.91894	-0.0132432	0.992196	1
TCONS_00137197	1.85056	2.20198	-0.226438	0.843605	1
XR_001039124.2	1.84458	1.57509	0.329582	0.761731	1
TCONS_00061699	1.84195	1.46945	0.325701	0.772744	1
TCONS_00242868	1.83398	1.5338	0.198851	0.840854	1
TCONS_00110208	1.8328	1.2241	0.656867	0.503882	1
TCONS_00013801	1.83134	0.00527083	8.37937	0.0325643	0.291214
TCONS_00169020	1.82485	1.87607	-0.0222586	0.983094	1
TCONS_00215311	1.82472	3.1856	-0.741735	0.459346	1
TCONS_00100158	1.82423	0.425688	2.15194	0.052189	0.384749
TCONS_00206284	1.812	2.00982	-0.0732415	0.935279	1
XR_001021536.2	1.81038	2.96395	-0.737329	0.453759	1
TCONS_00212152	1.80994	2.03383	-0.117869	0.897271	1
TCONS_00161152	1.80957	1.22881	0.64888	0.516154	1
TCONS_00124464	1.80278	1.65861	0.202394	0.849891	1
TCONS_00058837	1.79964	0.93788	1.02898	0.332532	0.962807
TCONS_00117458	1.79915	5.02703	-1.41323	0.162187	0.712664
XR_001021824.2	1.7979	0.257792	2.54297	0.0582811	0.41215
TCONS_00085521	1.79675	0.81051	1.01822	0.537345	1
TCONS_00112569	1.79433	0.992669	0.920959	0.385382	1
TCONS_00110687	1.79124	2.15696	-0.232109	0.763534	1
XR_001042902.1	1.78818	3.43863	-0.862795	0.42827	1
XR_001041729.1	1.78658	2.9989	-0.718131	0.513984	1
TCONS_00182833	1.78333	1.68272	0.0996494	0.927307	1
TCONS_00259473	1.78319	0.804667	1.00024	0.686219	1
TCONS_00026944	1.7752	3.78851	-1.00741	0.345939	0.976674
TCONS_00142907	1.77501	0.821738	1.17626	0.290063	0.918301
TCONS_00184056	1.7733	0.0657922	4.89607	0.00270393	0.0647421
TCONS_00231909	1.77139	1.24147	0.570691	0.597328	1
TCONS_00047507	1.7674	0.0898195	4.48505	0.0122	0.16524
TCONS_00192687	1.75652	1.75292	0.0353661	0.975283	1
TCONS_00155488	1.75155	2.5952	-0.561151	0.560002	1
TCONS_00196687	1.74933	0.547933	1.64551	0.180501	0.751253
TCONS_00088540	1.74694	1.87021	-0.0378734	0.973234	1
XR_001038917.1	1.74566	0.952207	0.936878	0.399645	1
TCONS_00104510	1.73934	2.23826	-0.324204	0.75316	1
TCONS_00227622	1.73761	0.137105	3.75497	0.00271224	0.0648059
XR_001022452.2	1.73642	1.29293	0.578942	0.614348	1
TCONS_00230015	1.73508	1.14838	0.525281	0.752466	1
XR_001023508.2	1.72934	1.68991	0.241306	0.844275	1
TCONS_00170168	1.72576	2.4619	-0.284127	0.893426	1
TCONS_00085872	1.71566	2.09446	-0.168502	0.902408	1
XR_001040450.2	1.71533	0.969931	0.957532	0.623347	1
XR_001435944.1	1.71309	1.6789	0.107664	0.914161	1
XR_001435077.1	1.71153	2.93136	-0.69249	0.524294	1
TCONS_00128354	1.71113	0.687784	1.39312	0.191801	0.775467
TCONS_00032015	1.71015	2.51411	-0.496818	0.651295	1
TCONS_00138635	1.7037	0	11.9939	2.9262e-06	0.000422587
TCONS_00161086	1.70214	0.0433442	5.27413	0.000190733	0.0101068
TCONS_00208763	1.70013	1.7098	-0.0567513	0.946112	1
TCONS_00161502	1.69805	1.49628	0.246945	0.812564	1
TCONS_00053935	1.69063	0.90073	1.00082	0.38011	1
TCONS_00110274	1.68648	1.99696	-0.148636	0.87294	1
TCONS_00247388	1.68402	1.95308	-0.157392	0.884873	1
TCONS_00108916	1.68299	0.422261	2.01529	0.0734834	0.473588
TCONS_00231897	1.68223	1.8285	-0.0522048	0.956149	1
TCONS_00186555	1.67984	0.839208	1.0229	0.349365	0.978983
TCONS_00253340	1.67569	0.0776718	4.62216	0.0311302	0.284048
TCONS_00188139	1.67364	2.61576	-0.698451	0.538676	1
TCONS_00254815	1.66666	0.242384	2.66329	0.142034	0.669553
TCONS_00028100	1.66662	1.36246	0.328538	0.769923	1
TCONS_00134369	1.66523	1.91048	-0.142132	0.892232	1
XR_001037836.1	1.66449	1.56997	0.120882	0.91605	1
TCONS_00259530	1.66429	0.6206	1.40797	0.316822	0.947898
XR_001434416.1	1.65518	0.0664702	4.73183	0.00119578	0.037038
TCONS_00228469	1.65515	0.0108542	7.30279	0.0523033	0.3851
TCONS_00104940	1.64348	0.0489647	5.13962	0.0998608	0.560685
TCONS_00069947	1.64185	2.36823	-0.466008	0.660955	1
TCONS_00018335	1.63732	1.59701	0.0754987	0.941968	1
TCONS_00232994	1.63544	1.21079	0.593256	0.488275	1
XR_173202.3	1.63397	2.39223	-0.459305	0.642252	1
TCONS_00154451	1.63046	1.21489	0.479626	0.63642	1
TCONS_00057628	1.6286	0.420048	2.14998	0.346115	0.976674
TCONS_00000647	1.62854	1.44127	0.265996	0.816174	1
TCONS_00159205	1.62511	1.23307	0.44288	0.559671	1
TCONS_00054046	1.62194	1.90401	-0.182706	0.820289	1
TCONS_00083248	1.61849	2.63227	-0.690333	0.507602	1
TCONS_00137159	1.60924	1.09709	0.644731	0.554141	1
TCONS_00130272	1.60609	2.22861	-0.39144	0.591989	1
TCONS_00058811	1.60218	1.45075	0.222844	0.843005	1
TCONS_00043539	1.59941	0	12.7135	0.00545792	0.101305
TCONS_00205357	1.59891	1.87273	-0.0686663	0.962591	1
TCONS_00052311	1.59826	0.638095	1.4033	0.157394	0.702535
TCONS_00195166	1.59626	0.0362908	5.65094	0.0214896	0.22827
TCONS_00107060	1.59486	2.20243	-0.471613	0.63663	1
TCONS_00218339	1.59145	0.031854	5.89842	0.0128542	0.169892
TCONS_00138490	1.58769	1.11392	0.537338	0.621946	1
TCONS_00256914	1.5865	0.572355	1.60378	0.262233	0.885189
XR_001031517.1	1.58548	2.40316	-0.526929	0.627113	1
TCONS_00095545	1.5844	1.80932	-0.180487	0.846498	1
TCONS_00215711	1.58159	1.34183	0.285047	0.786547	1
TCONS_00165210	1.58077	0.624338	1.24771	0.339026	0.96967
TCONS_00259024	1.57987	1.96727	-0.224437	0.838099	1
XR_001043724.2	1.57765	1.50924	0.130201	0.905069	1
XR_001435534.1	1.5769	2.14351	-0.34273	0.762664	1
TCONS_00030173	1.57371	0.17007	3.24924	0.0480318	0.368618
TCONS_00008999	1.56636	0.014202	6.85462	0.00055503	0.0215523
TCONS_00252886	1.56592	1.90859	-0.242342	0.823364	1
TCONS_00258670	1.56539	1.82161	-0.204383	0.873567	1
TCONS_00213734	1.56167	0.997988	0.572385	0.628425	1
TCONS_00239944	1.55703	1.60659	-0.037299	0.970617	1
TCONS_00057169	1.55585	0.253469	2.70688	0.184652	0.760261
TCONS_00254925	1.55503	2.04361	-0.366025	0.739828	1
XR_001041187.2	1.5534	5.09049	-1.54527	0.110773	0.590244
TCONS_00257536	1.55266	0.877664	0.91855	0.379018	1
XR_001040529.2	1.55032	1.60658	-0.0335395	0.975068	1
TCONS_00245813	1.54978	1.71265	-0.123702	0.880541	1
TCONS_00239797	1.54904	1.11053	0.54436	0.608515	1
TCONS_00165944	1.54843	1.49247	0.130696	0.908862	1
XR_001435461.1	1.54818	1.74531	-0.10225	0.92775	1
TCONS_00215412	1.5464	6.99368	-2.13346	0.0619516	0.428044
TCONS_00204639	1.5455	1.22892	0.367862	0.731261	1
XR_001025536.2	1.54382	1.25786	0.298057	0.784286	1
TCONS_00232176	1.53545	0.253161	2.72953	0.109406	0.587087
TCONS_00047318	1.53313	1.9326	-0.263957	0.809661	1
TCONS_00132482	1.52998	0.927149	0.724391	0.45703	1
XR_001034732.2	1.52849	1.43772	0.134662	0.905405	1
TCONS_00135340	1.52728	0.199781	3.02715	0.0941111	0.543371
XR_001040314.2	1.5209	2.08914	-0.355785	0.740779	1
TCONS_00145891	1.51818	0.784219	1.00793	0.362188	0.988654
XR_001041507.1	1.51795	1.08792	0.426817	0.857033	1
XR_001024327.1	1.51466	0.921271	0.703438	0.604614	1
TCONS_00004716	1.51081	0.927048	0.81333	0.535163	1
TCONS_00103290	1.50522	1.06666	0.52111	0.541105	1
TCONS_00176675	1.49619	1.49754	0.0705789	0.945391	1
XR_001022342.1	1.49142	2.29195	-0.500752	0.66185	1
TCONS_00228384	1.49101	1.72809	-0.160533	0.88076	1
TCONS_00067217	1.49031	1.97622	-0.331382	0.859999	1
XR_001433680.1	1.48858	0.820177	0.910127	0.391562	1
TCONS_00217401	1.48626	1.58881	-0.0944451	0.928269	1
TCONS_00133875	1.48512	8.66066	-2.54156	0.00126486	0.0385783
XR_001027199.1	1.48331	1.19549	0.4035	0.712019	1
TCONS_00201964	1.48252	0.959534	0.550581	0.751137	1
TCONS_00080824	1.48071	0.985212	0.648355	0.519768	1
XR_001435340.1	1.47169	1.22279	0.282061	0.791024	1
TCONS_00186215	1.4699	0.0923482	4.18393	0.0539966	0.392903
TCONS_00232181	1.46981	0.0503868	5.0474	0.00129053	0.0390673
XR_001044738.2	1.46775	0.968636	0.655888	0.54168	1
TCONS_00231221	1.46569	1.44591	0.0235796	0.983582	1
TCONS_00160617	1.46526	0.83092	0.66987	0.626271	1
TCONS_00188740	1.46481	1.0059	0.505962	0.84155	1
TCONS_00258338	1.46387	2.09056	-0.499155	0.641348	1
XR_001434816.1	1.46185	1.94594	-0.409121	0.67916	1
TCONS_00258431	1.45642	0.446941	1.79756	0.152165	0.691559
TCONS_00192375	1.45343	1.44191	0.0718849	0.965107	1
TCONS_00068132	1.45332	0.797747	0.998743	0.421078	1
TCONS_00071161	1.45094	0.888367	0.741712	0.539898	1
TCONS_00102289	1.45089	1.04536	0.608933	0.60232	1
TCONS_00146708	1.44687	1.49472	0.0370737	0.977653	1
XR_001041322.2	1.44665	2.02478	-0.438887	0.66881	1
TCONS_00102198	1.44586	2.38559	-0.672884	0.532939	1
TCONS_00090239	1.44486	1.10695	0.464905	0.667978	1
TCONS_00206451	1.44245	1.41772	0.0709041	0.927514	1
TCONS_00258713	1.43736	1.77145	-0.304996	0.809808	1
XR_001022866.2	1.43724	0.796814	0.878997	0.441093	1
TCONS_00152379	1.43557	4.49741	-1.50945	0.178242	0.745462
TCONS_00055699	1.43468	0.229909	2.5528	0.0752967	0.480128
TCONS_00185810	1.43329	0.861938	0.767004	0.337455	0.967898
XR_001040306.1	1.42989	2.65306	-0.822888	0.44192	1
TCONS_00146442	1.42258	1.40375	-0.0417051	0.961242	1
TCONS_00094752	1.41721	1.338	0.0918724	0.920508	1
XR_001040833.2	1.41675	1.79732	-0.313033	0.761888	1
TCONS_00005035	1.4163	0.490864	1.64204	0.144042	0.673806
XR_001020670.2	1.41472	0.532302	1.40044	0.20548	0.800931
TCONS_00034468	1.41312	0.898219	0.774976	0.78162	1
TCONS_00232178	1.41235	0.112003	3.81222	0.0285941	0.269826
TCONS_00109927	1.41091	2.25019	-0.625655	0.427749	1
TCONS_00092724	1.40745	0.913492	0.658908	0.439732	1
TCONS_00130274	1.40477	1.05984	0.488339	0.660752	1
TCONS_00259155	1.40248	1.40715	0.0137698	0.993003	1
TCONS_00078380	1.40163	1.39707	-0.00302826	0.998645	1
TCONS_00049412	1.39991	0.746915	0.951678	0.334183	0.964527
TCONS_00227896	1.3897	1.66347	-0.201971	0.849911	1
TCONS_00258696	1.38934	1.05632	0.421265	0.743508	1
TCONS_00024930	1.38805	1.18448	0.331128	0.766459	1
TCONS_00214630	1.38742	3.74386	-1.45836	0.392209	1
TCONS_00069679	1.3874	1.43387	-0.0287867	0.978834	1
TCONS_00239449	1.38707	2.19096	-0.613184	0.563584	1
TCONS_00000276	1.38677	1.26385	0.167386	0.878945	1
TCONS_00134275	1.38375	1.28126	0.129841	0.901903	1
TCONS_00235556	1.38326	1.58163	-0.135322	0.897795	1
TCONS_00083507	1.38149	0.91942	0.715282	0.3903	1
TCONS_00256596	1.37866	3.06581	-1.10656	0.302961	0.933713
TCONS_00016741	1.3779	0.829913	0.829917	0.479576	1
XR_001024418.1	1.37676	1.96696	-0.45824	0.677906	1
TCONS_00131214	1.37627	1.40659	0.0550698	0.941047	1
XR_001041849.1	1.37625	2.74758	-0.932172	0.405828	1
XR_001036966.2	1.37606	0.012096	6.73606	0.010629	0.15197
TCONS_00222611	1.37434	0.121437	3.45867	0.00683405	0.116751
XR_001435971.1	1.37097	0.409581	1.592	0.188206	0.76734
TCONS_00125563	1.36572	1.71445	-0.273427	0.751306	1
TCONS_00165776	1.36432	2.87931	-0.990773	0.361097	0.987358
TCONS_00255633	1.36417	0.0595728	4.43038	0.196801	0.785541
XR_001027300.1	1.36416	0.762824	0.908256	0.424204	1
TCONS_00172535	1.36404	1.64795	-0.187932	0.865194	1
TCONS_00189494	1.36048	1.06152	0.463071	0.697752	1
TCONS_00252440	1.35731	1.60143	-0.138538	0.879296	1
XR_001433829.1	1.35495	0.969829	0.500738	0.662388	1
XR_001034868.2	1.35424	1.30177	0.085743	0.937727	1
TCONS_00083977	1.35318	0.202045	2.82374	0.013021	0.171065
TCONS_00174922	1.35315	1.07717	0.444328	0.684313	1
XR_001024137.1	1.3529	2.30538	-0.673983	0.539801	1
TCONS_00131648	1.3475	2.36954	-0.746596	0.486789	1
TCONS_00235509	1.34184	3.95617	-1.47102	0.197766	0.787184
TCONS_00238626	1.33902	1.07441	0.327958	0.734253	1
TCONS_00141563	1.33816	1.56633	-0.20854	0.810764	1
XR_001042505.2	1.33809	1.28049	0.136574	0.898885	1
TCONS_00151652	1.33544	0	12.5719	3.95638e-05	0.00307954
TCONS_00247115	1.33258	1.17835	0.17254	0.852919	1
XR_001022929.2	1.33156	1.61512	-0.254862	0.81528	1
TCONS_00173615	1.33122	1.31153	0.0463242	0.962941	1
TCONS_00090236	1.32781	2.18548	-0.646517	0.409662	1
TCONS_00022645	1.32734	0.937674	0.523593	0.60499	1
XR_173149.2	1.3271	3.35403	-1.18075	0.698659	1
TCONS_00106036	1.32707	0	11.8951	3.73961e-08	1.13985e-05
XR_001025146.1	1.32222	0	10.9625	7.63574e-06	0.000872297
TCONS_00068083	1.31852	0.770929	0.816008	0.472595	1
XR_001025509.2	1.31617	1.20966	0.112385	0.91799	1
XR_001023602.2	1.31572	1.18114	0.260062	0.810315	1
TCONS_00126313	1.31331	0.681135	0.957679	0.343437	0.974663
TCONS_00200039	1.31309	1.98449	-0.660831	0.523007	1
TCONS_00206210	1.31273	0.744135	0.848338	0.424548	1
TCONS_00188775	1.31059	0.24161	2.39806	0.125314	0.629007
TCONS_00134769	1.30966	1.12746	0.253709	0.852025	1
TCONS_00102287	1.30129	0	12.8301	0.00111688	0.0352437
TCONS_00130241	1.29923	0.914212	0.706914	0.562775	1
TCONS_00045956	1.29804	0.355034	1.93161	0.107754	0.583504
TCONS_00218340	1.29738	0.0431438	4.90382	0.0106803	0.15245
TCONS_00046183	1.29532	0.816513	0.723317	0.512878	1
TCONS_00179661	1.2941	2.08804	-0.570628	0.606272	1
TCONS_00140793	1.29167	1.20606	0.181977	0.873474	1
TCONS_00123553	1.29126	2.20653	-0.696526	0.517572	1
TCONS_00071124	1.29125	1.05513	0.404467	0.619605	1
TCONS_00033142	1.28967	0.853847	0.602237	0.493123	1
TCONS_00150181	1.28822	0.87353	0.664582	0.501319	1
TCONS_00170796	1.28773	0.222677	2.701	0.0821781	0.502909
TCONS_00257848	1.28697	1.35118	-0.0299941	0.97829	1
TCONS_00128324	1.28681	1.32163	0.0241143	0.974517	1
TCONS_00140924	1.28638	0.787368	0.765913	0.480871	1
XR_001433783.1	1.28396	4.81081	-1.78171	0.128405	0.636627
TCONS_00258810	1.28358	1.0556	0.452118	0.76406	1
TCONS_00209592	1.28227	0.628982	0.89016	0.441792	1
TCONS_00029949	1.28132	1.46491	-0.116692	0.921565	1
TCONS_00196255	1.27789	0.819799	0.677769	0.519777	1
TCONS_00167271	1.27729	1.06162	0.263759	0.805077	1
TCONS_00003964	1.27524	2.79068	-1.09105	0.286134	0.915235
TCONS_00218729	1.27413	0.639672	1.04794	0.327601	0.958224
XR_001434079.1	1.27158	1.28999	0.0198814	0.982861	1
TCONS_00259404	1.27021	0.380269	1.82501	0.543218	1
TCONS_00185814	1.26886	0.535237	1.23261	0.267889	0.892728
TCONS_00110226	1.26725	1.53617	-0.186805	0.849426	1
TCONS_00097964	1.26262	1.16071	0.1606	0.882725	1
TCONS_00107414	1.26117	0.224465	2.5422	0.0364798	0.311819
TCONS_00255021	1.25879	0.346683	2.03581	0.140825	0.666731
TCONS_00237396	1.2569	0.422721	1.43009	0.177265	0.744021
XR_001040868.2	1.25675	0.738811	0.877963	0.508961	1
TCONS_00254817	1.25663	0.896213	0.496073	0.716855	1
TCONS_00211853	1.25518	0.65917	0.915753	0.395525	1
TCONS_00184841	1.2524	1.39252	-0.0831621	0.939462	1
TCONS_00133083	1.24619	1.22493	0.0946893	0.896701	1
TCONS_00126311	1.24609	0.503435	1.32668	0.271522	0.897892
TCONS_00212190	1.2452	0.969739	0.345811	0.751542	1
XR_001433747.1	1.23833	0.492427	1.44444	0.233048	0.845425
TCONS_00256635	1.23499	1.69877	-0.437839	0.688214	1
TCONS_00092379	1.23485	7.82549	-2.57371	0.00786602	0.126484
TCONS_00128928	1.23478	1.09279	0.239455	0.829379	1
XR_001023374.1	1.23284	0.57416	1.01312	0.383795	1
TCONS_00006421	1.23231	1.68319	-0.391892	0.671794	1
TCONS_00003640	1.23179	1.64967	-0.374776	0.647028	1
TCONS_00131170	1.22995	0.355764	1.85123	0.101908	0.566583
TCONS_00080259	1.22968	0.418823	1.63598	0.218957	0.823715
TCONS_00241953	1.22751	1.45511	-0.172213	0.870743	1
TCONS_00189535	1.22629	1.18694	0.0608084	0.95489	1
TCONS_00096862	1.22618	2.31453	-0.823648	0.35228	0.981721
TCONS_00160873	1.22198	1.01431	0.410059	0.6867	1
TCONS_00119174	1.21809	1.15635	0.11308	0.892389	1
TCONS_00207057	1.21649	2.59138	-1.24553	0.679635	1
TCONS_00120141	1.21522	1.11521	0.164257	0.877876	1
TCONS_00053957	1.21502	0.759899	0.727652	0.533828	1
XR_001434835.1	1.21458	3.97612	-1.71349	0.133889	0.650648
XR_001045203.1	1.21409	1.44965	-0.259454	0.83777	1
TCONS_00069807	1.21391	0.265352	2.20521	0.143531	0.672899
TCONS_00098647	1.21376	0.500054	1.27452	0.323706	0.953878
TCONS_00231773	1.20823	1.76589	-0.592837	0.58534	1
TCONS_00226900	1.20716	4.29705	-1.7943	0.228993	0.839824
TCONS_00066436	1.20594	0.852604	0.532408	0.633849	1
TCONS_00210844	1.20529	0.890193	0.440159	0.753863	1
TCONS_00207013	1.20191	0.0966622	3.987	0.269	0.894003
TCONS_00195716	1.20168	0.735951	0.759158	0.488071	1
TCONS_00107091	1.2014	0.534615	1.19659	0.163766	0.716648
TCONS_00159203	1.19794	0.422161	1.59856	0.0584153	0.412845
TCONS_00063829	1.18854	1.5402	-0.292049	0.783168	1
TCONS_00054627	1.18807	0.269385	2.19288	0.0663076	0.445463
TCONS_00089316	1.18787	0.83074	0.36343	0.88398	1
TCONS_00106783	1.18771	0.903094	0.436052	0.617304	1
TCONS_00164828	1.18709	1.05551	0.216503	0.883367	1
TCONS_00052360	1.18471	2.39169	-0.947135	0.348825	0.978441
XR_001039795.1	1.18405	2.80185	-1.21181	0.274972	0.901093
TCONS_00140237	1.18127	0.412417	1.59792	0.309165	0.93859
TCONS_00106300	1.17954	1.1398	0.0851764	0.936755	1
TCONS_00019344	1.1774	0.777977	0.284819	0.888105	1
TCONS_00248075	1.17339	0.0202483	5.92021	0.0472985	0.36486
TCONS_00192347	1.17138	0.0171178	5.47538	0.18064	0.751648
TCONS_00001441	1.17102	0.591064	1.04346	0.334441	0.964795
TCONS_00008148	1.16942	1.38643	-0.184517	0.839924	1
TCONS_00214501	1.16922	1.09154	0.172841	0.872767	1
XR_001042771.2	1.16915	0.936919	0.340841	0.747774	1
TCONS_00074497	1.16585	0.810625	0.578022	0.596992	1
TCONS_00028096	1.16581	1.47548	-0.377749	0.733214	1
TCONS_00009882	1.1655	1.17286	0.0594524	0.9576	1
TCONS_00003554	1.16504	1.37113	-0.247089	0.768086	1
TCONS_00119180	1.16373	0.6918	0.777071	0.482179	1
TCONS_00089258	1.16297	1.35596	-0.114642	0.915916	1
XR_001434883.1	1.1621	0.72758	0.720708	0.411642	1
TCONS_00129803	1.16134	1.63497	-0.472567	0.619314	1
TCONS_00253342	1.16079	0	10.5967	0.00567811	0.103664
TCONS_00051693	1.16057	0.860756	0.586283	0.731881	1
TCONS_00011055	1.15924	0.919911	0.32225	0.812986	1
TCONS_00205435	1.15836	1.42733	-0.329281	0.779842	1
TCONS_00223166	1.1535	1.45195	-0.248529	0.775359	1
TCONS_00172357	1.15344	1.5127	-0.342966	0.731175	1
TCONS_00144752	1.15057	0.790657	0.597477	0.572691	1
XR_001435665.1	1.15007	0.53103	1.1141	0.309819	0.939337
TCONS_00176991	1.14921	1.7193	-0.503359	0.664761	1
TCONS_00255072	1.14766	0.787459	0.691797	0.6324	1
TCONS_00159202	1.14679	0	16.9507	1.5036e-08	5.17884e-06
TCONS_00040089	1.14305	1.48719	-0.39225	0.739849	1
TCONS_00253242	1.14123	0.495774	1.1773	0.294434	0.922635
TCONS_00081156	1.13566	1.64147	-0.459988	0.659306	1
TCONS_00167325	1.13513	0.7724	0.632129	0.465831	1
TCONS_00129663	1.13279	0.419472	1.33636	0.406873	1
TCONS_00099312	1.13229	0.977535	0.235251	0.821604	1
TCONS_00153244	1.13221	0.103541	3.48104	0.00321211	0.0722535
XR_001434668.1	1.13192	0.839231	0.574211	0.693873	1
TCONS_00045723	1.12966	0	12.0659	8.03253e-06	0.000913083
XR_001041467.1	1.12627	0.986399	0.229354	0.838376	1
TCONS_00085101	1.12173	1.50712	-0.396828	0.719141	1
TCONS_00065214	1.12147	0.991089	0.207766	0.794616	1
TCONS_00165530	1.1208	0.172701	2.86438	0.0945676	0.544636
TCONS_00024176	1.12018	1.31809	-0.0803619	0.941714	1
XR_001045163.1	1.11939	1.39371	-0.226084	0.834972	1
TCONS_00210150	1.11882	0.252143	2.30069	0.0832486	0.506865
XR_001024671.1	1.11823	0.912235	0.3319	0.761178	1
TCONS_00149912	1.11782	0.721975	0.677042	0.537206	1
TCONS_00190611	1.11745	0.819581	0.510329	0.631923	1
XR_001020580.1	1.11609	0.196701	2.72164	0.15276	0.692526
TCONS_00137822	1.11481	1.17858	-0.0664097	0.948038	1
TCONS_00175285	1.11461	1.11815	0.114579	0.920255	1
TCONS_00215230	1.11179	0.856192	0.328944	0.775281	1
TCONS_00087307	1.10614	1.7329	-0.61973	0.576089	1
TCONS_00146047	1.10561	0.567164	1.01474	0.352223	0.981657
TCONS_00166594	1.1054	1.12185	0.00830586	0.997038	1
TCONS_00219409	1.10533	1.2222	-0.169151	0.86403	1
TCONS_00091313	1.10524	0.756847	0.646909	0.569821	1
TCONS_00210093	1.10484	0.674282	0.736478	0.472846	1
TCONS_00110229	1.10369	1.03922	0.15907	0.872659	1
TCONS_00158166	1.10348	0.678662	0.730024	0.446732	1
XR_001436705.1	1.10324	0.911485	0.301721	0.778064	1
TCONS_00120396	1.10271	1.48994	-0.362546	0.74595	1
TCONS_00093474	1.10264	1.18991	-0.0791765	0.937743	1
XR_001436042.1	1.10039	0.403085	1.58607	0.329128	0.959315
TCONS_00181998	1.09861	1.23922	-0.152239	0.881684	1
TCONS_00220698	1.09738	0.685419	0.71212	0.466574	1
TCONS_00147053	1.09527	1.35449	-0.258174	0.82779	1
TCONS_00000139	1.0952	1.48451	-0.427658	0.703128	1
TCONS_00160075	1.09452	0.130629	3.12469	0.038503	0.322745
TCONS_00197878	1.09291	1.53807	-0.44814	0.554777	1
TCONS_00196090	1.09224	0.454966	1.24952	0.276142	0.901875
TCONS_00185779	1.09131	1.14617	-0.0379361	0.968231	1
TCONS_00256925	1.09079	0.124084	2.82243	0.0691086	0.456041
TCONS_00169747	1.09007	4.81635	-2.20176	0.0556653	0.401006
TCONS_00017934	1.08919	0.952558	0.219402	0.833105	1
TCONS_00147324	1.08757	6.07619	-2.38413	0.0161893	0.193904
TCONS_00120231	1.08698	0.855684	0.313988	0.776254	1
TCONS_00234552	1.084	0.586193	0.839417	0.573119	1
TCONS_00053484	1.08242	0.886885	0.364577	0.700512	1
TCONS_00159899	1.08223	1.18334	-0.0913599	0.924417	1
TCONS_00258274	1.07866	1.17615	-0.0955329	0.93233	1
TCONS_00076623	1.07502	1.83117	-0.714237	0.464924	1
TCONS_00257153	1.07211	0.803163	0.423231	0.724628	1
XR_001436113.1	1.07133	0	10.8751	4.42605e-07	9.03566e-05
TCONS_00236911	1.07086	6.46654	-2.54424	0.0168986	0.198546
TCONS_00070074	1.07021	0.294291	1.98703	0.127063	0.633638
TCONS_00207016	1.06971	0.509518	1.44113	0.640388	1
TCONS_00206211	1.06912	0.551732	0.999353	0.445016	1
TCONS_00218528	1.06861	0.501608	1.21349	0.345669	0.976648
TCONS_00081822	1.06641	0.213046	2.26109	0.101525	0.56551
TCONS_00007917	1.06627	1.01115	0.107479	0.891209	1
TCONS_00060479	1.06615	1.44272	-0.400962	0.703841	1
TCONS_00123581	1.06476	1.11191	0.00801394	0.992639	1
TCONS_00242860	1.06434	1.15413	-0.0577232	0.94472	1
TCONS_00066398	1.06364	2.37221	-1.10963	0.14692	0.680323
TCONS_00205101	1.06305	0.881418	0.34597	0.789405	1
TCONS_00028828	1.06168	1.09458	0.0572547	0.959564	1
TCONS_00026179	1.06093	0.972125	0.184998	0.860418	1
TCONS_00192664	1.06065	1.31483	-0.296412	0.779829	1
TCONS_00069677	1.06041	0.960514	0.156521	0.876708	1
TCONS_00167243	1.06039	0.548735	0.669451	0.792932	1
TCONS_00255022	1.05764	0.388192	1.54693	0.357129	0.986373
XR_001020995.1	1.05589	0.0907678	3.53723	0.0866267	0.51831
TCONS_00008149	1.05563	0.928327	0.237801	0.800266	1
TCONS_00159339	1.05531	0.735015	0.571947	0.598592	1
TCONS_00096942	1.05128	0.483193	1.14034	0.283069	0.91092
TCONS_00189352	1.04978	1.72722	-0.648672	0.544629	1
TCONS_00257092	1.04962	0.561395	1.04481	0.370948	0.995401
XR_001042904.1	1.04856	1.22672	-0.191226	0.859786	1
TCONS_00258919	1.04473	0.615558	0.783114	0.501229	1
TCONS_00060025	1.04388	1.20972	-0.176863	0.872843	1
TCONS_00154796	1.04384	0.842643	0.375034	0.723772	1
TCONS_00210841	1.04262	0.73929	0.52555	0.756757	1
TCONS_00018691	1.04097	0.929783	0.21758	0.826979	1
TCONS_00254814	1.03958	0	10.3873	6.4503e-06	0.000774104
TCONS_00247732	1.03921	0.994789	0.0880604	0.913654	1
TCONS_00232109	1.0392	1.36892	-0.255768	0.884661	1
XR_001020578.2	1.03904	2.59482	-1.20826	0.25286	0.875301
TCONS_00170807	1.03812	0.543998	1.07935	0.336867	0.967624
TCONS_00255026	1.03794	0.275016	2.04	0.152127	0.691559
XR_001039634.2	1.03639	1.79276	-0.763322	0.558864	1
TCONS_00029950	1.03587	1.30261	-0.241335	0.830461	1
TCONS_00092758	1.03571	1.09104	-0.0471195	0.966909	1
TCONS_00155022	1.03558	1.17191	-0.122519	0.907905	1
XR_001041289.2	1.03408	0.665122	0.66735	0.616721	1
TCONS_00258049	1.03341	0.706783	0.591379	0.758724	1
XR_001042462.1	1.03054	2.28182	-1.29077	0.608006	1
XR_001021179.2	1.03047	4.81234	-2.16166	0.0691427	0.456137
XR_001039636.2	1.02974	1.93536	-0.787763	0.540732	1
TCONS_00124728	1.02954	1.14025	-0.168029	0.880866	1
TCONS_00126012	1.02922	0.803434	0.411212	0.628491	1
TCONS_00032289	1.02655	0.971968	0.101985	0.927467	1
TCONS_00187777	1.02594	0.531356	1.01722	0.349703	0.979463
TCONS_00177171	1.02587	1.56517	-0.559039	0.6119	1
TCONS_00254599	1.02433	0.119189	3.0219	0.0404811	0.332646
TCONS_00058775	1.02367	1.19813	-0.115803	0.91509	1
TCONS_00177632	1.02308	0.664268	0.662257	0.537758	1
TCONS_00057397	1.0209	0.179933	2.42703	0.115614	0.604819
TCONS_00046757	1.02003	0.879559	0.223826	0.876956	1
TCONS_00220153	1.01942	0.722742	0.578926	0.639354	1
XR_001435398.1	1.01585	1.22203	-0.213018	0.839039	1
TCONS_00084520	1.01519	0.08784	3.51629	0.287205	0.915796
TCONS_00024328	1.01429	0.899045	0.205169	0.801576	1
TCONS_00159206	1.01304	0.858897	0.326114	0.690692	1
TCONS_00202506	1.01239	0.211866	2.21409	0.201002	0.79239
TCONS_00166592	1.00955	0.879384	0.156561	0.898131	1
TCONS_00165413	1.00747	0.778735	0.44844	0.706433	1
XR_001434629.1	1.00618	1.35258	-0.302601	0.78786	1
TCONS_00167093	1.0035	0.458067	1.29813	0.630539	1
XR_001434611.1	1.0034	0.620219	0.801808	0.384863	1
TCONS_00253871	1.00276	1.94856	-0.910323	0.404466	1
TCONS_00189418	1.00216	0.917627	0.199084	0.778582	1
TCONS_00185760	1.00156	1.33105	-0.377827	0.670152	1
TCONS_00226901	1.00096	0.260213	1.94637	0.201522	0.793306
XR_001435314.1	1.0003	0.767787	0.400589	0.72094	1
TCONS_00214648	0.999829	1.06152	-0.0493812	0.95903	1
TCONS_00137793	0.999201	0.0621457	4.23717	0.0568752	0.406
XR_001436629.1	0.99863	1.26802	-0.265154	0.811659	1
TCONS_00196338	0.996507	2.57959	-1.25357	0.198178	0.787704
TCONS_00178864	0.995398	0.860409	0.209842	0.827322	1
TCONS_00089924	0.995329	1.01816	0.0577753	0.960772	1
TCONS_00008461	0.995307	0.894627	0.190912	0.856819	1
TCONS_00011231	0.994979	0.981943	0.0882132	0.935934	1
TCONS_00205954	0.993787	0	11.4337	0.00349049	0.076489
TCONS_00214764	0.993586	1.08088	-0.0051623	0.996689	1
TCONS_00259049	0.993205	1.29672	-0.232227	0.856506	1
TCONS_00167094	0.99316	1.28479	-0.449104	0.802744	1
TCONS_00195237	0.992805	0.863793	0.419695	0.733419	1
TCONS_00145890	0.990986	0.669128	0.634335	0.476732	1
TCONS_00235510	0.989648	2.49598	-1.24861	0.265672	0.889886
XR_001023550.2	0.989121	1.91305	-0.772439	0.513516	1
TCONS_00223125	0.988844	1.56922	-0.580396	0.49428	1
TCONS_00123382	0.988303	0.500914	1.03763	0.4127	1
XR_001435831.1	0.987886	0.782712	0.533573	0.797343	1
TCONS_00204655	0.987848	1.08798	-0.0766113	0.942827	1
TCONS_00020966	0.987192	1.06085	-0.116733	0.867579	1
TCONS_00210798	0.986908	0.92599	0.200155	0.857496	1
XR_001043507.1	0.985406	0.929656	0.158414	0.88746	1
TCONS_00222605	0.984324	0.0644767	3.96681	0.00177605	0.0485688
XR_001436453.1	0.984117	1.32703	-0.3628	0.739801	1
TCONS_00218398	0.983938	2.78267	-1.42328	0.511	1
TCONS_00036219	0.982806	0.988918	0.0654632	0.952206	1
TCONS_00086006	0.979712	0.071907	3.91889	0.00749942	0.123094
TCONS_00000496	0.976864	0.55185	0.987562	0.409137	1
XR_001435401.1	0.976279	0.746204	0.393006	0.724237	1
TCONS_00192377	0.975553	0.797012	0.28032	0.918349	1
TCONS_00130971	0.97522	1.07255	-0.0723472	0.9466	1
TCONS_00094942	0.975148	0.501525	0.962214	0.290953	0.919462
TCONS_00105653	0.975081	1.68681	-0.75436	0.341076	0.971767
TCONS_00258988	0.972524	1.63402	-0.732066	0.508633	1
TCONS_00085519	0.971935	0.22827	2.35972	0.391545	1
TCONS_00164939	0.97178	1.05327	-0.0231567	0.984011	1
TCONS_00152712	0.971671	0.843769	0.266001	0.804043	1
TCONS_00120318	0.971547	0.550609	0.909962	0.442714	1
XR_001025450.1	0.970803	1.37419	-0.509375	0.708433	1
XR_001023778.1	0.968686	0.178491	2.46462	0.037814	0.319066
XR_001021082.2	0.968073	1.05933	-0.0522555	0.961018	1
XR_001435076.1	0.967893	0.608805	0.740206	0.611703	1
TCONS_00052137	0.966853	0.555916	0.900686	0.328978	0.959245
TCONS_00210611	0.965684	1.43769	-0.470122	0.708346	1
TCONS_00176317	0.964074	0.373704	1.25187	0.353846	0.983646
TCONS_00171874	0.963922	1.12491	-0.16682	0.900611	1
XR_001033797.2	0.962477	2.86615	-1.59008	0.152617	0.692157
TCONS_00053556	0.962324	0.566028	0.773791	0.476901	1
TCONS_00187161	0.961383	0	10.6649	0.00163683	0.0459287
TCONS_00077416	0.960749	0.451205	1.1355	0.28443	0.912588
TCONS_00102402	0.95917	0.936763	0.0650657	0.954671	1
TCONS_00217402	0.958446	1.1158	-0.180959	0.866669	1
XR_001434231.1	0.957933	2.5821	-1.45274	0.328774	0.959079
XR_001435223.1	0.957446	0.99361	-0.0432756	0.967541	1
TCONS_00001234	0.957036	0.631599	0.704101	0.481431	1
TCONS_00151646	0.956831	0.00941833	6.74935	0.02111	0.225665
XR_001040310.2	0.956158	0.817688	0.364948	0.765558	1
TCONS_00231596	0.952608	2.75092	-1.65719	0.0911336	0.533149
TCONS_00206613	0.952557	0.498333	0.903225	0.446476	1
XR_001022072.2	0.951999	1.91312	-0.956219	0.380516	1
TCONS_00228155	0.951663	1.6119	-0.825	0.476282	1
TCONS_00191696	0.951169	1.338	-0.511664	0.68439	1
TCONS_00231517	0.950719	0.554739	0.674597	0.560576	1
TCONS_00172780	0.948759	0.477394	1.02163	0.493342	1
TCONS_00065819	0.948303	0.579064	0.761067	0.474425	1
XR_001039115.2	0.946876	0.566275	0.937045	0.488259	1
TCONS_00092682	0.944798	0.415492	1.19096	0.24884	0.869209
TCONS_00066660	0.944279	0.970745	-0.0339022	0.976246	1
TCONS_00144528	0.944122	0.419229	1.14146	0.320857	0.951219
TCONS_00162591	0.943051	0.145165	2.76247	0.107155	0.58219
TCONS_00069951	0.941034	0.477359	1.23007	0.473579	1
TCONS_00058843	0.940802	0.220735	2.16179	0.36467	0.990559
TCONS_00232993	0.939955	0.383506	1.28367	0.365316	0.99083
TCONS_00005418	0.939482	1.3866	-0.495469	0.645934	1
TCONS_00174061	0.938745	0.79733	0.287006	0.78732	1
TCONS_00258671	0.938643	1.35874	-0.570173	0.65712	1
TCONS_00155157	0.93749	1.02026	-0.0815595	0.928548	1
TCONS_00131570	0.936884	0.731868	0.387439	0.755787	1
XR_001034200.1	0.936849	0.698836	0.467166	0.672667	1
TCONS_00105084	0.936844	0.512563	0.87223	0.516418	1
TCONS_00044336	0.936092	1.60608	-0.759417	0.495579	1
TCONS_00100190	0.935736	1.09434	-0.225156	0.830507	1
XR_001020579.1	0.935126	1.19939	-0.158892	0.88217	1
TCONS_00170920	0.933189	0.815026	0.371307	0.860059	1
XR_001021443.1	0.932916	0.823921	0.201752	0.853756	1
TCONS_00137193	0.932025	2.34155	-1.37713	0.255446	0.878579
TCONS_00255016	0.931122	0.978043	-0.168298	0.904494	1
TCONS_00114581	0.930961	0.971311	-0.0423789	0.96964	1
XR_001039546.1	0.930571	0.630519	0.486674	0.682081	1
TCONS_00009918	0.930569	0.950701	-0.0712715	0.94621	1
TCONS_00128810	0.930563	0.122433	3.06489	0.0772067	0.486918
TCONS_00047352	0.930041	1.54925	-0.699852	0.527789	1
TCONS_00093239	0.929227	0.562231	0.804303	0.535328	1
TCONS_00002192	0.928415	0.313766	1.62502	0.146776	0.680129
TCONS_00062523	0.92724	0.766974	0.343032	0.752804	1
TCONS_00091060	0.927082	1.17864	-0.293854	0.792806	1
TCONS_00072146	0.926158	0.0980848	3.18037	0.0332642	0.295275
TCONS_00007005	0.924793	0.7032	0.395904	0.675714	1
TCONS_00085956	0.92158	1.10854	-0.164489	0.896933	1
XR_001041191.1	0.921442	0.964322	0.00571706	0.994308	1
XR_001020952.2	0.919827	0.119387	2.94371	0.0164369	0.195585
TCONS_00210151	0.919532	0.151564	2.69896	0.0883749	0.524177
TCONS_00119737	0.919276	0.723904	0.434025	0.683416	1
TCONS_00192689	0.918749	1.36301	-0.557581	0.607585	1
TCONS_00013909	0.918218	0.159532	2.88733	0.175293	0.740157
TCONS_00258956	0.917316	3.09408	-1.67397	0.125122	0.628586
TCONS_00168304	0.917117	0.602804	0.63656	0.556863	1
TCONS_00096671	0.914096	0.566523	0.727024	0.56592	1
XR_001043674.2	0.913226	1.13655	-0.187194	0.876821	1
XR_001436793.1	0.913095	1.00964	-0.0905382	0.938727	1
TCONS_00008921	0.911913	0.206486	2.01417	0.215641	0.81897
TCONS_00096890	0.911471	2.22455	-1.19707	0.265398	0.889629
TCONS_00192352	0.911365	0	16.064	0.000597738	0.0227616
TCONS_00242990	0.911273	0.667194	0.451612	0.699111	1
TCONS_00241003	0.909107	0.904317	0.124268	0.910539	1
TCONS_00058496	0.907679	0.0780058	3.60164	0.0173293	0.201491
XR_001434630.1	0.907398	0.884967	0.0627809	0.952732	1
TCONS_00138396	0.90714	0.936604	0.142478	0.957658	1
TCONS_00173872	0.906829	1.14636	-0.219464	0.843027	1
TCONS_00102362	0.906829	1.42058	-0.611041	0.577046	1
TCONS_00049364	0.906188	0.863964	0.118656	0.916751	1
TCONS_00235511	0.904477	2.35638	-1.30445	0.358853	0.986373
TCONS_00056291	0.904398	0.152076	2.56798	0.185386	0.761945
TCONS_00056307	0.903285	1.13268	-0.193262	0.865024	1
XR_001040307.2	0.902887	1.05426	-0.191074	0.861978	1
TCONS_00026173	0.901705	0.942788	-0.0426888	0.969244	1
XR_001021309.1	0.901195	0.601631	0.538723	0.621142	1
TCONS_00137810	0.897714	0.136817	2.97916	0.343598	0.974856
TCONS_00197624	0.896509	0.0331878	4.53487	0.0292862	0.274159
XR_001041366.1	0.894636	0.669231	0.46269	0.66763	1
XR_001044100.1	0.894564	1.0593	-0.223837	0.83563	1
TCONS_00175541	0.892354	0.799	0.17434	0.873096	1
TCONS_00164324	0.891868	1.57256	-0.745339	0.431781	1
XR_001434561.1	0.891293	1.7784	-1.01057	0.347344	0.977855
TCONS_00045626	0.891226	0.791897	0.235107	0.783577	1
TCONS_00237583	0.890771	2.05598	-1.12689	0.306858	0.936604
TCONS_00016328	0.890555	0.328011	1.52776	0.280758	0.907875
TCONS_00217927	0.89037	0.413448	1.12586	0.336489	0.967258
TCONS_00108057	0.888133	1.14343	-0.249893	0.822226	1
TCONS_00149446	0.887244	0.783755	0.27045	0.795074	1
TCONS_00225089	0.884209	0.73271	0.294726	0.858538	1
TCONS_00114521	0.882349	1.01314	-0.20992	0.85716	1
TCONS_00116999	0.878919	1.15809	-0.291004	0.788357	1
TCONS_00161583	0.878783	0.381896	1.35614	0.264209	0.888003
TCONS_00222592	0.877896	1.1033	-0.29451	0.784003	1
TCONS_00232036	0.876753	1.2655	-0.489621	0.789854	1
XR_001042925.1	0.876048	0.992035	-0.0728957	0.95402	1
TCONS_00254730	0.875872	0.571119	0.572972	0.638425	1
XR_001043064.2	0.875713	0.384094	1.31457	0.393054	1
TCONS_00221038	0.875115	0.167878	2.1335	0.175568	0.740636
XR_001043660.1	0.87264	0.641369	0.516355	0.704795	1
TCONS_00094753	0.871899	0.839988	0.0605397	0.952418	1
XR_001433865.1	0.871352	1.32398	-0.582961	0.600529	1
XR_001021396.1	0.871262	0.859968	0.00825054	0.994248	1
XR_001028618.1	0.87107	0.676491	0.359217	0.737608	1
TCONS_00127656	0.870965	0.736374	0.320631	0.79796	1
TCONS_00020798	0.870297	2.57965	-1.51364	0.0653228	0.441809
TCONS_00137395	0.869061	0.884866	0.0380529	0.973564	1
TCONS_00074212	0.868337	0.603633	0.558223	0.619029	1
TCONS_00189258	0.868302	0.509123	0.75471	0.498713	1
TCONS_00194066	0.867764	1.26351	-0.473808	0.671536	1
TCONS_00255365	0.866783	0.245047	1.89137	0.19687	0.785722
TCONS_00185674	0.866246	0.61955	0.473224	0.664982	1
XR_001039137.2	0.865667	0.488371	0.830005	0.474549	1
TCONS_00258697	0.865534	0.593971	0.544173	0.793954	1
TCONS_00189413	0.865075	0.808887	0.147299	0.896265	1
TCONS_00180912	0.864995	1.0598	-0.234253	0.831886	1
TCONS_00079565	0.864275	0.917762	-0.0386492	0.974245	1
TCONS_00073416	0.864153	0.587876	0.630387	0.565866	1
TCONS_00223138	0.863963	0.835072	0.0568467	0.958648	1
TCONS_00257702	0.863375	0.506128	0.798746	0.48039	1
TCONS_00193620	0.862216	0.498311	0.836393	0.491822	1
TCONS_00141566	0.86217	0.0608745	4.18118	0.239943	0.855302
TCONS_00047145	0.862061	0.264426	1.86326	0.33167	0.961838
TCONS_00046523	0.861983	0.655187	0.465704	0.685598	1
XR_001025520.2	0.861519	0.0609352	3.8938	0.0488175	0.371914
TCONS_00054556	0.861489	0.425774	1.06225	0.384659	1
TCONS_00167740	0.861192	0.55943	0.669694	0.508976	1
TCONS_00235559	0.859471	0.978552	-0.103845	0.924206	1
TCONS_00210596	0.85946	0.403234	0.509293	0.902857	1
TCONS_00069948	0.858009	0.601865	0.631137	0.576988	1
TCONS_00085807	0.857765	1.02994	-0.236235	0.826058	1
TCONS_00004489	0.857359	2.14923	-1.29921	0.227327	0.837021
TCONS_00199956	0.85678	0.570642	0.716816	0.579489	1
TCONS_00105194	0.856358	1.55652	-0.796904	0.459399	1
TCONS_00000437	0.855668	0.15266	2.6097	0.0718338	0.467784
TCONS_00015009	0.854844	0.487082	0.949633	0.312694	0.943699
TCONS_00206063	0.854498	1.67851	-1.01766	0.204073	0.798528
TCONS_00107454	0.854249	0.734288	0.217179	0.805485	1
XR_001044429.1	0.853691	0.572555	0.601171	0.579856	1
TCONS_00172655	0.853619	0.0524943	4.20394	0.0198418	0.217508
TCONS_00066659	0.852877	2.47699	-1.46084	0.195385	0.782381
TCONS_00194770	0.852799	0.228188	1.98048	0.0859905	0.516123
XR_001039478.1	0.850593	0.761998	0.156149	0.88521	1
TCONS_00045725	0.850241	0.005624	6.8266	0.00150201	0.0432374
TCONS_00230158	0.849054	1.24542	-0.502261	0.590694	1
TCONS_00140904	0.848889	0.0495008	4.08843	0.0163497	0.195058
TCONS_00102305	0.848276	1.25574	-0.505555	0.645254	1
TCONS_00045720	0.84809	0	10.3046	4.31284e-05	0.00327919
TCONS_00064667	0.847572	0.719515	0.248272	0.816679	1
TCONS_00162588	0.846544	0.051329	4.05008	0.0628781	0.431804
TCONS_00231771	0.846541	1.0366	-0.309633	0.775811	1
TCONS_00233528	0.846321	0.323134	1.60578	0.291358	0.919462
TCONS_00011952	0.845846	0	9.2797	0.000130961	0.00769743
TCONS_00022184	0.845122	0.527864	0.660982	0.478189	1
TCONS_00117484	0.844955	0.180905	2.32543	0.0489198	0.372117
TCONS_00058654	0.844235	0.113789	3.09757	0.156778	0.701833
XR_001043044.2	0.843649	0.807359	0.06199	0.956316	1
XR_001023509.2	0.84351	1.0152	-0.380107	0.829568	1
TCONS_00250339	0.843493	0.0737068	3.56306	0.00610132	0.108432
XR_001433796.1	0.840961	1.47071	-0.683575	0.528728	1
TCONS_00046995	0.840016	1.0084	-0.123252	0.900031	1
TCONS_00009843	0.839161	0.524795	0.703894	0.491732	1
XR_001434581.1	0.838185	1.1159	-0.36924	0.733465	1
TCONS_00198032	0.837418	0.153247	2.46616	0.0321237	0.289113
TCONS_00196208	0.837379	0	13.9025	9.25569e-06	0.00101689
XR_001434839.1	0.835804	0.790442	0.196097	0.850499	1
TCONS_00032382	0.835631	0.591831	0.531126	0.613752	1
TCONS_00158518	0.835571	0.824111	0.0927091	0.936077	1
TCONS_00093111	0.83541	1.28395	-0.59558	0.56883	1
TCONS_00259403	0.835187	1.44988	-0.972738	0.772045	1
TCONS_00167242	0.833488	1.89569	-0.996545	0.674468	1
TCONS_00004303	0.832544	0.325888	1.43883	0.20355	0.797372
XR_001025547.2	0.831729	1.35591	-0.606677	0.62999	1
TCONS_00029602	0.831298	1.49956	-0.807032	0.444333	1
TCONS_00226988	0.830312	1.35317	-0.635698	0.635275	1
TCONS_00195967	0.829379	0.979426	-0.179835	0.865704	1
TCONS_00217403	0.829164	0.806306	0.0431028	0.970044	1
TCONS_00171876	0.827814	0.808577	0.0873548	0.938374	1
TCONS_00174008	0.826793	2.07885	-1.32891	0.133082	0.648244
TCONS_00252875	0.824888	0.795558	0.0883	0.938622	1
TCONS_00042906	0.824239	1.00116	-0.327271	0.774898	1
TCONS_00087466	0.823702	1.62054	-0.921397	0.394997	1
TCONS_00035130	0.823297	0.681818	0.284857	0.802299	1
TCONS_00136882	0.823278	1.02269	-0.29072	0.786704	1
TCONS_00096001	0.823079	1.15623	-0.39414	0.75748	1
TCONS_00161863	0.823068	0.494932	0.746277	0.445487	1
TCONS_00220902	0.822977	0.916249	-0.175929	0.85646	1
TCONS_00176194	0.822619	0.38974	1.11384	0.324672	0.955337
TCONS_00143967	0.822449	0.272608	1.55743	0.166901	0.722862
TCONS_00133123	0.821083	0.208798	2.09457	0.0522937	0.3851
TCONS_00107934	0.820633	0.602681	0.355847	0.742333	1
TCONS_00056333	0.820484	0.743989	0.231617	0.83447	1
TCONS_00073514	0.820005	0.488429	0.799425	0.388176	1
TCONS_00230067	0.818694	0.582822	0.532799	0.631216	1
TCONS_00256700	0.81797	0.692908	0.262494	0.810278	1
TCONS_00015945	0.815973	0.98552	-0.168374	0.892941	1
XR_001434619.1	0.814513	0.494105	0.71561	0.547145	1
TCONS_00004976	0.813635	0.119182	2.98627	0.388848	1
TCONS_00214395	0.813128	0	14.3508	0.00192335	0.0512146
TCONS_00032864	0.812371	1.05417	-0.32611	0.775661	1
TCONS_00191758	0.812117	0.724016	0.253898	0.825168	1
TCONS_00074493	0.811932	0.776566	0.15759	0.890058	1
TCONS_00102421	0.811578	0.759056	0.164582	0.875954	1
TCONS_00017489	0.810727	2.81504	-1.78522	0.143567	0.672899
TCONS_00009190	0.810182	0.0280968	4.8752	0.140732	0.666655
TCONS_00096030	0.809902	0.0650202	3.75359	0.0265356	0.259071
TCONS_00194540	0.809487	0.358631	1.14481	0.327239	0.957939
TCONS_00079060	0.80839	1.10166	-0.392917	0.703559	1
TCONS_00221080	0.808372	1.09967	-0.413415	0.67919	1
TCONS_00232112	0.807858	1.11006	-0.293744	0.892105	1
TCONS_00259230	0.806777	1.63473	-1.00962	0.361851	0.988248
XR_001025546.2	0.805885	0.657031	0.249632	0.848213	1
TCONS_00041432	0.805724	0.869261	-0.024646	0.987021	1
TCONS_00025437	0.804743	0.573319	0.583894	0.59088	1
TCONS_00167296	0.804551	0.865482	-0.0239777	0.980343	1
TCONS_00008993	0.803849	0.520291	0.63886	0.538312	1
TCONS_00041368	0.802601	3.22022	-1.93843	0.0483078	0.369666
TCONS_00036766	0.802334	0.404535	1.13571	0.550654	1
TCONS_00090237	0.801799	0.618226	0.441434	0.703694	1
TCONS_00101998	0.801615	0.0595633	3.67654	0.00460049	0.0908354
TCONS_00237822	0.801609	0.618855	0.426611	0.72078	1
TCONS_00169454	0.801373	0.756939	0.15946	0.883295	1
TCONS_00202697	0.801147	1.0312	-0.29948	0.79423	1
TCONS_00108318	0.800365	2.742	-1.95154	0.343526	0.974834
TCONS_00146268	0.800322	0.722414	0.141512	0.903838	1
XR_001023595.2	0.799898	0.239138	1.80662	0.13014	0.640827
TCONS_00095610	0.797102	2.08981	-1.33365	0.22095	0.827192
TCONS_00161090	0.797096	0.0501198	4.01017	0.00228357	0.0579231
TCONS_00131026	0.796926	0.570064	0.567178	0.603079	1
TCONS_00185765	0.796859	0.888158	-0.0852087	0.938692	1
TCONS_00070087	0.795787	0.135793	2.56377	0.0800944	0.496123
TCONS_00150308	0.795251	0.432449	1.02416	0.342521	0.973468
TCONS_00110868	0.794825	0.0029985	8.1558	0.0209159	0.224479
TCONS_00089610	0.794819	0.828858	-0.0289269	0.975507	1
TCONS_00255015	0.79459	0.0333443	4.64324	0.0326216	0.291538
TCONS_00157361	0.794426	0.331998	1.29391	0.139794	0.664174
TCONS_00170819	0.794312	0.852808	0.112569	0.932716	1
TCONS_00178863	0.792667	0.479759	0.752695	0.413866	1
TCONS_00177300	0.792275	0.29266	1.45615	0.135997	0.655525
TCONS_00183152	0.791967	0.987568	-0.279758	0.776374	1
TCONS_00069998	0.791551	0.030621	4.65349	0.0168069	0.197939
TCONS_00229128	0.791465	0.695074	0.235516	0.818861	1
XR_001036963.1	0.791166	1.06113	-0.408493	0.728593	1
TCONS_00127571	0.790808	0.929874	-0.209063	0.847688	1
TCONS_00176566	0.790445	0.79193	0.0260029	0.976006	1
TCONS_00135447	0.7903	0	11.4494	3.69234e-07	7.75459e-05
XR_001023263.1	0.789283	0.898944	-0.224182	0.839056	1
TCONS_00147411	0.789132	0.222369	1.95482	0.197127	0.786068
TCONS_00058258	0.788907	1.07087	-0.499341	0.660624	1
XR_001038978.1	0.788763	0.581051	0.507881	0.661431	1
XR_001022245.2	0.787285	0.627148	0.37546	0.766239	1
TCONS_00109493	0.787148	1.17653	-0.456142	0.673418	1
TCONS_00196069	0.786662	0.799709	-0.036984	0.969471	1
TCONS_00141623	0.786162	0.737484	0.171461	0.875665	1
TCONS_00214469	0.785573	1.63114	-1.04441	0.337579	0.967968
TCONS_00213072	0.784656	0.347118	1.18131	0.286391	0.915318
TCONS_00000275	0.783597	0.931157	-0.156525	0.88839	1
TCONS_00142965	0.781854	0.630206	0.354558	0.73407	1
TCONS_00049845	0.781469	1.32765	-0.788861	0.411207	1
TCONS_00240751	0.781209	0.942142	-0.19466	0.840621	1
TCONS_00168571	0.781159	0.735068	0.137437	0.899021	1
TCONS_00106663	0.780531	0.821455	-0.0237824	0.987496	1
TCONS_00190275	0.777941	0.357461	1.28641	0.331644	0.961838
TCONS_00118685	0.77698	0.936936	-0.259188	0.765747	1
TCONS_00136078	0.776043	0.778301	0.00310813	0.998613	1
TCONS_00059539	0.775425	1.24282	-0.713512	0.512195	1
XR_001434321.1	0.774492	0.131649	2.3424	0.0646362	0.439056
TCONS_00057492	0.77444	0.482478	0.644673	0.558203	1
XR_001024797.2	0.77396	0.728283	0.129066	0.907525	1
TCONS_00202289	0.772826	1.00047	-0.296106	0.790974	1
TCONS_00037589	0.772248	0.764845	0.0278398	0.985001	1
TCONS_00176297	0.771647	0.226975	1.71801	0.133925	0.650648
TCONS_00208287	0.771469	0.559775	0.516763	0.644053	1
TCONS_00136941	0.771441	0.683261	0.285056	0.800453	1
TCONS_00226735	0.771301	0.631051	0.338058	0.752667	1
TCONS_00166813	0.770381	0.512642	0.545843	0.751049	1
TCONS_00018092	0.770318	0.876042	-0.144579	0.894975	1
TCONS_00241955	0.770193	0.93779	-0.19766	0.852632	1
TCONS_00232111	0.769509	1.18723	-0.695705	0.678681	1
TCONS_00021924	0.768976	0.645314	0.258545	0.78509	1
TCONS_00197238	0.768095	0.757864	0.0884677	0.929534	1
TCONS_00139767	0.767398	2.51422	-1.57319	0.105373	0.576951
XR_001042197.1	0.767166	1.49517	-0.927208	0.40221	1
TCONS_00253437	0.766084	0.0251312	4.89494	0.167536	0.724537
TCONS_00202269	0.764904	0.00542783	7.23988	0.00360475	0.077989
TCONS_00133485	0.764693	0.731138	0.183038	0.870271	1
TCONS_00182295	0.763946	0.524555	0.581378	0.591785	1
TCONS_00032773	0.763601	0.306907	1.41734	0.19801	0.787284
TCONS_00202240	0.760808	0.597896	0.358734	0.721863	1
TCONS_00120383	0.760093	0.779115	-0.0454112	0.968062	1
XR_001434010.1	0.759625	0.972727	-0.32444	0.767148	1
XR_001435359.1	0.759444	0.280147	1.53957	0.363798	0.990028
TCONS_00191751	0.759435	0.674762	0.187309	0.866326	1
TCONS_00108782	0.759261	0.893555	-0.175595	0.871027	1
TCONS_00151893	0.757765	0.387609	1.14528	0.320903	0.951276
XR_001435321.1	0.757176	0.836661	-0.129255	0.928944	1
TCONS_00167112	0.756919	0.744313	0.032998	0.975641	1
TCONS_00044865	0.75691	0.486454	0.704533	0.445191	1
TCONS_00162604	0.756428	0.239464	1.64029	0.228168	0.838379
TCONS_00234353	0.756375	0.248129	1.62833	0.389693	1
TCONS_00090238	0.755961	0.758527	0.0699293	0.951865	1
TCONS_00044610	0.755488	0.785635	0.0163432	0.98594	1
TCONS_00096652	0.754844	1.21135	-0.640894	0.555076	1
TCONS_00116611	0.753918	0.703242	0.102929	0.907713	1
TCONS_00071665	0.753888	1.06364	-0.353163	0.700475	1
TCONS_00079861	0.753854	1.18643	-0.61369	0.470974	1
TCONS_00124181	0.753257	0.337215	1.05195	0.351518	0.980982
XR_001020703.1	0.753142	0.72182	0.0656848	0.954851	1
TCONS_00204347	0.752864	1.46989	-0.847105	0.438885	1
TCONS_00008920	0.752087	0.189102	2.00493	0.248952	0.869269
TCONS_00232815	0.751714	0.152519	2.32752	0.113868	0.599456
TCONS_00093110	0.75168	1.31328	-0.787736	0.39903	1
TCONS_00171873	0.751649	0.669764	0.28057	0.814813	1
TCONS_00037889	0.751469	0.63832	0.249138	0.794981	1
TCONS_00188051	0.749912	0.54833	0.528376	0.622007	1
TCONS_00161252	0.749353	0.69928	0.138635	0.890857	1
TCONS_00251474	0.74894	0.694513	0.193116	0.866286	1
TCONS_00227826	0.748443	0.967406	-0.344037	0.770497	1
TCONS_00238281	0.747034	0.258085	1.58385	0.128523	0.636984
TCONS_00075354	0.746951	0.274004	1.55454	0.288404	0.916621
TCONS_00051652	0.746201	0.941172	-0.313055	0.717071	1
TCONS_00236223	0.745734	0.909359	-0.291963	0.711154	1
TCONS_00235657	0.74523	0.770519	-0.0165886	0.989956	1
TCONS_00192329	0.745139	0	11.5865	0.00100067	0.0327004
TCONS_00039819	0.743669	0.35323	1.1108	0.339662	0.970357
TCONS_00124665	0.741799	0.30448	1.32033	0.323639	0.953721
TCONS_00096907	0.741702	0.764328	-0.00771083	0.99517	1
TCONS_00190701	0.740632	0.313025	1.29918	0.263985	0.887804
TCONS_00046758	0.740548	0.570304	0.411131	0.69993	1
TCONS_00237788	0.739932	0.644376	0.268362	0.809646	1
TCONS_00165459	0.738803	0.526268	0.51174	0.634897	1
TCONS_00043780	0.73875	0.059587	3.70442	0.0362384	0.310565
TCONS_00204293	0.737906	0.456372	0.742647	0.533241	1
TCONS_00082395	0.737191	0.370084	0.958396	0.40396	1
TCONS_00098732	0.73703	0.476488	0.635926	0.578536	1
TCONS_00188161	0.73601	0.522267	0.509266	0.640993	1
TCONS_00222194	0.735746	1.65971	-1.1656	0.268228	0.893173
XR_001025457.2	0.735612	0.018396	5.05897	0.0148349	0.184795
TCONS_00131181	0.734622	0.749547	-0.0529687	0.95827	1
TCONS_00080270	0.73399	0.543226	0.442841	0.625748	1
TCONS_00113296	0.733368	0.517059	0.500122	0.646913	1
TCONS_00258969	0.733194	0.130762	2.33727	0.0684996	0.453848
TCONS_00152544	0.733123	0.424559	0.879167	0.420967	1
TCONS_00189999	0.732984	0.471739	0.710819	0.588189	1
TCONS_00224453	0.732827	0.0242403	5.16242	0.0718466	0.467791
TCONS_00208285	0.732601	0.728715	-0.080715	0.938991	1
TCONS_00227542	0.732436	0.673038	0.0654033	0.955802	1
TCONS_00208534	0.73233	0.862609	-0.230581	0.833541	1
TCONS_00086137	0.731623	0.645032	0.198302	0.852399	1
TCONS_00041884	0.731001	0.208293	1.75556	0.12739	0.634198
XR_001025523.1	0.730663	1.07114	-0.55057	0.611852	1
TCONS_00166513	0.730226	0	15.2193	0.000986918	0.0323891
TCONS_00000493	0.729313	0.459799	0.690921	0.508092	1
TCONS_00105790	0.729026	0.538236	0.47414	0.633948	1
TCONS_00023046	0.728574	1.86983	-1.32121	0.248892	0.869209
TCONS_00101114	0.72834	0.72882	-0.0388583	0.972512	1
TCONS_00145429	0.727931	0.575491	0.389107	0.710301	1
TCONS_00048568	0.727204	0.558302	0.477962	0.655949	1
TCONS_00102363	0.726878	1.16837	-0.728878	0.511184	1
TCONS_00087967	0.7268	0.370427	1.07308	0.324033	0.954557
TCONS_00074373	0.725993	0.763737	0.0292174	0.984147	1
TCONS_00099226	0.725731	0.910238	-0.279649	0.801094	1
TCONS_00164103	0.725427	0.637414	0.101755	0.93243	1
TCONS_00144689	0.725318	0.483963	0.634099	0.54588	1
TCONS_00112514	0.72531	0.765126	-0.038103	0.971049	1
TCONS_00151205	0.724948	0	11.7661	6.4528e-05	0.00448545
TCONS_00208275	0.723177	0.192295	1.66526	0.408727	1
TCONS_00227823	0.721938	0.102844	2.89279	0.112362	0.595441
TCONS_00141234	0.721141	0.640267	0.254376	0.773779	1
TCONS_00222594	0.720707	0.0742667	3.35206	0.00671438	0.115603
XR_001434253.1	0.720153	0.40571	0.944739	0.412507	1
TCONS_00025741	0.719685	0.720167	-0.00129748	1	1
TCONS_00256223	0.719678	0.0849862	3.19278	0.0939114	0.542625
XR_001020631.2	0.718621	1.43245	-0.928816	0.358963	0.986373
TCONS_00033005	0.717723	0.552759	0.422576	0.69637	1
TCONS_00128924	0.716102	0.034951	4.54822	0.029296	0.274159
TCONS_00112011	0.716077	0.6983	0.141244	0.910596	1
TCONS_00234976	0.716041	1.40422	-0.900858	0.378805	1
TCONS_00158668	0.715864	0.741849	0.0078925	0.995116	1
TCONS_00228177	0.715663	0.601281	0.199143	0.856437	1
TCONS_00228323	0.715256	0.630848	0.18799	0.944189	1
TCONS_00221343	0.714565	0.420679	0.87557	0.45756	1
TCONS_00175029	0.713776	0.174182	2.02331	0.229366	0.840298
TCONS_00018173	0.713718	0.711042	0.0510123	0.970421	1
TCONS_00218419	0.712571	0.359336	0.99903	0.373689	0.997828
XR_001029185.1	0.712364	0.251249	1.54862	0.185321	0.76183
TCONS_00208286	0.712155	0.505006	0.570849	0.5993	1
XR_001043826.1	0.711991	0.702663	0.0755525	0.94588	1
TCONS_00253043	0.709403	0.310993	1.16766	0.384746	1
XR_001436791.1	0.708989	0.179823	1.87897	0.17672	0.742922
TCONS_00228616	0.708847	0.428935	0.743073	0.511929	1
TCONS_00192351	0.708208	1.30966	-0.917701	0.607705	1
TCONS_00140566	0.707458	0.606413	0.237724	0.82062	1
TCONS_00062842	0.707377	2.32764	-1.66192	0.239918	0.855302
XR_001436747.1	0.70625	1.31784	-0.840965	0.448287	1
TCONS_00017652	0.706184	0.569957	0.360585	0.745328	1
TCONS_00198546	0.705545	1.47894	-0.918122	0.4252	1
TCONS_00207567	0.705422	1.7053	-1.65636	0.460429	1
TCONS_00208280	0.705222	0.850874	-0.226694	0.762095	1
TCONS_00016332	0.705091	0.708198	0.0955374	0.921847	1
TCONS_00185158	0.704996	0.739836	-0.0494957	0.963757	1
TCONS_00111682	0.702907	0.158866	2.27861	0.401776	1
XR_001022276.1	0.702712	2.30264	-1.56706	0.178854	0.747108
XR_001022951.1	0.701646	0.515294	0.442527	0.662772	1
TCONS_00258339	0.700958	1.40029	-0.972723	0.402635	1
TCONS_00017651	0.700738	0.739148	-0.063628	0.954803	1
TCONS_00121744	0.700049	0.861949	-0.297884	0.739676	1
TCONS_00015708	0.699924	0.510515	0.501653	0.680024	1
TCONS_00036016	0.699833	0.74513	0.0281113	0.982278	1
TCONS_00133401	0.699821	0.353982	1.02149	0.413175	1
XR_001023596.2	0.699274	0.362518	1.0149	0.357339	0.986373
XR_001043652.1	0.698814	0.568318	0.392602	0.73376	1
TCONS_00098862	0.697419	0.641087	0.144953	0.89253	1
TCONS_00164024	0.697189	0.860461	-0.267642	0.80718	1
TCONS_00044067	0.697124	0.517006	0.564587	0.659143	1
XR_001038504.1	0.695909	0.680562	0.0594935	0.954229	1
TCONS_00207099	0.694057	0.82235	-0.156262	0.884255	1
TCONS_00170278	0.693984	0.790087	-0.0886872	0.938897	1
TCONS_00164670	0.693564	1.15891	-0.770643	0.590599	1
TCONS_00106375	0.69329	0.575573	0.318341	0.768101	1
TCONS_00115860	0.692798	0.623141	0.15962	0.862702	1
TCONS_00048492	0.691871	0.472474	0.571311	0.607773	1
TCONS_00190997	0.691631	0.535501	0.47903	0.664344	1
TCONS_00140919	0.690912	0.27287	1.41324	0.216729	0.820488
TCONS_00010578	0.690682	0.545915	0.40048	0.673191	1
XR_001436768.1	0.689819	0.754792	-0.0560712	0.959598	1
TCONS_00106832	0.689651	0.137148	2.46098	0.11714	0.608866
TCONS_00099215	0.689492	0.533835	0.381866	0.733971	1
TCONS_00066691	0.688725	0.774185	-0.114812	0.903351	1
TCONS_00126375	0.68872	0.630643	0.115103	0.915411	1
TCONS_00177964	0.688303	0	10.0863	0.000780619	0.0274496
TCONS_00057571	0.688052	0.225526	1.79855	0.475921	1
TCONS_00150008	0.687991	0.977977	-0.519247	0.66278	1
TCONS_00006687	0.687919	0.326185	0.964788	0.419217	1
XR_001022883.1	0.687841	0.685923	0.0333203	0.976665	1
TCONS_00233858	0.687831	0.862196	-0.314455	0.777752	1
TCONS_00194391	0.687167	0.0300973	4.54297	0.076546	0.484621
TCONS_00161361	0.686933	0.283373	1.29588	0.305633	0.935769
XR_001436448.1	0.68686	0.509937	0.430842	0.696281	1
XR_001024163.2	0.686744	1.36855	-0.998344	0.448691	1
TCONS_00063345	0.686426	0.672317	0.0956139	0.930825	1
TCONS_00026274	0.686277	0.830799	-0.224111	0.834339	1
TCONS_00258472	0.686084	0.770379	-0.150218	0.907385	1
TCONS_00234752	0.685606	0.433239	0.713798	0.514793	1
TCONS_00226594	0.685587	0.025405	4.8654	0.0415287	0.337953
TCONS_00028446	0.68527	0.701782	-0.0106832	0.990475	1
TCONS_00253913	0.684593	1.21296	-0.904443	0.438563	1
TCONS_00252341	0.684564	0.531558	0.329095	0.817215	1
TCONS_00005523	0.684455	4.68086	-2.74527	0.105082	0.575776
TCONS_00257862	0.684034	0.832738	-0.11982	0.92097	1
TCONS_00186184	0.683972	0.00785617	6.41485	0.029235	0.273886
TCONS_00165030	0.683554	0.587953	0.255712	0.820806	1
TCONS_00166956	0.682725	0.407911	0.820461	0.48453	1
TCONS_00228581	0.682372	0.0606178	3.6795	0.0516966	0.383045
TCONS_00134581	0.682307	0.472289	0.62669	0.615331	1
TCONS_00128211	0.68174	0.471682	0.561489	0.532083	1
XR_001039128.2	0.681413	0.832506	-0.150831	0.907167	1
XR_001021511.2	0.681408	1.37457	-0.909637	0.405383	1
TCONS_00176695	0.680925	0.328944	1.09465	0.338129	0.968739
TCONS_00065878	0.680691	0.96601	-0.440035	0.679459	1
XR_001044618.2	0.680454	0	10.0946	3.31364e-05	0.00270775
TCONS_00256683	0.68003	1.29693	-0.909455	0.399265	1
TCONS_00255017	0.679933	0.248557	1.52166	0.357972	0.986373
TCONS_00195819	0.679769	0.335162	1.18134	0.412259	1
TCONS_00018120	0.679473	0.630708	0.261913	0.835461	1
TCONS_00122703	0.678956	0.141901	2.28612	0.109193	0.586755
TCONS_00186079	0.678761	0.6919	0.0744736	0.959702	1
TCONS_00116754	0.677551	0.787788	-0.114119	0.914198	1
TCONS_00192376	0.676998	0.170145	2.0771	0.174664	0.739105
TCONS_00172088	0.676888	0.493704	0.634114	0.713236	1
TCONS_00169906	0.676818	1.40709	-1.18414	0.452928	1
TCONS_00009000	0.676784	0.0848348	2.9726	0.182619	0.755593
XR_001435411.1	0.676164	1.22323	-0.68815	0.592998	1
TCONS_00208279	0.67545	0.58258	0.429106	0.820072	1
TCONS_00229317	0.675361	0.696635	-0.0394909	0.969369	1
TCONS_00185783	0.675259	0.91441	-0.453099	0.68413	1
TCONS_00199102	0.672905	0.826971	-0.332757	0.774964	1
TCONS_00258392	0.672697	0.408801	0.714268	0.626196	1
TCONS_00237642	0.672659	0.736024	-0.0606402	0.95966	1
TCONS_00170546	0.67241	0.536764	0.447679	0.725251	1
TCONS_00183175	0.672366	0.902273	-0.342458	0.719092	1
TCONS_00158800	0.672271	0.68899	-0.0180967	0.990128	1
TCONS_00161157	0.671833	0.437947	0.777358	0.523287	1
TCONS_00196019	0.670567	1.59538	-1.03404	0.532002	1
TCONS_00152096	0.67005	0.0258613	4.74828	0.00741119	0.122358
TCONS_00202748	0.669873	0.637255	0.0818464	0.94341	1
TCONS_00248117	0.669003	0.632112	0.109904	0.9305	1
TCONS_00253705	0.667921	0.374785	0.938432	0.48763	1
TCONS_00231184	0.66769	0.502238	0.463563	0.668343	1
XR_001024136.2	0.667426	2.68794	-1.90759	0.151158	0.690127
TCONS_00189404	0.667056	0.806172	-0.213979	0.843371	1
TCONS_00051676	0.666554	0.846983	-0.321394	0.7623	1
TCONS_00085532	0.666434	0.10437	2.70264	0.0190934	0.212552
TCONS_00213582	0.666263	0.38353	0.808399	0.454902	1
TCONS_00081223	0.665821	0.136113	2.32129	0.0563002	0.403443
TCONS_00091411	0.665622	0	9.51619	0.000638537	0.0238537
TCONS_00182975	0.66554	0	8.18203	2.61119e-05	0.00223737
TCONS_00192398	0.665481	1.13702	-0.896954	0.449934	1
XR_001043913.2	0.665084	2.05099	-1.60779	0.113485	0.598271
TCONS_00057493	0.664951	0.361629	1.0512	0.482496	1
TCONS_00013328	0.664484	0.406111	0.746007	0.706332	1
TCONS_00142203	0.663803	0.517461	0.425486	0.702685	1
TCONS_00137198	0.663624	1.29564	-1.16533	0.638215	1
TCONS_00006164	0.663408	0.48484	0.422891	0.739629	1
TCONS_00205956	0.663282	0	10.9225	0.0141394	0.179709
TCONS_00006044	0.662971	0.169461	1.98109	0.211088	0.810856
TCONS_00119097	0.662936	0	12.089	1.78876e-06	0.00027815
TCONS_00182972	0.66226	0	11.6084	0.0101023	0.147345
TCONS_00049771	0.661468	0.882824	-0.229457	0.846411	1
TCONS_00197187	0.661329	0.444639	0.782826	0.563206	1
TCONS_00152377	0.661241	0.358046	0.993691	0.563762	1
TCONS_00056534	0.660783	0.0836937	3.02582	0.00631782	0.110784
TCONS_00146468	0.660383	0.73949	0.00474139	0.997171	1
TCONS_00029789	0.660373	0.549052	0.333302	0.770816	1
TCONS_00170821	0.660077	0.0113945	5.74104	0.0520099	0.384341
TCONS_00242253	0.659771	0.770502	-0.193371	0.876332	1
TCONS_00071263	0.659351	0.147431	2.09587	0.139244	0.662784
TCONS_00022687	0.658277	0.445527	0.615786	0.495737	1
TCONS_00235479	0.657792	1.36178	-1.01404	0.353738	0.983565
XR_001031270.1	0.657401	1.14585	-0.793843	0.529828	1
TCONS_00011586	0.657064	0.54749	0.310667	0.76095	1
TCONS_00128922	0.656813	0.667556	0.17944	0.874202	1
TCONS_00018148	0.656703	0.701815	-0.0722519	0.936315	1
TCONS_00209993	0.65566	0.327186	0.974454	0.377277	1
TCONS_00167245	0.655079	0.500023	0.570956	0.747457	1
TCONS_00057884	0.654511	0.80001	-0.252512	0.809353	1
TCONS_00255027	0.654442	0.19694	1.86502	0.157203	0.702415
TCONS_00029734	0.654139	0.00386833	6.62801	0.00223312	0.0570165
TCONS_00256997	0.65309	1.06904	-0.664113	0.535606	1
XR_001044702.2	0.652751	1.83668	-1.43795	0.306147	0.936424
XR_001434673.1	0.65203	0.528345	0.333823	0.760794	1
XR_001021533.1	0.651813	0.722532	-0.0937532	0.93534	1
TCONS_00121037	0.650884	0.2198	1.49837	0.297463	0.926423
TCONS_00121391	0.64901	0.877717	-0.414319	0.681442	1
TCONS_00062009	0.648788	0.656405	-0.0236693	0.989493	1
TCONS_00172787	0.648719	0.488559	0.425054	0.687027	1
TCONS_00088062	0.648319	0.602013	0.16368	0.938319	1
TCONS_00036013	0.648244	0.836257	-0.302399	0.77349	1
TCONS_00168435	0.646965	0.769872	-0.174362	0.864657	1
TCONS_00073417	0.646457	0.530343	0.426935	0.701754	1
TCONS_00242237	0.645902	0.202931	1.67133	0.142745	0.671507
TCONS_00024127	0.645125	0.573704	0.202977	0.853125	1
TCONS_00029064	0.644658	1.45578	-1.30734	0.523376	1
TCONS_00172087	0.644582	0.0820338	2.79243	0.0760151	0.482615
TCONS_00124524	0.644424	0.33428	1.05742	0.6524	1
XR_001044425.2	0.643865	0.393551	0.748059	0.427333	1
TCONS_00181220	0.643659	0.745953	-0.216491	0.838208	1
XR_001022265.2	0.643449	0.15566	2.01693	0.136538	0.656489
TCONS_00243375	0.64338	0.0443315	3.88853	0.0236482	0.242416
TCONS_00023017	0.643329	0.269198	1.3613	0.429875	1
TCONS_00159204	0.642367	0	14.3098	0.000450769	0.0186461
TCONS_00095880	0.642168	0.353709	0.88749	0.43567	1
XR_001041245.2	0.641839	1.02927	-0.694523	0.591941	1
TCONS_00180403	0.641699	0.68206	0.0151631	0.993725	1
TCONS_00112010	0.641238	0.631237	0.110962	0.912996	1
TCONS_00128529	0.640953	0.0351548	3.71807	0.0178365	0.204072
TCONS_00178209	0.640931	0.442123	0.734934	0.663087	1
TCONS_00120990	0.640896	1.02439	-0.602142	0.600719	1
TCONS_00153139	0.640887	0.544159	0.273826	0.800293	1
TCONS_00212172	0.640335	0.766922	-0.3165	0.7769	1
TCONS_00118915	0.640208	0.196876	1.76858	0.0905504	0.530909
TCONS_00209624	0.639677	0.579518	0.253292	0.784453	1
TCONS_00187941	0.639371	0.873504	-0.39898	0.733009	1
TCONS_00153588	0.638623	1.17493	-0.783924	0.439313	1
TCONS_00171768	0.638437	0.779257	-0.248958	0.800181	1
TCONS_00069676	0.638077	0.733263	-0.118249	0.926741	1
TCONS_00186682	0.638033	0.951493	-0.449339	0.764525	1
TCONS_00252091	0.637942	0.634503	0.0188644	0.987889	1
XR_001042939.1	0.637557	0.494364	0.45362	0.701734	1
TCONS_00132386	0.637545	0.329255	0.980892	0.326841	0.957691
TCONS_00025742	0.636939	0.620199	0.0275394	0.980985	1
TCONS_00022090	0.636887	0.397563	0.661106	0.546832	1
XR_001024544.1	0.635861	0.716411	-0.189175	0.865114	1
TCONS_00226554	0.6358	0.376797	0.859929	0.338318	0.968923
TCONS_00162618	0.635745	1.35461	-1.09329	0.567162	1
TCONS_00239080	0.635601	0.311341	1.0991	0.389536	1
TCONS_00140427	0.635359	0.574447	0.183598	0.842283	1
TCONS_00137625	0.635255	0.0772928	3.11125	0.0178692	0.204237
TCONS_00196088	0.635254	0.205717	1.6949	0.137203	0.658166
TCONS_00077954	0.635061	0.359971	0.847271	0.455662	1
TCONS_00145084	0.634953	0.714234	-0.158936	0.854185	1
TCONS_00112242	0.634925	0.469878	0.468469	0.644735	1
TCONS_00043778	0.634609	0.072801	3.286	0.0663895	0.445889
TCONS_00252878	0.634442	0.653076	-0.0492197	0.95579	1
XR_001434538.1	0.633987	0.537948	0.22585	0.836056	1
TCONS_00039320	0.63386	0.5959	0.115549	0.914161	1
TCONS_00230809	0.633732	0.856109	-0.372993	0.740522	1
TCONS_00242102	0.633697	0	10.3547	0.000348836	0.015614
XR_001043756.1	0.633614	1.61719	-1.24914	0.34309	0.974024
TCONS_00256381	0.633575	0	9.39869	0.000132965	0.00777735
TCONS_00196017	0.633328	0.601437	0.203908	0.924624	1
XR_001040279.1	0.632901	0.568555	0.155239	0.88213	1
XR_001037477.2	0.632728	0.418001	0.852269	0.619143	1
TCONS_00178906	0.632587	0.246299	1.31997	0.62481	1
TCONS_00155526	0.632363	0.598972	0.132863	0.892126	1
XR_001435424.1	0.632279	0.0336732	4.23437	0.0101668	0.147722
TCONS_00171760	0.631817	0.422206	0.7131	0.501389	1
TCONS_00226174	0.63177	0.6045	0.151836	0.889436	1
TCONS_00132484	0.631027	0.287321	1.10433	0.207961	0.805986
TCONS_00227082	0.63073	0.556861	0.236957	0.848677	1
TCONS_00059862	0.630395	0.617444	0.0600297	0.955505	1
TCONS_00106147	0.630347	0.443579	0.547659	0.615974	1
XR_001039901.1	0.630087	0.523117	0.323621	0.770877	1
TCONS_00253706	0.629915	0.628329	0.00365527	0.998239	1
TCONS_00204183	0.629609	0.528757	0.240748	0.835681	1
TCONS_00239537	0.628795	1.05256	-0.668811	0.780387	1
XR_001045264.1	0.628777	0.197262	1.83889	0.284233	0.912379
TCONS_00196340	0.628764	0.404765	0.592895	0.724833	1
TCONS_00063830	0.628644	0.759328	-0.143618	0.897786	1
TCONS_00235449	0.628594	0.282651	1.25579	0.396544	1
TCONS_00166514	0.628423	0.161582	1.87087	0.153339	0.694001
TCONS_00031034	0.627334	0	10.1429	4.02566e-05	0.00311586
TCONS_00045954	0.627159	0.419258	0.589971	0.582064	1
TCONS_00128504	0.626468	0.168919	1.92448	0.215473	0.818749
TCONS_00179024	0.62634	0	11.984	0.00791787	0.126874
TCONS_00173112	0.626118	0.718826	-0.146796	0.888425	1
TCONS_00228068	0.62595	0.501005	0.389926	0.720429	1
TCONS_00254255	0.625544	0.75331	-0.138894	0.949461	1
TCONS_00197400	0.625429	0.900646	-0.491322	0.635124	1
TCONS_00125912	0.624955	0.222322	1.48288	0.181482	0.753886
TCONS_00121295	0.624749	0	12.4401	3.22237e-05	0.00265521
TCONS_00257525	0.62218	0.0572277	3.40664	0.0151215	0.186561
TCONS_00167734	0.621947	0.961948	-0.537197	0.56817	1
XR_001043677.2	0.621647	0.571816	0.0727163	0.953462	1
TCONS_00066286	0.620557	0.55863	0.191231	0.861031	1
TCONS_00161555	0.620556	0	12.1027	0.000534532	0.0209647
TCONS_00100001	0.620197	0	12.926	3.18456e-07	6.81279e-05
TCONS_00225517	0.620095	0.373146	0.835759	0.506247	1
TCONS_00069949	0.619775	0.626055	0.0458045	0.967514	1
TCONS_00185152	0.619528	0.569037	0.147474	0.893155	1
TCONS_00195000	0.619418	0.692871	-0.0941911	0.928875	1
XR_001045095.1	0.619406	0.861828	-0.41113	0.827737	1
TCONS_00217404	0.61901	0.707997	-0.206974	0.852553	1
TCONS_00192513	0.618995	1.51287	-1.41777	0.603192	1
TCONS_00238829	0.618902	0.544036	0.208212	0.844975	1
TCONS_00043534	0.61872	0.0165605	5.15239	0.0141228	0.179709
TCONS_00167050	0.618535	0.467429	0.423483	0.670301	1
XR_001433835.1	0.618008	0.805153	-0.397725	0.710973	1
TCONS_00254488	0.617711	0.581176	0.249454	0.905874	1
TCONS_00246093	0.617678	0.520121	0.236389	0.829918	1
TCONS_00123425	0.617214	0.727861	-0.164101	0.875772	1
TCONS_00080644	0.617094	0.321356	0.964277	0.523716	1
TCONS_00195100	0.6169	0.743314	-0.242828	0.822347	1
XR_001022939.1	0.61645	0.618567	0.0933292	0.944425	1
TCONS_00102466	0.616419	0.763351	-0.289166	0.789358	1
TCONS_00030484	0.616143	0.459457	0.3241	0.759704	1
TCONS_00189055	0.61611	0.623903	-0.0662937	0.954179	1
TCONS_00075699	0.615974	0.0575848	3.3942	0.204359	0.79889
XR_001042607.1	0.615348	0.443909	0.464176	0.674488	1
TCONS_00218009	0.61458	0.184862	1.86058	0.123841	0.625606
TCONS_00112009	0.614503	0.554076	0.177598	0.855057	1
TCONS_00238844	0.614436	0.408698	0.668903	0.539373	1
TCONS_00240747	0.614188	0.772567	-0.250222	0.797669	1
TCONS_00043251	0.613085	0.0127868	5.55204	0.00769729	0.124788
TCONS_00064997	0.612669	0.428343	0.590632	0.599833	1
TCONS_00223127	0.611378	0.521962	0.169983	0.881893	1
TCONS_00125582	0.610739	0.663061	-0.06278	0.951314	1
TCONS_00172243	0.610253	0.144556	2.02349	0.128993	0.638409
XR_001436956.1	0.609965	0.78662	-0.324006	0.82726	1
TCONS_00199996	0.609699	0.833368	-0.347611	0.76217	1
XR_001044436.2	0.609449	0.332104	0.939012	0.403001	1
TCONS_00100689	0.609382	0.175779	1.92763	0.145448	0.676571
TCONS_00173033	0.609268	0.406041	0.512182	0.579134	1
TCONS_00113846	0.609053	1.2466	-0.978488	0.370993	0.995401
TCONS_00033341	0.608704	0.438357	0.49412	0.630161	1
XR_001435402.1	0.608214	0.297947	1.05214	0.35685	0.986276
TCONS_00217406	0.607867	0.744042	-0.219042	0.839501	1
TCONS_00136410	0.607669	0.528013	0.200047	0.834919	1
TCONS_00042809	0.607615	5.78101	-3.19427	0.00625543	0.110179
TCONS_00201322	0.60729	0.778313	-0.28107	0.803507	1
XR_001023077.1	0.606988	0.970379	-0.649879	0.660559	1
TCONS_00161038	0.606803	0.0611335	3.43222	0.262819	0.886219
TCONS_00071498	0.606428	0.631656	-0.173445	0.894167	1
TCONS_00004701	0.604802	0.682989	-0.0958198	0.926751	1
TCONS_00191009	0.604752	0.311711	0.980677	0.52863	1
TCONS_00131175	0.60437	0.537278	0.163835	0.886486	1
TCONS_00067520	0.603622	0.882138	-0.486587	0.658095	1
TCONS_00230725	0.603517	0.357349	0.65376	0.609323	1
XR_001435403.1	0.603056	0	11.1077	8.08938e-06	0.000918031
XR_001436934.1	0.602433	0.509185	0.412802	0.78607	1
TCONS_00160258	0.602134	0.437731	0.49067	0.798638	1
TCONS_00143229	0.602034	0.496811	0.321917	0.764044	1
TCONS_00254813	0.601731	0.00412267	7.18982	0.0821871	0.502909
TCONS_00247241	0.601685	0.647207	0.0344379	0.975354	1
TCONS_00051828	0.600701	0.194692	1.63748	0.201835	0.794037
TCONS_00172793	0.600616	0.280034	1.16026	0.425838	1
TCONS_00167096	0.600536	1.66233	-1.35324	0.532716	1
TCONS_00008669	0.599978	0.575072	0.0784355	0.938844	1
XR_001025569.2	0.599709	0.691296	-0.116012	0.918404	1
TCONS_00116152	0.599683	0.511443	0.226392	0.83651	1
TCONS_00024175	0.599616	0.766145	-0.244806	0.788279	1
TCONS_00182533	0.599391	0.416923	0.654931	0.562943	1
TCONS_00012776	0.598988	0.448321	0.467119	0.679977	1
TCONS_00137298	0.598873	0.362215	0.730385	0.535246	1
TCONS_00044182	0.59838	0.589301	0.0445907	0.9649	1
TCONS_00222595	0.598278	0.0728177	3.07533	0.0180086	0.205286
TCONS_00196322	0.597936	0.98525	-0.666549	0.531711	1
TCONS_00119746	0.597241	0.647058	-0.108987	0.911261	1
TCONS_00106834	0.597098	0.118135	2.36222	0.0665662	0.446535
TCONS_00146073	0.596958	0.0315965	4.47019	0.0283278	0.268158
TCONS_00191008	0.596251	0.071256	3.14481	0.1522	0.691559
TCONS_00177947	0.596094	0.485982	0.267596	0.846925	1
TCONS_00150323	0.595971	0.203275	1.81235	0.241035	0.857375
TCONS_00259325	0.595935	0.560809	0.0300208	0.983559	1
TCONS_00206188	0.595712	0.153486	2.0228	0.126205	0.631759
TCONS_00009001	0.595402	0.0278103	4.49049	0.0362429	0.310565
TCONS_00255018	0.595364	0.223215	1.51758	0.311615	0.941982
TCONS_00047679	0.594732	0.473649	0.443394	0.786757	1
TCONS_00227171	0.594565	1.08026	-0.708654	0.492121	1
TCONS_00092108	0.594405	0.556836	0.151236	0.874394	1
XR_001043348.2	0.594264	9.0409	-4.01345	0.0116917	0.160918
XR_001025469.1	0.593999	0.469795	0.289845	0.79991	1
TCONS_00156337	0.593769	0.305666	1.0728	0.389779	1
TCONS_00072826	0.592772	0.440771	0.505638	0.644294	1
TCONS_00141408	0.592246	0.0382632	4.08501	0.0275405	0.264177
TCONS_00236219	0.59214	0.821635	-0.487473	0.641857	1
TCONS_00161890	0.591955	0.931932	-0.54693	0.624708	1
TCONS_00001553	0.591922	0	10.8095	2.99986e-07	6.49838e-05
TCONS_00161597	0.591705	0.546838	0.108181	0.90707	1
TCONS_00121334	0.591705	0.374329	0.629981	0.578416	1
XR_001024063.2	0.591393	0.919918	-0.60744	0.770081	1
TCONS_00254870	0.591269	0.508612	0.283781	0.798117	1
TCONS_00133122	0.590041	0.853495	-0.426357	0.66739	1
TCONS_00109477	0.589711	0	13.0462	0.00426643	0.086721
TCONS_00037997	0.589563	0.349689	0.738766	0.500841	1
TCONS_00193646	0.589287	0.00955733	6.06916	0.00248971	0.0613398
TCONS_00176924	0.588898	0.463659	0.398663	0.659915	1
TCONS_00173646	0.588549	0.71936	-0.152422	0.883858	1
TCONS_00070073	0.58796	0.287986	1.09936	0.338262	0.968877
TCONS_00170186	0.5879	0.52299	0.206755	0.800018	1
TCONS_00060237	0.587879	0.525381	0.250727	0.817468	1
XR_001043012.2	0.586206	0.475718	0.358471	0.722985	1
TCONS_00223520	0.585408	0.534095	0.196769	0.862901	1
TCONS_00037693	0.585253	0.0655597	3.37856	0.129279	0.639169
TCONS_00192762	0.585218	0.354789	0.674618	0.612986	1
TCONS_00113290	0.584146	0.314571	0.840579	0.347408	0.977957
TCONS_00038161	0.583686	0.300339	0.96927	0.339735	0.970475
TCONS_00184098	0.583625	0.330486	0.912521	0.407793	1
TCONS_00143295	0.583271	0.0478017	3.48444	0.128056	0.635995
TCONS_00209994	0.582852	0.377592	0.568696	0.613064	1
TCONS_00031090	0.582325	0.695763	-0.271561	0.797039	1
TCONS_00202243	0.582317	0.734625	-0.283959	0.791186	1
TCONS_00167738	0.581693	0.442782	0.515231	0.62719	1
TCONS_00153025	0.581114	0	8.03702	0.0616832	0.427132
TCONS_00037714	0.5811	0.736179	-0.286274	0.823137	1
TCONS_00112017	0.580873	0.309618	0.955655	0.461629	1
XR_001022471.2	0.580591	0.735053	-0.241081	0.828619	1
TCONS_00153141	0.580257	0.605291	-0.0474982	0.963582	1
TCONS_00233855	0.580004	0.709735	-0.285926	0.786376	1
TCONS_00167741	0.578963	0.890495	-0.569715	0.565328	1
XR_001040452.1	0.578901	0.0837755	2.80023	0.108985	0.586442
TCONS_00259552	0.578239	1.59487	-1.40748	0.212282	0.812251
TCONS_00058497	0.578205	0.137443	2.19668	0.0670947	0.448204
TCONS_00169404	0.577952	1.44443	-1.21568	0.289308	0.917558
TCONS_00071137	0.577577	0.156107	1.67254	0.245723	0.865204
TCONS_00058836	0.577553	0.342432	0.736937	0.663464	1
TCONS_00259241	0.577087	0.638298	-0.108716	0.933744	1
XR_001434680.1	0.576603	0.540406	0.164656	0.866798	1
TCONS_00184659	0.576315	0.987573	-0.71787	0.409856	1
XR_001034542.1	0.576139	0.626303	-0.0415544	0.969252	1
TCONS_00041950	0.575883	0.547615	0.0688231	0.951754	1
TCONS_00209641	0.57586	0.228999	1.48952	0.255233	0.87831
TCONS_00206986	0.575762	0.217118	1.43793	0.447429	1
TCONS_00185022	0.575544	0.599252	-0.0897118	0.957696	1
TCONS_00076626	0.575497	1.46578	-1.53918	0.348207	0.978441
TCONS_00171741	0.574966	0.671571	-0.182182	0.8444	1
TCONS_00152095	0.574946	0	11.2042	0.000865267	0.0294781
TCONS_00205377	0.574597	0.286345	1.09369	0.391857	1
TCONS_00151322	0.573969	0.0628665	3.22488	0.017387	0.201751
TCONS_00001022	0.573595	0.273547	1.08578	0.396139	1
TCONS_00170658	0.573253	0.158556	1.85879	0.18753	0.766543
TCONS_00035843	0.573081	0.467557	0.384269	0.742018	1
TCONS_00051950	0.573016	0.154192	1.92574	0.187641	0.766748
TCONS_00255057	0.572688	1.39567	-1.19921	0.277784	0.903809
TCONS_00200962	0.571995	0.279352	0.974031	0.308769	0.93849
TCONS_00048445	0.571951	0.300565	0.987119	0.462647	1
TCONS_00259332	0.571591	0.0829838	2.76271	0.271142	0.897761
TCONS_00239126	0.57146	0.640926	-0.23838	0.833009	1
TCONS_00237596	0.571438	0.242606	1.33931	0.229125	0.83995
TCONS_00069856	0.571236	0.200748	1.56777	0.462988	1
XR_001024744.2	0.57106	2.55783	-2.26764	0.0982589	0.556039
TCONS_00097812	0.571027	0.865594	-0.437914	0.727601	1
TCONS_00023847	0.570912	0.395266	0.54232	0.621432	1
TCONS_00169705	0.570744	0.735037	-0.231425	0.833131	1
TCONS_00223465	0.57013	0.0196185	4.62695	0.0231875	0.23926
XR_001433764.1	0.570061	0.426253	0.458773	0.673821	1
TCONS_00171853	0.56995	0.915749	-0.564265	0.602645	1
TCONS_00156260	0.56959	0.582386	0.00033703	1	1
XR_001022931.1	0.569338	0.674277	-0.234141	0.837214	1
TCONS_00107124	0.569311	0.549728	0.136087	0.873036	1
XR_001434304.1	0.569199	0.238139	1.26415	0.316833	0.947898
TCONS_00009819	0.569121	0.737073	-0.311347	0.775317	1
XR_001045231.2	0.568749	0.67646	-0.147243	0.893563	1
TCONS_00162593	0.568691	0	9.83758	0.00881587	0.135889
XR_001023050.1	0.567543	1.11689	-0.848988	0.458316	1
XR_001434881.1	0.567444	0.170908	1.893	0.175471	0.740473
TCONS_00058812	0.567359	0.649878	-0.163743	0.880387	1
TCONS_00117517	0.566943	0.091785	2.63657	0.073089	0.472665
TCONS_00070022	0.566893	1.09983	-0.89549	0.403882	1
TCONS_00205261	0.56682	1.30461	-1.23775	0.281598	0.908923
TCONS_00083052	0.566583	0.893567	-0.596002	0.597376	1
TCONS_00184200	0.56635	0.589791	0.0264774	0.979646	1
TCONS_00159301	0.566333	0.483445	0.302963	0.786305	1
TCONS_00022623	0.56609	0.267016	1.09481	0.333058	0.96315
TCONS_00162204	0.566062	0.553236	0.0349877	0.96917	1
TCONS_00022342	0.565918	0.482427	0.316605	0.777135	1
XR_001040457.1	0.565466	0.597217	-0.19583	0.878103	1
TCONS_00112835	0.565176	0.568642	0.0433256	0.975733	1
TCONS_00089572	0.564725	0.616833	-0.100016	0.930719	1
TCONS_00080444	0.564602	0.309227	0.898701	0.592526	1
TCONS_00144409	0.564456	0.423024	0.441081	0.727307	1
TCONS_00184441	0.563876	0	8.73101	0.000589851	0.0225292
TCONS_00079882	0.563683	0.654225	-0.193458	0.822758	1
TCONS_00189385	0.563591	2.00003	-1.74456	0.0254292	0.252627
TCONS_00016308	0.563089	0.111916	2.4183	0.0637455	0.435546
TCONS_00161927	0.562935	0.314522	0.831466	0.42105	1
TCONS_00004981	0.561367	0.0544538	3.51604	0.0193502	0.214282
XR_001435027.1	0.561105	0.522799	0.086723	0.940469	1
TCONS_00247477	0.560608	0.669699	-0.137652	0.911014	1
TCONS_00027246	0.560132	0.749787	-0.355178	0.800609	1
TCONS_00024183	0.560067	0.492485	0.188297	0.865953	1
XR_001020896.1	0.559774	0.586623	-0.0331791	0.978518	1
XR_173280.3	0.559337	0.940769	-0.629729	0.621029	1
TCONS_00002118	0.558522	0.179478	1.80543	0.217334	0.821625
TCONS_00004717	0.558329	0.293694	1.0333	0.371281	0.995742
XR_001037486.2	0.558222	0.952586	-0.738637	0.728729	1
TCONS_00087639	0.557944	0.220062	1.369	0.216464	0.819934
TCONS_00207103	0.557685	1.33278	-1.30488	0.653561	1
XR_001434896.1	0.557117	0.888755	-0.452832	0.744976	1
TCONS_00230197	0.55697	0.289375	1.09391	0.509553	1
TCONS_00200732	0.556296	0.45285	0.453091	0.712684	1
XR_001022682.2	0.556254	0.434012	0.3821	0.724523	1
TCONS_00078076	0.556022	0.432794	0.420634	0.665576	1
TCONS_00176128	0.555771	0.658585	-0.200712	0.84304	1
TCONS_00176111	0.5556	0.275879	0.957464	0.478471	1
TCONS_00106887	0.555585	0.0901383	2.769	0.0848796	0.512844
TCONS_00067319	0.555299	0.369361	0.614805	0.581244	1
TCONS_00116068	0.555034	0.377594	0.612868	0.562535	1
TCONS_00091021	0.554888	0.318519	0.969854	0.45714	1
TCONS_00157377	0.554539	0.185731	1.54467	0.232102	0.843762
TCONS_00257002	0.553931	1.0573	-0.839228	0.715935	1
TCONS_00160618	0.55342	0.563655	0.319848	0.906665	1
TCONS_00140188	0.553412	0.442222	0.334134	0.87399	1
TCONS_00069153	0.552821	0.630899	-0.0678272	0.943564	1
XR_001041119.2	0.552638	0.0393862	3.94056	0.0413756	0.337376
TCONS_00247416	0.552358	0.330089	0.914956	0.559315	1
TCONS_00234828	0.552179	0.465264	0.0646284	0.984073	1
TCONS_00179343	0.552168	0.156892	1.94007	0.0822534	0.503162
TCONS_00029738	0.552103	0	10.832	1.02232e-05	0.00109866
TCONS_00176877	0.551798	0	8.60787	0.0229149	0.237879
TCONS_00076310	0.551757	0.832334	-0.514233	0.626089	1
TCONS_00207086	0.551713	0.385108	0.530414	0.69118	1
TCONS_00259158	0.551664	0.593895	-0.140377	0.906436	1
TCONS_00230818	0.55053	0.197907	1.59786	0.282877	0.910671
TCONS_00194124	0.550469	0.358882	0.628019	0.57972	1
TCONS_00043176	0.55043	0.400132	0.433846	0.693878	1
TCONS_00152429	0.550207	0.534838	0.124914	0.910463	1
TCONS_00174230	0.550118	0.340844	0.679025	0.582768	1
TCONS_00103291	0.550095	0.435877	0.38183	0.695437	1
TCONS_00227544	0.549774	0.453585	0.291935	0.794482	1
TCONS_00133254	0.548998	0.669003	-0.223279	0.840229	1
TCONS_00104442	0.548814	0.586654	-0.0706523	0.941569	1
TCONS_00096502	0.548602	0.606181	-0.100531	0.952412	1
TCONS_00175977	0.548255	0.288732	1.02643	0.376187	0.999768
TCONS_00013818	0.548249	1.15023	-1.08502	0.319524	0.950057
TCONS_00160874	0.548168	0.511616	0.228195	0.837147	1
TCONS_00135012	0.547775	0.605524	-0.104405	0.922808	1
TCONS_00104933	0.547669	0.519303	0.061256	0.956268	1
TCONS_00099807	0.547308	0.364751	0.605266	0.575735	1
TCONS_00259658	0.547266	0.219225	1.39842	0.324085	0.954667
XR_001041984.2	0.547134	0.027059	4.46667	0.0530482	0.388588
TCONS_00024174	0.546978	0.959301	-0.774877	0.389403	1
TCONS_00124402	0.546913	0.433341	0.367891	0.687648	1
TCONS_00175475	0.546909	0.481486	0.185658	0.857298	1
TCONS_00205957	0.546154	0.324438	0.4772	0.87826	1
TCONS_00078596	0.546015	0.521813	0.0929762	0.93193	1
TCONS_00201962	0.545977	0.360284	0.804563	0.814103	1
TCONS_00182251	0.545918	1.40838	-1.2402	0.521732	1
TCONS_00257072	0.544514	0.630459	-0.14397	0.903775	1
TCONS_00223992	0.54407	0.436365	0.351363	0.740864	1
TCONS_00226963	0.543499	0.170195	1.76043	0.12654	0.632786
TCONS_00037995	0.542717	0.397271	0.485207	0.652016	1
XR_001433925.1	0.542358	0.0753613	2.89706	0.0467497	0.362168
TCONS_00060287	0.542129	0.301483	0.915679	0.398349	1
TCONS_00115889	0.54204	0.0984417	2.48518	0.243165	0.860597
TCONS_00158799	0.541973	0.319531	0.755085	0.559649	1
XR_001043624.1	0.541884	2.9571	-2.35822	0.0680748	0.452176
TCONS_00202562	0.54141	0.485714	0.225785	0.838285	1
TCONS_00160851	0.541298	0.415907	0.41455	0.665848	1
TCONS_00131060	0.541241	0.00590633	6.5819	0.00224454	0.0572444
TCONS_00136219	0.540597	0.471299	0.225728	0.835179	1
TCONS_00092099	0.540507	0.464258	0.22026	0.813315	1
TCONS_00255263	0.540226	0.139263	1.93547	0.359866	0.98642
XR_001043726.2	0.540213	0.646177	-0.130108	0.910816	1
TCONS_00256312	0.540168	0.0848603	2.65579	0.176115	0.741894
XR_001435024.1	0.539669	0.248073	1.01989	0.498681	1
TCONS_00185136	0.539669	0.505706	0.127106	0.911305	1
TCONS_00074495	0.53919	0.492072	0.221692	0.864562	1
XR_001022213.1	0.539042	0.20035	1.47881	0.157268	0.70252
TCONS_00217422	0.538823	0.259708	0.893125	0.559525	1
TCONS_00147054	0.538616	0	9.72194	0.00066546	0.024611
TCONS_00222935	0.538564	0.0775897	2.70566	0.0393895	0.327723
TCONS_00039927	0.53798	2.80046	-2.14265	0.27531	0.901093
TCONS_00081859	0.537122	0	10.4064	0.000719539	0.0259373
TCONS_00000497	0.537035	0.332911	0.75164	0.48901	1
TCONS_00002100	0.536768	0.051836	3.53209	0.0828718	0.505553
TCONS_00017956	0.536672	0.897461	-0.727611	0.505172	1
TCONS_00059494	0.53654	0.0823452	2.4402	0.31118	0.941165
TCONS_00215243	0.535807	0.00725283	6.15253	0.00252877	0.062058
XR_001031783.2	0.535077	0.446523	0.327473	0.759363	1
TCONS_00077701	0.535021	0.427501	0.381763	0.731103	1
TCONS_00223124	0.5347	1.50368	-1.52054	0.199773	0.790257
TCONS_00177028	0.53408	0.527884	0.0806769	0.941878	1
TCONS_00006212	0.533785	0.272263	1.02587	0.336098	0.966779
TCONS_00172792	0.53366	0.376235	0.539919	0.639249	1
TCONS_00040024	0.533626	0.761146	-0.47585	0.626856	1
TCONS_00259331	0.533573	0.281296	0.807013	0.534729	1
XR_001022607.2	0.533453	0.42929	0.307776	0.778111	1
TCONS_00083037	0.533349	0.492354	0.179184	0.866012	1
TCONS_00195325	0.532233	0.0132478	5.31348	0.0812102	0.500112
TCONS_00192057	0.532093	0.481736	0.168291	0.899347	1
TCONS_00184034	0.53171	0	11.2363	1.18808e-05	0.00124003
TCONS_00191005	0.531605	0.258675	1.00093	0.511709	1
TCONS_00141569	0.531439	0.468873	0.228093	0.844249	1
TCONS_00000272	0.531291	0.93168	-0.788227	0.47243	1
XR_001435145.1	0.531092	0.373347	0.532732	0.624903	1
TCONS_00076197	0.530904	0.776348	-0.505009	0.620044	1
TCONS_00196537	0.530728	0.579953	-0.0754792	0.955252	1
TCONS_00138017	0.530561	0.0130933	4.97415	0.0164254	0.195555
TCONS_00079657	0.530464	0.496147	0.200198	0.856826	1
TCONS_00007115	0.530335	0.557869	-0.0147061	0.994702	1
TCONS_00215414	0.530147	3.43111	-2.65871	0.0386708	0.323682
TCONS_00227354	0.530068	0.363955	0.557486	0.591149	1
TCONS_00210591	0.529801	0.374022	0.885306	0.752645	1
TCONS_00144276	0.529699	0.00175167	8.58167	0.0454529	0.356409
TCONS_00258276	0.529572	0.352184	0.582823	0.607491	1
TCONS_00074595	0.529343	0.454867	0.260214	0.810638	1
TCONS_00099248	0.528945	0.350724	0.704328	0.529683	1
TCONS_00246138	0.528651	0.119157	2.09487	0.482471	1
TCONS_00059443	0.52865	0.558522	-0.0876398	0.950706	1
TCONS_00046542	0.527532	0.011464	5.61451	0.0193254	0.214171
TCONS_00182976	0.527184	0.0104905	5.42371	0.00866197	0.134359
TCONS_00233217	0.527149	0.300407	0.822905	0.453387	1
TCONS_00042838	0.526892	0.238096	1.18829	0.284373	0.912533
TCONS_00140676	0.52615	0.426992	0.281749	0.806332	1
TCONS_00140970	0.526008	0.596624	-0.145236	0.893606	1
TCONS_00093455	0.526004	0.725434	-0.421422	0.695565	1
TCONS_00224975	0.525899	0.00311083	7.34971	0.000255173	0.0125199
TCONS_00179846	0.525378	0.403154	0.428831	0.682425	1
TCONS_00186337	0.525019	0.318257	0.751515	0.559649	1
TCONS_00253014	0.524958	0.601482	-0.246548	0.824385	1
TCONS_00177620	0.524742	0.303659	0.835724	0.426726	1
TCONS_00029746	0.52439	0	10.1187	3.42378e-05	0.00276977
TCONS_00182693	0.524234	0.0472867	3.33169	0.00658181	0.113798
XR_001434471.1	0.523912	1.42954	-1.36725	0.230864	0.841843
TCONS_00165925	0.523862	2.17701	-1.99261	0.0613795	0.425928
TCONS_00026162	0.523174	0.17647	1.62659	0.235601	0.849873
TCONS_00121291	0.522328	0.0163018	5.05279	0.00416733	0.0852347
TCONS_00254744	0.522295	0.24691	1.0878	0.322995	0.952884
[truncated: 10,758 more rows]
