# Supplementary material for: Insights Into Long Non-Coding RNA and mRNA Expression in the Jejunum of Lambs Challenged With Escherichia coli F17
Source: Front Vet Sci. 2022 Apr 12;9:819917. doi: 10.3389/fvets.2022.819917 (PMC9039264; doi:10.3389/fvets.2022.819917)
Supplement: Supplementary Table S4 — Details results of the two-step machine learning approach (RX). [file Table_4.XLSX]

## Sheet: Parameters Training
Random Forest for mRNA						XGBoost for mRNA				note: unit highlighted in yellow were the parameters used for final analysis
						col_bytree/eta	1	0.9	0.8	0.7	0.6	0.5
						0.01	0.046667	0.0450004	0.00777784	0.00055556	0	0.00055556
	the parameters used for final analysis					0.05	0.00944452	0.00222224	0.00222224	0.00444448	0	0
		ntree	mtry			0.1	0.00500004	0.00222224	0	0	0	0
		60000	0.1 p			0.2	0.00222224	0.00222224	0	0.00055556	0.00166668	0
Random Forest for lncRNA						XGBoost for lncRNA				note: unit highlighted in yellow were the parameters used for final analysis
						col_bytree/eta	1	0.9	0.8	0.7	0.6	0.5
						0.01	0	0	0	0	0	0
	the parameters used for final analysis					0.05	0	0	0	0	0	0
		ntree	mtry			0.1	0	0	0	0	0.00055556	0
		80000	0.1 p			0.2	0	0	0	0	0	0

## Sheet: RF_mRNA
mRNA	VIM
PPP2R3A	3.50722
GPR158	3.45435
RAB44	3.38667
FRS3	3.37557
NCF4	3.34913
LOC101102529	3.34226
AFMID	3.31847
LOC101120850	3.31741
LOC101116756	3.30155
SLA	3.29626
LOC105604623	3.28992
RDH10	3.25978
SRI	3.25714
CDR2	3.24868
CES2	3.24128
SERPINB13	3.24075
TM4SF4	3.2381
ZDHHC2	3.23387
AGR2	3.22912
LOC101106767	3.227
GPR82	3.2233
TRIM31	3.22224
CLCA1	3.22171
SIDT1	3.21907
TNFRSF21	3.21854
SLC12A9	3.21378
TUBAL3	3.20638
GABRE	3.20585
HSPB8	3.20056
LOC105606089	3.20004
SH3GLB2	3.19951
ITGAM	3.19792
RGS2	3.19052
LAMB2	3.18946
E2F3	3.18417
JAM2	3.18417
LOC101112542	3.18206
CLIC5	3.18047
ARMC9	3.16778
NAPEPLD	3.16408
PAPD5	3.15298
TRPV3	3.14875
PCLO	3.14769
SERPINE2	3.14716
PHKB	3.14505
STARD10	3.14082
MBIP	3.13976
LOC101116141	3.13923
ATP2B3	3.13395
ATP8B4	3.13236
ADRB3	3.12707
CDO1	3.12443
HUNK	3.1239
NT5E	3.12284
PSD	3.12284
SYK	3.12231
NRL	3.11967
AK2	3.11914
SLA2	3.11808
RASGRP4	3.11808
COTL1	3.11756
STON1	3.11438
LOC105616111	3.11333
SYNPR	3.11174
SLC38A7	3.11015
FBXO32	3.10962
CLDN2	3.10857
LGALS15	3.10645
SCHIP1	3.10487
ANXA13	3.10487
DGKH	3.10381
HCRTR2	3.09958
LOC101113136	3.09799
SOWAHC	3.09641
CTNND2	3.09588
BMP2K	3.09429
SGSM1	3.09323
FAIM2	3.09271
LOC101110657	3.09218
LOC105610993	3.08689
SEZ6	3.08477
FOXE3	3.08319
STMN3	3.07949
PFKFB3	3.07684
SCUBE3	3.07632
MPHOSPH6	3.07314
C9H8orf34	3.07209
SCG5	3.07103
CHST11	3.06997
LOC105606132	3.06944
ESRP2	3.06891
ADCYAP1R1	3.06838
LOC101113341	3.06574
NPY1R	3.06574
SNTA1	3.06468
TMPRSS4	3.06468
HSBP1	3.06257
VKORC1L1	3.06204
GOSR2	3.06204
MED21	3.06151
CAMK1	3.05993
FXYD3	3.05887
ZNF664	3.05781
HPX	3.05728
COQ4	3.05305
LOC105605748	3.05252
C26H8orf4	3.05252
LOC105615520	3.05094
ADM	3.05094
CAT	3.05041
CAPN8	3.04618
LOC105610367	3.04512
FBXO41	3.04406
SLC37A4	3.04248
PLA2G10	3.03983
EMB	3.03931
LOC105605879	3.03878
PER2	3.0356
GGT7	3.03455
TGM3	3.03349
ZDHHC21	3.03349
BBOX1	3.03349
AQP8	3.03296
EYA2	3.03296
DNM3	3.03243
NOS1	3.03243
RAB9B	3.02609
GRID2	3.02609
VSIG10	3.02503
EXOC3L4	3.02503
ST3GAL4	3.02291
LMX1A	3.0208
ATP1A2	3.0208
GABARAPL1	3.02027
PCDH11X	3.01869
LOC101102549	3.01498
ARHGEF10L	3.01498
TANK	3.01393
C1QL2	3.0134
TMEFF2	3.01234
PAFAH2	3.01128
LOC101105810	3.01075
MLPH	3.01023
HK2	3.00864
STK17B	3.00811
TFCP2L1	3.00652
AHNAK2	3.00652
RGS14	3.00547
FGF5	3.00441
ADRA2C	3.00441
MAPK15	3.00388
LOC101119545	3.00282
MTHFD1	3.00229
CUBN	3.00071
CFAP36	2.99912
KIAA1217	2.99701
ACTA1	2.99701
VWA7	2.99648
TRIM3	2.99542
CAV1	2.99542
LOC101116640	2.99489
CACFD1	2.99436
CHKA	2.99384
ST6GALNAC6	2.99172
PNCK	2.99172
NPC1L1	2.99172
PODN	2.99172
NAGPA	2.99119
PEX12	2.99066
CNNM4	2.99013
ACP7	2.98855
RTN1	2.98802
NDST4	2.98802
LOC101106063	2.98749
TTC7A	2.98749
SAMD13	2.98696
UBE2A	2.98696
ABHD6	2.98696
SATB2	2.98643
CXCL14	2.9859
FCAR	2.98485
GJC3	2.98326
RNF121	2.9822
CCDC152	2.9822
CLDN15	2.9822
CDKL2	2.98115
PARVB	2.98062
B3GALNT1	2.98062
AGMAT	2.98009
ABHD15	2.97903
PLCB3	2.97797
MAPK10	2.97692
TMEM132C	2.97639
LOC101109941	2.97639
FLNA	2.97427
TMEM150B	2.97374
HK3	2.97322
TMEM178B	2.97269
EPHX2	2.97163
LOC105605931	2.97004
RPL7	2.96951
SESN3	2.96899
GRIP1	2.96846
SAMD12	2.96846
TUBB4A	2.96793
RBM24	2.96687
FAM177B	2.96634
GRTP1	2.96581
LOC101109580	2.96581
HMGCLL1	2.96476
CDC34	2.96423
LOC101108654	2.96317
PLEKHN1	2.96317
PECR	2.96317
KIFC3	2.96264
GNB5	2.96264
ATOH1	2.96264
ASPA	2.96211
PIWIL3	2.96211
GPLD1	2.96053
GGT1	2.96
LOC654331	2.95947
SLC3A1	2.95894
ACSL5	2.95894
C6H4orf3	2.95894
ST6GALNAC1	2.95735
COL6A5	2.95683
GGN	2.95418
TRIP6	2.95418
CASP3	2.9526
ST14	2.95207
DCK	2.95207
GTF2A1L	2.95101
KIAA1324	2.95101
SLC2A13	2.94942
NAGS	2.94889
B3GALT1	2.94837
ZBTB8A	2.94784
ALAD	2.94731
APOC2	2.94572
LOC101107369	2.94308
CNTN3	2.94255
NANS	2.94202
SHC2	2.94202
LOC101111337	2.94043
PLA2G7	2.94043
TMEM132E	2.93991
CFAP43	2.93991
PLPPR5	2.93991
PLN	2.93938
SLC9A3R1	2.93885
LOC101113715	2.93832
SORBS1	2.93832
ANKRD24	2.93779
LOC105615152	2.93726
CLDN3	2.93621
AGTRAP	2.93621
NPY2R	2.9325
SPACA4	2.93145
KRBA1	2.93145
OSGEPL1	2.93039
CUEDC1	2.92986
NR1H3	2.92986
MGAM	2.92933
LOC101105208	2.92933
LOC101105123	2.9288
BLMH	2.9288
LEPR	2.9288
TBC1D16	2.9288
LOC101113997	2.92775
LOC101103238	2.92775
RNF112	2.92563
IL18R1	2.9251
LOC101122120	2.9251
B3GALT5	2.92457
FAM129B	2.92193
BDH2	2.9214
GORASP1	2.92087
GNE	2.91876
LOC101121024	2.91876
LOC101115343	2.91823
STAT6	2.91611
SLC15A1	2.91506
RPUSD3	2.91347
LOC105604997	2.91294
FAM69C	2.91294
GPR176	2.91241
SCML4	2.91241
PPL	2.91188
LOC101102143	2.91136
PTGER3	2.91083
FFAR4	2.9103
ELOVL6	2.9103
ABCC2	2.90977
LAMP3	2.90924
KRT80	2.90871
SOAT1	2.90765
MON1A	2.90765
SLC25A21	2.90765
GOLPH3L	2.9066
GTF3C5	2.9066
MTPN	2.9066
ACTG2	2.90501
RIT1	2.90501
CECR6	2.90395
CFAP52	2.90342
NT5DC4	2.9029
UPB1	2.90237
DHRS7	2.90237
LOC101114909	2.90131
ID2	2.90078
TMEM266	2.89919
ETNK2	2.89814
LOC101102142	2.89814
KIF26A	2.89814
PRKAG3	2.89761
CD300LF	2.89655
RAB3GAP2	2.89602
HPCAL4	2.89602
HS3ST2	2.89444
HAND2	2.89444
BAG1	2.89338
LPCAT3	2.89285
LOC106991125	2.89074
MS4A10	2.88968
TRPM1	2.88862
STS	2.88809
SLC35A3	2.88756
CIDEB	2.88756
IGFBP5	2.88703
ABHD1	2.88598
LOC101115527	2.88598
INTS12	2.88545
ARHGEF37	2.88545
SPINK1	2.88439
LOC101104046	2.88439
AGAP3	2.88333
RTKN2	2.8828
EBF2	2.8828
THSD4	2.88228
LOC101121563	2.88175
TMEM45A	2.88175
CCL26	2.88122
EHD1	2.88069
RGS12	2.88069
ZDHHC17	2.8791
NEFL	2.8791
FUT8	2.87857
SH3D21	2.87857
MYL9	2.87752
ENPEP	2.87752
SLC30A3	2.87699
LOC101114973	2.87699
SYT14	2.87699
PPP1R9A	2.87646
TTLL7	2.87646
ANKRD13B	2.87593
CCDC148	2.8754
NDUFA4	2.87487
COL7A1	2.87487
LOC101123159	2.87382
KCTD14	2.87382
MAP1A	2.87329
TTC39A	2.87329
LOC101117591	2.87329
LOC101122662	2.87276
LARP4	2.87223
TRIQK	2.8717
TMEM196	2.87117
TGM5	2.87117
PLEKHG5	2.87117
LOC101109212	2.87012
CSDC2	2.87012
SMPD2	2.87012
ADAMTS6	2.86959
IL17RA	2.86906
AMN1	2.868
LENG9	2.86747
IGSF6	2.86694
SLC29A1	2.86536
DMPK	2.86536
SMO	2.86536
TCN2	2.86483
DAAM1	2.86483
LOC443475	2.86113
SUN1	2.86113
ADGRG6	2.8606
LOC101109035	2.8606
KNG1	2.85954
LFNG	2.85954
SPDEF	2.85901
ACSL1	2.85901
LRRTM3	2.85848
CCDC85C	2.85795
ACOX2	2.85795
JPH2	2.85743
FAM98C	2.8569
TMEM61	2.8569
SLC4A3	2.85637
SSBP4	2.85584
SMTN	2.85531
CHD5	2.85531
LPGAT1	2.85425
KCNH5	2.85425
ARHGEF26	2.85373
CRELD1	2.85373
ANO5	2.85373
PYGB	2.85373
LIMS1	2.85267
FAM78B	2.85267
NTN4	2.85267
UNC80	2.85161
ALDH9A1	2.85055
PLCG2	2.85055
DPP4	2.8495
C12H1orf115	2.8495
LOC101122774	2.84897
INSL5	2.84897
ISM1	2.84844
CXCL16	2.84791
ASPN	2.84791
STMN2	2.84738
GPR153	2.84738
LOC101119745	2.84738
CACNA2D2	2.84685
SLC7A4	2.84685
LITAF	2.84632
TGFB1I1	2.84527
APPL2	2.84474
LOC105605699	2.84421
HOXA11	2.84262
SHPK	2.84051
LOC101116867	2.83998
PENK	2.83945
CEBPE	2.83786
CRIP2	2.83628
LOC101103612	2.83628
ST7L	2.83628
GNA14	2.83575
CCKAR	2.83522
SLC17A9	2.83469
TEN1	2.83416
RET	2.83363
FOXA3	2.83311
MUC15	2.83311
MKX	2.83205
CNTLN	2.83046
ADIPOR2	2.83046
CPAMD8	2.82993
PYY	2.82888
POPDC2	2.82888
RNF24	2.82888
SCRN2	2.82835
RBM11	2.82835
KLHDC8B	2.82676
VAV2	2.82676
RARB	2.82676
GDA	2.82623
RNF223	2.8257
CAP2	2.8257
ADRA2A	2.82517
KIAA1107	2.82465
LOC101112590	2.82465
LOC101103356	2.82306
LOC101118536	2.82253
C13H20orf202	2.822
ACER2	2.822
PLA2G4F	2.82042
GRIFIN	2.82042
COLCA2	2.81989
KIAA1211L	2.81883
LOC101110202	2.8183
SH3GL2	2.81724
FOXA2	2.81724
HOXD9	2.81671
LOC105602668	2.81619
LOC105606818	2.81566
LOC101119393	2.81513
TLR2	2.81513
MBOAT2	2.81354
SYNDIG1	2.81354
EQTN	2.81249
TFDP1	2.81196
TMEM135	2.81196
KLHDC8A	2.81143
MGAT5	2.8109
ATP1A3	2.81037
CA12	2.81037
TMEM173	2.80931
IL1RAPL2	2.80931
SLC5A9	2.80826
ATPAF1	2.80826
PDYN	2.80826
DDIT4L	2.80773
ZC3H12D	2.80667
PRIMPOL	2.80561
EHHADH	2.80508
ARF3	2.80403
OLA.I	2.8035
ACAA1	2.8035
SH3RF2	2.80244
GCA	2.80138
STK32C	2.80138
MYH11	2.80032
NPTX2	2.80032
SNPH	2.7998
SLC27A2	2.79927
LOC101108787	2.79927
ZBTB7C	2.79874
MTUS2	2.79821
ACPP	2.79821
RPL22	2.79821
RAB3B	2.79821
PTPRZ1	2.79715
SCG3	2.79662
LOC101113601	2.79609
WSB1	2.79609
C1H1orf87	2.79609
LAG3	2.79609
NOSTRIN	2.79504
DLX4	2.79504
XPNPEP3	2.79451
GPSM1	2.79345
ATP6AP1L	2.79345
GPX3	2.79345
LOC101102399	2.79345
LOC101118736	2.79187
LOC101117129	2.79187
TMBIM6	2.79187
ANAPC5	2.79134
ALDH3A2	2.79134
STX1A	2.79134
RIIAD1	2.79134
TNKS1BP1	2.79081
ADIRF	2.79081
GJB4	2.78975
ACHE	2.78975
KCNMB1	2.78922
SDSL	2.78922
GLRB	2.78816
PLA2G4A	2.78658
ASXL3	2.78658
NDRG2	2.78605
GABRA1	2.78605
CD151	2.78499
RIMS4	2.78499
C5	2.78499
OSGEP	2.78446
B3GNT8	2.78393
PC	2.78393
EDN2	2.78393
LOC101118931	2.78341
HS3ST5	2.78341
LYN	2.78288
LOC101109765	2.78235
KRT17	2.78235
HAGH	2.78235
ZBED5	2.78182
TRANK1	2.78129
AIM1L	2.78129
MSRB3	2.78129
SRPK3	2.78076
LOC101110133	2.78076
KLF8	2.78076
PMFBP1	2.78076
PRPS2	2.78076
LOC105611616	2.78076
NLRC4	2.7797
S100A16	2.77918
KCNN2	2.77865
IL7	2.77865
TTC23	2.77812
LOC105616343	2.77759
SLC31A1	2.77759
MEOX2	2.77759
B4GALT4	2.77706
FIGNL2	2.77706
LRRK1	2.77653
CCDC57	2.776
ATP7B	2.776
FBLN5	2.77495
APCDD1	2.77442
FAM109A	2.77442
SGSM3	2.77442
SULT1B1	2.77442
MANSC1	2.77336
TP53INP1	2.77283
NTS	2.77283
LOC105613004	2.77283
ZC3H12A	2.77177
GNA15	2.77177
LCT	2.77125
CPPED1	2.77125
PLD2	2.77072
SLC20A2	2.77072
ANGPTL5	2.77072
SLC43A2	2.77019
ATG3	2.76966
C4H7orf57	2.76966
DAPK2	2.76966
NWD2	2.76913
FAM161B	2.76913
FGF1	2.76913
C18H14orf28	2.7686
RAB27B	2.76807
WFDC2	2.76807
LOC101107216	2.76754
LIX1	2.76754
FAM46B	2.76649
VSIG2	2.76649
CORO1B	2.76649
HKDC1	2.76596
SOX6	2.76596
OTOGL	2.76543
LOC105605873	2.7649
SLC26A2	2.76437
HSPB11	2.76331
UNC5CL	2.76331
MAP1B	2.76279
SLC6A7	2.76226
SLC17A7	2.76067
SLC27A4	2.75908
ACOT12	2.75908
CAPNS2	2.75803
DZIP3	2.75644
HOXD8	2.75591
TMEM139	2.75538
LOC101114747	2.75538
MAP3K5	2.75485
TPD52L1	2.75433
LOC101107420	2.75433
TSPAN7	2.7538
GPRIN2	2.75327
PRKRIR	2.75327
RNF115	2.75274
RALGPS2	2.75274
SCN1A	2.75274
FGFR3	2.75221
LOC101115905	2.75221
MALRD1	2.75168
SLITRK5	2.75168
HAGHL	2.75115
SLCO4C1	2.75063
CENPB	2.7501
AMIGO2	2.7501
MYO15A	2.7501
LOC101106374	2.74957
ACSF3	2.74957
TTR	2.74957
PTPRC	2.74957
PARM1	2.74851
GPX8	2.74798
METTL24	2.74798
IKZF3	2.74798
KHK	2.74798
LIMS2	2.7464
SYP	2.7464
MYBPC1	2.7464
TSNARE1	2.74587
RNF167	2.74481
TNFRSF19	2.74481
NUPR1	2.74428
TTC29	2.74375
FNTB	2.74375
BCAS1	2.74375
LMTK2	2.74375
TTC21A	2.74269
HAUS5	2.74217
GAB2	2.74217
SNX22	2.74217
DMRTA1	2.74164
DPRX	2.74164
TOM1L1	2.74164
CACNB4	2.74111
MID1	2.74058
PRRG1	2.74058
DZIP1L	2.73952
FOXD3	2.73899
B3GAT1	2.73899
SLC6A14	2.73794
MFAP3L	2.73794
RADIL	2.73741
LOC105616696	2.73688
LOC106990241	2.73635
LOC101123672	2.73582
PRAM1	2.73582
LOC101110777	2.73582
CLCF1	2.73476
BAIAP2L2	2.73476
CD82	2.73423
ADGRB2	2.73371
SLFNL1	2.73371
CLDN8	2.73371
ALDH1A3	2.73371
GCSH	2.73318
LOC105606759	2.73212
OLFM4	2.73212
CDC42EP5	2.73159
SMPX	2.73106
EVI2B	2.73053
SLC13A1	2.73001
SHANK2	2.72948
FAM83E	2.72895
LOC101103472	2.72895
SMC1B	2.72842
LZTS2	2.72789
FAM162A	2.72683
CDIP1	2.72683
PLSCR1	2.7263
NME7	2.7263
CXXC4	2.72578
SLC28A1	2.72578
PPP2R2C	2.72578
SMIM24	2.72525
LOC105602646	2.72525
LOC105605927	2.72472
AP1S1	2.72419
KCNK7	2.72313
SLC35F1	2.72313
LOC101121159	2.7226
LOC101112822	2.72207
KIAA1715	2.72155
ICA1L	2.72155
PDGFC	2.72102
C21H11orf98	2.72102
APOB	2.72102
SMIM5	2.72049
TARSL2	2.72049
CARD10	2.72049
LOC105616289	2.71996
SLC46A1	2.71943
GABRR3	2.71943
C7H15orf48	2.71943
KRT79	2.7189
ADGRE3	2.7189
LRAT	2.7189
CCDC106	2.71837
CEBPA	2.71837
XPNPEP1	2.71837
LOC101102223	2.71784
SPON2	2.71784
LOC101108681	2.71784
TULP4	2.71732
HOXA9	2.71732
LOC105611820	2.71679
DOLK	2.71679
FHL5	2.71626
LOC101105976	2.71626
STX19	2.71626
LOC105612707	2.71573
LOC101106941	2.71573
LOC101119576	2.71573
RAB7B	2.71573
ITM2C	2.71573
PEX16	2.71573
MICAL1	2.71573
QPCT	2.71573
LOC101105554	2.71573
LOC101102227	2.7152
GLT8D2	2.7152
LOC101111266	2.71467
JAKMIP2	2.71467
PIPOX	2.71467
SH3BGR	2.71414
IHH	2.71414
ECHDC1	2.71361
ALDH18A1	2.71361
CD276	2.71309
ADIG	2.71309
BARX1	2.71309
SERPINF2	2.71309
LOC101122142	2.7115
SLC50A1	2.71097
TEX35	2.71097
TTLL10	2.71044
HS3ST6	2.70991
IL1RL1	2.70991
MUC1	2.70886
ENO2	2.70833
SHC3	2.70833
CCDC18	2.7078
TM4SF5	2.7078
TULP2	2.7078
LOC101110151	2.70674
NEXN	2.70674
ETHE1	2.70674
TFF2	2.70621
PANX1	2.70621
VLDLR	2.70621
PLCE1	2.70621
SEMA5A	2.70568
LOC101111058	2.70568
TAPBPL	2.70463
PON3	2.70463
OAT	2.7041
TEX101	2.7041
N4BP3	2.70357
TTC6	2.70357
PLCB2	2.70357
REP15	2.70304
CLDN23	2.70304
LOC101104530	2.70251
SLC26A3	2.70198
LOC105606142	2.70145
LOC101111528	2.70093
HOXB9	2.70093
THYN1	2.7004
LOC780488	2.69987
NIPA2	2.69987
MYRFL	2.6967
CREB3L4	2.6967
SAMD8	2.69617
SLC35A1	2.69617
LOC101117785	2.69617
SEBOX	2.69617
ABCA12	2.69617
CDH3	2.69617
LOC101106447	2.69617
SEC14L2	2.69564
CCDC15	2.69564
ZFYVE21	2.69564
CPN1	2.69511
FAM89A	2.69405
LTA4H	2.69405
BANF2	2.69405
TXK	2.69405
CDKL4	2.69352
FRYL	2.69352
DOCK1	2.69352
MBOAT7	2.69352
DNAJC12	2.69247
PKP1	2.69194
PTK7	2.69194
ACE2	2.69141
IGSF11	2.69035
DTX1	2.69035
GRB14	2.68982
ADGRB3	2.68982
DAB1	2.68982
SH3BP4	2.68982
LOC101117044	2.68982
XLOC_163076	2.68929
LOC101112989	2.68929
PDK2	2.68877
EEF1A2	2.68824
MAT1A	2.68718
ADAMTS13	2.68612
FRRS1	2.68559
EPHA5	2.68559
KLHL18	2.68506
APBB1	2.68401
DES	2.68348
GAPT	2.68348
LOC105614854	2.68348
VOPP1	2.68242
DZIP1	2.68189
IRF8	2.68189
ALDH16A1	2.68136
VDAC3	2.68031
EPHA6	2.67925
ACAT2	2.67872
DOCK9	2.67872
ERMN	2.67819
POR	2.67766
SHH	2.67713
GNPDA1	2.6766
GRHL2	2.6766
LOC106990881	2.67608
LOC105615767	2.67608
NR3C2	2.67608
TNC	2.67555
FAM35A	2.67502
CCL28	2.67449
TEC	2.67343
SLC37A2	2.67343
GALNT16	2.67343
EFS	2.67237
CASD1	2.67185
SLC17A5	2.67185
NFKBIA	2.67185
LOC101117831	2.67132
LOC106991550	2.67079
ART3	2.67026
MAST2	2.67026
SLK	2.67026
ME3	2.66973
LOC106991369	2.66973
SESTD1	2.6692
CEP70	2.66815
IP6K2	2.66762
OSGIN2	2.66709
RAC3	2.66603
LUZP2	2.66603
GRIA3	2.6655
CACNA1C	2.6655
LRP3	2.66444
WFIKKN2	2.66392
PM20D1	2.66339
ZFHX4	2.66339
SMIM20	2.66286
PHF24	2.66286
PMP22	2.6618
APOA4	2.6618
NFATC1	2.6618
TMEM72	2.6618
SUB1	2.66127
LOC101106641	2.66074
C21H11orf80	2.66074
UPK3A	2.66074
PDLIM2	2.66074
SYTL5	2.65863
TMOD2	2.65863
LOC101107593	2.65757
RAB40C	2.65704
ERC2	2.65704
MYO1B	2.65651
NXPH4	2.65598
TCF19	2.65546
GRINA	2.65546
SCGB3A2	2.65493
DEGS1	2.65493
CX3CL1	2.6544
FHOD3	2.65387
OBSL1	2.65334
NKX3.2	2.65334
LOC105605519	2.65334
SIRT2	2.65281
HERC4	2.65228
SNAP25	2.65228
CREB3L3	2.65228
RFTN2	2.65228
SERPINA6	2.65228
ELAVL3	2.65175
SLC7A14	2.65123
C2H2orf88	2.65123
PQLC1	2.65123
DAPL1	2.65123
SLITRK3	2.6507
LOC101111069	2.64964
IFT81	2.64911
ST6GAL2	2.64753
POF1B	2.64594
LOC101106728	2.64594
ADAMTS19	2.64594
LOC101118851	2.64541
CHST4	2.64488
DMRT2	2.64435
IL2RB	2.64382
AMACR	2.64382
LOC101122496	2.64277
LOC105604874	2.64224
NELL1	2.64224
ZBTB4	2.64224
WDR72	2.64171
MAP3K7CL	2.64118
GLTPD2	2.64118
PKLR	2.64118
HACL1	2.64065
ACAD8	2.64065
NCAM2	2.64065
TPT1	2.63959
ABCG2	2.63959
RNF5	2.63907
EPS8	2.63854
CPXM2	2.63748
NEURL1	2.63748
LRRTM1	2.63695
MTURN	2.63695
PRSS57	2.63695
PDZK1	2.63642
KRT15	2.63642
FGF10	2.63589
RIMS1	2.63589
XPA	2.63484
GRP	2.63325
CCND1	2.63325
TM6SF2	2.63272
DNPEP	2.63272
TMEM120A	2.63272
LOC101110417	2.63272
LOC101114920	2.63166
LOC101121635	2.63166
LOC101117564	2.63166
ACSM3	2.63061
ABHD12	2.63061
TP53I3	2.63061
NSMCE4A	2.63008
HPCA	2.63008
IL1RAPL1	2.63008
LAMA3	2.63008
RABEPK	2.62955
USP53	2.62955
SLC6A8	2.62902
TMEM79	2.62849
PLS3	2.62849
ANO3	2.62796
GLUL	2.62743
BOK	2.62743
PLP1	2.62691
PLEKHH3	2.62691
PDZK1IP1	2.62691
NPDC1	2.62691
BPIFB1	2.62638
ADAM32	2.62638
NPAS2	2.62638
AMT	2.62638
GGCT	2.62479
ARL3	2.62479
OGN	2.62426
MRPS6	2.62373
OSBPL5	2.62373
NFATC4	2.62268
WBSCR17	2.62215
CT55	2.62215
XYLT1	2.62056
BCHE	2.62056
LOC105610309	2.62003
CHST8	2.62003
LOC101122788	2.61897
USP54	2.61845
RAP1GAP	2.61739
CCDC7	2.61739
GAL3ST2	2.61686
EFNA5	2.61686
LOC105605743	2.61686
INHA	2.61686
SI	2.61633
PSTPIP2	2.6158
SVOPL	2.61527
EVI5	2.61474
GJB3	2.61369
VEPH1	2.61316
GPD1	2.61316
CCR9	2.61316
SMS	2.61157
TUSC3	2.60946
CDC42BPA	2.60946
LOC101112345	2.60946
PMEL	2.60893
NOS2	2.60734
CNDP2	2.60681
PDE7A	2.60629
SIRPB2	2.60576
LOC101114959	2.60417
REEP4	2.60311
ODC1	2.60258
TMEM106A	2.601
ANKS6	2.601
JPH4	2.59994
ZBTB10	2.59994
PI3	2.59994
SLC12A6	2.59994
HTR2B	2.59994
CTNNA3	2.59941
NUDC	2.59941
PACSIN1	2.59941
ARHGEF38	2.59835
CSTA	2.59783
ZDHHC15	2.59783
PTGR1	2.5973
LOC105606042	2.59624
LOC105611673	2.59571
SLC5A10	2.59518
SORD	2.59518
NETO2	2.59465
IL1RAP	2.59412
ARHGDIG	2.5936
PPP3CC	2.59307
LOC780463	2.59254
CTSO	2.59254
DDHD2	2.59254
KIF5C	2.59254
LOC101106237	2.59201
TRIM16	2.59148
NCAN	2.59148
SEMA6D	2.59148
PIM1	2.59095
GNMT	2.59042
CECR5	2.59042
CASZ1	2.59042
SLC28A2	2.58989
KCTD15	2.58884
TAGLN	2.58831
SLC24A5	2.58778
HES1	2.58619
ANGPT1	2.58619
FKBP15	2.58619
REPS2	2.58567
PLXNB1	2.58567
TPM2	2.58514
NLRP6	2.58514
MSMB	2.58461
CORO2A	2.58408
LOC101103427	2.58355
BLK	2.58355
LOC101120797	2.58355
AGXT	2.58302
CPS1	2.58302
GLT8D1	2.58249
SLC7A7	2.58091
SLC2A12	2.58038
EML6	2.57985
SCN9A	2.57932
FDX1	2.57826
DBT	2.57826
GAP43	2.57826
MROH5	2.57773
RHOH	2.57721
DHDH	2.57668
PPP1R1A	2.57562
LOC101112671	2.57562
PLOD2	2.57509
EHF	2.57456
ICA1	2.57456
GEMIN6	2.57456
LOC101104288	2.57403
LRRC2	2.57403
S100B	2.5735
KIAA1147	2.5735
LOC101103602	2.57298
CA4	2.57245
CHRNA5	2.57245
MFSD4	2.57192
HMOX1	2.57139
RNF217	2.57139
IL17RD	2.57139
MST1R	2.57086
SEC16B	2.57086
CCNG2	2.57086
HFM1	2.57086
PRKAA2	2.57033
PBX3	2.57033
EDAR	2.57033
RHPN2	2.5698
LOC101104745	2.56927
RPIA	2.56875
LOC101123419	2.56875
ACSS2	2.56875
PITPNA	2.56875
SMAD6	2.56822
TMEM87A	2.56716
UNC13C	2.5661
ZG16	2.56505
ADORA2B	2.56505
PRKD2	2.56505
GOLT1B	2.56452
CDR2L	2.56452
CIB2	2.56452
CCDC64B	2.56399
WNK4	2.56399
DHRS13	2.56399
VPS37D	2.56346
TSPAN3	2.56346
LOC105608687	2.56293
MAN1A1	2.56293
LDLRAD1	2.56293
SH2D1B	2.5624
LOC106991842	2.56134
ADAMTS9	2.56082
ACSS1	2.56029
FSTL4	2.56029
SEMA3A	2.55976
C3H9orf116	2.55923
RPS27L	2.5587
SDR16C5	2.5587
GAS1	2.55817
XLOC_164025	2.55817
ABCD1	2.55764
SLC22A17	2.55764
HOXB13	2.55764
HOXA13	2.55659
RINL	2.55606
NUCB1	2.555
LOC101114082	2.55447
SMPDL3A	2.55447
PTCHD1	2.55394
TNIP1	2.55341
IL18RAP	2.55236
ARNTL	2.55236
CD1D	2.55183
RYR3	2.55183
CA9	2.55183
TANGO6	2.5513
ZFYVE1	2.5513
NMNAT1	2.55077
HOXD10	2.55077
PDZD4	2.55024
LRRC34	2.55024
SYNE4	2.54971
LPCAT2	2.54971
CDH19	2.54918
NUS1	2.54918
FAM131B	2.54918
GNA11	2.54865
PPP1R1B	2.54865
PPARG	2.5476
C3	2.5476
AK1	2.54707
NKAIN2	2.54707
GK	2.54707
LIMK2	2.54601
ADAM22	2.54601
DAGLA	2.54601
MTHFD2	2.54548
PVRL4	2.54495
XLOC_097744	2.54495
LOC101118212	2.5439
TMEM86B	2.5439
TRPC1	2.54337
SLAMF9	2.54337
TSPO	2.54284
EPM2A	2.54231
AMPD3	2.54125
DSCAML1	2.54072
LGI1	2.54072
B4GALNT4	2.5402
SEZ6L2	2.53967
KIAA0408	2.53914
ZNF484	2.53914
PRKCDBP	2.53861
CDKN2B	2.53861
SLC39A4	2.53861
EFHD2	2.53702
PLCB4	2.53649
NGB	2.53649
FAM3D	2.53597
ERN2	2.53544
KCNQ2	2.53544
NT5C3A	2.53491
LOC106990104	2.53438
LOC101108397	2.53438
CEACAM19	2.53438
HACD4	2.53332
ASS1	2.53279
CNTNAP4	2.53279
ASPH	2.53279
SNCG	2.53226
GAST	2.53226
LOC101104222	2.52909
BRSK1	2.52909
ARHGEF40	2.52856
SGTB	2.52751
LOC101122548	2.52433
SNAP91	2.52381
CHDH	2.52328
FAM174B	2.52116
TMEM229A	2.52116
LOC101117960	2.52116
FASLG	2.52063
GPR17	2.52063
SIDT2	2.52063
SLC6A4	2.52063
FBXO2	2.5201
ORAI2	2.51958
SCN3B	2.51958
BSG	2.51958
RNASE4	2.51958
NYAP1	2.51905
FREM2	2.51799
UNC5B	2.51746
B3GNT3	2.51693
LOC101102541	2.51587
SYTL2	2.51482
C7H15orf52	2.51376
PDXK	2.51323
LLGL2	2.51164
ABCG5	2.51112
COL2A1	2.51006
RGS22	2.51006
BPGM	2.50794
DAB2	2.50794
PANK1	2.50794
SLC10A5	2.50741
ST6GALNAC5	2.50741
TFPI	2.50741
FMO5	2.50741
TRIM63	2.50689
CD9	2.50689
HID1	2.5053
MCTP2	2.50477
ARHGAP26	2.50371
ADGRG5	2.50319
VAPA	2.50319
PRR15	2.50266
RPS8	2.50213
PDE9A	2.5016
IFNAR2	2.5016
KCNA5	2.50107
A4GNT	2.50107
MYO5C	2.50107
ATF7IP2	2.50001
LRRC31	2.49948
POU2F2	2.49896
LOC101117946	2.49896
RTN4R	2.49684
MYO19	2.49631
FAM83G	2.49631
STAC	2.49578
CTXN3	2.49525
GCG	2.49473
MACC1	2.49473
HES2	2.49473
ZNF33B	2.4942
NTNG1	2.4942
GRPR	2.49367
LOC101106024	2.49261
LOC101113775	2.49208
AGPAT1	2.49155
FGFR2	2.49155
SYT11	2.49102
LOC101108071	2.49102
RAB26	2.4905
FAM234B	2.4905
LOC101123612	2.48997
RANBP17	2.48891
PSME2	2.48891
NPTX1	2.48838
PPY	2.48785
LOC101123290	2.48627
TLR10	2.48574
ALS2CL	2.48574
SERPINA5	2.48521
LOC101113831	2.48521
IRAK3	2.48415
MAML2	2.48362
GRHL3	2.48309
JAK3	2.48257
SLC9A1	2.48257
SOX2	2.48151
LOC106991824	2.48045
APOC3	2.48045
CDYL2	2.48045
LOC105610137	2.47992
CAST	2.47728
CT83	2.47675
UPK1B	2.47516
PPP1R14A	2.47411
TBC1D19	2.47358
LOC101107809	2.47358
MICU3	2.47305
TC2N	2.47305
C25H10orf99	2.4704
C16H5orf49	2.4704
CEP126	2.46988
DNER	2.46935
POLRMT	2.46882
LOC101121750	2.46723
LOC106991327	2.4667
CDA	2.46617
JPH3	2.46565
SPTSSB	2.46565
CCDC8	2.46406
VSTM2L	2.46406
PCTP	2.46353
MIER3	2.463
PTN	2.46195
MYRIP	2.46195
FBP2	2.46142
KIAA0825	2.46089
FER1L6	2.46089
MFHAS1	2.46036
CACNB3	2.46036
CWH43	2.45983
FBXO15	2.45983
EPS15	2.45877
GZMM	2.45877
FBXL22	2.45772
CCDC68	2.45454
SLC5A1	2.45349
MAP6	2.45296
NOX1	2.45296
DIRAS1	2.45084
FABP2	2.45084
AHCYL2	2.45031
SLURP1	2.44978
CCL25	2.44926
ANKMY1	2.4482
PPARGC1A	2.44714
SEMA3C	2.44608
TGM7	2.44555
BMP8B	2.44503
CD177	2.4445
PDZRN4	2.4445
XLOC_052116	2.44291
LOC101111946	2.44291
ELAVL4	2.44238
LOC101112891	2.44185
LOC105608915	2.4408
CDX1	2.4408
LOC101103517	2.4408
PRSS22	2.44027
PGM5	2.43974
FLVCR1	2.43921
SHISA5	2.43868
SAP18	2.43868
ABCD4	2.43815
GPR171	2.43657
ENTPD2	2.43657
CADM2	2.43657
ZFYVE16	2.43551
RGS8	2.43498
FYB	2.43287
GPR155	2.43287
IL2RA	2.43287
NCAM1	2.43234
FOXO1	2.43181
SSH3	2.43022
SLC22A31	2.43022
SYT4	2.42969
SLC26A6	2.42916
MS4A18	2.42864
GDF9	2.42705
MTHFD2L	2.42652
LOC105602103	2.42546
LOC101114310	2.42493
MTUS1	2.42441
SULT4A1	2.42441
GDI2	2.42335
P4HA3	2.42335
HYAL1	2.42282
FEZ1	2.42229
PARP12	2.42071
ACY1	2.42018
PIK3AP1	2.41806
LOC105606568	2.41753
ARHGEF19	2.417
GRAMD3	2.41648
NUDT4	2.41648
CRMP1	2.41542
SERPINE1	2.41542
SMPDL3B	2.41542
EZR	2.41489
NALCN	2.41489
KCNQ3	2.41489
LDB3	2.41436
GMDS	2.41383
RTN4RL1	2.41383
LYPD8	2.4133
TASP1	2.41277
ATP10A	2.41277
LOC105606599	2.41066
LOC101113823	2.4096
CDH12	2.4096
SCTR	2.40907
KLHDC7A	2.40802
VAT1L	2.40802
LOC101110727	2.40802
GALNT5	2.40749
CPNE8	2.40696
LRCH2	2.40696
B3GNT7	2.4059
CD96	2.4059
LOC101108558	2.40484
UNC79	2.40326
TBX3	2.40273
SGK3	2.4022
LOC101117013	2.4022
MAPRE3	2.40114
LOC101115632	2.40009
RUNX3	2.39956
KLK1	2.39956
PCSK1N	2.39903
MOV10L1	2.39744
PAQR9	2.39744
RAB5C	2.39744
LOC105601949	2.39744
GRHPR	2.39744
XYLB	2.39744
PLSCR4	2.39691
TNFRSF11B	2.39691
MTTP	2.39638
CCRL2	2.39586
TYRO3	2.39586
FAM169A	2.39586
SVOP	2.39427
IPCEF1	2.39374
NCCRP1	2.39321
SLC9A4	2.39004
SLC2A5	2.38687
MAD2L2	2.38581
PHTF1	2.38581
NF2	2.38581
LOC105615654	2.38528
CCDC183	2.38475
OSBPL11	2.38369
RGS16	2.38317
RESP18	2.38317
LOC105605971	2.38052
TSPAN1	2.37947
WISP3	2.37947
LOC101114419	2.37894
RAB30	2.37735
S100A14	2.37682
SLC2A4RG	2.37682
B4GALNT3	2.37524
CCL16	2.37365
MYLK	2.37312
KIAA1614	2.37153
MYO1A	2.36307
SHROOM2	2.36255
DENND5B	2.36202
CCDC82	2.36202
LTF	2.35937
HGFAC	2.35937
ADA	2.35779
P2RX2	2.35726
DACT3	2.35673
LOC101117163	2.3562
SLC3A2	2.35462
NHLRC3	2.35409
LOC101108527	2.35409
MAFB	2.35303
BAG4	2.35197
MAF	2.35144
LOC105604728	2.35039
AQP7	2.34933
TNFAIP6	2.3488
KCNA1	2.34721
X10.Sep	2.34563
TMC3	2.34563
TMEFF1	2.34404
TBC1D2	2.34351
WFDC1	2.34298
PTRH2	2.3414
FAM198B	2.34034
CHCHD2	2.33981
SLC19A1	2.33981
MST1	2.33928
IL4R	2.33875
BAALC	2.3377
AGPAT3	2.33452
UBE2W	2.33294
PIM2	2.33241
LOC101115172	2.33188
MSTN	2.33082
LRRC49	2.32871
LOC101114579	2.32871
LOC101116336	2.32871
NAALADL2	2.32818
NRXN1	2.32765
C17H12orf49	2.32606
LOC101111082	2.32606
EPS8L1	2.32289
ILDR1	2.32131
IKZF1	2.31866
PAQR4	2.31813
VWC2	2.31549
S100A2	2.3139
LOC101109677	2.3139
OTC	2.31073
RNF19B	2.30862
NOL4	2.30703
MPP1	2.30386
KERA	2.3028
DPP6	2.30174
MUC20	2.30069
FLNC	2.29963
ANPEP	2.2954
XKR6	2.29487
ISLR2	2.29381
SLC51B	2.29381
TTC38	2.29381
LRRC38	2.28958
DFNA5	2.2843
FAH	2.28377
MCF2L	2.28324
CLN3	2.28059
PRKCA	2.28007
LOC101112460	2.27954
PCK2	2.27795
CSRP1	2.27584
LGALS3BP	2.27531
AGAP1	2.27372
C16H5orf42	2.27161
HEPACAM2	2.26896
SHF	2.26896
GPR137C	2.26473
PLP2	2.2642
CD244	2.25892
PIRT	2.25839
ATL1	2.25786
CD3E	2.25416
TMEM54	2.25363
SNX25	2.24887
HOXA10	2.24781
CLDN11	2.24729
NXPH3	2.24464
HPRT1	2.24358
JAK2	2.24306
SIPA1	2.24306
COL4A3	2.242
ZCCHC4	2.24094
OCA2	2.23988
NXPE2	2.23777
SRCIN1	2.23777
LOC101123316	2.23301
PDE11A	2.23142
TMEM27	2.2309
RLBP1	2.22772
LOC101107147	2.21821
RSPH9	2.20446
FUT5	2.20182
PPFIA3	2.1997
KRT74	2.1997
ACKR4	2.19653
PLAC8	2.19177
RNASE13	2.18648
KIAA0895	2.18225
PEBP4	2.18014
LOC101116121	2.17855
BPI	2.17538
RGS17	2.17432
SOAT2	2.16692
RIMKLB	2.16586
CCKBR	2.15053
NMBR	2.13943
PTBP2	2.13784
VAMP5	2.13203
LDHB	2.12145
SLC16A1	2.11934
ST6GALNAC4	2.1077
LOC101107135	2.10347
GTPBP1	2.09449
PRKACB	2.0929
AHSG	2.09131
FAT3	2.09026
CCDC62	2.08338
SLC39A5	2.06752
DACH2	2.06012
FOXD2	2.04003
VIL1	2.0358
RGAG4	2.03104
PRPH	1.94327
LAP3	1.94222
SPTBN4	1.71751
ABCD2	1.67944
TMEM55A	1.65512
KIF1A	1.6197
MARK1	1.61811
PRCP	1.60119
AXDND1	1.59961
SEMA6A	1.58692
PSMA5	1.58004
MORN2	1.57793
DCXR	1.57793
IL10RA	1.56947
OSBPL3	1.56471
SCN7A	1.55942
MOV10	1.55678
CHGB	1.54832
OLFM3	1.54568
ESYT3	1.54462
SLC6A6	1.54462
STK26	1.54039
PBX2	1.53722
MTCL1	1.52453
TNS3	1.52241
TMEM244	1.52188
PPP1R16B	1.52083
IKBKE	1.51871
USP15	1.49915
MROH6	1.49545
GSTP1	1.4928
LOC101123026	1.49228
CLK1	1.48963
MFAP5	1.48382
XLOC_161663	1.47906
SS18L2	1.47641
TMEM130	1.47641
VPS50	1.4669
BCAP31	1.4632
ZNF622	1.46055
TBC1D4	1.45897
CNTNAP5	1.45897
CMPK2	1.45685
L1CAM	1.45579
LOC105614158	1.45474
TNFAIP3	1.45209
LOC101119335	1.45104
PIR	1.44892
SAMD15	1.44522
GRPEL2	1.44363
TRIM10	1.44258
CALY	1.44258
C23H18orf42	1.44205
SCN3A	1.44046
RAB25	1.43517
LRRC56	1.43465
NTRK2	1.43253
TSTA3	1.43147
C12H1orf186	1.42989
PPP1R3B	1.42883
CFL2	1.42777
DENND2D	1.42672
FADS1	1.42513
COL27A1	1.42249
FMO3	1.42249
AP1G2	1.41984
FSTL5	1.41984
LOC101105809	1.41455
DEAF1	1.41138
LARP6	1.40662
RFXANK	1.40345
ELF2	1.40134
BTD	1.40081
SLC26A10	1.39975
LOC101105484	1.39764
TPT1.1	1.39552
ADAM11	1.39235
ARRDC3	1.39182
OLFM1	1.38865
RIPPLY2	1.38706
SSC5D	1.38283
MB21D2	1.38177
LOC106990140	1.38072
PPIC	1.37807
RHOB	1.37543
CSRNP3	1.3749
GPC3	1.36961
KIAA0319L	1.36908
KLHL21	1.36538
P2RY14	1.35375
SAT1	1.34899
JUND	1.34794
KIAA1328	1.34794
HIBADH	1.34318
GEM	1.34001
GPR55	1.33948
LOC101115136	1.33895
MET	1.33683
HMBS	1.3363
TRIM34	1.33419
CPNE3	1.33366
XPNPEP2	1.33155
GLT1D1	1.33102
CELF3	1.32943
LOC105605794	1.32784
FUT10	1.32203
S100A5	1.31991
NSMCE3	1.31568
LOC105608969	1.31357
LOC101113516	1.31198
MORC4	1.31198
SAMD4A	1.31093
PRUNE2	1.30828
DBNDD1	1.30775
MMP24	1.3067
NPC1	1.30617
IFNK	1.30458
CYSLTR1	1.30194
XLOC_052023	1.29982
BMPR1B	1.29718
GPR31	1.29718
B3GNT5	1.29612
TMEM159	1.29559
DZANK1	1.29401
ENPP5	1.29242
RARG	1.29189
CLYBL	1.29083
RNF150	1.28978
PDZD7	1.28925
ADCY5	1.28872
DUSP26	1.28819
AQP3	1.28343
SOSTDC1	1.2829
PLIN4	1.28238
FAM171A2	1.28185
CEP112	1.28132
C1H1orf50	1.28079
C9H8orf59	1.28026
HCLS1	1.27973
ARHGAP10	1.2792
TLR8	1.27867
ZNF804A	1.27815
KLHL13	1.27762
LOC101107188	1.27762
VDR	1.27444
SOWAHD	1.27444
IFNAR1	1.27392
C14H16orf95	1.27339
PTPRJ	1.27286
LAMC2	1.27074
LOC101106609	1.27074
SCNN1B	1.27021
LOC101120701	1.26969
C1H1orf122	1.26916
RAD51B	1.2681
DNAJA4	1.26704
BCL2L14	1.26598
TXNDC9	1.26546
LOC101114586	1.26493
TPPP2	1.26493
ACTL8	1.26493
ABCA2	1.26228
ZCCHC14	1.26228
LOC101111335	1.26228
ADAMTS17	1.26123
CSF2RB	1.26123
LOC101116267	1.26017
PTPN22	1.26017
ARHGEF28	1.25964
PLCG1	1.25964
EPSTI1	1.25964
PNOC	1.25858
KLHL4	1.25805
ZNF483	1.25753
RABGAP1L	1.25647
TKFC	1.25647
SPRED3	1.25277
DGKA	1.25065
TP53INP2	1.25012
RBMS1	1.24801
LEKR1	1.24589
XLOC_049862	1.24589
CALM2	1.24431
PAQR5	1.24325
CCDC141	1.23955
MRVI1	1.23902
C2H9orf152	1.23796
FOXP4	1.23585
PGK1	1.23162
C2CD2L	1.23109
TM7SF2	1.22845
ARL4D	1.22845
KLHL42	1.22792
STRBP	1.22739
ZNF185	1.22739
C14H19orf54	1.2258
ARHGAP30	1.22474
LOC101109422	1.22369
TRUB2	1.22316
SLC25A51	1.22104
DOCK8	1.21946
HIGD1A	1.2184
GPR180	1.2184
DCAF12	1.21629
RIMBP2	1.21629
COLEC10	1.21576
TAF4B	1.21417
MRGPRF	1.21417
MTMR9	1.21206
NEURL1B	1.21047
RAB38	1.21047
NME5	1.20888
NLRP3	1.20888
ACAD11	1.20835
FIGN	1.20835
LOC101104114	1.20571
LOC101106702	1.20465
PEG3	1.20465
MAOB	1.20465
IL6R	1.20412
FAM73B	1.20148
CHRNB4	1.20148
ERI3	1.20095
HOPX	1.20095
PORCN	1.20095
ARPP21	1.20042
CST6	1.19725
RNF123	1.19619
PSMB8	1.19619
LOC101118024	1.19619
GPR156	1.19355
LOC105605390	1.19196
MSH4	1.19196
XKR8	1.19091
FAM46C	1.18985
FAM196A	1.18773
GABRB1	1.18773
BCAR3	1.18721
ANKRD6	1.18668
SIPA1L2	1.18509
COL9A3	1.18456
CA14	1.18403
LOC105602833	1.18298
SMAP2	1.18192
EPHX1	1.18139
LOC101122158	1.18033
LGALS12	1.1798
THEMIS	1.17875
LOC101113279	1.17822
PKIG	1.17716
SVBP	1.17716
FZD9	1.17663
WDR47	1.17557
MAP2K2	1.17452
SLC12A3	1.17452
LOC101119987	1.17346
RNF19A	1.17293
DRC1	1.17187
ARSE	1.17134
A1CF	1.17134
SLC2A4	1.16976
ZUFSP	1.16923
HSD17B11	1.16817
VIT	1.16764
TPM1	1.16711
MYO1F	1.16606
ELAVL2	1.16553
SSH2	1.16394
ACBD5	1.16394
PCBP4	1.16288
LOC105616457	1.16288
PIK3C2G	1.16236
FAM198A	1.16183
MALL	1.16077
PREB	1.16077
FTH1	1.15866
DPP10	1.15866
LOC101122689	1.15813
VRK1	1.1576
OPN1LW	1.1576
CTXN2	1.15707
LRRC28	1.15654
ELOF1	1.15654
RALGDS	1.15601
BVES	1.15601
TWIST1	1.15443
PFKFB4	1.1539
KIF21B	1.1539
CCDC58	1.15284
RGS18	1.15284
SLC26A4	1.15125
TMEM101	1.1502
PTPRK	1.1502
SMARCD3	1.14861
RMND1	1.14861
MLXIPL	1.14861
MOB3B	1.14702
LOC101104787	1.14702
TMC4	1.14649
RHOF	1.14544
FAM13B	1.14226
FREM1	1.14068
MAPK8IP1	1.14015
LOC105613145	1.14015
LOC101116287	1.13698
LMO4	1.13645
NCBP2	1.13486
MTMR7	1.13486
ANKRD66	1.13433
LOC106990905	1.13328
TSPYL6	1.13275
ZNF608	1.13116
ZNF205	1.13063
CFAP61	1.12958
AGPAT2	1.12905
PAPSS2	1.12852
RND2	1.12746
ZNF260	1.12746
CNN1	1.1264
SLC18B1	1.12587
TENM1	1.12587
SUMO1	1.12535
KCNH6	1.12429
LOC101112964	1.12429
F5	1.12323
ANXA1	1.1227
C15H11orf74	1.12164
MAPK12	1.12059
RCSD1	1.12059
PDZD11	1.11953
LOC101115083	1.11847
TTC28	1.11689
RYR2	1.11689
CACNA2D1	1.11636
PDLIM3	1.11371
GFOD2	1.11266
PTDSS2	1.11107
DUSP27	1.11107
WNT2	1.10948
LOC106990812	1.10843
ELF3	1.10737
LOC101118878	1.10473
CCDC92	1.1042
CATSPERB	1.10261
CHL1	1.10155
RASGRP1	1.09944
EMP3	1.09838
CIDEC	1.09838
TMEM37	1.09785
PQLC3	1.09785
OARD1	1.09415
NRSN1	1.09415
LOC101106517	1.09362
LOC101123120	1.09257
SUSD3	1.09151
IYD	1.08992
AXIN1	1.08834
KCNIP1	1.08728
C2H9orf3	1.08675
SULF2	1.08622
WIF1	1.08569
LOC101107687	1.08569
SLC2A1	1.08463
RRAGB	1.08463
MGAT1	1.08305
LOC101119111	1.08146
CHRNA3	1.08093
[truncated: 14,384 more rows]

## Sheet: RX_mRNA
	Feature	Gain	Cover	Frequency
1	PPP2R3A	0.81039	0.689887	0.61194
2	GPR158	0.144285	0.147023	0.149254
3	RAB44	0.0130609	0.0330657	0.0447761
4	FRS3	0.00431407	0.0107851	0.0149254
5	LOC105604623	0.0042234	0.0105408	0.0149254
6	NCF4	0.00371679	0.0101668	0.0149254
7	TNFAIP3	0.00251612	0.010179	0.0149254
8	CELF3	0.00244035	0.00956173	0.0149254
9	LOC101123026	0.00244035	0.00956173	0.0149254
10	OLFM3	0.00226931	0.00965709	0.0149254
11	HIBADH	0.00204665	0.0101324	0.0149254
12	GRPEL2	0.00200379	0.0100212	0.0149254
13	TMEM244	0.00200017	0.0097129	0.0149254
14	OSBPL3	0.00168593	0.0101428	0.0149254
15	SCN3A	0.00162798	0.00997629	0.0149254
16	GSPT2	0.000979085	0.00958565	0.0149254

## Sheet: RF_lncRNA
lncRNA	VIM
TCONS_00182693	5.89593
TCONS_00223088	5.89133
XR_001434061.1	5.87781
TCONS_00064291	5.87456
TCONS_00047538	5.85563
TCONS_00257525	5.84643
TCONS_00194029	5.82777
TCONS_00016308	5.8183
TCONS_00074636	5.80613
TCONS_00065762	5.80532
TCONS_00019802	5.80316
TCONS_00121294	5.7753
TCONS_00101998	5.76854
XR_001021348.2	5.76016
XR_001024166.2	5.75069
XR_001043913.2	5.74447
TCONS_00043660	5.74258
TCONS_00010033	5.73257
XR_001044111.2	5.72608
TCONS_00042179	5.72148
TCONS_00069532	5.70606
TCONS_00177479	5.70147
TCONS_00236914	5.69525
TCONS_00149327	5.68957
XR_001039095.2	5.67631
TCONS_00257057	5.6682
TCONS_00221039	5.6636
XR_001027589.2	5.66036
TCONS_00019816	5.65549
XR_001434015.1	5.65549
TCONS_00144266	5.64927
TCONS_00075507	5.64819
TCONS_00025230	5.6444
TCONS_00085532	5.63899
TCONS_00147225	5.63628
TCONS_00165925	5.62601
TCONS_00013104	5.62493
TCONS_00104731	5.62384
XR_001041550.1	5.61925
TCONS_00102611	5.61871
TCONS_00112907	5.61762
TCONS_00259687	5.61032
TCONS_00000125	5.60735
XR_001020665.1	5.60626
TCONS_00063293	5.59977
TCONS_00154094	5.59977
TCONS_00013111	5.5922
TCONS_00212250	5.58246
TCONS_00075810	5.58003
XR_001433783.1	5.57381
XR_001433876.1	5.57327
TCONS_00166495	5.57056
TCONS_00189385	5.56921
TCONS_00191507	5.56461
TCONS_00140164	5.56434
TCONS_00001417	5.56326
TCONS_00036066	5.56164
TCONS_00136972	5.5592
TCONS_00254998	5.55866
XR_001020624.1	5.5565
TCONS_00100158	5.55244
TCONS_00257332	5.55055
XR_001025410.1	5.54866
TCONS_00130668	5.54839
TCONS_00067908	5.54244
TCONS_00061227	5.53757
TCONS_00155002	5.53757
TCONS_00148620	5.5354
XR_001435316.1	5.53513
XR_001038941.1	5.53378
TCONS_00041368	5.53243
TCONS_00200102	5.52729
TCONS_00019786	5.52513
XR_001435424.1	5.5235
TCONS_00014658	5.52026
XR_001435130.1	5.51593
XR_001436961.1	5.51458
TCONS_00222834	5.51377
XR_001023855.2	5.51187
XR_001021459.2	5.50863
TCONS_00204777	5.50836
TCONS_00016307	5.50701
XR_001433966.1	5.50673
TCONS_00062293	5.50673
TCONS_00027883	5.50673
XR_001030061.2	5.50268
XR_001021527.1	5.49835
TCONS_00182969	5.49538
TCONS_00167707	5.49483
TCONS_00173166	5.49051
TCONS_00215189	5.48591
TCONS_00135447	5.48348
TCONS_00174682	5.48023
TCONS_00225599	5.4778
TCONS_00098706	5.47698
TCONS_00060947	5.47671
TCONS_00161086	5.47536
TCONS_00126476	5.47536
TCONS_00240044	5.47455
TCONS_00168833	5.46698
TCONS_00047099	5.46427
TCONS_00167709	5.4613
TCONS_00219697	5.45643
TCONS_00132065	5.45454
XR_001042703.2	5.45237
TCONS_00092379	5.45183
TCONS_00079259	5.45156
TCONS_00245555	5.45102
TCONS_00071951	5.44994
TCONS_00134316	5.44967
TCONS_00197981	5.44804
TCONS_00051403	5.44804
XR_001435669.1	5.44777
TCONS_00070087	5.44696
TCONS_00197330	5.44345
TCONS_00136278	5.43993
TCONS_00023046	5.43831
XR_001434416.1	5.43777
XR_001040647.1	5.43723
TCONS_00010664	5.43642
TCONS_00070741	5.43533
TCONS_00124653	5.43452
TCONS_00152599	5.43452
TCONS_00021390	5.43425
TCONS_00234899	5.43019
TCONS_00238127	5.42587
XR_001041206.1	5.42046
TCONS_00165776	5.41478
XR_001023088.2	5.41343
TCONS_00239843	5.41289
TCONS_00234903	5.41261
TCONS_00161088	5.41153
TCONS_00056534	5.41126
XR_001434835.1	5.40937
TCONS_00073285	5.40775
TCONS_00133875	5.40612
TCONS_00137797	5.40558
TCONS_00001473	5.40261
TCONS_00032155	5.40071
XR_001024632.2	5.39341
TCONS_00024193	5.39098
XR_001038942.2	5.39098
TCONS_00073296	5.38936
TCONS_00199865	5.38854
TCONS_00253320	5.38719
XR_001020910.2	5.38611
TCONS_00034389	5.38557
TCONS_00224975	5.38557
TCONS_00139121	5.3853
TCONS_00001518	5.38395
TCONS_00227709	5.38341
TCONS_00011514	5.38259
TCONS_00125260	5.38178
TCONS_00184302	5.3807
TCONS_00092506	5.38043
TCONS_00217456	5.38043
TCONS_00224976	5.37881
TCONS_00125995	5.37881
TCONS_00132110	5.37854
TCONS_00122573	5.37475
TCONS_00106036	5.37394
TCONS_00252671	5.36826
XR_001023991.1	5.36393
TCONS_00234266	5.36123
TCONS_00044884	5.35906
TCONS_00094293	5.35771
XR_001041650.2	5.35528
TCONS_00257421	5.35203
TCONS_00065460	5.35149
XR_001025000.2	5.35122
XR_001025146.1	5.35122
TCONS_00215414	5.34879
TCONS_00079269	5.34743
TCONS_00226490	5.34554
XR_001434053.1	5.34392
XR_001044496.1	5.34392
TCONS_00075510	5.3423
TCONS_00227003	5.33391
TCONS_00232169	5.33337
XR_001434746.1	5.32877
XR_001434417.1	5.32769
XR_001043624.1	5.32634
XR_001021179.2	5.32607
TCONS_00060127	5.32444
TCONS_00044990	5.32309
XR_001024742.2	5.32147
XR_001031392.2	5.31958
TCONS_00036883	5.31904
TCONS_00221545	5.31741
TCONS_00217504	5.3166
TCONS_00047026	5.31633
TCONS_00030853	5.31471
TCONS_00151322	5.31444
TCONS_00086006	5.3139
TCONS_00150827	5.31309
TCONS_00215243	5.31309
TCONS_00168210	5.31281
TCONS_00141969	5.312
TCONS_00008999	5.31092
TCONS_00050162	5.30795
TCONS_00067910	5.30659
TCONS_00256039	5.30578
TCONS_00030850	5.30416
TCONS_00212389	5.30091
TCONS_00171166	5.30064
XR_001022037.1	5.30037
TCONS_00083057	5.29794
TCONS_00162640	5.29334
TCONS_00131648	5.29307
TCONS_00136505	5.2928
TCONS_00149208	5.29037
TCONS_00242237	5.28658
TCONS_00009006	5.28631
XR_001434115.1	5.28577
TCONS_00075964	5.28361
TCONS_00141931	5.28225
TCONS_00058496	5.27549
TCONS_00131060	5.27198
TCONS_00178524	5.27143
TCONS_00020798	5.26224
XR_001435425.1	5.26116
TCONS_00167708	5.25926
TCONS_00113192	5.25899
TCONS_00000130	5.25575
XR_001036058.2	5.25196
TCONS_00165211	5.25088
TCONS_00242989	5.24736
XR_001024753.1	5.24547
TCONS_00232181	5.24412
TCONS_00072147	5.24358
TCONS_00062331	5.23573
XR_001436113.1	5.23573
TCONS_00042018	5.23411
TCONS_00112568	5.23357
TCONS_00049768	5.23032
TCONS_00112580	5.23005
TCONS_00020990	5.2287
TCONS_00150590	5.2287
TCONS_00070738	5.22086
TCONS_00024636	5.21815
TCONS_00210697	5.21761
TCONS_00138060	5.21572
TCONS_00170815	5.21356
TCONS_00124908	5.21329
TCONS_00193862	5.21302
TCONS_00003404	5.21302
TCONS_00255057	5.21112
TCONS_00137801	5.21058
XR_001433716.1	5.21004
TCONS_00227622	5.20923
TCONS_00083977	5.20842
TCONS_00193646	5.20815
TCONS_00045075	5.20734
TCONS_00141113	5.20544
TCONS_00075841	5.20517
TCONS_00064583	5.20274
TCONS_00205998	5.20084
TCONS_00063291	5.20057
TCONS_00258428	5.19895
TCONS_00127002	5.19733
XR_001020697.2	5.19435
TCONS_00250215	5.193
TCONS_00079290	5.19192
TCONS_00099455	5.19111
XR_001435634.1	5.18867
TCONS_00103460	5.1884
TCONS_00236310	5.18408
TCONS_00213836	5.18272
TCONS_00001553	5.18218
TCONS_00167773	5.1784
TCONS_00182976	5.17191
TCONS_00142713	5.1692
TCONS_00172004	5.16812
TCONS_00212398	5.16298
TCONS_00141968	5.16163
XR_001435368.1	5.16028
TCONS_00036864	5.15865
XR_001435326.1	5.15622
TCONS_00100293	5.1546
TCONS_00258177	5.15378
TCONS_00230196	5.15189
TCONS_00031771	5.15027
TCONS_00051405	5.14973
TCONS_00141200	5.14324
XR_001020578.2	5.14324
TCONS_00000962	5.13783
XR_001022213.1	5.12755
TCONS_00049551	5.12755
TCONS_00047069	5.12566
TCONS_00031761	5.1243
TCONS_00001472	5.11835
TCONS_00134747	5.11619
XR_001031331.2	5.11592
TCONS_00137625	5.11538
TCONS_00042809	5.1143
TCONS_00122080	5.11295
TCONS_00031047	5.10997
TCONS_00140904	5.10645
TCONS_00013906	5.09753
TCONS_00026370	5.09699
TCONS_00047030	5.09158
TCONS_00004781	5.08401
TCONS_00136486	5.08292
TCONS_00228421	5.08211
XR_001040147.1	5.08022
TCONS_00091032	5.07373
TCONS_00182975	5.06453
TCONS_00224474	5.06264
XR_001043300.2	5.06102
TCONS_00069588	5.05101
TCONS_00241897	5.03938
TCONS_00124867	5.0364
TCONS_00234538	5.03613
TCONS_00147789	5.03505
TCONS_00151324	5.02991
TCONS_00254814	5.02613
TCONS_00221036	5.02072
XR_001435531.1	5.02018
TCONS_00111248	5.0126
TCONS_00065464	5.0126
XR_001041551.2	5.00936
TCONS_00160089	5.00665
XR_001020666.1	5.00665
TCONS_00109561	5.00476
TCONS_00070740	5.00395
TCONS_00255701	5.00368
TCONS_00210846	5.00314
TCONS_00223467	4.99692
TCONS_00258956	4.99638
TCONS_00257420	4.97826
TCONS_00223469	4.96446
XR_001044879.2	4.9412
TCONS_00116653	4.92822
TCONS_00011298	4.92146
TCONS_00172243	4.89225
TCONS_00159208	4.87359
TCONS_00098501	4.8625
TCONS_00247751	4.84627
TCONS_00070739	4.84059
TCONS_00140335	4.83221
TCONS_00047071	4.82545
TCONS_00258958	4.80489
TCONS_00218340	4.7316
TCONS_00088149	4.45465
TCONS_00126451	3.50885
XR_001434078.1	3.11506
TCONS_00213940	3.06475
TCONS_00009013	3.06178
TCONS_00037698	3.05772
XR_001434310.1	3.0469
TCONS_00009001	3.04176
XR_001025089.2	3.01742
TCONS_00165212	3.00633
TCONS_00137829	3.00174
TCONS_00238019	2.96171
XR_001041746.1	2.95738
XR_001044169.1	2.95116
TCONS_00231388	2.95008
TCONS_00146062	2.9444
TCONS_00048950	2.93493
TCONS_00188094	2.92736
TCONS_00026944	2.92709
TCONS_00247339	2.91979
TCONS_00148612	2.9041
XR_001436788.1	2.90058
TCONS_00255015	2.89599
TCONS_00154095	2.88057
TCONS_00138946	2.87435
TCONS_00031327	2.87191
TCONS_00051950	2.87164
XR_001433773.1	2.87056
TCONS_00231481	2.8611
XR_001039182.2	2.85812
TCONS_00231389	2.85379
TCONS_00075860	2.85055
XR_001435856.1	2.84649
TCONS_00055460	2.84243
TCONS_00231563	2.83594
TCONS_00181740	2.83432
TCONS_00041506	2.82485
TCONS_00128354	2.8189
XR_001030604.2	2.81863
TCONS_00167826	2.81241
XR_001039537.1	2.80836
TCONS_00228600	2.80241
TCONS_00213945	2.80214
TCONS_00036791	2.7997
TCONS_00042422	2.79564
TCONS_00153734	2.79294
TCONS_00115795	2.78915
TCONS_00137793	2.77671
TCONS_00151323	2.77239
TCONS_00002192	2.77157
TCONS_00058142	2.76995
TCONS_00128575	2.76454
TCONS_00103461	2.75967
TCONS_00229438	2.75643
TCONS_00171776	2.75562
TCONS_00256223	2.75508
TCONS_00215412	2.75048
XR_001434942.1	2.74723
XR_001435667.1	2.74723
TCONS_00084993	2.74318
TCONS_00258187	2.7356
TCONS_00095610	2.73506
XR_001434645.1	2.73128
TCONS_00139767	2.72776
TCONS_00241529	2.72316
TCONS_00214942	2.72316
TCONS_00005035	2.72235
TCONS_00172655	2.71829
TCONS_00162588	2.71559
TCONS_00108625	2.71424
XR_001043348.2	2.71397
XR_001435306.1	2.70152
TCONS_00035097	2.70098
XR_001033797.2	2.69017
TCONS_00082157	2.68881
XR_001436317.1	2.688
TCONS_00210005	2.6688
TCONS_00086808	2.6688
TCONS_00152379	2.66853
TCONS_00084160	2.66799
TCONS_00141799	2.66609
TCONS_00254812	2.66582
XR_001038382.1	2.66123
XR_001038383.2	2.65311
TCONS_00093733	2.65014
TCONS_00069998	2.6496
TCONS_00256925	2.64608
TCONS_00060883	2.64392
TCONS_00042517	2.63851
TCONS_00072949	2.63851
TCONS_00117458	2.63634
TCONS_00069454	2.63445
TCONS_00212441	2.63039
TCONS_00245455	2.62336
XR_001436522.1	2.62228
XR_001025142.1	2.6212
XR_001039995.1	2.61849
TCONS_00174142	2.61822
TCONS_00095760	2.61714
TCONS_00153481	2.61146
TCONS_00046849	2.60389
TCONS_00258431	2.58955
TCONS_00031044	2.58333
TCONS_00169302	2.58117
TCONS_00097769	2.57657
TCONS_00237499	2.5736
TCONS_00026509	2.57333
XR_001020867.1	2.57225
TCONS_00241499	2.56062
TCONS_00003300	2.55304
XR_001022072.2	2.55196
TCONS_00065438	2.54601
TCONS_00123541	2.53709
TCONS_00009476	2.53114
TCONS_00020315	2.52735
TCONS_00196255	2.51464
TCONS_00153244	2.50328
TCONS_00131825	2.50274
TCONS_00112492	2.49354
TCONS_00226987	2.47867
TCONS_00088042	2.46758
TCONS_00117484	2.46514
XR_001435630.1	2.46352
TCONS_00091906	2.45568
TCONS_00152679	2.45324
TCONS_00198032	2.45189
TCONS_00223465	2.45162
TCONS_00210617	2.44973
TCONS_00052311	2.44648
TCONS_00253040	2.43891
TCONS_00182207	2.43729
TCONS_00188886	2.4362
XR_001023595.2	2.43458
TCONS_00184056	2.43079
TCONS_00217739	2.42728
TCONS_00040865	2.40186
TCONS_00147324	2.39834
XR_001435152.1	2.39672
TCONS_00075993	2.39618
TCONS_00128529	2.38941
TCONS_00134557	2.37427
TCONS_00161090	2.37292
TCONS_00231357	2.36859
XR_001025003.1	2.35615
TCONS_00168883	2.34912
TCONS_00049925	2.32829
TCONS_00231077	2.31937
XR_001023832.2	2.30936
TCONS_00126472	2.29421
TCONS_00222605	2.2861
TCONS_00256683	2.25445
TCONS_00015633	2.24445
TCONS_00141970	2.19414
TCONS_00021669	2.19063
TCONS_00054737	2.15979
TCONS_00177078	2.15303
TCONS_00125912	2.1195
TCONS_00209237	2.09137
TCONS_00096890	2.09083
XR_001023596.2	2.08542
XR_001434064.1	2.07108
TCONS_00196025	2.05891
XR_001435742.1	2.05458
TCONS_00076541	2.04863
TCONS_00224115	2.04863
TCONS_00000433	2.04241
TCONS_00124803	2.02835
TCONS_00256707	2.01564
TCONS_00201917	2.01456
XR_001436571.1	2.00996
TCONS_00103677	2.00617
TCONS_00069433	1.99211
TCONS_00069443	1.99184
TCONS_00215220	1.99184
TCONS_00006212	1.98535
TCONS_00258969	1.9775
XR_001036069.2	1.9702
TCONS_00005523	1.96885
XR_001024106.1	1.96831
TCONS_00129747	1.9675
XR_001042902.1	1.95857
XR_001436587.1	1.95587
TCONS_00030849	1.95587
TCONS_00022887	1.95533
TCONS_00028357	1.94694
XR_001022920.2	1.94559
TCONS_00015346	1.94343
XR_001436509.1	1.93207
XR_001435160.1	1.91692
TCONS_00232839	1.91611
TCONS_00198947	1.91368
TCONS_00215042	1.91232
TCONS_00015021	1.90935
TCONS_00141921	1.90745
TCONS_00009005	1.9061
TCONS_00258441	1.9061
TCONS_00140163	1.90502
TCONS_00039205	1.90421
TCONS_00190502	1.9034
TCONS_00053223	1.89826
XR_001434340.1	1.89042
XR_001041248.1	1.88987
TCONS_00241145	1.88825
TCONS_00224409	1.8842
TCONS_00004489	1.87689
TCONS_00229954	1.87608
XR_001044341.2	1.87284
TCONS_00170489	1.86364
TCONS_00134753	1.86229
TCONS_00097898	1.86039
TCONS_00009353	1.85715
TCONS_00149679	1.84065
TCONS_00146073	1.84038
TCONS_00193599	1.83443
XR_001043342.1	1.82632
TCONS_00032773	1.82442
TCONS_00254599	1.82388
TCONS_00258491	1.82199
TCONS_00012950	1.82172
XR_001043520.2	1.82145
TCONS_00183900	1.82037
TCONS_00235510	1.81415
TCONS_00133739	1.81333
TCONS_00093483	1.81036
TCONS_00145087	1.80468
XR_001042883.2	1.80414
XR_001020640.1	1.80198
TCONS_00232383	1.8017
XR_001040782.2	1.79927
TCONS_00258604	1.79846
TCONS_00191054	1.79819
TCONS_00231076	1.79738
TCONS_00010155	1.79684
TCONS_00133404	1.79684
TCONS_00132050	1.79603
TCONS_00158420	1.79278
TCONS_00153579	1.79224
TCONS_00212409	1.79035
TCONS_00054773	1.78953
TCONS_00058637	1.78683
TCONS_00011367	1.78494
TCONS_00154092	1.78304
XR_001040944.2	1.77763
TCONS_00253462	1.77709
TCONS_00193004	1.77385
TCONS_00215413	1.7725
TCONS_00132562	1.77222
TCONS_00195624	1.77141
XR_001434030.1	1.77087
XR_001433754.1	1.76952
TCONS_00093965	1.76736
TCONS_00156810	1.76546
TCONS_00232087	1.76276
TCONS_00151256	1.76114
XR_001436407.1	1.76087
TCONS_00156337	1.75924
TCONS_00227092	1.75789
TCONS_00226963	1.75681
TCONS_00001441	1.75654
TCONS_00020238	1.75383
TCONS_00109586	1.75302
TCONS_00076621	1.74978
XR_001025416.2	1.74599
TCONS_00046474	1.74545
TCONS_00151353	1.74193
TCONS_00115730	1.73707
TCONS_00153588	1.73382
TCONS_00228481	1.73328
XR_001435826.1	1.73328
TCONS_00121291	1.73139
TCONS_00134312	1.72976
TCONS_00143967	1.72949
TCONS_00182296	1.72895
XR_001023391.1	1.72895
TCONS_00238889	1.72733
XR_001436888.1	1.72706
TCONS_00255717	1.72652
XR_001040306.1	1.72516
TCONS_00192514	1.72354
XR_001042479.2	1.72246
XR_001435456.1	1.72138
TCONS_00011404	1.7203
TCONS_00144623	1.71894
TCONS_00131857	1.71354
TCONS_00065509	1.71245
TCONS_00019248	1.71191
TCONS_00192532	1.70867
TCONS_00220793	1.70596
TCONS_00200507	1.70407
TCONS_00250506	1.70353
XR_001435496.1	1.69677
TCONS_00240008	1.69325
XR_001041893.2	1.69244
TCONS_00026638	1.69109
TCONS_00254815	1.68838
TCONS_00170550	1.68351
TCONS_00172087	1.68
TCONS_00072149	1.67946
TCONS_00001849	1.66945
TCONS_00068132	1.66404
TCONS_00151227	1.66296
TCONS_00218729	1.66296
XR_001023578.1	1.66215
XR_001436135.1	1.66052
TCONS_00120565	1.65863
TCONS_00151327	1.65809
TCONS_00258190	1.6562
XR_001434872.1	1.65079
TCONS_00076258	1.6489
XR_001020670.2	1.64835
TCONS_00071893	1.647
TCONS_00077896	1.64619
XR_001436140.1	1.64592
TCONS_00130457	1.64484
TCONS_00148093	1.6443
TCONS_00239852	1.64403
TCONS_00141973	1.64159
TCONS_00012907	1.64078
XR_001038555.2	1.64051
XR_001434231.1	1.6397
TCONS_00226350	1.63672
XR_001435981.1	1.63591
TCONS_00232504	1.63537
TCONS_00085045	1.63267
TCONS_00252672	1.6324
TCONS_00008702	1.63213
TCONS_00235509	1.63159
TCONS_00161863	1.63023
TCONS_00128924	1.62915
TCONS_00108294	1.62888
TCONS_00152096	1.62509
TCONS_00078744	1.62428
TCONS_00151326	1.62347
TCONS_00004728	1.62185
TCONS_00143981	1.62185
TCONS_00001480	1.61969
TCONS_00122806	1.61833
TCONS_00009487	1.61644
TCONS_00026671	1.61401
TCONS_00186571	1.61374
TCONS_00115575	1.61346
XR_001045207.2	1.61211
TCONS_00149207	1.60779
TCONS_00123750	1.6067
TCONS_00254603	1.60643
XR_001025549.1	1.60373
TCONS_00047507	1.60346
TCONS_00236911	1.60129
TCONS_00146004	1.59832
TCONS_00100019	1.59724
TCONS_00253945	1.59697
TCONS_00219965	1.5967
TCONS_00088299	1.59237
XR_001039230.1	1.5921
XR_001435740.1	1.59183
TCONS_00136507	1.59156
TCONS_00198824	1.58966
TCONS_00082896	1.58723
XR_001433707.1	1.58588
XR_001434095.1	1.58561
TCONS_00183914	1.58534
TCONS_00000104	1.5829
XR_001031270.1	1.57831
TCONS_00225187	1.57831
TCONS_00028409	1.57776
TCONS_00123806	1.57533
XR_001435567.1	1.57452
TCONS_00257515	1.57181
TCONS_00020319	1.57154
XR_001040941.2	1.56938
TCONS_00066566	1.56884
TCONS_00184441	1.56857
TCONS_00183254	1.5683
TCONS_00093109	1.5683
TCONS_00163468	1.56695
TCONS_00176490	1.56695
TCONS_00204015	1.56586
TCONS_00001770	1.56586
TCONS_00259552	1.56532
TCONS_00253270	1.56343
TCONS_00092132	1.56181
TCONS_00121292	1.56073
TCONS_00248402	1.55802
TCONS_00160780	1.55748
TCONS_00035769	1.55423
TCONS_00070128	1.55423
XR_001435277.1	1.55369
TCONS_00139222	1.55315
TCONS_00177474	1.55288
TCONS_00259230	1.55261
TCONS_00077875	1.55261
XR_001436845.1	1.55207
TCONS_00119593	1.5518
XR_001042328.1	1.55126
TCONS_00155352	1.54937
TCONS_00232777	1.54882
TCONS_00174008	1.54801
TCONS_00196588	1.54774
TCONS_00179343	1.54747
XR_001039691.1	1.54666
TCONS_00244474	1.54531
TCONS_00234081	1.54531
TCONS_00012504	1.54477
TCONS_00062842	1.54369
XR_001022227.1	1.54369
XR_001033213.1	1.54315
TCONS_00101444	1.54315
TCONS_00129406	1.54017
XR_001434631.1	1.5399
XR_001434816.1	1.53855
TCONS_00013818	1.53855
TCONS_00000435	1.53584
TCONS_00257409	1.53557
XR_001436064.1	1.5353
TCONS_00237583	1.53503
TCONS_00194770	1.53476
TCONS_00090008	1.53449
TCONS_00235479	1.53233
TCONS_00167710	1.53097
XR_001025462.2	1.5307
TCONS_00195716	1.5307
TCONS_00176297	1.53043
XR_001023550.2	1.53016
TCONS_00060287	1.53016
TCONS_00009002	1.52854
TCONS_00232507	1.528
TCONS_00112935	1.52611
XR_001434973.1	1.52557
TCONS_00128605	1.52313
TCONS_00108916	1.52232
TCONS_00029249	1.52097
TCONS_00124658	1.52016
XR_001025558.1	1.51989
TCONS_00071723	1.51853
TCONS_00069435	1.51691
TCONS_00154088	1.51637
TCONS_00057759	1.51556
TCONS_00137936	1.51556
XR_001030572.1	1.51421
XR_001044157.2	1.51312
TCONS_00238281	1.51231
XR_001434037.1	1.51015
TCONS_00112309	1.50907
XR_001043776.2	1.50744
TCONS_00226594	1.50717
TCONS_00202820	1.50555
XR_001434393.1	1.50447
TCONS_00256913	1.5042
TCONS_00065878	1.5042
TCONS_00009230	1.50339
TCONS_00204816	1.50339
TCONS_00235881	1.50285
TCONS_00142403	1.50258
TCONS_00215083	1.50258
TCONS_00096154	1.50122
XR_001436063.1	1.50068
TCONS_00248581	1.49825
TCONS_00227974	1.49798
XR_001043779.2	1.49771
TCONS_00161953	1.49744
TCONS_00258152	1.49636
TCONS_00208790	1.49446
TCONS_00152598	1.49122
TCONS_00166405	1.49041
TCONS_00071057	1.49014
TCONS_00224592	1.48905
TCONS_00213209	1.48824
TCONS_00232176	1.4877
TCONS_00228590	1.48689
TCONS_00079751	1.48608
TCONS_00084819	1.48256
TCONS_00119537	1.48256
XR_001435110.1	1.48256
XR_001436345.1	1.48094
TCONS_00199340	1.47986
TCONS_00100689	1.47905
XR_001028863.1	1.47905
XR_001043253.2	1.47796
XR_001435704.1	1.47769
TCONS_00254744	1.47742
TCONS_00230959	1.47256
TCONS_00081223	1.47228
TCONS_00060940	1.47228
XR_001020995.1	1.47174
TCONS_00039217	1.47174
TCONS_00123847	1.4712
TCONS_00138017	1.4712
TCONS_00098756	1.46904
TCONS_00224138	1.46796
XR_001023007.1	1.46742
TCONS_00255309	1.46742
TCONS_00223730	1.46715
TCONS_00197625	1.46552
XR_001022162.2	1.46552
TCONS_00215074	1.46498
TCONS_00162342	1.46309
XR_001436061.1	1.46228
TCONS_00029809	1.46201
TCONS_00154085	1.46174
TCONS_00019052	1.4612
TCONS_00045955	1.45957
TCONS_00090145	1.4593
XR_001039798.1	1.45903
TCONS_00240309	1.45849
XR_001435290.1	1.45795
TCONS_00005975	1.45741
TCONS_00204185	1.45687
TCONS_00069957	1.45687
TCONS_00242692	1.45687
TCONS_00104620	1.45633
TCONS_00160356	1.45606
TCONS_00222741	1.45498
TCONS_00137159	1.4547
XR_001039860.1	1.45416
TCONS_00065221	1.45227
TCONS_00166845	1.45146
TCONS_00000545	1.45011
XR_001024948.1	1.44848
TCONS_00070267	1.44767
TCONS_00206063	1.44686
TCONS_00253375	1.44578
XR_001023839.2	1.44443
TCONS_00016328	1.44416
TCONS_00051779	1.44416
XR_001039221.2	1.44199
TCONS_00066398	1.44145
XR_001435687.1	1.44118
TCONS_00071643	1.44037
TCONS_00188329	1.43929
TCONS_00046848	1.43875
TCONS_00012485	1.43821
XR_001434248.1	1.43658
TCONS_00087639	1.43577
XR_001434720.1	1.43577
TCONS_00254557	1.43253
TCONS_00025473	1.4309
TCONS_00187777	1.42928
XR_001041197.1	1.4282
TCONS_00235059	1.42685
TCONS_00022426	1.42522
TCONS_00238133	1.42441
TCONS_00169671	1.42441
TCONS_00045637	1.42198
TCONS_00257454	1.4209
TCONS_00199166	1.42036
XR_001039768.1	1.41927
XR_001434069.1	1.41846
TCONS_00126971	1.41819
XR_001435776.1	1.41765
TCONS_00039218	1.41711
XR_001043119.2	1.41603
TCONS_00139214	1.41495
TCONS_00183390	1.41495
TCONS_00251066	1.41468
TCONS_00215173	1.41441
TCONS_00259205	1.41387
TCONS_00131170	1.41332
TCONS_00171933	1.41305
XR_001025398.1	1.41251
TCONS_00256596	1.41224
TCONS_00016048	1.4117
TCONS_00053782	1.40602
TCONS_00232177	1.40494
XR_001433680.1	1.40494
TCONS_00228581	1.40359
XR_001040905.2	1.40224
TCONS_00141966	1.40169
TCONS_00205261	1.40061
XR_001042331.1	1.39872
TCONS_00143295	1.39412
XR_001435931.1	1.39223
TCONS_00171853	1.39115
TCONS_00191341	1.39007
TCONS_00221038	1.38952
XR_001044618.2	1.38844
TCONS_00137800	1.38817
TCONS_00185805	1.3879
XR_001025177.2	1.38655
TCONS_00141951	1.38574
TCONS_00153190	1.38547
XR_001435139.1	1.38466
TCONS_00024367	1.38384
TCONS_00043538	1.38222
TCONS_00080892	1.3806
TCONS_00242674	1.38006
TCONS_00038463	1.37871
XR_001044968.1	1.37681
TCONS_00100016	1.37492
TCONS_00097350	1.37113
TCONS_00226039	1.36897
TCONS_00081855	1.36626
TCONS_00209910	1.36599
TCONS_00120037	1.36599
TCONS_00258493	1.36437
TCONS_00081381	1.3641
TCONS_00102688	1.36248
TCONS_00124909	1.36221
XR_001044199.2	1.36167
TCONS_00191977	1.36167
XR_001042816.1	1.36167
TCONS_00029738	1.3614
XR_001025525.2	1.3614
TCONS_00088753	1.35896
TCONS_00256914	1.35815
TCONS_00043855	1.35734
TCONS_00111203	1.35599
TCONS_00146255	1.35545
TCONS_00092060	1.35518
TCONS_00166514	1.35409
TCONS_00013802	1.35301
XR_001020920.1	1.3522
TCONS_00018970	1.35166
TCONS_00170492	1.35112
TCONS_00169404	1.35112
TCONS_00182918	1.35085
TCONS_00215893	1.35031
XR_001043722.1	1.34841
TCONS_00213186	1.34787
TCONS_00044883	1.34706
TCONS_00104225	1.34652
TCONS_00136503	1.34517
TCONS_00149226	1.34382
TCONS_00123553	1.34355
TCONS_00107414	1.34246
TCONS_00023065	1.34192
TCONS_00229643	1.34111
TCONS_00116654	1.34111
TCONS_00224088	1.34084
TCONS_00140237	1.34084
TCONS_00003303	1.33949
TCONS_00143725	1.33624
TCONS_00012503	1.33597
XR_001022322.2	1.33516
XR_001040459.2	1.33354
XR_001033847.2	1.3311
XR_001435161.1	1.33029
TCONS_00035763	1.32434
TCONS_00205216	1.32245
XR_001434629.1	1.32083
TCONS_00154083	1.32083
TCONS_00176287	1.32056
TCONS_00255704	1.32002
TCONS_00250339	1.31839
TCONS_00191994	1.31812
TCONS_00068725	1.3165
XR_001433841.1	1.31623
TCONS_00117933	1.31515
XR_001435926.1	1.31515
TCONS_00003964	1.30812
TCONS_00048051	1.30703
TCONS_00052398	1.30622
TCONS_00019978	1.30541
XR_001021511.2	1.30298
TCONS_00233080	1.30162
TCONS_00023520	1.30162
TCONS_00256206	1.29892
XR_001434594.1	1.29892
TCONS_00138090	1.29649
XR_001021634.2	1.29405
TCONS_00100001	1.29378
TCONS_00034150	1.29378
XR_001020952.2	1.29351
TCONS_00237396	1.29081
XR_001022226.2	1.29027
TCONS_00250508	1.28864
XR_001030771.1	1.28864
TCONS_00031034	1.28837
TCONS_00153736	1.2881
TCONS_00218140	1.28702
XR_001023778.1	1.28648
TCONS_00006143	1.28648
TCONS_00087967	1.28648
XR_001042087.2	1.28513
TCONS_00093110	1.28459
XR_001434315.1	1.28459
TCONS_00158352	1.28432
TCONS_00134306	1.28404
TCONS_00223143	1.28377
TCONS_00094330	1.2835
TCONS_00076883	1.27837
XR_001434534.1	1.2762
TCONS_00003116	1.27566
XR_001434452.1	1.27566
TCONS_00134748	1.27539
TCONS_00012949	1.27269
TCONS_00129420	1.27214
TCONS_00043775	1.26863
XR_001044055.2	1.26809
TCONS_00234773	1.26809
TCONS_00174789	1.26619
TCONS_00098789	1.26457
TCONS_00225165	1.26403
TCONS_00103831	1.2597
TCONS_00252585	1.25835
TCONS_00038476	1.25619
TCONS_00210085	1.25619
TCONS_00155655	1.25592
XR_001022286.1	1.25511
TCONS_00247009	1.25348
TCONS_00149044	1.25294
XR_001022816.1	1.25051
TCONS_00224379	1.25024
TCONS_00051535	1.24997
TCONS_00256896	1.24861
TCONS_00082453	1.24861
TCONS_00148400	1.2478
TCONS_00114279	1.24645
XR_001039990.1	1.24564
TCONS_00095508	1.24483
TCONS_00142908	1.24212
TCONS_00008996	1.24104
TCONS_00046024	1.24077
TCONS_00089315	1.23807
TCONS_00137388	1.23671
TCONS_00255149	1.23644
TCONS_00093978	1.23617
XR_001435097.1	1.23536
TCONS_00183115	1.23401
XR_001024572.2	1.23374
TCONS_00049772	1.23374
TCONS_00162618	1.23293
XR_001040735.2	1.23266
TCONS_00158548	1.23131
TCONS_00183620	1.22725
TCONS_00096625	1.22292
TCONS_00136520	1.22157
TCONS_00219430	1.22103
TCONS_00008231	1.21968
TCONS_00036894	1.21913
TCONS_00140919	1.21832
TCONS_00103462	1.21751
TCONS_00219239	1.21697
XR_001036966.2	1.21291
TCONS_00101891	1.21291
TCONS_00038264	1.2121
XR_001043425.1	1.21021
TCONS_00149552	1.2094
TCONS_00222830	1.2094
TCONS_00222937	1.20832
TCONS_00030669	1.2075
TCONS_00183116	1.20426
XR_001044019.2	1.20372
XR_001040785.1	1.20372
XR_001435445.1	1.20372
XR_001435887.1	1.20372
TCONS_00226036	1.20182
TCONS_00011952	1.20101
TCONS_00029746	1.19723
TCONS_00045720	1.19669
XR_001041343.2	1.19533
TCONS_00239441	1.19506
TCONS_00012254	1.19371
TCONS_00040529	1.19263
TCONS_00202268	1.19236
TCONS_00037693	1.18884
TCONS_00128810	1.18695
XR_001435924.1	1.18587
TCONS_00019689	1.18425
TCONS_00256381	1.18235
TCONS_00072718	1.18154
TCONS_00101441	1.17992
TCONS_00251591	1.17911
TCONS_00214779	1.17884
XR_001435443.1	1.17829
TCONS_00074163	1.17451
TCONS_00206188	1.17424
TCONS_00147805	1.17126
TCONS_00104510	1.17072
TCONS_00144755	1.17072
TCONS_00255027	1.16883
TCONS_00141878	1.16802
TCONS_00021968	1.16748
TCONS_00255144	1.16721
TCONS_00121293	1.16721
TCONS_00220597	1.16694
TCONS_00138635	1.16369
TCONS_00143833	1.16234
TCONS_00047796	1.15855
TCONS_00199489	1.15585
TCONS_00202269	1.15558
TCONS_00067417	1.15531
TCONS_00222611	1.15422
XR_001042199.1	1.15395
TCONS_00239993	1.15233
TCONS_00196825	1.15044
XR_001044238.1	1.1499
TCONS_00102621	1.14557
TCONS_00066202	1.14503
XR_001043080.1	1.14476
TCONS_00093511	1.14286
TCONS_00258437	1.13746
TCONS_00161364	1.13529
TCONS_00210151	1.13421
XR_001039032.1	1.1334
TCONS_00168047	1.13205
TCONS_00079209	1.13205
TCONS_00193083	1.13205
XR_001036776.2	1.13178
TCONS_00043780	1.13042
TCONS_00160024	1.1288
TCONS_00021614	1.12799
XR_001434070.1	1.12691
TCONS_00227814	1.12637
TCONS_00167623	1.12258
TCONS_00137268	1.12204
TCONS_00222464	1.12069
TCONS_00003691	1.11311
XR_001043609.2	1.11257
TCONS_00045723	1.11122
XR_001434471.1	1.10743
TCONS_00050615	1.10743
TCONS_00101436	1.10716
TCONS_00197624	1.10689
TCONS_00222935	1.10662
XR_001033852.2	1.10608
TCONS_00218434	1.10365
TCONS_00222594	1.10284
TCONS_00056835	1.10067
TCONS_00167123	1.09986
TCONS_00032145	1.09878
TCONS_00215075	1.09824
TCONS_00218339	1.09553
TCONS_00096862	1.09553
TCONS_00159203	1.09175
TCONS_00255295	1.08958
TCONS_00259478	1.08931
TCONS_00151889	1.08553
TCONS_00192689	1.08363
TCONS_00138059	1.08012
TCONS_00208740	1.07904
TCONS_00072184	1.07309
TCONS_00062609	1.07282
TCONS_00256351	1.07255
TCONS_00046264	1.07092
TCONS_00043778	1.07065
TCONS_00134580	1.07038
XR_001041984.2	1.07038
XR_001043757.2	1.06876
TCONS_00210150	1.06849
TCONS_00026337	1.06551
XR_001435894.1	1.06524
XR_001039795.1	1.06362
XR_001435403.1	1.05821
TCONS_00087309	1.05767
TCONS_00075120	1.05632
TCONS_00135108	1.05497
TCONS_00189352	1.05442
XR_001023119.2	1.05226
TCONS_00083115	1.04929
TCONS_00144157	1.04902
TCONS_00089199	1.04847
TCONS_00045725	1.04658
TCONS_00178613	1.04171
TCONS_00162591	1.03739
TCONS_00054627	1.03468
TCONS_00040516	1.03306
TCONS_00220257	1.03306
TCONS_00141957	1.03252
TCONS_00060881	1.03089
TCONS_00252359	1.03062
XR_001022857.2	1.02711
TCONS_00014922	1.02684
TCONS_00120342	1.0263
XR_001043298.1	1.02549
TCONS_00038191	1.02494
XR_001434692.1	1.02089
TCONS_00158373	1.01953
TCONS_00218341	1.01656
TCONS_00147793	1.00953
TCONS_00178491	1.00872
TCONS_00224481	1.00358
TCONS_00014193	1.00196
TCONS_00020772	0.99303
XR_001435446.1	0.991678
TCONS_00258201	0.991137
XR_001042197.1	0.988432
TCONS_00070074	0.982212
XR_001020631.2	0.980859
TCONS_00110208	0.971934
TCONS_00209885	0.971123
TCONS_00084609	0.967336
TCONS_00007778	0.965713
TCONS_00133120	0.964902
TCONS_00017170	0.962468
XR_001025457.2	0.955977
TCONS_00151913	0.946781
XR_001434531.1	0.945699
TCONS_00184034	0.938397
TCONS_00009486	0.934881
TCONS_00222595	0.931636
TCONS_00247959	0.931636
TCONS_00147790	0.931636
TCONS_00029734	0.928931
TCONS_00000434	0.924604
XR_001040546.2	0.921088
TCONS_00233868	0.919194
TCONS_00076310	0.918924
TCONS_00063292	0.918113
TCONS_00235333	0.913785
TCONS_00119097	0.912703
TCONS_00042391	0.909458
TCONS_00021829	0.88701
TCONS_00106834	0.883764
TCONS_00180898	0.882953
TCONS_00023238	0.880519
TCONS_00146283	0.866184
TCONS_00137795	0.86375
TCONS_00105178	0.861586
TCONS_00172705	0.856177
TCONS_00232178	0.848604
TCONS_00127246	0.842654
TCONS_00183622	0.837245
XR_001436118.1	0.836163
XR_001030249.1	0.829672
TCONS_00195621	0.825615
XR_001041654.2	0.809929
TCONS_00150308	0.807765
TCONS_00135440	0.788292
TCONS_00099994	0.786399
TCONS_00058497	0.782883
XR_001434996.1	0.78126
TCONS_00162459	0.773417
TCONS_00027230	0.770982
TCONS_00119739	0.758
TCONS_00117596	0.755566
TCONS_00204865	0.755566
XR_001022367.2	0.753943
TCONS_00146765	0.747993
TCONS_00236424	0.744748
TCONS_00256997	0.736364
XR_001436868.1	0.735011
TCONS_00126473	0.733659
TCONS_00051093	0.725816
XR_001433925.1	0.724734
TCONS_00196256	0.724193
TCONS_00107220	0.719325
XR_001434410.1	0.718513
XR_001024619.2	0.718513
TCONS_00001712	0.715268
TCONS_00110598	0.712563
TCONS_00136005	0.712293
XR_001434164.1	0.71067
XR_001436386.1	0.706072
XR_001436418.1	0.70472
XR_001434204.1	0.701474
TCONS_00166406	0.701474
XR_001041524.2	0.69904
TCONS_00091333	0.69877
TCONS_00253871	0.693901
TCONS_00092682	0.688763
TCONS_00194293	0.68741
TCONS_00119305	0.686599
TCONS_00198546	0.686328
XR_001036125.2	0.686058
TCONS_00068915	0.684706
TCONS_00162639	0.68119
XR_001039538.1	0.680649
TCONS_00248707	0.676321
XR_001023410.2	0.67551
TCONS_00102286	0.672805
TCONS_00231596	0.670642
XR_001434450.1	0.667937
TCONS_00191865	0.666585
TCONS_00090236	0.664692
XR_001037505.1	0.66388
XR_001043563.2	0.662798
TCONS_00017614	0.661176
TCONS_00066655	0.660905
TCONS_00042726	0.658201
XR_001435129.1	0.655496
TCONS_00156322	0.649005
TCONS_00070138	0.647382
TCONS_00062423	0.645759
TCONS_00050144	0.642243
TCONS_00181683	0.633048
TCONS_00143578	0.630614
XR_001039174.2	0.630343
TCONS_00222776	0.630343
TCONS_00013522	0.62845
TCONS_00227823	0.627639
XR_001434076.1	0.626557
TCONS_00156221	0.623852
TCONS_00160385	0.623041
TCONS_00257691	0.621689
TCONS_00170299	0.621689
TCONS_00140496	0.621418
TCONS_00241503	0.620607
TCONS_00177647	0.619254
TCONS_00125330	0.618984
TCONS_00255796	0.618713
TCONS_00258388	0.618443
TCONS_00196088	0.617361
TCONS_00120628	0.61655
TCONS_00165198	0.614657
TCONS_00051259	0.612222
TCONS_00165459	0.611411
TCONS_00258313	0.611141
TCONS_00109927	0.611141
TCONS_00028097	0.61087
TCONS_00051053	0.608977
TCONS_00067210	0.607625
TCONS_00170802	0.607354
TCONS_00215270	0.606813
TCONS_00139183	0.605461
TCONS_00024307	0.603027
XR_001435209.1	0.603027
TCONS_00101551	0.601404
TCONS_00229392	0.600593
TCONS_00241510	0.600593
XR_001434574.1	0.598429
XR_001435787.1	0.597888
TCONS_00199775	0.597888
TCONS_00106407	0.596536
XR_001022342.1	0.594913
TCONS_00130341	0.59302
XR_001021457.1	0.591397
TCONS_00078562	0.588422
TCONS_00014740	0.58734
TCONS_00218009	0.583824
TCONS_00195166	0.583283
TCONS_00232450	0.581931
TCONS_00063294	0.58166
TCONS_00213124	0.58112
XR_001020580.1	0.579767
TCONS_00064413	0.577333
TCONS_00146256	0.576792
XR_001044163.2	0.57544
TCONS_00050018	0.57544
TCONS_00247223	0.571383
TCONS_00206943	0.570572
XR_001041516.2	0.570031
XR_001021086.2	0.568949
TCONS_00214363	0.565974
TCONS_00063259	0.565703
TCONS_00193620	0.565433
TCONS_00013491	0.565433
TCONS_00110865	0.564892
TCONS_00122074	0.564892
TCONS_00013835	0.56381
XR_001433936.1	0.561917
TCONS_00037256	0.559212
TCONS_00226899	0.559212
TCONS_00004520	0.55786
XR_001435819.1	0.554885
TCONS_00014871	0.551098
TCONS_00113321	0.550828
XR_001024763.2	0.549476
TCONS_00196338	0.549205
TCONS_00132992	0.54623
TCONS_00123921	0.545148
TCONS_00207570	0.545148
TCONS_00141945	0.544607
TCONS_00028886	0.544337
TCONS_00035694	0.544067
TCONS_00255310	0.543796
TCONS_00029183	0.543796
TCONS_00019547	0.541362
TCONS_00154082	0.539739
XR_001024889.2	0.538928
TCONS_00003410	0.538928
TCONS_00253302	0.537846
TCONS_00161362	0.536223
TCONS_00084884	0.535953
TCONS_00104013	0.534871
TCONS_00113846	0.533248
TCONS_00059321	0.532978
TCONS_00158444	0.530273
TCONS_00105194	0.529462
TCONS_00062356	0.529191
TCONS_00060662	0.528921
XR_001040309.2	0.528921
TCONS_00239435	0.526487
TCONS_00215888	0.525134
XR_001434051.1	0.524053
XR_001434612.1	0.5227
XR_001433796.1	0.520537
XR_001433856.1	0.519455
TCONS_00076635	0.519455
TCONS_00019779	0.517832
TCONS_00164836	0.517832
TCONS_00199103	0.517561
TCONS_00171980	0.517021
TCONS_00258430	0.516209
TCONS_00161538	0.514857
TCONS_00221320	0.514586
XR_001434321.1	0.512423
TCONS_00038161	0.512423
XR_001436747.1	0.511611
TCONS_00176124	0.5108
XR_001044917.2	0.509177
TCONS_00201914	0.509177
TCONS_00237596	0.507825
XR_001435141.1	0.507825
XR_001041624.1	0.505932
TCONS_00043227	0.505932
TCONS_00152281	0.50485
TCONS_00164876	0.504309
TCONS_00227824	0.502686
TCONS_00057169	0.502145
TCONS_00035534	0.501875
TCONS_00016185	0.501875
TCONS_00103666	0.501334
XR_001041202.1	0.501063
TCONS_00068131	0.500252
TCONS_00146284	0.500252
TCONS_00141942	0.499982
TCONS_00147077	0.499711
TCONS_00255014	0.499441
XR_001433982.1	0.497007
TCONS_00152285	0.496466
TCONS_00176194	0.494572
TCONS_00222193	0.493491
TCONS_00069429	0.492679
XR_001025455.2	0.492409
TCONS_00009035	0.488622
XR_001044394.2	0.487811
TCONS_00119759	0.487
TCONS_00162658	0.485377
TCONS_00103980	0.485106
TCONS_00189387	0.483213
TCONS_00231776	0.482672
TCONS_00168466	0.482672
TCONS_00161121	0.482402
TCONS_00091313	0.481049
XR_001020751.2	0.480779
TCONS_00034060	0.480508
TCONS_00235511	0.480238
TCONS_00199490	0.479427
TCONS_00153733	0.478886
TCONS_00097812	0.478615
TCONS_00032826	0.478345
TCONS_00184098	0.477533
XR_001024744.2	0.476181
TCONS_00058220	0.47537
TCONS_00204347	0.474288
TCONS_00259331	0.473477
TCONS_00075863	0.472124
XR_001436790.1	0.471854
TCONS_00091755	0.468879
TCONS_00094338	0.467526
TCONS_00247212	0.465363
TCONS_00159782	0.463469
TCONS_00116918	0.459413
TCONS_00175699	0.458872
XR_001436530.1	0.455626
XR_001435320.1	0.455085
TCONS_00139397	0.454815
TCONS_00151228	0.454544
TCONS_00169299	0.454274
TCONS_00228798	0.453192
TCONS_00186832	0.449676
XR_001023091.1	0.448865
TCONS_00095507	0.447242
TCONS_00040264	0.446971
TCONS_00141423	0.445619
TCONS_00054559	0.444808
TCONS_00189386	0.444267
TCONS_00257513	0.442644
XR_001434529.1	0.442374
TCONS_00138944	0.441292
XR_001435543.1	0.44048
TCONS_00042043	0.438046
TCONS_00035232	0.436694
TCONS_00064521	0.435883
TCONS_00105653	0.435612
XR_001029185.1	0.435612
TCONS_00136902	0.435071
TCONS_00082655	0.432637
TCONS_00226554	0.432637
TCONS_00141087	0.432637
TCONS_00210313	0.430744
TCONS_00194509	0.429392
TCONS_00000057	0.428851
XR_001043569.1	0.42858
TCONS_00176476	0.427498
TCONS_00156203	0.426957
XR_001436411.1	0.426957
TCONS_00249509	0.425605
TCONS_00172338	0.423441
TCONS_00052360	0.419655
XR_001434948.1	0.419114
XR_001433747.1	0.418573
TCONS_00224069	0.417491
TCONS_00140849	0.417221
XR_001041839.1	0.417221
TCONS_00043251	0.41668
TCONS_00078931	0.416139
XR_001045264.1	0.416139
TCONS_00069437	0.415598
TCONS_00258629	0.415057
XR_001434683.1	0.412894
XR_001433891.1	0.412894
TCONS_00025748	0.412353
XR_001034881.2	0.412082
XR_001040452.1	0.411812
TCONS_00156789	0.409107
TCONS_00214346	0.408296
TCONS_00187982	0.407214
TCONS_00060010	0.405862
TCONS_00038829	0.405321
XR_001040906.2	0.403698
TCONS_00258432	0.402886
TCONS_00145889	0.400993
TCONS_00161869	0.399911
TCONS_00118971	0.399641
TCONS_00254818	0.39883
TCONS_00215861	0.39883
TCONS_00160920	0.398559
TCONS_00194206	0.396666
XR_001023265.2	0.396395
TCONS_00163073	0.395855
TCONS_00186215	0.39315
TCONS_00099248	0.392068
TCONS_00000496	0.390445
TCONS_00191761	0.390175
TCONS_00049582	0.389093
TCONS_00231185	0.385036
TCONS_00051828	0.384495
XR_001023812.2	0.383143
XR_001029861.2	0.38125
TCONS_00156648	0.379897
TCONS_00215671	0.378816
XR_001041562.1	0.374759
TCONS_00184100	0.374488
TCONS_00001919	0.374488
TCONS_00232719	0.374218
TCONS_00236149	0.373947
TCONS_00222194	0.373406
TCONS_00137809	0.372595
XR_001436416.1	0.372325
TCONS_00148709	0.371513
XR_001037662.1	0.370702
XR_001436632.1	0.36962
TCONS_00199339	0.369349
XR_001043562.2	0.369079
TCONS_00031409	0.368538
TCONS_00194286	0.366104
TCONS_00248677	0.365833
TCONS_00058695	0.365293
XR_001039369.2	0.363129
TCONS_00147411	0.362588
XR_001039747.1	0.362047
TCONS_00008039	0.361506
TCONS_00043534	0.35799
TCONS_00236128	0.355826
XR_001434277.1	0.353933
XR_001434561.1	0.353663
TCONS_00006864	0.352851
TCONS_00129565	0.352581
TCONS_00012512	0.346901
TCONS_00012777	0.346631
TCONS_00132849	0.344467
TCONS_00132484	0.343385
TCONS_00152115	0.342844
XR_001434256.1	0.342303
TCONS_00251572	0.339058
XR_001434289.1	0.337706
XR_001436729.1	0.335812
TCONS_00220095	0.333919
TCONS_00047420	0.333919
TCONS_00224249	0.333649
XR_001436293.1	0.333649
TCONS_00171206	0.333378
TCONS_00255172	0.333378
XR_001039059.2	0.333378
TCONS_00258544	0.333108
TCONS_00024174	0.332026
TCONS_00110391	0.331756
TCONS_00204872	0.331485
TCONS_00042838	0.330944
TCONS_00158364	0.330403
TCONS_00178931	0.330403
TCONS_00162604	0.330133
XR_001025058.2	0.329862
TCONS_00098029	0.329862
TCONS_00024649	0.329592
TCONS_00079698	0.326346
TCONS_00061094	0.325805
TCONS_00151371	0.324183
XR_001042909.2	0.323642
TCONS_00153737	0.323642
TCONS_00110867	0.321749
TCONS_00024302	0.320667
XR_001434681.1	0.320667
TCONS_00065637	0.319585
XR_001039568.2	0.318233
XR_001435795.1	0.317962
TCONS_00061228	0.317962
TCONS_00197584	0.315798
TCONS_00193863	0.315528
TCONS_00044885	0.314176
TCONS_00051268	0.313635
XR_001037478.2	0.313635
TCONS_00001466	0.311742
TCONS_00170796	0.31093
TCONS_00047179	0.309848
TCONS_00196090	0.309037
TCONS_00146301	0.308766
XR_001434245.1	0.307955
TCONS_00237993	0.306873
TCONS_00238829	0.306603
TCONS_00233531	0.306603
TCONS_00188642	0.306332
TCONS_00057492	0.306332
TCONS_00205262	0.306332
TCONS_00025014	0.30525
TCONS_00004981	0.30498
XR_001024154.1	0.304439
TCONS_00117517	0.303087
XR_001041119.2	0.301734
XR_001037658.2	0.301734
TCONS_00177878	0.301464
XR_001433678.1	0.300923
TCONS_00072492	0.299841
TCONS_00131903	0.299571
TCONS_00076878	0.2993
TCONS_00092505	0.2993
TCONS_00232175	0.29903
TCONS_00180855	0.298759
TCONS_00053573	0.298489
TCONS_00006237	0.298489
XR_001021175.1	0.298219
TCONS_00254807	0.297948
TCONS_00157448	0.297407
TCONS_00129399	0.297137
XR_001039063.2	0.296596
TCONS_00215324	0.296325
TCONS_00066658	0.296055
TCONS_00067429	0.295784
TCONS_00092468	0.294703
TCONS_00046542	0.294432
TCONS_00229851	0.29335
TCONS_00148335	0.292809
TCONS_00163328	0.292809
XR_001020704.1	0.292539
TCONS_00075158	0.291457
TCONS_00136279	0.291457
TCONS_00052137	0.290916
TCONS_00116140	0.289023
XR_001040953.1	0.2874
TCONS_00110771	0.286589
TCONS_00044831	0.285236
TCONS_00001195	0.284425
TCONS_00038022	0.284425
TCONS_00229128	0.282802
TCONS_00077753	0.280368
TCONS_00215858	0.278204
XR_001434733.1	0.277934
TCONS_00176695	0.277934
XR_001433726.1	0.277393
TCONS_00250337	0.276852
XR_001022265.2	0.27577
TCONS_00255054	0.2755
TCONS_00080824	0.2755
TCONS_00033425	0.273336
TCONS_00209641	0.273336
TCONS_00040267	0.273066
TCONS_00243656	0.273066
XR_001040065.2	0.272525
TCONS_00257297	0.272254
TCONS_00226900	0.272254
TCONS_00151205	0.271443
TCONS_00214469	0.271443
TCONS_00120957	0.271173
XR_001038959.1	0.270632
TCONS_00115240	0.270632
TCONS_00168847	0.270632
TCONS_00166473	0.270361
TCONS_00166818	0.270361
TCONS_00060357	0.270091
TCONS_00254598	0.269279
TCONS_00258348	0.268468
TCONS_00096030	0.268197
TCONS_00004787	0.267386
TCONS_00227976	0.267386
TCONS_00234871	0.266575
TCONS_00096155	0.266304
XR_001434091.1	0.266034
TCONS_00070022	0.266034
TCONS_00101550	0.265493
TCONS_00124181	0.265222
XR_001042015.1	0.264681
TCONS_00072146	0.264411
TCONS_00233793	0.264141
TCONS_00009000	0.264141
TCONS_00045080	0.2636
TCONS_00178863	0.2636
XR_001023008.2	0.263329
TCONS_00096314	0.263059
TCONS_00255020	0.262518
TCONS_00258988	0.262247
TCONS_00244941	0.261977
XR_001043924.1	0.261436
TCONS_00037173	0.261436
TCONS_00169747	0.261166
TCONS_00159683	0.261166
TCONS_00118915	0.260354
TCONS_00045103	0.260084
XR_001025563.2	0.260084
XR_001434072.1	0.259272
TCONS_00033584	0.259272
TCONS_00165230	0.259272
XR_001435221.1	0.259002
TCONS_00026932	0.259002
TCONS_00157361	0.258461
TCONS_00080445	0.25792
TCONS_00164324	0.25792
TCONS_00136882	0.257379
XR_001436889.1	0.257379
TCONS_00233916	0.257379
TCONS_00062050	0.257109
XR_001435904.1	0.257109
TCONS_00169939	0.256297
TCONS_00000437	0.256297
TCONS_00156566	0.255486
TCONS_00053498	0.255486
TCONS_00170807	0.255215
TCONS_00019937	0.254945
TCONS_00007697	0.254404
TCONS_00106887	0.254404
XR_001043033.2	0.253322
TCONS_00190611	0.253052
TCONS_00016215	0.251699
TCONS_00252392	0.251158
TCONS_00094096	0.251158
TCONS_00117322	0.251158
TCONS_00231793	0.250888
TCONS_00176992	0.250618
TCONS_00183184	0.249806
TCONS_00145891	0.248995
TCONS_00249002	0.248724
TCONS_00215077	0.248724
XR_001023985.2	0.247913
TCONS_00154405	0.247913
TCONS_00168304	0.247913
TCONS_00170959	0.247643
TCONS_00071248	0.247372
TCONS_00231880	0.246831
TCONS_00257456	0.24629
TCONS_00019403	0.24629
XR_001041849.1	0.24602
XR_001042853.1	0.245479
XR_001435078.1	0.244938
XR_001041728.1	0.244667
TCONS_00235478	0.244397
TCONS_00049845	0.244127
XR_001024604.1	0.244127
TCONS_00050842	0.243586
TCONS_00168663	0.243045
TCONS_00136013	0.243045
TCONS_00045303	0.242774
TCONS_00066659	0.242774
XR_001023151.2	0.242774
TCONS_00259312	0.242233
XR_001042482.2	0.241692
TCONS_00201910	0.241692
TCONS_00028094	0.241422
XR_001036100.1	0.241422
TCONS_00213878	0.240881
TCONS_00161591	0.240611
TCONS_00026367	0.24034
TCONS_00197154	0.239799
TCONS_00047799	0.238988
TCONS_00057751	0.238988
XR_001040979.1	0.238717
TCONS_00188225	0.238447
TCONS_00172494	0.238447
TCONS_00167995	0.237906
TCONS_00239268	0.237636
TCONS_00167356	0.237636
TCONS_00170798	0.237095
TCONS_00158109	0.236283
TCONS_00253253	0.236283
XR_001044160.1	0.236013
TCONS_00222912	0.236013
TCONS_00131570	0.236013
TCONS_00254986	0.236013
XR_001038735.1	0.235742
TCONS_00234666	0.235472
TCONS_00222520	0.235472
TCONS_00192154	0.235201
TCONS_00090983	0.235201
TCONS_00172517	0.234931
TCONS_00257468	0.234931
TCONS_00239682	0.234931
TCONS_00071795	0.234931
XR_001436849.1	0.234931
TCONS_00258440	0.23412
TCONS_00172272	0.23412
TCONS_00062444	0.23412
TCONS_00166474	0.233038
TCONS_00233493	0.232767
TCONS_00106832	0.232497
TCONS_00182203	0.231685
TCONS_00193151	0.231415
TCONS_00166822	0.231415
XR_001435519.1	0.230063
XR_001435002.1	0.229792
XR_001041683.2	0.229522
TCONS_00196245	0.22844
TCONS_00098787	0.22844
TCONS_00248875	0.227899
XR_001023263.1	0.227628
TCONS_00112476	0.227628
TCONS_00151598	0.227358
XR_001021555.2	0.227088
XR_001038195.2	0.226547
TCONS_00228232	0.226547
XR_001028531.2	0.226276
TCONS_00258728	0.225735
TCONS_00195430	0.224924
TCONS_00220122	0.224924
XR_001022175.2	0.224924
TCONS_00102020	0.224653
XR_001433995.1	0.224383
TCONS_00086925	0.223301
TCONS_00169237	0.223031
XR_001031998.2	0.22276
TCONS_00164348	0.22249
XR_001436036.1	0.22249
XR_001024749.2	0.22249
TCONS_00047371	0.222219
TCONS_00085515	0.222219
TCONS_00057612	0.222219
TCONS_00172104	0.222219
TCONS_00161361	0.222219
TCONS_00215845	0.222219
TCONS_00013907	0.221678
XR_001021114.2	0.221678
TCONS_00237320	0.221408
TCONS_00223968	0.221408
TCONS_00154946	0.221408
TCONS_00205348	0.220867
TCONS_00228322	0.220867
TCONS_00113690	0.220597
XR_001041366.1	0.220326
XR_001044305.1	0.220056
TCONS_00183185	0.219515
XR_001044462.2	0.219515
XR_001021194.2	0.218703
TCONS_00018487	0.218703
TCONS_00253705	0.217621
XR_001435707.1	0.217621
TCONS_00079160	0.217351
TCONS_00234108	0.217081
XR_001025553.2	0.21681
TCONS_00068892	0.216269
TCONS_00206799	0.215187
TCONS_00048689	0.214376
TCONS_00141408	0.214105
TCONS_00036399	0.213565
XR_001043081.2	0.213565
XR_001040769.1	0.212753
TCONS_00104763	0.212753
XR_001039805.1	0.212212
TCONS_00125157	0.211942
TCONS_00044081	0.211671
TCONS_00101573	0.211671
TCONS_00159339	0.211401
TCONS_00256632	0.21113
TCONS_00245839	0.21059
TCONS_00159134	0.209778
XR_001021478.2	0.209778
TCONS_00065858	0.209778
TCONS_00160963	0.209237
TCONS_00129750	0.208426
XR_001022276.1	0.208426
TCONS_00078731	0.207614
TCONS_00223347	0.207344
TCONS_00131301	0.207074
TCONS_00235919	0.207074
TCONS_00009008	0.207074
TCONS_00111996	0.207074
TCONS_00170658	0.206803
TCONS_00185433	0.206803
TCONS_00243318	0.206262
TCONS_00026144	0.205721
TCONS_00206334	0.205451
TCONS_00151226	0.205451
TCONS_00197969	0.20491
XR_001436692.1	0.204639
TCONS_00172267	0.204369
TCONS_00252714	0.204098
TCONS_00123748	0.203558
XR_001434463.1	0.203287
TCONS_00063424	0.202476
TCONS_00160025	0.201935
TCONS_00155488	0.201664
TCONS_00059457	0.201394
TCONS_00114368	0.201394
TCONS_00130548	0.201394
TCONS_00177300	0.201394
TCONS_00202468	0.200853
TCONS_00091382	0.200853
TCONS_00016977	0.200583
TCONS_00218047	0.200312
XR_001043213.1	0.200312
TCONS_00112242	0.200042
TCONS_00201459	0.200042
XR_001025048.2	0.19923
TCONS_00108518	0.19896
TCONS_00179484	0.19896
XR_001039589.2	0.19896
TCONS_00096444	0.198148
XR_001436034.1	0.198148
TCONS_00087964	0.197607
TCONS_00031280	0.197067
XR_173489.3	0.197067
TCONS_00096430	0.196526
TCONS_00081859	0.196255
TCONS_00045395	0.196255
TCONS_00008789	0.195985
TCONS_00207104	0.195444
TCONS_00230451	0.195173
XR_001041079.2	0.194091
TCONS_00215891	0.194091
TCONS_00248115	0.192739
TCONS_00045619	0.192739
TCONS_00116182	0.192469
TCONS_00042262	0.192198
TCONS_00208935	0.192198
TCONS_00251475	0.191928
XR_001040886.1	0.191657
TCONS_00035959	0.191387
TCONS_00241792	0.191116
XR_001434624.1	0.190846
XR_001436328.1	0.190575
TCONS_00225847	0.190305
TCONS_00022184	0.190035
TCONS_00068916	0.190035
TCONS_00129663	0.189764
TCONS_00227821	0.189764
XR_001433681.1	0.188953
TCONS_00114484	0.188682
TCONS_00144158	0.187871
XR_001041530.2	0.1876
TCONS_00228910	0.18733
XR_001044738.2	0.18733
XR_001436769.1	0.18706
XR_001027349.2	0.186519
TCONS_00163163	0.186519
XR_001434458.1	0.186519
TCONS_00056177	0.186248
TCONS_00226675	0.185166
TCONS_00218398	0.185166
TCONS_00154770	0.184625
TCONS_00247417	0.184355
TCONS_00119737	0.184084
TCONS_00070421	0.184084
TCONS_00116109	0.184084
XR_001434128.1	0.183814
TCONS_00114986	0.183544
TCONS_00133123	0.182191
TCONS_00235918	0.181921
XR_001022602.1	0.18165
TCONS_00195817	0.18165
[truncated: 11,962 more rows]

## Sheet: RX_lncRNA
	Feature	Gain	Cover	Frequency
1	TCONS_00182693	0.625275	0.52832	0.485294
2	TCONS_00223088	0.288932	0.244507	0.205882
3	XR_001434061.1	0.0365384	0.0509325	0.0588235
4	TCONS_00064291	0.0151396	0.0177356	0.0147059
5	TCONS_00257525	0.00822317	0.0207733	0.0294118
6	TCONS_00115795	0.00515427	0.0197217	0.0294118
7	TCONS_00019802	0.00430593	0.0108458	0.0147059
8	TCONS_00065762	0.00380733	0.0105069	0.0147059
9	TCONS_00153481	0.00317712	0.0193206	0.0294118
10	TCONS_00137829	0.00238636	0.00961615	0.0147059
11	TCONS_00084993	0.00198787	0.00978849	0.0147059
12	XR_001434942.1	0.00162845	0.00985976	0.0147059
13	TCONS_00170037	0.000752212	0.00949676	0.0147059
14	TCONS_00133123	0.000746643	0.00964757	0.0147059
15	TCONS_00210922	0.000718862	0.00949676	0.0147059
16	TCONS_00018859	0.00069744	0.00951539	0.0147059
17	TCONS_00015346	0.000529269	0.00991597	0.0147059
