# Supplementary material for: Insights Into Long Non-Coding RNA and mRNA Expression in the Jejunum of Lambs Challenged With Escherichia coli F17
Source: Front Vet Sci. 2022 Apr 12;9:819917. doi: 10.3389/fvets.2022.819917 (PMC9039264; doi:10.3389/fvets.2022.819917)
Supplement: Supplementary Table S5 — Results of cis-target genes prediction of lncRNAs. [file Table_5.XLS]

Chromosome	lncRNA_ID	lncRNA_Gene_ID	lncRNA_Gene_Symbol	lncRNA_Status	lncRNA_Start	lncRNA_End	lncRNA_Strand	Gene_Id	Gene_Symbol	Gene_Start	Gene_End	Gene_Strand	Distance	Location
NC_019461.2	XR_001434483.1	106991096	LOC106991096	Annotated_lncRNA	43271537	43294994	-	101116646	PHTF2	43320332	43419270	-	25338	downstream
NC_019461.2	XR_001434483.1	106991096	LOC106991096	Annotated_lncRNA	43271537	43294994	-	101102476	MAGI2	41759707	43273506	+	(1970)	antisense
NC_019462.2	TCONS_00084074	XLOC_053653	XLOC_053653	Novel_lncRNA	36206901	36214479	+	101121677	RAB24	36196503	36198601	-	8299	upstream
NC_019462.2	TCONS_00084074	XLOC_053653	XLOC_053653	Novel_lncRNA	36206901	36214479	+	101120917	NSD1	36046543	36192327	+	14573	downstream
NC_019462.2	TCONS_00084074	XLOC_053653	XLOC_053653	Novel_lncRNA	36206901	36214479	+	101106525	RGS14	36290741	36297963	+	76262	upstream
NC_019462.2	TCONS_00084074	XLOC_053653	XLOC_053653	Novel_lncRNA	36206901	36214479	+	101122188	MXD3	36202709	36206780	-	120	upstream
NC_019462.2	TCONS_00084074	XLOC_053653	XLOC_053653	Novel_lncRNA	36206901	36214479	+	101122435	LMAN2	36255988	36275582	-	41509	downstream
NC_019462.2	TCONS_00084074	XLOC_053653	XLOC_053653	Novel_lncRNA	36206901	36214479	+	443505	SLC34A1	36308528	36322429	+	94049	upstream
NC_019462.2	TCONS_00084074	XLOC_053653	XLOC_053653	Novel_lncRNA	36206901	36214479	+	101121932	PRELID1	36198672	36202234	+	4666	downstream
NC_019458.2	XR_001433908.1	105604038	LOC105604038	Annotated_lncRNA	238899628	239257908	+	101104550	ZIC1	238855827	238859983	-	39644	upstream
NC_019458.2	XR_001433908.1	105604038	LOC105604038	Annotated_lncRNA	238899628	239257908	+	101102113	ZIC4	238865118	238884469	+	15158	downstream
NC_019458.2	XR_001433908.1	105604038	LOC105604038	Annotated_lncRNA	238899628	239257908	+	106990808	LOC106990808	238511025	238849306	-	50321	upstream
NC_019462.2	TCONS_00084073	XLOC_053653	XLOC_053653	Novel_lncRNA	36206901	36214479	+	101121677	RAB24	36196503	36198601	-	8299	upstream
NC_019462.2	TCONS_00084073	XLOC_053653	XLOC_053653	Novel_lncRNA	36206901	36214479	+	101120917	NSD1	36046543	36192327	+	14573	downstream
NC_019462.2	TCONS_00084073	XLOC_053653	XLOC_053653	Novel_lncRNA	36206901	36214479	+	101106525	RGS14	36290741	36297963	+	76262	upstream
NC_019462.2	TCONS_00084073	XLOC_053653	XLOC_053653	Novel_lncRNA	36206901	36214479	+	101122188	MXD3	36202709	36206780	-	120	upstream
NC_019462.2	TCONS_00084073	XLOC_053653	XLOC_053653	Novel_lncRNA	36206901	36214479	+	101122435	LMAN2	36255988	36275582	-	41509	downstream
NC_019462.2	TCONS_00084073	XLOC_053653	XLOC_053653	Novel_lncRNA	36206901	36214479	+	443505	SLC34A1	36308528	36322429	+	94049	upstream
NC_019462.2	TCONS_00084073	XLOC_053653	XLOC_053653	Novel_lncRNA	36206901	36214479	+	101121932	PRELID1	36198672	36202234	+	4666	downstream
NC_019464.2	XR_001434968.1	106991291	LOC106991291	Annotated_lncRNA	80999141	81022314	+	101122698	RGS6	80317369	80920956	+	78272	downstream
NC_019464.2	XR_001434968.1	106991291	LOC106991291	Annotated_lncRNA	80999141	81022314	+	101103652	DPF3	80976949	81261438	-	(23174)	antisense
NC_019464.2	XR_001041524.2	105615664	LOC105615664	Annotated_lncRNA	27020121	27029465	-	101102396	GREM1	26949585	26965535	-	54585	upstream
NC_019464.2	XR_001041524.2	105615664	LOC105615664	Annotated_lncRNA	27020121	27029465	-	101103069	ARHGAP11A	27045937	27068532	-	16472	downstream
NC_019464.2	XR_001041524.2	105615664	LOC105615664	Annotated_lncRNA	27020121	27029465	-	101102647	SCG5	26989141	27044635	-	(9345)	sense
NC_019478.2	TCONS_00214412	XLOC_136244	XLOC_136244	Novel_lncRNA	42875704	42885426	+	101108969	MAP3K11	42980000	42997490	-	94574	downstream
NC_019478.2	TCONS_00214412	XLOC_136244	XLOC_136244	Novel_lncRNA	42875704	42885426	+	101108437	SSSCA1	42953446	42955288	+	68020	upstream
NC_019478.2	TCONS_00214412	XLOC_136244	XLOC_136244	Novel_lncRNA	42875704	42885426	+	101122739	SCYL1	42907258	42917439	+	21832	upstream
NC_019478.2	TCONS_00214412	XLOC_136244	XLOC_136244	Novel_lncRNA	42875704	42885426	+	101108703	KCNK7	42975312	42979849	-	89886	downstream
NC_019478.2	TCONS_00214412	XLOC_136244	XLOC_136244	Novel_lncRNA	42875704	42885426	+	101108175	SLC25A45	42773025	42778278	-	97425	upstream
NC_019478.2	TCONS_00214412	XLOC_136244	XLOC_136244	Novel_lncRNA	42875704	42885426	+	101123511	EHBP1L1	42959109	42975284	+	73683	upstream
NC_019478.2	TCONS_00214412	XLOC_136244	XLOC_136244	Novel_lncRNA	42875704	42885426	+	101122481	FRMD8	42784650	42805650	+	70053	downstream
NC_019478.2	TCONS_00214412	XLOC_136244	XLOC_136244	Novel_lncRNA	42875704	42885426	+	101122993	LTBP3	42917516	42933323	-	32090	downstream
NC_019478.2	TCONS_00214412	XLOC_136244	XLOC_136244	Novel_lncRNA	42875704	42885426	+	101107006	PTDSS2	4582	49494411	-	(9723)	antisense
NC_019478.2	TCONS_00214412	XLOC_136244	XLOC_136244	Novel_lncRNA	42875704	42885426	+	101123249	FAM89B	42954890	42956920	+	69464	upstream
NC_019458.2	TCONS_00022630	101103444	LAMP3	Novel_lncRNA	201996251	202004714	-	101103444	LAMP3	201989481	202022455	+	(8464)	antisense
NC_019458.2	TCONS_00022630	101103444	LAMP3	Novel_lncRNA	201996251	202004714	-	101109765	LOC101109765	201711849	201952818	+	43432	downstream
NC_019458.2	TCONS_00022630	101103444	LAMP3	Novel_lncRNA	201996251	202004714	-	101110023	MCCC1	202036032	202089691	+	31318	upstream
NC_019458.2	TCONS_00022630	101103444	LAMP3	Novel_lncRNA	201996251	202004714	-	105603001	LOC105603001	201973983	201979855	+	16395	downstream
NC_019460.2	TCONS_00056915	101115615	CMAS	Novel_lncRNA	192694856	192712969	+	101115615	CMAS	192680235	192695809	-	(954)	antisense
NC_019460.2	TCONS_00056915	101115615	CMAS	Novel_lncRNA	192694856	192712969	+	101115359	LOC101115359	192620125	192638762	+	56093	downstream
NC_019460.2	TCONS_00056915	101115615	CMAS	Novel_lncRNA	192694856	192712969	+	101117577	ABCC9	192784324	192949942	+	71355	upstream
NC_019460.2	TCONS_00056914	101115615	CMAS	Novel_lncRNA	192690911	192695620	+	101115615	CMAS	192680235	192695809	-	(4710)	antisense
NC_019460.2	TCONS_00056914	101115615	CMAS	Novel_lncRNA	192690911	192695620	+	101115359	LOC101115359	192620125	192638762	+	52148	downstream
NC_019460.2	TCONS_00056914	101115615	CMAS	Novel_lncRNA	192690911	192695620	+	101117577	ABCC9	192784324	192949942	+	88704	upstream
NC_019478.2	TCONS_00214416	XLOC_136244	XLOC_136244	Novel_lncRNA	42875723	42885426	+	101108969	MAP3K11	42980000	42997490	-	94574	downstream
NC_019478.2	TCONS_00214416	XLOC_136244	XLOC_136244	Novel_lncRNA	42875723	42885426	+	101108437	SSSCA1	42953446	42955288	+	68020	upstream
NC_019478.2	TCONS_00214416	XLOC_136244	XLOC_136244	Novel_lncRNA	42875723	42885426	+	101122739	SCYL1	42907258	42917439	+	21832	upstream
NC_019478.2	TCONS_00214416	XLOC_136244	XLOC_136244	Novel_lncRNA	42875723	42885426	+	101108703	KCNK7	42975312	42979849	-	89886	downstream
NC_019478.2	TCONS_00214416	XLOC_136244	XLOC_136244	Novel_lncRNA	42875723	42885426	+	101108175	SLC25A45	42773025	42778278	-	97444	upstream
NC_019478.2	TCONS_00214416	XLOC_136244	XLOC_136244	Novel_lncRNA	42875723	42885426	+	101123511	EHBP1L1	42959109	42975284	+	73683	upstream
NC_019478.2	TCONS_00214416	XLOC_136244	XLOC_136244	Novel_lncRNA	42875723	42885426	+	101122481	FRMD8	42784650	42805650	+	70072	downstream
NC_019478.2	TCONS_00214416	XLOC_136244	XLOC_136244	Novel_lncRNA	42875723	42885426	+	101122993	LTBP3	42917516	42933323	-	32090	downstream
NC_019478.2	TCONS_00214416	XLOC_136244	XLOC_136244	Novel_lncRNA	42875723	42885426	+	101107006	PTDSS2	4582	49494411	-	(9704)	antisense
NC_019478.2	TCONS_00214416	XLOC_136244	XLOC_136244	Novel_lncRNA	42875723	42885426	+	101123249	FAM89B	42954890	42956920	+	69464	upstream
NC_019478.2	TCONS_00214417	XLOC_136244	XLOC_136244	Novel_lncRNA	42878513	42885426	+	101108969	MAP3K11	42980000	42997490	-	94574	downstream
NC_019478.2	TCONS_00214417	XLOC_136244	XLOC_136244	Novel_lncRNA	42878513	42885426	+	101108437	SSSCA1	42953446	42955288	+	68020	upstream
NC_019478.2	TCONS_00214417	XLOC_136244	XLOC_136244	Novel_lncRNA	42878513	42885426	+	101122739	SCYL1	42907258	42917439	+	21832	upstream
NC_019478.2	TCONS_00214417	XLOC_136244	XLOC_136244	Novel_lncRNA	42878513	42885426	+	101108703	KCNK7	42975312	42979849	-	89886	downstream
NC_019478.2	TCONS_00214417	XLOC_136244	XLOC_136244	Novel_lncRNA	42878513	42885426	+	101123511	EHBP1L1	42959109	42975284	+	73683	upstream
NC_019478.2	TCONS_00214417	XLOC_136244	XLOC_136244	Novel_lncRNA	42878513	42885426	+	101122481	FRMD8	42784650	42805650	+	72862	downstream
NC_019478.2	TCONS_00214417	XLOC_136244	XLOC_136244	Novel_lncRNA	42878513	42885426	+	101122993	LTBP3	42917516	42933323	-	32090	downstream
NC_019478.2	TCONS_00214417	XLOC_136244	XLOC_136244	Novel_lncRNA	42878513	42885426	+	101107006	PTDSS2	4582	49494411	-	(6914)	antisense
NC_019478.2	TCONS_00214417	XLOC_136244	XLOC_136244	Novel_lncRNA	42878513	42885426	+	101123249	FAM89B	42954890	42956920	+	69464	upstream
NC_019484.2	TCONS_00249052	101118078	CXHXorf21	Novel_lncRNA	27810492	27814168	-	101118587	GK	27885583	27965736	+	71415	upstream
NC_019484.2	TCONS_00249052	101118078	CXHXorf21	Novel_lncRNA	27810492	27814168	-	101118078	CXHXorf21	27800638	27814168	-	(3668)	sense
NC_019473.2	XR_001021055.2	105602434	LOC105602434	Annotated_lncRNA	1423881	1512465	-	101104782	SPDL1	1512512	1545361	+	47	upstream
NC_019473.2	XR_001021055.2	105602434	LOC105602434	Annotated_lncRNA	1423881	1512465	-	101104011	DOCK2	1579977	2052758	+	67512	upstream
NC_019469.2	TCONS_00145537	XLOC_093170	XLOC_093170	Novel_lncRNA	26579498	26580483	+	101114341	SYT2	2611	78154794	+	(986)	sense
NC_019469.2	TCONS_00145537	XLOC_093170	XLOC_093170	Novel_lncRNA	26579498	26580483	+	101110348	LBR	26513844	26541803	-	37694	upstream
NC_019469.2	TCONS_00145537	XLOC_093170	XLOC_093170	Novel_lncRNA	26579498	26580483	+	101104330	DNAH14	26102907	26512095	+	69430	downstream
NC_019469.2	TCONS_00145537	XLOC_093170	XLOC_093170	Novel_lncRNA	26579498	26580483	+	443507	SLC2A5	447	42465480	+	(986)	sense
NC_019469.2	TCONS_00145537	XLOC_093170	XLOC_093170	Novel_lncRNA	26579498	26580483	+	101104593	ENAH	26606929	26759938	-	26446	downstream
NC_019460.2	XR_001434304.1	105613980	LOC105613980	Annotated_lncRNA	75903542	75911204	-	101106923	FOXN2	75854895	75893278	-	10263	upstream
NC_019460.2	XR_001434304.1	105613980	LOC105613980	Annotated_lncRNA	75903542	75911204	-	101106669	PPP1R21	75749262	75815929	-	87612	upstream
NC_019463.2	TCONS_00097833	XLOC_062683	XLOC_062683	Novel_lncRNA	115637361	115639595	+	101102394	ZFYVE28	115598596	115606981	+	30379	downstream
NC_019463.2	TCONS_00097833	XLOC_062683	XLOC_062683	Novel_lncRNA	115637361	115639595	+	101102646	POLN	115643940	115806190	+	4345	upstream
NC_019463.2	TCONS_00097833	XLOC_062683	XLOC_062683	Novel_lncRNA	115637361	115639595	+	101102149	CFAP99	115508067	115545824	-	91536	upstream
NC_019463.2	TCONS_00097833	XLOC_062683	XLOC_062683	Novel_lncRNA	115637361	115639595	+	101110940	HAUS3	115643931	115656606	+	4336	upstream
NC_019471.2	TCONS_00165580	101113005	RELB	Novel_lncRNA	51660124	51663068	+	101111996	PVRL2	51539449	51578848	+	81275	downstream
NC_019471.2	TCONS_00165580	101113005	RELB	Novel_lncRNA	51660124	51663068	+	101112082	APOC2	51620147	51622300	+	37823	downstream
NC_019471.2	TCONS_00165580	101113005	RELB	Novel_lncRNA	51660124	51663068	+	101112757	CLPTM1	51628431	51655582	+	4541	downstream
NC_019471.2	TCONS_00165580	101113005	RELB	Novel_lncRNA	51660124	51663068	+	101111825	APOC4	51615932	51619840	+	40283	downstream
NC_019471.2	TCONS_00165580	101113005	RELB	Novel_lncRNA	51660124	51663068	+	101112253	APOE	51603077	51605097	+	55026	downstream
NC_019471.2	TCONS_00165580	101113005	RELB	Novel_lncRNA	51660124	51663068	+	101113005	RELB	51660123	51688746	+	(2945)	sense
NC_019471.2	TCONS_00165580	101113005	RELB	Novel_lncRNA	51660124	51663068	+	101111570	TOMM40	51583562	51595054	+	65069	downstream
NC_019471.2	TCONS_00165580	101113005	RELB	Novel_lncRNA	51660124	51663068	+	101113265	CLASRP	51688927	51713779	+	25859	upstream
NC_019471.2	TCONS_00165580	101113005	RELB	Novel_lncRNA	51660124	51663068	+	101114047	PPP1R37	51729011	51766056	+	65943	upstream
NC_019471.2	TCONS_00165580	101113005	RELB	Novel_lncRNA	51660124	51663068	+	101113522	ZNF296	51713941	51718011	-	50873	downstream
NC_019471.2	TCONS_00165580	101113005	RELB	Novel_lncRNA	51660124	51663068	+	105601915	GEMIN7	51725563	51727553	+	62495	upstream
NC_019477.2	XR_001436367.1	105603686	LOC105603686	Annotated_lncRNA	11713609	11716076	-	101104940	ZFAND3	11717954	12046740	+	1878	upstream
NC_019462.2	TCONS_00093464	XLOC_059690	XLOC_059690	Novel_lncRNA	92412760	92413171	-	101123556	RHOBTB3	92306671	92368456	+	44303	downstream
NC_019462.2	TCONS_00093464	XLOC_059690	XLOC_059690	Novel_lncRNA	92412760	92413171	-	101101983	ELL2	92477048	92548382	-	63877	downstream
NC_019462.2	TCONS_00093464	XLOC_059690	XLOC_059690	Novel_lncRNA	92412760	92413171	-	100147797	GLRX	92397349	92397464	-	15295	upstream
NC_019480.2	TCONS_00227848	XLOC_144691	XLOC_144691	Novel_lncRNA	57316311	57324079	-	101122748	NEDD4L	57348256	57720795	+	24177	upstream
NC_019480.2	TCONS_00223730	XLOC_141944	XLOC_141944	Novel_lncRNA	7096199	7100237	+	101112276	SOCS6	7062464	7095406	-	792	upstream
NC_019480.2	TCONS_00223730	XLOC_141944	XLOC_141944	Novel_lncRNA	7096199	7100237	+	101103281	RTTN	7159651	7269079	+	59414	upstream
NC_019478.2	TCONS_00214670	101118488	SSH3	Novel_lncRNA	44412907	44414108	+	101118743	POLD4	44436843	44438612	-	22735	downstream
NC_019478.2	TCONS_00214670	101118488	SSH3	Novel_lncRNA	44412907	44414108	+	101119264	PPP1CA	44474342	44477796	-	60234	downstream
NC_019478.2	TCONS_00214670	101118488	SSH3	Novel_lncRNA	44412907	44414108	+	101108788	CLCF1	44446972	44456374	-	32864	downstream
NC_019478.2	TCONS_00214670	101118488	SSH3	Novel_lncRNA	44412907	44414108	+	101108003	KDM2A	44272229	44361920	+	50986	downstream
NC_019478.2	TCONS_00214670	101118488	SSH3	Novel_lncRNA	44412907	44414108	+	101109312	CARNS1	44491016	44500947	+	76908	upstream
NC_019478.2	TCONS_00214670	101118488	SSH3	Novel_lncRNA	44412907	44414108	+	101119002	RAD9A	44468504	44474096	+	54396	upstream
NC_019478.2	TCONS_00214670	101118488	SSH3	Novel_lncRNA	44412907	44414108	+	101109574	RPS6KB2	44501445	44508299	+	87337	upstream
NC_019478.2	TCONS_00214670	101118488	SSH3	Novel_lncRNA	44412907	44414108	+	106991824	LOC106991824	44402276	44404426	+	8480	downstream
NC_019478.2	TCONS_00214670	101118488	SSH3	Novel_lncRNA	44412907	44414108	+	101119685	PTPRCAP	44508676	44511298	-	94568	downstream
NC_019478.2	TCONS_00214670	101118488	SSH3	Novel_lncRNA	44412907	44414108	+	101108527	LOC101108527	44393879	44402166	+	10740	downstream
NC_019478.2	TCONS_00214670	101118488	SSH3	Novel_lncRNA	44412907	44414108	+	101109841	CORO1B	44511926	44517404	-	97818	downstream
NC_019478.2	TCONS_00214670	101118488	SSH3	Novel_lncRNA	44412907	44414108	+	101108265	ADRBK1	44372014	44390504	+	22402	downstream
NC_019478.2	TCONS_00214670	101118488	SSH3	Novel_lncRNA	44412907	44414108	+	101109052	TBC1D10C	44478084	44484589	+	63976	upstream
NC_019478.2	TCONS_00214670	101118488	SSH3	Novel_lncRNA	44412907	44414108	+	101107006	PTDSS2	4582	49494411	-	(1202)	antisense
NC_019478.2	TCONS_00214670	101118488	SSH3	Novel_lncRNA	44412907	44414108	+	101118488	SSH3	44404194	44414108	+	(1202)	sense
NC_019478.2	TCONS_00214671	XLOC_136366	XLOC_136366	Novel_lncRNA	44416846	44436209	+	101118743	POLD4	44436843	44438612	-	634	downstream
NC_019478.2	TCONS_00214671	XLOC_136366	XLOC_136366	Novel_lncRNA	44416846	44436209	+	101119264	PPP1CA	44474342	44477796	-	38133	downstream
NC_019478.2	TCONS_00214671	XLOC_136366	XLOC_136366	Novel_lncRNA	44416846	44436209	+	101108788	CLCF1	44446972	44456374	-	10763	downstream
NC_019478.2	TCONS_00214671	XLOC_136366	XLOC_136366	Novel_lncRNA	44416846	44436209	+	101110102	GPR152	44520955	44524081	-	84746	downstream
NC_019478.2	TCONS_00214671	XLOC_136366	XLOC_136366	Novel_lncRNA	44416846	44436209	+	101108003	KDM2A	44272229	44361920	+	54925	downstream
NC_019478.2	TCONS_00214671	XLOC_136366	XLOC_136366	Novel_lncRNA	44416846	44436209	+	101109312	CARNS1	44491016	44500947	+	54807	upstream
NC_019478.2	TCONS_00214671	XLOC_136366	XLOC_136366	Novel_lncRNA	44416846	44436209	+	101119002	RAD9A	44468504	44474096	+	32295	upstream
NC_019478.2	TCONS_00214671	XLOC_136366	XLOC_136366	Novel_lncRNA	44416846	44436209	+	101109574	RPS6KB2	44501445	44508299	+	65236	upstream
NC_019478.2	TCONS_00214671	XLOC_136366	XLOC_136366	Novel_lncRNA	44416846	44436209	+	106991824	LOC106991824	44402276	44404426	+	12419	downstream
NC_019478.2	TCONS_00214671	XLOC_136366	XLOC_136366	Novel_lncRNA	44416846	44436209	+	101119685	PTPRCAP	44508676	44511298	-	72467	downstream
NC_019478.2	TCONS_00214671	XLOC_136366	XLOC_136366	Novel_lncRNA	44416846	44436209	+	101110633	TMEM134	44534175	44542590	-	97966	downstream
NC_019478.2	TCONS_00214671	XLOC_136366	XLOC_136366	Novel_lncRNA	44416846	44436209	+	101108527	LOC101108527	44393879	44402166	+	14679	downstream
NC_019478.2	TCONS_00214671	XLOC_136366	XLOC_136366	Novel_lncRNA	44416846	44436209	+	101110374	CABP4	44525358	44528189	+	89149	upstream
NC_019478.2	TCONS_00214671	XLOC_136366	XLOC_136366	Novel_lncRNA	44416846	44436209	+	101109841	CORO1B	44511926	44517404	-	75717	downstream
NC_019478.2	TCONS_00214671	XLOC_136366	XLOC_136366	Novel_lncRNA	44416846	44436209	+	101108265	ADRBK1	44372014	44390504	+	26341	downstream
NC_019478.2	TCONS_00214671	XLOC_136366	XLOC_136366	Novel_lncRNA	44416846	44436209	+	101109052	TBC1D10C	44478084	44484589	+	41875	upstream
NC_019478.2	TCONS_00214671	XLOC_136366	XLOC_136366	Novel_lncRNA	44416846	44436209	+	101107006	PTDSS2	4582	49494411	-	(19364)	antisense
NC_019478.2	TCONS_00214671	XLOC_136366	XLOC_136366	Novel_lncRNA	44416846	44436209	+	101118488	SSH3	44404194	44414108	+	2737	downstream
NC_019484.2	TCONS_00244013	XLOC_155063	XLOC_155063	Novel_lncRNA	14678468	14678929	+	101107070	REPS2	14473630	14662608	+	15859	downstream
NC_019458.2	TCONS_00010033	XLOC_006138	XLOC_006138	Novel_lncRNA	220269054	220270561	+	101102774	SI	220153656	220268466	+	587	downstream
NC_019460.2	TCONS_00055460	101102637	SLC39A5	Novel_lncRNA	162811418	162816552	+	101102138	APOF	162710634	162712804	+	98613	downstream
NC_019460.2	TCONS_00055460	101102637	SLC39A5	Novel_lncRNA	162811418	162816552	+	101102894	NABP2	162821490	162826363	-	4938	downstream
NC_019460.2	TCONS_00055460	101102637	SLC39A5	Novel_lncRNA	162811418	162816552	+	101109689	RNF41	162826750	162854540	+	10198	upstream
NC_019460.2	TCONS_00055460	101102637	SLC39A5	Novel_lncRNA	162811418	162816552	+	101108211	STAT2	162713020	162728448	+	82969	downstream
NC_019460.2	TCONS_00055460	101102637	SLC39A5	Novel_lncRNA	162811418	162816552	+	100462692	IL23A	162727300	162729194	-	82223	upstream
NC_019460.2	TCONS_00055460	101102637	SLC39A5	Novel_lncRNA	162811418	162816552	+	101103147	SMARCC2	162863328	162883319	+	46776	upstream
NC_019460.2	TCONS_00055460	101102637	SLC39A5	Novel_lncRNA	162811418	162816552	+	101109431	ANKRD52	162793051	162804843	+	6574	downstream
NC_019460.2	TCONS_00055460	101102637	SLC39A5	Novel_lncRNA	162811418	162816552	+	101108473	PAN2	162732800	162746919	+	64498	downstream
NC_019460.2	TCONS_00055460	101102637	SLC39A5	Novel_lncRNA	162811418	162816552	+	101111180	LOC101111180	162900214	162902598	+	83662	upstream
NC_019460.2	TCONS_00055460	101102637	SLC39A5	Novel_lncRNA	162811418	162816552	+	101108903	CNPY2	162748860	162752501	+	58916	downstream
NC_019460.2	TCONS_00055460	101102637	SLC39A5	Novel_lncRNA	162811418	162816552	+	101102637	SLC39A5	162813092	162821506	-	(3460)	antisense
NC_019460.2	TCONS_00055460	101102637	SLC39A5	Novel_lncRNA	162811418	162816552	+	100135445	MYL6	162884009	162887192	-	67457	downstream
NC_019460.2	TCONS_00055460	101102637	SLC39A5	Novel_lncRNA	162811418	162816552	+	101111441	ESYT1	162904143	162918282	-	87591	downstream
NC_019460.2	TCONS_00055460	101102637	SLC39A5	Novel_lncRNA	162811418	162816552	+	101110925	MYL6B	162887442	162890199	-	70890	downstream
NC_019460.2	TCONS_00055460	101102637	SLC39A5	Novel_lncRNA	162811418	162816552	+	101109163	CS	162760560	162783217	+	28200	downstream
NC_019460.2	TCONS_00055460	101102637	SLC39A5	Novel_lncRNA	162811418	162816552	+	101102384	COQ10A	162783948	162787373	-	24044	upstream
NC_019467.2	TCONS_00129111	XLOC_083331	XLOC_083331	Novel_lncRNA	30848346	30855153	+	101112580	KATNAL1	30705632	30759391	+	88954	downstream
NC_019473.2	TCONS_00182709	101123150	SEMA5A	Novel_lncRNA	64021595	64042797	+	101123150	SEMA5A	63484425	64042319	+	(20725)	sense
NC_019459.2	XR_001434108.1	106990955	LOC106990955	Annotated_lncRNA	146628654	146652731	-	100170324	DPP4	146657333	146738724	+	4602	upstream
NC_019459.2	XR_001434108.1	106990955	LOC106990955	Annotated_lncRNA	146628654	146652731	-	443179	GCG	146566033	146576004	+	52649	downstream
NC_019459.2	XR_001434108.1	106990955	LOC106990955	Annotated_lncRNA	146628654	146652731	-	101106492	FAP	146467022	146544730	+	83923	downstream
NC_019459.2	XR_001434108.1	106990955	LOC106990955	Annotated_lncRNA	146628654	146652731	-	101107575	SLC4A10	146744518	147095289	-	91787	downstream
NC_019470.2	TCONS_00161077	101106099	R3HDML	Novel_lncRNA	72225922	72240301	-	100534656	HNF4A	72275070	72305782	+	34769	upstream
NC_019470.2	TCONS_00161077	101106099	R3HDML	Novel_lncRNA	72225922	72240301	-	101108331	OSER1	72124567	72134512	-	91412	upstream
NC_019470.2	TCONS_00161077	101106099	R3HDML	Novel_lncRNA	72225922	72240301	-	101106099	R3HDML	72222227	72235018	+	(9097)	antisense
NC_019470.2	TCONS_00161077	101106099	R3HDML	Novel_lncRNA	72225922	72240301	-	101105842	GDAP1L1	72164474	72188957	+	36964	downstream
NC_019470.2	TCONS_00161077	101106099	R3HDML	Novel_lncRNA	72225922	72240301	-	101108768	FITM2	72197196	72203246	-	22675	upstream
NC_019459.2	TCONS_00045204	101115351	SLC4A3	Novel_lncRNA	220507186	220516798	-	101115351	SLC4A3	220516593	220530859	+	(205)	antisense
NC_019459.2	TCONS_00045204	101115351	SLC4A3	Novel_lncRNA	220507186	220516798	-	101113830	ASIC4	220408210	220435768	+	71417	downstream
NC_019459.2	TCONS_00045204	101115351	SLC4A3	Novel_lncRNA	220507186	220516798	-	101114594	OBSL1	220452069	220469318	-	37867	upstream
NC_019459.2	TCONS_00045204	101115351	SLC4A3	Novel_lncRNA	220507186	220516798	-	101115102	STK11IP	220489060	220503773	+	3412	downstream
NC_019459.2	TCONS_00045204	101115351	SLC4A3	Novel_lncRNA	220507186	220516798	-	101118082	INHA	220470695	220473658	+	33527	downstream
NC_019459.2	TCONS_00045204	101115351	SLC4A3	Novel_lncRNA	220507186	220516798	-	106990909	LOC106990909	220448675	220451971	-	55214	upstream
NC_019459.2	TCONS_00045204	101115351	SLC4A3	Novel_lncRNA	220507186	220516798	-	106990908	LOC106990908	220447582	220448754	-	58431	upstream
NC_019459.2	TCONS_00045204	101115351	SLC4A3	Novel_lncRNA	220507186	220516798	-	101114088	CHPF	220435932	220441106	-	66079	upstream
NC_019459.2	TCONS_00045204	101115351	SLC4A3	Novel_lncRNA	220507186	220516798	-	101114339	TMEM198	220441635	220447437	+	59748	downstream
NC_019471.2	XR_001435588.1	101108944	LOC101108944	Annotated_lncRNA	46709679	46720003	+	101109901	LOC101109901	46732367	46753949	+	12364	upstream
NC_019471.2	XR_001435588.1	101108944	LOC101108944	Annotated_lncRNA	46709679	46720003	+	106991555	LOC106991555	46795536	46802193	-	75533	downstream
NC_019471.2	XR_001435588.1	101108944	LOC101108944	Annotated_lncRNA	46709679	46720003	+	106991554	LOC106991554	46782905	46789952	+	62902	upstream
NC_019471.2	XR_001435588.1	101108944	LOC101108944	Annotated_lncRNA	46709679	46720003	+	105601943	LOC105601943	46650335	46653022	+	56656	downstream
NC_019471.2	XR_001435588.1	101108944	LOC101108944	Annotated_lncRNA	46709679	46720003	+	101108415	LOC101108415	46614707	46632364	-	77314	upstream
NC_019471.2	XR_001435588.1	101108944	LOC101108944	Annotated_lncRNA	46709679	46720003	+	101102169	ZFP30	46662021	46686675	-	23003	upstream
NC_019471.2	XR_001435588.1	101108944	LOC101108944	Annotated_lncRNA	46709679	46720003	+	101109380	LOC101109380	46777441	46778082	+	57438	upstream
NC_019471.2	XR_001435588.1	101108944	LOC101108944	Annotated_lncRNA	46709679	46720003	+	101109475	LOC101109475	46804089	46828533	-	84086	downstream
NC_019458.2	TCONS_00019719	101116190	C1H21orf91	Novel_lncRNA	137376924	137439794	-	101116190	C1H21orf91	137439515	137471918	+	(279)	antisense
NC_019460.2	TCONS_00062356	XLOC_039702	XLOC_039702	Novel_lncRNA	56475522	56476604	-	101122775	KCMF1	56553119	56632982	+	76515	upstream
NC_019470.2	TCONS_00161078	101106099	R3HDML	Novel_lncRNA	72225922	72270933	-	101105842	GDAP1L1	72164474	72188957	+	36964	downstream
NC_019470.2	TCONS_00161078	101106099	R3HDML	Novel_lncRNA	72225922	72270933	-	101108768	FITM2	72197196	72203246	-	22675	upstream
NC_019470.2	TCONS_00161078	101106099	R3HDML	Novel_lncRNA	72225922	72270933	-	101106099	R3HDML	72222227	72235018	+	(9097)	antisense
NC_019470.2	TCONS_00161078	101106099	R3HDML	Novel_lncRNA	72225922	72270933	-	100534656	HNF4A	72275070	72305782	+	4137	upstream
NC_019470.2	TCONS_00161078	101106099	R3HDML	Novel_lncRNA	72225922	72270933	-	101108331	OSER1	72124567	72134512	-	91412	upstream
NC_019470.2	TCONS_00161078	101106099	R3HDML	Novel_lncRNA	72225922	72270933	-	101109033	TTPAL	72347641	72361255	+	76708	upstream
NC_019459.2	XR_001433950.1	106990914	LOC106990914	Annotated_lncRNA	177315559	177317175	-	101108195	LYPD1	177317220	177366647	+	45	upstream
NC_019459.2	XR_001433950.1	106990914	LOC106990914	Annotated_lncRNA	177315559	177317175	-	101107933	GPR39	177366758	177618148	-	49583	downstream
NC_019459.2	XR_001433950.1	106990914	LOC106990914	Annotated_lncRNA	177315559	177317175	-	101116712	NCKAP5	176170339	177315553	+	5	downstream
NC_019459.2	TCONS_00046890	101103882	PLA2G5	Novel_lncRNA	245470512	245477900	-	101106916	PLA2G2D	245391428	245442827	+	27684	downstream
NC_019459.2	TCONS_00046890	101103882	PLA2G5	Novel_lncRNA	245470512	245477900	-	101106664	PLA2G2F	245386268	245396697	-	73814	upstream
NC_019459.2	TCONS_00046890	101103882	PLA2G5	Novel_lncRNA	245470512	245477900	-	101107171	LOC101107171	245508434	245513408	+	30534	upstream
NC_019459.2	TCONS_00046890	101103882	PLA2G5	Novel_lncRNA	245470512	245477900	-	101107675	LOC101107675	245554654	245560275	+	76754	upstream
NC_019459.2	TCONS_00046890	101103882	PLA2G5	Novel_lncRNA	245470512	245477900	-	101103632	PLA2G2C	245345777	245372746	+	97765	downstream
NC_019459.2	TCONS_00046890	101103882	PLA2G5	Novel_lncRNA	245470512	245477900	-	101107420	LOC101107420	245529471	245533404	+	51571	upstream
NC_019459.2	TCONS_00046890	101103882	PLA2G5	Novel_lncRNA	245470512	245477900	-	101103882	PLA2G5	245461767	245471096	-	(585)	sense
NC_019460.2	TCONS_00069722	101117151	LOC101117151	Novel_lncRNA	204054534	204057025	-	101117151	LOC101117151	204040814	204057025	-	(2492)	sense
NC_019460.2	TCONS_00069722	101117151	LOC101117151	Novel_lncRNA	204054534	204057025	-	101101976	LOC101101976	204076803	204083295	-	19778	downstream
NC_019460.2	TCONS_00069722	101117151	LOC101117151	Novel_lncRNA	204054534	204057025	-	101123288	LOC101123288	203962053	203967863	+	86670	downstream
NC_019460.2	TCONS_00069722	101117151	LOC101117151	Novel_lncRNA	204054534	204057025	-	101116896	LOC101116896	203991516	204030979	+	23554	downstream
NC_019460.2	TCONS_00069722	101117151	LOC101117151	Novel_lncRNA	204054534	204057025	-	101102227	LOC101102227	204093599	204101682	-	36574	downstream
NC_019458.2	TCONS_00005308	101112178	TNFAIP8L2	Novel_lncRNA	99820868	99827157	+	101110552	C1H1orf56	99763466	99766173	+	54694	downstream
NC_019458.2	TCONS_00005308	101112178	TNFAIP8L2	Novel_lncRNA	99820868	99827157	+	100101235	PSMD4	99926483	99935139	+	99326	upstream
NC_019458.2	TCONS_00005308	101112178	TNFAIP8L2	Novel_lncRNA	99820868	99827157	+	101117814	PRUNE	99740889	99754770	+	66097	downstream
NC_019458.2	TCONS_00005308	101112178	TNFAIP8L2	Novel_lncRNA	99820868	99827157	+	101113547	VPS72	99855985	99867786	-	28828	downstream
NC_019458.2	TCONS_00005308	101112178	TNFAIP8L2	Novel_lncRNA	99820868	99827157	+	101113115	TMOD4	99850849	99855173	-	23692	downstream
NC_019458.2	TCONS_00005308	101112178	TNFAIP8L2	Novel_lncRNA	99820868	99827157	+	101112865	LOC101112865	99847687	99850329	+	20530	upstream
NC_019458.2	TCONS_00005308	101112178	TNFAIP8L2	Novel_lncRNA	99820868	99827157	+	101109752	ANXA9	99715337	99725133	+	95734	downstream
NC_019458.2	TCONS_00005308	101112178	TNFAIP8L2	Novel_lncRNA	99820868	99827157	+	101114069	PIP5K1A	99879808	99919635	+	52651	upstream
NC_019458.2	TCONS_00005308	101112178	TNFAIP8L2	Novel_lncRNA	99820868	99827157	+	101110011	FAM63A	99715169	99736424	-	84443	upstream
NC_019458.2	TCONS_00005308	101112178	TNFAIP8L2	Novel_lncRNA	99820868	99827157	+	101112613	LYSMD1	99839691	99847629	-	12534	downstream
NC_019458.2	TCONS_00005308	101112178	TNFAIP8L2	Novel_lncRNA	99820868	99827157	+	101111329	GABPB2	99782265	99803452	+	17415	downstream
NC_019458.2	TCONS_00005308	101112178	TNFAIP8L2	Novel_lncRNA	99820868	99827157	+	101112178	TNFAIP8L2	99821468	99839689	+	(5689)	sense
NC_019458.2	TCONS_00005308	101112178	TNFAIP8L2	Novel_lncRNA	99820868	99827157	+	101110283	BNIPL	99754911	99763451	+	57416	downstream
NC_019458.2	TCONS_00005308	101112178	TNFAIP8L2	Novel_lncRNA	99820868	99827157	+	101111591	SEMA6C	99813744	99826283	-	(5416)	antisense
NC_019458.2	TCONS_00005308	101112178	TNFAIP8L2	Novel_lncRNA	99820868	99827157	+	101110804	CDC42SE1	99766656	99774115	-	46752	upstream
NC_019478.2	TCONS_00214414	XLOC_136244	XLOC_136244	Novel_lncRNA	42875723	42885426	+	101108969	MAP3K11	42980000	42997490	-	94574	downstream
NC_019478.2	TCONS_00214414	XLOC_136244	XLOC_136244	Novel_lncRNA	42875723	42885426	+	101108437	SSSCA1	42953446	42955288	+	68020	upstream
NC_019478.2	TCONS_00214414	XLOC_136244	XLOC_136244	Novel_lncRNA	42875723	42885426	+	101122739	SCYL1	42907258	42917439	+	21832	upstream
NC_019478.2	TCONS_00214414	XLOC_136244	XLOC_136244	Novel_lncRNA	42875723	42885426	+	101108703	KCNK7	42975312	42979849	-	89886	downstream
NC_019478.2	TCONS_00214414	XLOC_136244	XLOC_136244	Novel_lncRNA	42875723	42885426	+	101108175	SLC25A45	42773025	42778278	-	97444	upstream
NC_019478.2	TCONS_00214414	XLOC_136244	XLOC_136244	Novel_lncRNA	42875723	42885426	+	101123511	EHBP1L1	42959109	42975284	+	73683	upstream
NC_019478.2	TCONS_00214414	XLOC_136244	XLOC_136244	Novel_lncRNA	42875723	42885426	+	101122481	FRMD8	42784650	42805650	+	70072	downstream
NC_019478.2	TCONS_00214414	XLOC_136244	XLOC_136244	Novel_lncRNA	42875723	42885426	+	101122993	LTBP3	42917516	42933323	-	32090	downstream
NC_019478.2	TCONS_00214414	XLOC_136244	XLOC_136244	Novel_lncRNA	42875723	42885426	+	101107006	PTDSS2	4582	49494411	-	(9704)	antisense
NC_019478.2	TCONS_00214414	XLOC_136244	XLOC_136244	Novel_lncRNA	42875723	42885426	+	101123249	FAM89B	42954890	42956920	+	69464	upstream
NC_019459.2	XR_001027592.2	105607270	LOC105607270	Annotated_lncRNA	37791195	37812603	-	101104631	SPINK4	37718438	37725947	-	65247	upstream
NC_019459.2	XR_001027592.2	105607270	LOC105607270	Annotated_lncRNA	37791195	37812603	-	100620048	B4GALT1	37812907	37863358	+	304	upstream
NC_019459.2	XR_001027592.2	105607270	LOC105607270	Annotated_lncRNA	37791195	37812603	-	101104884	SMU1	37890392	37917917	+	77789	upstream
NC_019459.2	XR_001027592.2	105607270	LOC105607270	Annotated_lncRNA	37791195	37812603	-	101104370	CHMP5	37688138	37701811	-	89383	upstream
NC_019459.2	XR_001027592.2	105607270	LOC105607270	Annotated_lncRNA	37791195	37812603	-	101117995	BAG1	37701760	37712075	+	79119	downstream
NC_019459.2	XR_001027592.2	105607270	LOC105607270	Annotated_lncRNA	37791195	37812603	-	101118252	LOC101118252	37888883	37889641	-	76280	downstream
NC_019458.2	TCONS_00019714	101116190	C1H21orf91	Novel_lncRNA	137351819	137439794	-	101116190	C1H21orf91	137439515	137471918	+	(279)	antisense
NC_019471.2	TCONS_00171180	105608435	LOC105608435	Novel_lncRNA	54243348	54249610	-	101107465	LOC101107465	54226698	54238904	+	4443	downstream
NC_019471.2	TCONS_00171180	105608435	LOC105608435	Novel_lncRNA	54243348	54249610	-	105602047	SPACA4	54179859	54182160	+	61187	downstream
NC_019471.2	TCONS_00171180	105608435	LOC105608435	Novel_lncRNA	54243348	54249610	-	101106964	SPHK2	54192746	54200717	+	42630	downstream
NC_019471.2	TCONS_00171180	105608435	LOC105608435	Novel_lncRNA	54243348	54249610	-	101123575	HSD17B14	54343583	54362364	-	93973	downstream
NC_019471.2	TCONS_00171180	105608435	LOC105608435	Novel_lncRNA	54243348	54249610	-	101107726	MAMSTR	54273104	54277456	-	23494	downstream
NC_019471.2	TCONS_00171180	105608435	LOC105608435	Novel_lncRNA	54243348	54249610	-	101108248	FUT1	54298078	54300516	-	48468	downstream
NC_019471.2	TCONS_00171180	105608435	LOC105608435	Novel_lncRNA	54243348	54249610	-	101122808	RPL18	54188793	54192601	-	50746	upstream
NC_019471.2	TCONS_00171180	105608435	LOC105608435	Novel_lncRNA	54243348	54249610	-	105608435	LOC105608435	54248642	54258233	+	(968)	antisense
NC_019471.2	TCONS_00171180	105608435	LOC105608435	Novel_lncRNA	54243348	54249610	-	101107218	NTN5	54221836	54227429	-	15918	upstream
NC_019471.2	TCONS_00171180	105608435	LOC105608435	Novel_lncRNA	54243348	54249610	-	100302705	IZUMO1	54292419	54295745	-	42809	downstream
NC_019471.2	TCONS_00171180	105608435	LOC105608435	Novel_lncRNA	54243348	54249610	-	101122543	SULT2B1	54140470	54176615	+	66732	downstream
NC_019471.2	TCONS_00171180	105608435	LOC105608435	Novel_lncRNA	54243348	54249610	-	101108510	FGF21	54302412	54304086	+	52802	upstream
NC_019471.2	TCONS_00171180	105608435	LOC105608435	Novel_lncRNA	54243348	54249610	-	100192428	DBP	54201146	54206537	-	36810	upstream
NC_019471.2	TCONS_00171180	105608435	LOC105608435	Novel_lncRNA	54243348	54249610	-	101107986	RASIP1	54278910	54292268	-	29300	downstream
NC_019471.2	TCONS_00171180	105608435	LOC105608435	Novel_lncRNA	54243348	54249610	-	443426	CA11	54207522	54213655	-	29938	upstream
NC_019471.2	TCONS_00171180	105608435	LOC105608435	Novel_lncRNA	54243348	54249610	-	101106710	FAM83E	54176618	54186935	-	56412	upstream
NC_019471.2	TCONS_00171180	105608435	LOC105608435	Novel_lncRNA	54243348	54249610	-	443450	BCAT2	54328518	54342025	-	78908	downstream
NC_019478.2	TCONS_00214415	XLOC_136244	XLOC_136244	Novel_lncRNA	42875723	42885426	+	101108969	MAP3K11	42980000	42997490	-	94574	downstream
NC_019478.2	TCONS_00214415	XLOC_136244	XLOC_136244	Novel_lncRNA	42875723	42885426	+	101108437	SSSCA1	42953446	42955288	+	68020	upstream
NC_019478.2	TCONS_00214415	XLOC_136244	XLOC_136244	Novel_lncRNA	42875723	42885426	+	101122739	SCYL1	42907258	42917439	+	21832	upstream
NC_019478.2	TCONS_00214415	XLOC_136244	XLOC_136244	Novel_lncRNA	42875723	42885426	+	101108703	KCNK7	42975312	42979849	-	89886	downstream
NC_019478.2	TCONS_00214415	XLOC_136244	XLOC_136244	Novel_lncRNA	42875723	42885426	+	101108175	SLC25A45	42773025	42778278	-	97444	upstream
NC_019478.2	TCONS_00214415	XLOC_136244	XLOC_136244	Novel_lncRNA	42875723	42885426	+	101123511	EHBP1L1	42959109	42975284	+	73683	upstream
NC_019478.2	TCONS_00214415	XLOC_136244	XLOC_136244	Novel_lncRNA	42875723	42885426	+	101122481	FRMD8	42784650	42805650	+	70072	downstream
NC_019478.2	TCONS_00214415	XLOC_136244	XLOC_136244	Novel_lncRNA	42875723	42885426	+	101122993	LTBP3	42917516	42933323	-	32090	downstream
NC_019478.2	TCONS_00214415	XLOC_136244	XLOC_136244	Novel_lncRNA	42875723	42885426	+	101107006	PTDSS2	4582	49494411	-	(9704)	antisense
NC_019478.2	TCONS_00214415	XLOC_136244	XLOC_136244	Novel_lncRNA	42875723	42885426	+	101123249	FAM89B	42954890	42956920	+	69464	upstream
NC_019475.2	TCONS_00197517	XLOC_126003	XLOC_126003	Novel_lncRNA	32620243	32634159	-	101107636	FAM219B	32670421	32676164	+	36262	upstream
NC_019475.2	TCONS_00197517	XLOC_126003	XLOC_126003	Novel_lncRNA	32620243	32634159	-	101118994	SCAMP5	32577534	32598487	-	21761	upstream
NC_019475.2	TCONS_00197517	XLOC_126003	XLOC_126003	Novel_lncRNA	32620243	32634159	-	101108166	SCAMP2	32698009	32721203	+	63850	upstream
NC_019475.2	TCONS_00197517	XLOC_126003	XLOC_126003	Novel_lncRNA	32620243	32634159	-	101107901	MPI	32678123	32685589	-	43964	downstream
NC_019475.2	TCONS_00197517	XLOC_126003	XLOC_126003	Novel_lncRNA	32620243	32634159	-	101108426	CPLX3	32731733	32737419	-	97574	downstream
NC_019475.2	TCONS_00197517	XLOC_126003	XLOC_126003	Novel_lncRNA	32620243	32634159	-	101107390	RPP25	32635440	32636916	+	1281	upstream
NC_019475.2	TCONS_00197517	XLOC_126003	XLOC_126003	Novel_lncRNA	32620243	32634159	-	100170667	COX5A	32649965	32660590	+	15806	upstream
NC_019475.2	TCONS_00197517	XLOC_126003	XLOC_126003	Novel_lncRNA	32620243	32634159	-	101119510	ULK3	32721772	32728750	+	87613	upstream
NC_019475.2	TCONS_00197517	XLOC_126003	XLOC_126003	Novel_lncRNA	32620243	32634159	-	101107138	PPCDC	32550813	32575974	-	44269	upstream
NC_019460.2	TCONS_00052621	101113833	TMEM127	Novel_lncRNA	103878386	103881635	+	101113833	TMEM127	103878385	103889144	+	(3250)	sense
NC_019460.2	TCONS_00052621	101113833	TMEM127	Novel_lncRNA	103878386	103881635	+	101112636	ITPRIPL1	103776552	103816070	-	62315	upstream
NC_019460.2	TCONS_00052621	101113833	TMEM127	Novel_lncRNA	103878386	103881635	+	101115449	STARD7	103906606	103927625	+	24971	upstream
NC_019460.2	TCONS_00052621	101113833	TMEM127	Novel_lncRNA	103878386	103881635	+	101113316	SNRNP200	103839873	103870453	+	7932	downstream
NC_019460.2	TCONS_00052621	101113833	TMEM127	Novel_lncRNA	103878386	103881635	+	101113574	CIAO1	103871393	103878224	-	161	upstream
NC_019460.2	TCONS_00052621	101113833	TMEM127	Novel_lncRNA	103878386	103881635	+	101115699	DUSP2	103954718	103963429	+	73083	upstream
NC_019460.2	TCONS_00052621	101113833	TMEM127	Novel_lncRNA	103878386	103881635	+	101115954	ASTL	103964036	103982444	+	82401	upstream
NC_019471.2	TCONS_00170583	100169699	LIPE	Novel_lncRNA	49822535	49855841	-	101123065	MEGF8	49869254	49909226	-	13413	downstream
NC_019471.2	TCONS_00170583	100169699	LIPE	Novel_lncRNA	49822535	49855841	-	101103174	LOC101103174	49746134	49750568	-	71966	upstream
NC_019471.2	TCONS_00170583	100169699	LIPE	Novel_lncRNA	49822535	49855841	-	101104084	CNFN	49862011	49883113	+	6170	upstream
NC_019471.2	TCONS_00170583	100169699	LIPE	Novel_lncRNA	49822535	49855841	-	101102006	PAFAH1B3	49926464	49929241	+	70623	upstream
NC_019471.2	TCONS_00170583	100169699	LIPE	Novel_lncRNA	49822535	49855841	-	101123320	TMEM145	49910289	49919457	-	54448	downstream
NC_019471.2	TCONS_00170583	100169699	LIPE	Novel_lncRNA	49822535	49855841	-	100169699	LIPE	49837553	49854972	+	(17419)	antisense
NC_019471.2	TCONS_00170583	100169699	LIPE	Novel_lncRNA	49822535	49855841	-	101103343	LOC101103343	49763921	49781063	+	43468	downstream
NC_019471.2	TCONS_00170583	100169699	LIPE	Novel_lncRNA	49822535	49855841	-	101102258	CIC	49930261	49957981	-	74420	downstream
NC_019471.2	TCONS_00170583	100169699	LIPE	Novel_lncRNA	49822535	49855841	-	101123577	PRR19	49921556	49922743	-	65715	downstream
NC_019471.2	TCONS_00170583	100169699	LIPE	Novel_lncRNA	49822535	49855841	-	105602073	CXCL17	49825269	49828889	+	(3620)	antisense
NC_019471.2	TCONS_00170582	105602073	CXCL17	Novel_lncRNA	49822535	49825435	-	101123065	MEGF8	49869254	49909226	-	43819	downstream
NC_019471.2	TCONS_00170582	105602073	CXCL17	Novel_lncRNA	49822535	49825435	-	101103174	LOC101103174	49746134	49750568	-	71966	upstream
NC_019471.2	TCONS_00170582	105602073	CXCL17	Novel_lncRNA	49822535	49825435	-	101104084	CNFN	49862011	49883113	+	36576	upstream
NC_019471.2	TCONS_00170582	105602073	CXCL17	Novel_lncRNA	49822535	49825435	-	101123320	TMEM145	49910289	49919457	-	84854	downstream
NC_019471.2	TCONS_00170582	105602073	CXCL17	Novel_lncRNA	49822535	49825435	-	100169699	LIPE	49837553	49854972	+	12118	upstream
NC_019471.2	TCONS_00170582	105602073	CXCL17	Novel_lncRNA	49822535	49825435	-	101103343	LOC101103343	49763921	49781063	+	43468	downstream
NC_019471.2	TCONS_00170582	105602073	CXCL17	Novel_lncRNA	49822535	49825435	-	101123577	PRR19	49921556	49922743	-	96121	downstream
NC_019471.2	TCONS_00170582	105602073	CXCL17	Novel_lncRNA	49822535	49825435	-	105602073	CXCL17	49825269	49828889	+	(166)	antisense
NC_019460.2	XR_001434219.1	106991023	LOC106991023	Annotated_lncRNA	103251976	103266598	-	101112894	ACTR1B	103286346	103295094	+	19748	upstream
NC_019460.2	XR_001434219.1	106991023	LOC106991023	Annotated_lncRNA	103251976	103266598	-	101110664	LOC101110664	103309340	103311451	+	42742	upstream
NC_019460.2	XR_001434219.1	106991023	LOC106991023	Annotated_lncRNA	103251976	103266598	-	101113141	FAM178B	103331450	103430664	+	64852	upstream
NC_019460.2	XR_001434219.1	106991023	LOC106991023	Annotated_lncRNA	103251976	103266598	-	101112639	LOC101112639	103179342	103211040	-	40935	upstream
NC_019477.2	XR_001436363.1	106991803	LOC106991803	Annotated_lncRNA	9499789	9501195	+	101122474	TEAD3	9503735	9525864	-	2540	downstream
NC_019477.2	XR_001436363.1	106991803	LOC106991803	Annotated_lncRNA	9499789	9501195	+	106990094	RPL10A	9490434	9492982	+	6806	downstream
NC_019477.2	XR_001436363.1	106991803	LOC106991803	Annotated_lncRNA	9499789	9501195	+	101121980	FANCE	9462690	9489585	+	10203	downstream
NC_019477.2	XR_001436363.1	106991803	LOC106991803	Annotated_lncRNA	9499789	9501195	+	101117625	PPARD	9361258	9448515	+	51273	downstream
NC_019477.2	XR_001436363.1	106991803	LOC106991803	Annotated_lncRNA	9499789	9501195	+	101118057	LOC101118057	9496238	9499204	+	584	downstream
NC_019477.2	XR_001436363.1	106991803	LOC106991803	Annotated_lncRNA	9499789	9501195	+	101118311	TULP1	9527696	9541820	-	26501	downstream
NC_019468.2	XR_001435317.1	105610170	LOC105610170	Annotated_lncRNA	38478959	38487277	-	101123392	SOCS7	38528742	38564188	+	41465	upstream
NC_019468.2	XR_001435317.1	105610170	LOC105610170	Annotated_lncRNA	38478959	38487277	-	101123135	GPR179	38505089	38522580	-	17812	downstream
NC_019468.2	XR_001435317.1	105610170	LOC105610170	Annotated_lncRNA	38478959	38487277	-	101119405	MRPL45	38487380	38504052	+	103	upstream
NC_019468.2	XR_001435317.1	105610170	LOC105610170	Annotated_lncRNA	38478959	38487277	-	101122874	NPEPPS	38333655	38457858	-	21100	upstream
NC_019476.2	XR_001436175.1	105603394	LOC105603394	Annotated_lncRNA	14768747	14809274	+	101119338	ZBTB47	14737104	14746500	+	22246	downstream
NC_019476.2	XR_001436175.1	105603394	LOC105603394	Annotated_lncRNA	14768747	14809274	+	101117452	HHATL	14760087	14770446	-	(1694)	antisense
NC_019476.2	XR_001436175.1	105603394	LOC105603394	Annotated_lncRNA	14768747	14809274	+	101104642	DNAJB8	5	59159642	+	(40528)	sense
NC_019476.2	XR_001436175.1	105603394	LOC105603394	Annotated_lncRNA	14768747	14809274	+	101119589	KLHL40	14753126	14759850	+	8896	downstream
NC_019476.2	XR_001436175.1	105603394	LOC105603394	Annotated_lncRNA	14768747	14809274	+	101116940	SEC22C	14648463	14672892	-	95854	upstream
NC_019476.2	XR_001436175.1	105603394	LOC105603394	Annotated_lncRNA	14768747	14809274	+	101117705	CCDC13	14770852	14807680	-	(36828)	antisense
NC_019476.2	XR_001436175.1	105603394	LOC105603394	Annotated_lncRNA	14768747	14809274	+	100270718	SS18L2	14676901	14680920	+	87826	downstream
NC_019476.2	XR_001436175.1	105603394	LOC105603394	Annotated_lncRNA	14768747	14809274	+	101117198	NKTR	14686150	14728379	+	40367	downstream
NC_019476.2	XR_001436175.1	105603394	LOC105603394	Annotated_lncRNA	14768747	14809274	+	106990281	LOC106990281	14875415	14876800	+	66141	upstream
NC_019476.2	XR_001436175.1	105603394	LOC105603394	Annotated_lncRNA	14768747	14809274	+	101117970	HIGD1A	14817750	14824340	-	8476	downstream
NC_019476.2	XR_001436175.1	105603394	LOC105603394	Annotated_lncRNA	14768747	14809274	+	105610993	LOC105610993	14824395	14872532	+	15121	upstream
NC_019476.2	XR_001436175.1	105603394	LOC105603394	Annotated_lncRNA	14768747	14809274	+	101119853	LOC101119853	14878961	14883917	-	69687	downstream
NC_019476.2	XR_001436175.1	105603394	LOC105603394	Annotated_lncRNA	14768747	14809274	+	105610992	ZNF662	14890012	14899378	+	80738	upstream
NC_019460.2	XR_001038014.2	105606428	LOC105606428	Annotated_lncRNA	61573617	61585055	-	101115268	SLC5A7	61455353	61477171	+	96445	downstream
NC_019460.2	XR_001038014.2	105606428	LOC105606428	Annotated_lncRNA	61573617	61585055	-	101108824	GCC2	61640731	61676961	+	55676	upstream
NC_019460.2	XR_001038014.2	105606428	LOC105606428	Annotated_lncRNA	61573617	61585055	-	101116036	LOC101116036	61587835	61600563	+	2780	upstream
NC_019460.2	XR_001038014.2	105606428	LOC105606428	Annotated_lncRNA	61573617	61585055	-	101116298	LOC101116298	61628240	61637171	+	43185	upstream
NC_019460.2	XR_001038014.2	105606428	LOC105606428	Annotated_lncRNA	61573617	61585055	-	101108563	LOC101108563	61613896	61622010	+	28841	upstream
NC_019460.2	XR_001038014.2	105606428	LOC105606428	Annotated_lncRNA	61573617	61585055	-	101115778	LOC101115778	61569967	61584568	+	(10952)	antisense
NC_019460.2	TCONS_00048492	XLOC_030826	XLOC_030826	Novel_lncRNA	11123747	11134353	+	443464	NR5A1	11224714	11245277	+	90361	upstream
NC_019460.2	TCONS_00048492	XLOC_030826	XLOC_030826	Novel_lncRNA	11123747	11134353	+	100302637	NR6A1	11137843	11211584	+	3490	upstream
NC_019466.2	TCONS_00123848	101115883	RIPK2	Novel_lncRNA	86331753	86426014	+	101112070	OSGIN2	86293995	86324901	-	6851	upstream
NC_019466.2	TCONS_00123848	101115883	RIPK2	Novel_lncRNA	86331753	86426014	+	101115883	RIPK2	86381710	86416125	-	(34415)	antisense
NC_019466.2	TCONS_00123848	101115883	RIPK2	Novel_lncRNA	86331753	86426014	+	101115286	NBN	86231877	86286945	+	44807	downstream
NC_019458.2	TCONS_00006761	XLOC_004096	XLOC_004096	Novel_lncRNA	118923990	118925320	+	101112021	CLIC6	118800064	118859649	-	64340	upstream
NC_019465.2	TCONS_00119754	101104759	LRP11	Novel_lncRNA	73759900	73824379	-	101104502	PCMT1	73718729	73748826	+	11073	downstream
NC_019465.2	TCONS_00119754	101104759	LRP11	Novel_lncRNA	73759900	73824379	-	101122867	LATS1	73650546	73686750	-	73149	upstream
NC_019465.2	TCONS_00119754	101104759	LRP11	Novel_lncRNA	73759900	73824379	-	101104759	LRP11	73720650	73775111	-	(15212)	sense
NC_019465.2	TCONS_00119754	101104759	LRP11	Novel_lncRNA	73759900	73824379	-	101105258	LOC101105258	73825332	73833041	-	953	downstream
NC_019465.2	TCONS_00119754	101104759	LRP11	Novel_lncRNA	73759900	73824379	-	101105006	LOC101105006	73804264	73809943	+	(5679)	antisense
NC_019465.2	TCONS_00119754	101104759	LRP11	Novel_lncRNA	73759900	73824379	-	105615955	LOC105615955	73680277	73686951	+	72948	downstream
NC_019465.2	TCONS_00119754	101104759	LRP11	Novel_lncRNA	73759900	73824379	-	101123306	NUP43	73691017	73706099	-	53800	upstream
NC_019484.2	TCONS_00248677	XLOC_158391	XLOC_158391	Novel_lncRNA	13160658	13170837	-	101104633	AP1S2	13264263	13291184	-	93426	downstream
NC_019484.2	TCONS_00248677	XLOC_158391	XLOC_158391	Novel_lncRNA	13160658	13170837	-	101101870	ZRSR2	13239701	13262837	+	68864	upstream
NC_019484.2	TCONS_00248677	XLOC_158391	XLOC_158391	Novel_lncRNA	13160658	13170837	-	101102792	CDC42	13099030	13100171	+	60486	downstream
NC_019484.2	TCONS_00248677	XLOC_158391	XLOC_158391	Novel_lncRNA	13160658	13170837	-	101123445	TMEM27	13080015	13151838	-	8819	upstream
NC_019484.2	TCONS_00248677	XLOC_158391	XLOC_158391	Novel_lncRNA	13160658	13170837	-	101104372	CA5B	13204209	13235310	+	33372	upstream
NC_019466.2	TCONS_00123847	101115883	RIPK2	Novel_lncRNA	86331753	86382099	+	101112070	OSGIN2	86293995	86324901	-	6851	upstream
NC_019466.2	TCONS_00123847	101115883	RIPK2	Novel_lncRNA	86331753	86382099	+	101115883	RIPK2	86381710	86416125	-	(389)	antisense
NC_019466.2	TCONS_00123847	101115883	RIPK2	Novel_lncRNA	86331753	86382099	+	101115286	NBN	86231877	86286945	+	44807	downstream
NC_019462.2	TCONS_00092026	101107866	TCERG1	Novel_lncRNA	55082954	55084358	-	101113409	PPP2R2B	55174737	55694721	-	90379	downstream
NC_019462.2	TCONS_00092026	101107866	TCERG1	Novel_lncRNA	55082954	55084358	-	101108132	GPR151	55086399	55093930	-	2041	downstream
NC_019462.2	TCONS_00092026	101107866	TCERG1	Novel_lncRNA	55082954	55084358	-	101107866	TCERG1	55032923	55084822	+	(1405)	antisense
NC_019460.2	TCONS_00069856	101105238	APOBEC1	Novel_lncRNA	205810864	205820573	-	101102052	MFAP5	205733903	205745747	+	65116	downstream
NC_019460.2	TCONS_00069856	101105238	APOBEC1	Novel_lncRNA	205810864	205820573	-	443468	RPS26	205807746	205807935	+	2928	downstream
NC_019460.2	TCONS_00069856	101105238	APOBEC1	Novel_lncRNA	205810864	205820573	-	101105238	APOBEC1	205810863	205820573	-	(9710)	sense
NC_019460.2	TCONS_00069856	101105238	APOBEC1	Novel_lncRNA	205810864	205820573	-	101104982	LOC101104982	205872909	205878501	+	52336	upstream
NC_019460.2	TCONS_00069856	101105238	APOBEC1	Novel_lncRNA	205810864	205820573	-	105608615	LOC105608615	205468491	206602991	+	(9710)	antisense
NC_019460.2	TCONS_00069856	101105238	APOBEC1	Novel_lncRNA	205810864	205820573	-	101103056	AICDA	205766058	205778020	+	32843	downstream
NC_019460.2	TCONS_00069856	101105238	APOBEC1	Novel_lncRNA	205810864	205820573	-	101103967	GDF3	205841695	205848437	-	21122	downstream
NC_019458.2	TCONS_00023547	XLOC_014901	XLOC_014901	Novel_lncRNA	230413215	230414716	-	101112618	MME	230437013	230545919	-	22297	downstream
NC_019471.2	TCONS_00171980	XLOC_109347	XLOC_109347	Novel_lncRNA	59062789	59066275	-	101118981	SBK3	59129431	59133420	+	63156	upstream
NC_019471.2	TCONS_00171980	XLOC_109347	XLOC_109347	Novel_lncRNA	59062789	59066275	-	101117445	U2AF2	59031860	59041572	-	21216	upstream
NC_019471.2	TCONS_00171980	XLOC_109347	XLOC_109347	Novel_lncRNA	59062789	59066275	-	101119243	SBK2	59138265	59141428	+	71990	upstream
NC_019471.2	TCONS_00171980	XLOC_109347	XLOC_109347	Novel_lncRNA	59062789	59066275	-	101118471	ZNF524	59090398	59094463	-	24123	downstream
NC_019471.2	TCONS_00171980	XLOC_109347	XLOC_109347	Novel_lncRNA	59062789	59066275	-	101117189	EPN1	59020653	59031277	-	31511	upstream
NC_019471.2	TCONS_00171980	XLOC_109347	XLOC_109347	Novel_lncRNA	59062789	59066275	-	101119843	ZNF581	59051298	59052705	-	10083	upstream
NC_019471.2	TCONS_00171980	XLOC_109347	XLOC_109347	Novel_lncRNA	59062789	59066275	-	101117695	CCDC106	59046583	59051656	-	11132	upstream
NC_019471.2	TCONS_00171980	XLOC_109347	XLOC_109347	Novel_lncRNA	59062789	59066275	-	101119500	SSC5D	59150133	59172535	-	83858	downstream
NC_019471.2	TCONS_00171980	XLOC_109347	XLOC_109347	Novel_lncRNA	59062789	59066275	-	101117959	ZNF784	59076738	59080438	+	10463	upstream
NC_019471.2	TCONS_00171980	XLOC_109347	XLOC_109347	Novel_lncRNA	59062789	59066275	-	101118724	FIZ1	59094608	59100537	+	28333	upstream
NC_019471.2	TCONS_00171980	XLOC_109347	XLOC_109347	Novel_lncRNA	59062789	59066275	-	101116932	RFPL4A	58983448	58987220	+	75568	downstream
NC_019471.2	TCONS_00171980	XLOC_109347	XLOC_109347	Novel_lncRNA	59062789	59066275	-	105612738	LOC105612738	59053536	59055378	-	7410	upstream
NC_019460.2	TCONS_00069588	101110748	GPRC5A	Novel_lncRNA	201604050	201624307	-	101110748	GPRC5A	201604049	201624307	-	(20258)	sense
NC_019460.2	TCONS_00069588	101110748	GPRC5A	Novel_lncRNA	201604050	201624307	-	101109953	HEBP1	201518265	201554968	+	49081	downstream
NC_019460.2	TCONS_00069588	101110748	GPRC5A	Novel_lncRNA	201604050	201624307	-	101110492	GPRC5D	201573439	201581781	+	22268	downstream
NC_019460.2	TCONS_00069588	101110748	GPRC5A	Novel_lncRNA	201604050	201624307	-	101111007	DDX47	201665445	201679588	-	41138	downstream
NC_019460.2	TCONS_00069588	101110748	GPRC5A	Novel_lncRNA	201604050	201624307	-	101111443	APOLD1	201694889	201701767	-	70582	downstream
NC_019463.2	TCONS_00100688	XLOC_064545	XLOC_064545	Novel_lncRNA	84791526	84794789	-	101102486	NPFFR2	635	86901405	+	(3264)	antisense
NC_019463.2	TCONS_00100688	XLOC_064545	XLOC_064545	Novel_lncRNA	84791526	84794789	-	101120084	SULT1B1	84799901	84837956	-	5112	downstream
NC_019463.2	TCONS_00100688	XLOC_064545	XLOC_064545	Novel_lncRNA	84791526	84794789	-	101119640	UGT2A1	84701792	84757230	-	34332	upstream
NC_019459.2	XR_001027596.2	105607270	LOC105607270	Annotated_lncRNA	37791195	37812603	-	101104631	SPINK4	37718438	37725947	-	65247	upstream
NC_019459.2	XR_001027596.2	105607270	LOC105607270	Annotated_lncRNA	37791195	37812603	-	100620048	B4GALT1	37812907	37863358	+	304	upstream
NC_019459.2	XR_001027596.2	105607270	LOC105607270	Annotated_lncRNA	37791195	37812603	-	101104884	SMU1	37890392	37917917	+	77789	upstream
NC_019459.2	XR_001027596.2	105607270	LOC105607270	Annotated_lncRNA	37791195	37812603	-	101104370	CHMP5	37688138	37701811	-	89383	upstream
NC_019459.2	XR_001027596.2	105607270	LOC105607270	Annotated_lncRNA	37791195	37812603	-	101117995	BAG1	37701760	37712075	+	79119	downstream
NC_019459.2	XR_001027596.2	105607270	LOC105607270	Annotated_lncRNA	37791195	37812603	-	101118252	LOC101118252	37888883	37889641	-	76280	downstream
NW_014643782.1	TCONS_00259024	XLOC_166131	XLOC_166131	Novel_lncRNA	4371	5647	+	101114853	LOC101114853	199	3985	+	385	downstream
NC_019476.2	TCONS_00201909	554321	LTF	Novel_lncRNA	52893704	52906210	+	101117453	CCR5	52956580	52961535	-	50370	downstream
NC_019476.2	TCONS_00201909	554321	LTF	Novel_lncRNA	52893704	52906210	+	101104642	DNAJB8	5	59159642	+	(12507)	sense
NC_019476.2	TCONS_00201909	554321	LTF	Novel_lncRNA	52893704	52906210	+	101103516	RTP3	52863200	52868924	-	24779	upstream
NC_019476.2	TCONS_00201909	554321	LTF	Novel_lncRNA	52893704	52906210	+	554321	LTF	52886945	52916930	+	(12507)	sense
NC_019476.2	TCONS_00201909	554321	LTF	Novel_lncRNA	52893704	52906210	+	101116941	LRRC2	52820911	52858393	+	35310	downstream
NC_019476.2	TCONS_00201909	554321	LTF	Novel_lncRNA	52893704	52906210	+	101117706	LOC101117706	52967580	52980058	-	61370	downstream
NC_019476.2	TCONS_00201909	554321	LTF	Novel_lncRNA	52893704	52906210	+	101117199	CCRL2	52928592	52932284	-	22382	downstream
NC_019476.2	TCONS_00201909	554321	LTF	Novel_lncRNA	52893704	52906210	+	101116684	TDGF1	52805263	52810287	-	83416	upstream
NC_019468.2	TCONS_00137395	101119739	ARHGAP27	Novel_lncRNA	44419979	44425269	+	101118799	MAP3K14	44281480	44323459	-	96519	upstream
NC_019468.2	TCONS_00137395	101119739	ARHGAP27	Novel_lncRNA	44419979	44425269	+	101119061	PLEKHM1	44447920	44506703	-	22651	downstream
NC_019468.2	TCONS_00137395	101119739	ARHGAP27	Novel_lncRNA	44419979	44425269	+	101119739	ARHGAP27	44411429	44447744	-	(5291)	antisense
NC_019460.2	TCONS_00068670	101105816	LOC101105816	Novel_lncRNA	179171455	179173279	-	101105816	LOC101105816	179158852	179173279	-	(1825)	sense
NC_019460.2	TCONS_00068670	101105816	LOC101105816	Novel_lncRNA	179171455	179173279	-	101105566	LOC101105566	179129165	179130683	+	40771	downstream
NC_019460.2	TCONS_00068670	101105816	LOC101105816	Novel_lncRNA	179171455	179173279	-	101105069	LOC101105069	179092151	179096371	+	75083	downstream
NC_019464.2	TCONS_00109102	101115710	TSSK4	Novel_lncRNA	20567267	20572914	-	101114020	RABGGTA	20506955	20513069	+	54197	downstream
NC_019464.2	TCONS_00109102	101115710	TSSK4	Novel_lncRNA	20567267	20572914	-	101118614	CPNE6	20672560	20678544	-	99646	downstream
NC_019464.2	TCONS_00109102	101115710	TSSK4	Novel_lncRNA	20567267	20572914	-	101115212	NEDD8	20548129	20556484	+	10782	downstream
NC_019464.2	TCONS_00109102	101115710	TSSK4	Novel_lncRNA	20567267	20572914	-	101114524	GMPR2	20541298	20547858	-	19409	upstream
NC_019464.2	TCONS_00109102	101115710	TSSK4	Novel_lncRNA	20567267	20572914	-	101116402	REC8	20587318	20593134	-	14404	downstream
NC_019464.2	TCONS_00109102	101115710	TSSK4	Novel_lncRNA	20567267	20572914	-	101117671	EMC9	20621361	20623502	+	48447	upstream
NC_019464.2	TCONS_00109102	101115710	TSSK4	Novel_lncRNA	20567267	20572914	-	101105064	PNP	6	23792533	-	(5648)	sense
NC_019464.2	TCONS_00109102	101115710	TSSK4	Novel_lncRNA	20567267	20572914	-	101120166	IPO4	20579881	20587762	+	6967	upstream
NC_019464.2	TCONS_00109102	101115710	TSSK4	Novel_lncRNA	20567267	20572914	-	106990147	LTB4R2	20470434	20474726	-	92540	upstream
NC_019464.2	TCONS_00109102	101115710	TSSK4	Novel_lncRNA	20567267	20572914	-	101114958	TINF2	20538159	20544014	+	23252	downstream
NC_019464.2	TCONS_00109102	101115710	TSSK4	Novel_lncRNA	20567267	20572914	-	101113497	CIDEB	20472041	20476965	+	90301	downstream
NC_019464.2	TCONS_00109102	101115710	TSSK4	Novel_lncRNA	20567267	20572914	-	101116656	IRF9	20597859	20603191	-	24945	downstream
NC_019464.2	TCONS_00109102	101115710	TSSK4	Novel_lncRNA	20567267	20572914	-	101117421	PSME1	20623499	20626183	-	50585	downstream
NC_019464.2	TCONS_00109102	101115710	TSSK4	Novel_lncRNA	20567267	20572914	-	101118360	NRL	20664129	20671886	+	91215	upstream
NC_019464.2	TCONS_00109102	101115710	TSSK4	Novel_lncRNA	20567267	20572914	-	101117933	DCAF11	20632640	20640147	-	59726	downstream
NC_019464.2	TCONS_00109102	101115710	TSSK4	Novel_lncRNA	20567267	20572914	-	101120413	FITM1	20628386	20630457	-	55472	downstream
NC_019464.2	TCONS_00109102	101115710	TSSK4	Novel_lncRNA	20567267	20572914	-	101113240	LTB4R	20465084	20470831	-	96435	upstream
NC_019464.2	TCONS_00109102	101115710	TSSK4	Novel_lncRNA	20567267	20572914	-	101115710	TSSK4	20563549	20572578	-	(5312)	sense
NC_019464.2	TCONS_00109102	101115710	TSSK4	Novel_lncRNA	20567267	20572914	-	101119907	TM9SF1	20559012	20578515	+	(5648)	antisense
NC_019464.2	TCONS_00109102	101115710	TSSK4	Novel_lncRNA	20567267	20572914	-	101115461	MDP1	20556625	20558870	+	8396	downstream
NC_019464.2	TCONS_00109102	101115710	TSSK4	Novel_lncRNA	20567267	20572914	-	101114274	TGM1	20515404	20529640	+	37626	downstream
NC_019464.2	TCONS_00109102	101115710	TSSK4	Novel_lncRNA	20567267	20572914	-	101120669	PCK2	20647375	20655689	-	74461	downstream
NC_019464.2	TCONS_00109102	101115710	TSSK4	Novel_lncRNA	20567267	20572914	-	101119644	NOP9	20476931	20482569	-	84697	upstream
NC_019464.2	TCONS_00109102	101115710	TSSK4	Novel_lncRNA	20567267	20572914	-	101113760	DHRS1	20482770	20491252	+	76014	downstream
NC_019464.2	TCONS_00109102	101115710	TSSK4	Novel_lncRNA	20567267	20572914	-	100135691	PSME2	20614798	20618640	+	41884	upstream
NC_019464.2	TCONS_00109102	101115710	TSSK4	Novel_lncRNA	20567267	20572914	-	101116911	RNF31	20603270	20614649	-	30356	downstream
NC_019464.2	TCONS_00105839	443095	FGF7	Novel_lncRNA	57742268	57742513	+	101109098	FAM227B	57652045	57867901	+	(246)	sense
NC_019464.2	TCONS_00105839	443095	FGF7	Novel_lncRNA	57742268	57742513	+	101108491	DTWD1	57618104	57652122	-	90172	upstream
NC_019464.2	TCONS_00105839	443095	FGF7	Novel_lncRNA	57742268	57742513	+	443095	FGF7	57740593	57804130	-	(246)	antisense
NC_019464.2	TCONS_00108518	443063	HOMER1	Novel_lncRNA	10209764	10244781	-	101108836	JMY	10051379	10127813	+	81950	downstream
NC_019464.2	TCONS_00108518	443063	HOMER1	Novel_lncRNA	10209764	10244781	-	443063	HOMER1	10147307	10290337	-	(35018)	sense
NC_019464.2	TCONS_00108518	443063	HOMER1	Novel_lncRNA	10209764	10244781	-	101105064	PNP	6	23792533	-	(35018)	sense
NC_019480.2	XR_001023874.1	105604385	LOC105604385	Annotated_lncRNA	3898476	3901257	+	101111509	FAM69C	3988593	3996600	+	87336	upstream
NC_019480.2	XR_001023874.1	105604385	LOC105604385	Annotated_lncRNA	3898476	3901257	+	101110722	ZNF407	3512464	3898417	-	58	upstream
NC_019480.2	XR_001023874.1	105604385	LOC105604385	Annotated_lncRNA	3898476	3901257	+	101110987	CNDP1	3908374	3928274	-	7117	downstream
NC_019480.2	XR_001023874.1	105604385	LOC105604385	Annotated_lncRNA	3898476	3901257	+	101111244	CNDP2	3940525	3950457	-	39268	downstream
NC_019460.2	TCONS_00062763	101115268	SLC5A7	Novel_lncRNA	61446688	61455554	-	101115268	SLC5A7	61455353	61477171	+	(201)	antisense
NC_019464.2	TCONS_00105832	101109098	FAM227B	Novel_lncRNA	57633721	57652613	+	101109098	FAM227B	57652045	57867901	+	(568)	sense
NC_019464.2	TCONS_00105832	101109098	FAM227B	Novel_lncRNA	57633721	57652613	+	101108491	DTWD1	57618104	57652122	-	(18375)	antisense
NC_019464.2	TCONS_00105832	101109098	FAM227B	Novel_lncRNA	57633721	57652613	+	443095	FGF7	57740593	57804130	-	87980	downstream
NC_019458.2	TCONS_00024797	101107246	AGPAT3	Novel_lncRNA	261850048	261864890	-	101123526	RRP1	261768996	261783706	+	66341	downstream
NC_019458.2	TCONS_00024797	101107246	AGPAT3	Novel_lncRNA	261850048	261864890	-	101101951	LOC101101951	261864724	261892303	+	(166)	antisense
NC_019458.2	TCONS_00024797	101107246	AGPAT3	Novel_lncRNA	261850048	261864890	-	101107246	AGPAT3	261850051	261939216	+	(14839)	antisense
NC_019462.2	TCONS_00092793	XLOC_059229	XLOC_059229	Novel_lncRNA	66717438	66725363	-	101113932	CLINT1	66624784	66652556	-	64881	upstream
NC_019468.2	TCONS_00143270	101109194	WDR45B	Novel_lncRNA	49326045	49326838	-	101108144	TBCD	49103732	49247199	-	78845	upstream
NC_019468.2	TCONS_00143270	101109194	WDR45B	Novel_lncRNA	49326045	49326838	-	101108403	FN3K	49248214	49256949	-	69095	upstream
NC_019468.2	TCONS_00143270	101109194	WDR45B	Novel_lncRNA	49326045	49326838	-	101108669	FN3KRP	49264869	49272499	-	53545	upstream
NC_019468.2	TCONS_00143270	101109194	WDR45B	Novel_lncRNA	49326045	49326838	-	101104257	RAB40B	49288467	49318237	+	7807	downstream
NC_019468.2	TCONS_00143270	101109194	WDR45B	Novel_lncRNA	49326045	49326838	-	101109194	WDR45B	49326061	49351472	+	(777)	antisense
NC_019468.2	TCONS_00143270	101109194	WDR45B	Novel_lncRNA	49326045	49326838	-	105612388	FOXK2	49359764	49411095	-	32926	downstream
NC_019484.2	XR_001025267.2	105605573	LOC105605573	Annotated_lncRNA	94402708	94418217	-	105605575	CT55	94495595	94508298	+	77378	upstream
NC_019481.2	XR_001436635.1	105604720	LOC105604720	Annotated_lncRNA	24658075	24658978	+	101119955	C24H16orf82	24667516	24669756	+	8538	upstream
NC_019464.2	XR_001434976.1	105609327	LOC105609327	Annotated_lncRNA	98896795	98902434	-	101115465	TTC7B	98950732	99124206	-	48298	downstream
NC_019464.2	XR_001434976.1	105609327	LOC105609327	Annotated_lncRNA	98896795	98902434	-	101115216	CALM1	98816577	98821719	+	75075	downstream
NC_019477.2	XR_001436349.1	106991798	LOC106991798	Annotated_lncRNA	19709986	19714641	-	101120281	RCAN2	19424827	19701614	-	8371	upstream
NC_019477.2	XR_001436349.1	106991798	LOC106991798	Annotated_lncRNA	19709986	19714641	-	101120701	LOC101120701	19763183	19849913	-	48542	downstream
NC_019466.2	XR_001042471.1	105612928	LOC105612928	Annotated_lncRNA	13063321	13079096	+	101111293	LOC101111293	13136273	13140450	-	57177	downstream
NC_019466.2	XR_001042471.1	105612928	LOC105612928	Annotated_lncRNA	13063321	13079096	+	101105510	LOC101105510	13133726	13168164	-	54630	downstream
NC_019466.2	XR_001042471.1	105612928	LOC105612928	Annotated_lncRNA	13063321	13079096	+	101102377	LOC101102377	453	14378514	+	(15776)	sense
NC_019466.2	XR_001042471.1	105612928	LOC105612928	Annotated_lncRNA	13063321	13079096	+	101110683	PTP4A1	12961427	12969075	-	94321	upstream
NC_019466.2	XR_001042471.1	105612928	LOC105612928	Annotated_lncRNA	13063321	13079096	+	101105008	LOC101105008	12987977	12990718	-	72602	upstream
NC_019469.2	XR_001043868.2	105610013	LOC105610013	Annotated_lncRNA	18714986	18742575	-	101114341	SYT2	2611	78154794	+	(27590)	antisense
NC_019469.2	XR_001043868.2	105610013	LOC105610013	Annotated_lncRNA	18714986	18742575	-	443507	SLC2A5	447	42465480	+	(27590)	antisense
NC_019469.2	XR_001043868.2	105610013	LOC105610013	Annotated_lncRNA	18714986	18742575	-	101102323	ESRRG	17960647	18656443	-	58542	upstream
NC_019476.2	XR_001436169.1	105603394	LOC105603394	Annotated_lncRNA	14768747	14809274	+	101119338	ZBTB47	14737104	14746500	+	22246	downstream
NC_019476.2	XR_001436169.1	105603394	LOC105603394	Annotated_lncRNA	14768747	14809274	+	101117452	HHATL	14760087	14770446	-	(1694)	antisense
NC_019476.2	XR_001436169.1	105603394	LOC105603394	Annotated_lncRNA	14768747	14809274	+	101104642	DNAJB8	5	59159642	+	(40528)	sense
NC_019476.2	XR_001436169.1	105603394	LOC105603394	Annotated_lncRNA	14768747	14809274	+	101119589	KLHL40	14753126	14759850	+	8896	downstream
NC_019476.2	XR_001436169.1	105603394	LOC105603394	Annotated_lncRNA	14768747	14809274	+	101116940	SEC22C	14648463	14672892	-	95854	upstream
NC_019476.2	XR_001436169.1	105603394	LOC105603394	Annotated_lncRNA	14768747	14809274	+	101117705	CCDC13	14770852	14807680	-	(36828)	antisense
NC_019476.2	XR_001436169.1	105603394	LOC105603394	Annotated_lncRNA	14768747	14809274	+	100270718	SS18L2	14676901	14680920	+	87826	downstream
NC_019476.2	XR_001436169.1	105603394	LOC105603394	Annotated_lncRNA	14768747	14809274	+	101117198	NKTR	14686150	14728379	+	40367	downstream
NC_019476.2	XR_001436169.1	105603394	LOC105603394	Annotated_lncRNA	14768747	14809274	+	106990281	LOC106990281	14875415	14876800	+	66141	upstream
NC_019476.2	XR_001436169.1	105603394	LOC105603394	Annotated_lncRNA	14768747	14809274	+	101117970	HIGD1A	14817750	14824340	-	8476	downstream
NC_019476.2	XR_001436169.1	105603394	LOC105603394	Annotated_lncRNA	14768747	14809274	+	105610993	LOC105610993	14824395	14872532	+	15121	upstream
NC_019476.2	XR_001436169.1	105603394	LOC105603394	Annotated_lncRNA	14768747	14809274	+	101119853	LOC101119853	14878961	14883917	-	69687	downstream
NC_019476.2	XR_001436169.1	105603394	LOC105603394	Annotated_lncRNA	14768747	14809274	+	105610992	ZNF662	14890012	14899378	+	80738	upstream
NW_014644089.1	XR_001025571.2	105606111	LOC105606111	Annotated_lncRNA	22224	32179	+	443162	LOC443162	4045	11817	+	10406	downstream
NC_019460.2	XR_001434336.1	106991070	LOC106991070	Annotated_lncRNA	108078156	108078988	-	100310794	TRHDE	108079459	108532233	+	471	upstream
NC_019458.2	TCONS_00004306	XLOC_002668	XLOC_002668	Novel_lncRNA	86189132	86195390	+	101108705	LOC101108705	86081228	86106653	+	82478	downstream
NC_019458.2	TCONS_00004306	XLOC_002668	XLOC_002668	Novel_lncRNA	86189132	86195390	+	100037663	GSTM3	86117731	86121083	-	68048	upstream
NC_019458.2	TCONS_00004306	XLOC_002668	XLOC_002668	Novel_lncRNA	86189132	86195390	+	101104200	CSF1	86263154	86283984	+	67764	upstream
NC_019458.2	TCONS_00004306	XLOC_002668	XLOC_002668	Novel_lncRNA	86189132	86195390	+	101109134	EPS8L3	86123571	86138636	-	50495	upstream
NC_019458.2	TCONS_00004305	XLOC_002668	XLOC_002668	Novel_lncRNA	86189128	86191920	+	101108705	LOC101108705	86081228	86106653	+	82474	downstream
NC_019458.2	TCONS_00004305	XLOC_002668	XLOC_002668	Novel_lncRNA	86189128	86191920	+	100037663	GSTM3	86117731	86121083	-	68044	upstream
NC_019458.2	TCONS_00004305	XLOC_002668	XLOC_002668	Novel_lncRNA	86189128	86191920	+	101104200	CSF1	86263154	86283984	+	71234	upstream
NC_019458.2	TCONS_00004305	XLOC_002668	XLOC_002668	Novel_lncRNA	86189128	86191920	+	101109134	EPS8L3	86123571	86138636	-	50491	upstream
NC_019478.2	XR_001023484.2	105604068	LOC105604068	Annotated_lncRNA	35044613	35053749	+	101107006	PTDSS2	4582	49494411	-	(9137)	antisense
NC_019458.2	TCONS_00004303	XLOC_002668	XLOC_002668	Novel_lncRNA	86189115	86229705	+	101108705	LOC101108705	86081228	86106653	+	82461	downstream
NC_019458.2	TCONS_00004303	XLOC_002668	XLOC_002668	Novel_lncRNA	86189115	86229705	+	100037663	GSTM3	86117731	86121083	-	68031	upstream
NC_019458.2	TCONS_00004303	XLOC_002668	XLOC_002668	Novel_lncRNA	86189115	86229705	+	101104200	CSF1	86263154	86283984	+	33449	upstream
NC_019458.2	TCONS_00004303	XLOC_002668	XLOC_002668	Novel_lncRNA	86189115	86229705	+	101109134	EPS8L3	86123571	86138636	-	50478	upstream
NC_019458.2	TCONS_00004303	XLOC_002668	XLOC_002668	Novel_lncRNA	86189115	86229705	+	101109660	AHCYL1	86327646	86368809	+	97941	upstream
NC_019458.2	TCONS_00004302	XLOC_002668	XLOC_002668	Novel_lncRNA	86189115	86199921	+	101108705	LOC101108705	86081228	86106653	+	82461	downstream
NC_019458.2	TCONS_00004302	XLOC_002668	XLOC_002668	Novel_lncRNA	86189115	86199921	+	100037663	GSTM3	86117731	86121083	-	68031	upstream
NC_019458.2	TCONS_00004302	XLOC_002668	XLOC_002668	Novel_lncRNA	86189115	86199921	+	101104200	CSF1	86263154	86283984	+	63233	upstream
NC_019458.2	TCONS_00004302	XLOC_002668	XLOC_002668	Novel_lncRNA	86189115	86199921	+	101109134	EPS8L3	86123571	86138636	-	50478	upstream
NC_019470.2	XR_001435537.1	105611332	LOC105611332	Annotated_lncRNA	61710431	61712449	+	101107375	BPIFB4	61592474	61618424	+	92006	downstream
NC_019470.2	XR_001435537.1	105611332	LOC105611332	Annotated_lncRNA	61710431	61712449	+	101114720	LOC101114720	61727276	61774908	+	14827	upstream
NC_019477.2	TCONS_00207014	XLOC_131563	XLOC_131563	Novel_lncRNA	25548633	25585739	+	101120871	LOC101120871	25654933	25660583	+	69194	upstream
NC_019477.2	TCONS_00207014	XLOC_131563	XLOC_131563	Novel_lncRNA	25548633	25585739	+	101108962	DQA	25589670	25595948	-	3931	downstream
NC_019477.2	TCONS_00207014	XLOC_131563	XLOC_131563	Novel_lncRNA	25548633	25585739	+	101109492	LOC101109492	25492305	25497736	+	50896	downstream
NC_019477.2	TCONS_00207014	XLOC_131563	XLOC_131563	Novel_lncRNA	25548633	25585739	+	105603928	DQB	25457636	25462339	-	86293	upstream
NC_019477.2	TCONS_00207014	XLOC_131563	XLOC_131563	Novel_lncRNA	25548633	25585739	+	101120364	OVAR-DRB3	25523959	25538387	+	10245	downstream
NC_019477.2	TCONS_00207015	XLOC_131563	XLOC_131563	Novel_lncRNA	25552156	25585739	+	101120871	LOC101120871	25654933	25660583	+	69194	upstream
NC_019477.2	TCONS_00207015	XLOC_131563	XLOC_131563	Novel_lncRNA	25552156	25585739	+	101108962	DQA	25589670	25595948	-	3931	downstream
NC_019477.2	TCONS_00207015	XLOC_131563	XLOC_131563	Novel_lncRNA	25552156	25585739	+	101109492	LOC101109492	25492305	25497736	+	54419	downstream
NC_019477.2	TCONS_00207015	XLOC_131563	XLOC_131563	Novel_lncRNA	25552156	25585739	+	105603928	DQB	25457636	25462339	-	89816	upstream
NC_019477.2	TCONS_00207015	XLOC_131563	XLOC_131563	Novel_lncRNA	25552156	25585739	+	101120364	OVAR-DRB3	25523959	25538387	+	13768	downstream
NC_019477.2	TCONS_00207016	XLOC_131563	XLOC_131563	Novel_lncRNA	25552156	25585739	+	101120871	LOC101120871	25654933	25660583	+	69194	upstream
NC_019477.2	TCONS_00207016	XLOC_131563	XLOC_131563	Novel_lncRNA	25552156	25585739	+	101108962	DQA	25589670	25595948	-	3931	downstream
NC_019477.2	TCONS_00207016	XLOC_131563	XLOC_131563	Novel_lncRNA	25552156	25585739	+	101109492	LOC101109492	25492305	25497736	+	54419	downstream
NC_019477.2	TCONS_00207016	XLOC_131563	XLOC_131563	Novel_lncRNA	25552156	25585739	+	105603928	DQB	25457636	25462339	-	89816	upstream
NC_019477.2	TCONS_00207016	XLOC_131563	XLOC_131563	Novel_lncRNA	25552156	25585739	+	101120364	OVAR-DRB3	25523959	25538387	+	13768	downstream
NC_019460.2	XR_001039312.2	105609280	LOC105609280	Annotated_lncRNA	166477771	166586516	+	105614778	LOC105614778	166602799	166607994	+	16283	upstream
NC_019477.2	TCONS_00207013	XLOC_131563	XLOC_131563	Novel_lncRNA	25548633	25585739	+	101120871	LOC101120871	25654933	25660583	+	69194	upstream
NC_019477.2	TCONS_00207013	XLOC_131563	XLOC_131563	Novel_lncRNA	25548633	25585739	+	101108962	DQA	25589670	25595948	-	3931	downstream
NC_019477.2	TCONS_00207013	XLOC_131563	XLOC_131563	Novel_lncRNA	25548633	25585739	+	101109492	LOC101109492	25492305	25497736	+	50896	downstream
NC_019477.2	TCONS_00207013	XLOC_131563	XLOC_131563	Novel_lncRNA	25548633	25585739	+	105603928	DQB	25457636	25462339	-	86293	upstream
NC_019477.2	TCONS_00207013	XLOC_131563	XLOC_131563	Novel_lncRNA	25548633	25585739	+	101120364	OVAR-DRB3	25523959	25538387	+	10245	downstream
NC_019474.2	TCONS_00191210	XLOC_122079	XLOC_122079	Novel_lncRNA	54074909	54076386	-	101106035	TCTN1	54030732	54061675	+	13233	downstream
NC_019474.2	TCONS_00191210	XLOC_122079	XLOC_122079	Novel_lncRNA	54074909	54076386	-	101105779	PPTC7	53960480	54002644	-	72264	upstream
NC_019474.2	TCONS_00191210	XLOC_122079	XLOC_122079	Novel_lncRNA	54074909	54076386	-	101104785	HVCN1	54061716	54074170	-	738	upstream
NC_019474.2	TCONS_00191210	XLOC_122079	XLOC_122079	Novel_lncRNA	54074909	54076386	-	101106284	PPP1CC	54120619	54127515	-	44233	downstream
NC_019462.2	TCONS_00081631	101106004	NR2C2AP	Novel_lncRNA	3799098	3805557	+	101106004	NR2C2AP	3799097	3801344	+	(2247)	sense
NC_019462.2	TCONS_00081631	101106004	NR2C2AP	Novel_lncRNA	3799098	3805557	+	101105568	RFXANK	3800851	3806068	-	(4706)	antisense
NC_019462.2	TCONS_00081631	101106004	NR2C2AP	Novel_lncRNA	3799098	3805557	+	101105072	SUGP1	3701500	3734458	+	64639	downstream
NC_019462.2	TCONS_00081631	101106004	NR2C2AP	Novel_lncRNA	3799098	3805557	+	101105570	HAPLN4	3747432	3754424	+	44673	downstream
NC_019462.2	TCONS_00081631	101106004	NR2C2AP	Novel_lncRNA	3799098	3805557	+	101105326	TM6SF2	3737275	3744001	+	55096	downstream
NC_019462.2	TCONS_00081631	101106004	NR2C2AP	Novel_lncRNA	3799098	3805557	+	101105820	NCAN	3758406	3792851	-	6246	upstream
NC_019462.2	TCONS_00081631	101106004	NR2C2AP	Novel_lncRNA	3799098	3805557	+	101106075	MEF2B	3823182	3839558	+	17625	upstream
NC_019462.2	TCONS_00081631	101106004	NR2C2AP	Novel_lncRNA	3799098	3805557	+	101106587	SLC25A42	3861162	3894740	-	55605	downstream
NC_019462.2	TCONS_00081631	101106004	NR2C2AP	Novel_lncRNA	3799098	3805557	+	101106325	TMEM161A	3847179	3860611	+	41622	upstream
NC_019462.2	TCONS_00081631	101106004	NR2C2AP	Novel_lncRNA	3799098	3805557	+	101105329	MAU2	3667690	3701276	-	97821	upstream
NC_019462.2	TCONS_00081631	101106004	NR2C2AP	Novel_lncRNA	3799098	3805557	+	101106256	BORCS8	3806698	3836143	+	1141	upstream
NC_019483.2	TCONS_00243103	XLOC_154434	XLOC_154434	Novel_lncRNA	38488659	38490260	-	101121911	OXSM	38481714	38485180	-	3478	upstream
NC_019483.2	TCONS_00243103	XLOC_154434	XLOC_154434	Novel_lncRNA	38488659	38490260	-	101122164	NGLY1	38495664	38556376	+	5404	upstream
NC_019459.2	TCONS_00047076	XLOC_030033	XLOC_030033	Novel_lncRNA	247971263	247981128	-	105610921	LOC105610921	248079384	248095398	-	98256	downstream
NC_019459.2	TCONS_00047076	XLOC_030033	XLOC_030033	Novel_lncRNA	247971263	247981128	-	101107679	PADI6	248034195	248054440	-	53067	downstream
NC_019459.2	TCONS_00047076	XLOC_030033	XLOC_030033	Novel_lncRNA	247971263	247981128	-	XLOC_030046	XLOC_030046	248060283	248066686	-	79155	downstream
NC_019459.2	TCONS_00047076	XLOC_030033	XLOC_030033	Novel_lncRNA	247971263	247981128	-	101107424	RCC2	248016059	248032987	+	34931	upstream
NC_019459.2	TCONS_00047076	XLOC_030033	XLOC_030033	Novel_lncRNA	247971263	247981128	-	101107175	ARHGEF10L	247783069	247924516	-	46746	upstream
NC_019471.2	TCONS_00163531	101122459	CSNK2A2	Novel_lncRNA	25361599	25380146	+	101121962	USB1	25263925	25281756	+	79842	downstream
NC_019471.2	TCONS_00163531	101122459	CSNK2A2	Novel_lncRNA	25361599	25380146	+	101104849	PRSS54	25469369	25484728	-	89223	downstream
NC_019471.2	TCONS_00163531	101122459	CSNK2A2	Novel_lncRNA	25361599	25380146	+	101122459	CSNK2A2	25371880	25403081	-	(8266)	antisense
NC_019471.2	TCONS_00163531	101122459	CSNK2A2	Novel_lncRNA	25361599	25380146	+	101104419	CCDC113	25439117	25470412	+	58971	upstream
NC_019471.2	TCONS_00163531	101122459	CSNK2A2	Novel_lncRNA	25361599	25380146	+	101122213	MMP15	25292751	25312507	+	49091	downstream
NC_019471.2	TCONS_00163531	101122459	CSNK2A2	Novel_lncRNA	25361599	25380146	+	101103914	ZNF319	25259396	25263697	-	97901	upstream
NC_019471.2	TCONS_00163531	101122459	CSNK2A2	Novel_lncRNA	25361599	25380146	+	101104170	CFAP20	25348052	25361270	-	328	upstream
NC_019481.2	XR_001024314.2	105604742	LOC105604742	Annotated_lncRNA	27717616	27719634	-	101108541	VKORC1L1	27813911	27869578	+	94277	upstream
NC_019481.2	XR_001024314.2	105604742	LOC105604742	Annotated_lncRNA	27717616	27719634	-	101109323	PHKG1	27721769	27733071	-	2135	downstream
NC_019481.2	XR_001024314.2	105604742	LOC105604742	Annotated_lncRNA	27717616	27719634	-	101109761	NUPR2	27744196	27745094	-	24562	downstream
NC_019481.2	XR_001024314.2	105604742	LOC105604742	Annotated_lncRNA	27717616	27719634	-	101109064	SUMF2	27710880	27722110	+	(2019)	antisense
NC_019481.2	XR_001024314.2	105604742	LOC105604742	Annotated_lncRNA	27717616	27719634	-	101108017	CHCHD2	27733210	27736028	-	13576	downstream
NC_019481.2	XR_001024314.2	105604742	LOC105604742	Annotated_lncRNA	27717616	27719634	-	101108445	CCT6A	27699536	27709240	+	8375	downstream
NC_019481.2	XR_001024314.2	105604742	LOC105604742	Annotated_lncRNA	27717616	27719634	-	100145875	PSPH	27667949	27690753	-	26862	upstream
NC_019481.2	XR_001024314.2	105604742	LOC105604742	Annotated_lncRNA	27717616	27719634	-	101107495	LOC101107495	27589763	27627764	+	89851	downstream
NC_019481.2	XR_001024314.2	105604742	LOC105604742	Annotated_lncRNA	27717616	27719634	-	101107759	GBAS	27632158	27659593	+	58022	downstream
NC_019472.2	TCONS_00176297	XLOC_111991	XLOC_111991	Novel_lncRNA	75864788	75867345	+	101121292	PTPRJ	75922345	75988363	+	55000	upstream
NC_019472.2	TCONS_00176297	XLOC_111991	XLOC_111991	Novel_lncRNA	75864788	75867345	+	101105526	LOC101105526	18191	76517453	+	(2558)	sense
NC_019473.2	XR_001435897.1	105602631	LOC105602631	Annotated_lncRNA	63266000	63301541	-	101122889	LOC101122889	63382474	63383365	+	80933	upstream
NC_019466.2	XR_001042445.2	105615962	LOC105615962	Annotated_lncRNA	341039	347628	+	101102377	LOC101102377	453	14378514	+	(6590)	sense
NC_019466.2	XR_001042445.2	105615962	LOC105615962	Annotated_lncRNA	341039	347628	+	105616107	LOC105616107	360398	361706	-	12770	downstream
NC_019466.2	XR_001042445.2	105615962	LOC105615962	Annotated_lncRNA	341039	347628	+	105616106	LOC105616106	304091	315604	-	25434	upstream
NC_019461.2	TCONS_00076606	XLOC_049009	XLOC_049009	Novel_lncRNA	118013969	118015689	+	101107859	DNAJB6	117987764	118011011	+	2957	downstream
NC_019461.2	TCONS_00076606	XLOC_049009	XLOC_049009	Novel_lncRNA	118013969	118015689	+	101107439	UBE3C	117827461	117937335	+	76633	downstream
NC_019461.2	TCONS_00076606	XLOC_049009	XLOC_049009	Novel_lncRNA	118013969	118015689	+	XLOC_052018	XLOC_052018	118062259	118115064	-	46570	downstream
NC_019473.2	TCONS_00182569	XLOC_116298	XLOC_116298	Novel_lncRNA	58540813	58547612	+	XLOC_118122	XLOC_118122	58547976	58639451	-	364	downstream
NC_019473.2	TCONS_00182569	XLOC_116298	XLOC_116298	Novel_lncRNA	58540813	58547612	+	XLOC_118120	XLOC_118120	58530167	58547614	-	(6800)	antisense
NC_019473.2	TCONS_00182569	XLOC_116298	XLOC_116298	Novel_lncRNA	58540813	58547612	+	101103673	FAM105A	58452305	58499201	-	41611	upstream
NC_019462.2	TCONS_00093772	XLOC_059933	XLOC_059933	Novel_lncRNA	105526740	105527292	-	101116312	PJA2	105554473	105647826	-	27181	downstream
NC_019484.2	XR_001436898.1	105605590	LOC105605590	Annotated_lncRNA	99167069	100139042	+	101114335	MCTS1	99140568	99150287	+	16781	downstream
NC_019484.2	XR_001436898.1	105605590	LOC105605590	Annotated_lncRNA	99167069	100139042	+	101114753	C1GALT1C1	99163174	99167056	-	12	upstream
NC_019484.2	XR_001436898.1	105605590	LOC105605590	Annotated_lncRNA	99167069	100139042	+	101113913	CUL4B	99073832	99120589	-	46480	upstream
NC_019484.2	XR_001436898.1	105605590	LOC105605590	Annotated_lncRNA	99167069	100139042	+	101122335	LOC101122335	99470776	99474170	-	(3394)	antisense
NC_019484.2	XR_001436898.1	105605590	LOC105605590	Annotated_lncRNA	99167069	100139042	+	101115187	LOC101115187	99272707	99274696	+	(1989)	sense
NC_019461.2	XR_001039937.2	105615044	LOC105615044	Annotated_lncRNA	66657594	66659477	+	101103716	CHN2	66565094	66906858	-	(1884)	antisense
NC_019458.2	XR_001035539.2	105608331	LOC105608331	Annotated_lncRNA	33673390	33747010	-	101104022	FGGY	33747072	34270060	+	62	upstream
NC_019477.2	XR_001436343.1	105603809	LOC105603809	Annotated_lncRNA	30163627	30167311	+	101105785	LOC101105785	30187503	30187977	-	20192	downstream
NC_019477.2	XR_001436343.1	105603809	LOC105603809	Annotated_lncRNA	30163627	30167311	+	101106041	LOC101106041	30188209	30188720	+	20898	upstream
NC_019477.2	XR_001436343.1	105603809	LOC105603809	Annotated_lncRNA	30163627	30167311	+	101121211	ZNF391	30064393	30074044	-	89582	upstream
NC_019477.2	XR_001436343.1	105603809	LOC105603809	Annotated_lncRNA	30163627	30167311	+	101105537	PRSS16	30144527	30151402	-	12224	upstream
NC_019477.2	XR_001436343.1	105603809	LOC105603809	Annotated_lncRNA	30163627	30167311	+	101105288	POM121L2	30099517	30103173	+	60453	downstream
NC_019477.2	XR_001436343.1	105603809	LOC105603809	Annotated_lncRNA	30163627	30167311	+	101102272	LOC101102272	30198027	30198513	+	30716	upstream
NC_019477.2	XR_001436343.1	105603809	LOC105603809	Annotated_lncRNA	30163627	30167311	+	101102019	LOC101102019	30188721	30189307	-	21410	downstream
NC_019477.2	XR_001436343.1	105603809	LOC105603809	Annotated_lncRNA	30163627	30167311	+	101106292	LOC101106292	30197318	30197782	-	30007	downstream
NC_019470.2	TCONS_00160843	XLOC_102821	XLOC_102821	Novel_lncRNA	66258736	66262798	-	780469	CTNNBL1	66071197	66234209	+	24526	downstream
NC_019470.2	TCONS_00160843	XLOC_102821	XLOC_102821	Novel_lncRNA	66258736	66262798	-	101122879	VSTM2L	66267967	66306464	+	5169	upstream
NC_019470.2	TCONS_00160843	XLOC_102821	XLOC_102821	Novel_lncRNA	66258736	66262798	-	105616740	LOC105616740	66277430	66292640	+	14632	upstream
NC_019470.2	TCONS_00160843	XLOC_102821	XLOC_102821	Novel_lncRNA	66258736	66262798	-	101103830	TTI1	66339363	66378256	-	76565	downstream
NC_019464.2	TCONS_00102688	101123303	CCDC112	Novel_lncRNA	3886050	3895938	+	101123045	PGGT1B	3801802	3860851	-	25198	upstream
NC_019464.2	TCONS_00102688	101123303	CCDC112	Novel_lncRNA	3886050	3895938	+	101123303	CCDC112	3862728	3889022	-	(2973)	antisense
NC_019464.2	TCONS_00102688	101123303	CCDC112	Novel_lncRNA	3886050	3895938	+	101105064	PNP	6	23792533	-	(9889)	antisense
NC_019467.2	XR_001043211.2	105616228	LOC105616228	Annotated_lncRNA	75973068	75990471	+	101111978	CLYBL	75781228	75926021	+	47046	downstream
NC_019467.2	XR_001043211.2	105616228	LOC105616228	Annotated_lncRNA	75973068	75990471	+	101112492	ZIC2	76002482	76006103	+	12011	upstream
NC_019467.2	XR_001043211.2	105616228	LOC105616228	Annotated_lncRNA	75973068	75990471	+	101112991	PCCA	76072826	76453455	+	82355	upstream
NC_019467.2	XR_001043211.2	105616228	LOC105616228	Annotated_lncRNA	75973068	75990471	+	101112236	ZIC5	75985303	75992194	-	(5168)	antisense
NC_019476.2	XR_001436260.1	106991776	LOC106991776	Annotated_lncRNA	45815574	45826128	-	101104642	DNAJB8	5	59159642	+	(10555)	antisense
NC_019468.2	XR_001435275.1	105616308	LOC105616308	Annotated_lncRNA	19086027	19093011	-	101102823	LYRM9	19059939	19075187	-	10841	upstream
NC_019468.2	XR_001435275.1	105616308	LOC105616308	Annotated_lncRNA	19086027	19093011	-	443078	NOS2	18950367	18993537	-	92489	upstream
NC_019459.2	TCONS_00047111	XLOC_030059	XLOC_030059	Novel_lncRNA	248353285	248353667	-	101110395	MFAP2	248414224	248419898	+	60557	upstream
NC_019459.2	TCONS_00047111	XLOC_030059	XLOC_030059	Novel_lncRNA	248353285	248353667	-	101109254	CROCC	248421055	248469424	-	67388	downstream
NC_019459.2	TCONS_00047111	XLOC_030059	XLOC_030059	Novel_lncRNA	248353285	248353667	-	101108729	SDHB	248360514	248383788	+	6847	upstream
NC_019459.2	TCONS_00047111	XLOC_030059	XLOC_030059	Novel_lncRNA	248353285	248353667	-	101108464	PADI2	248285825	248352997	+	287	downstream
NC_019459.2	TCONS_00047111	XLOC_030059	XLOC_030059	Novel_lncRNA	248353285	248353667	-	101108996	ATP13A2	248392205	248410137	+	38538	upstream
NC_019461.2	TCONS_00074119	105606599	LOC105606599	Novel_lncRNA	68852657	68855149	+	101113753	EVX1	68758061	68763454	-	89202	upstream
NC_019461.2	TCONS_00074119	105606599	LOC105606599	Novel_lncRNA	68852657	68855149	+	101115275	HOXA1	68908833	68911538	+	53684	upstream
NC_019461.2	TCONS_00074119	105606599	LOC105606599	Novel_lncRNA	68852657	68855149	+	101105652	HOXA9	68836589	68843430	+	9226	downstream
NC_019461.2	TCONS_00074119	105606599	LOC105606599	Novel_lncRNA	68852657	68855149	+	101105239	HOXA10	68831087	68835506	+	17150	downstream
NC_019461.2	TCONS_00074119	105606599	LOC105606599	Novel_lncRNA	68852657	68855149	+	101115026	HOXA3	68852895	68898107	+	(2254)	sense
NC_019461.2	TCONS_00074119	105606599	LOC105606599	Novel_lncRNA	68852657	68855149	+	101114773	HOXA4	68875502	68877489	+	20353	upstream
NC_019461.2	TCONS_00074119	105606599	LOC105606599	Novel_lncRNA	68852657	68855149	+	101114518	HOXA5	68862411	68864252	+	7262	upstream
NC_019461.2	TCONS_00074119	105606599	LOC105606599	Novel_lncRNA	68852657	68855149	+	101106161	HOXA2	68901659	68904794	+	46510	upstream
NC_019461.2	TCONS_00074119	105606599	LOC105606599	Novel_lncRNA	68852657	68855149	+	105606599	LOC105606599	68845165	68861962	+	(2493)	sense
NC_019461.2	TCONS_00074119	105606599	LOC105606599	Novel_lncRNA	68852657	68855149	+	101114267	HOXA11	68817582	68824465	+	28191	downstream
NC_019461.2	TCONS_00074119	105606599	LOC105606599	Novel_lncRNA	68852657	68855149	+	101114012	HOXA13	68804943	68811251	+	41405	downstream
NC_019470.2	TCONS_00156763	101118547	SLC2A10	Novel_lncRNA	74821733	74825269	+	101118291	TP53RK	74801813	74805955	-	15777	upstream
NC_019470.2	TCONS_00156763	101118547	SLC2A10	Novel_lncRNA	74821733	74825269	+	101118547	SLC2A10	74809198	74825176	+	(3444)	sense
NC_019470.2	TCONS_00156763	101118547	SLC2A10	Novel_lncRNA	74821733	74825269	+	101118040	SLC13A3	74684777	74743900	-	79913	upstream
NC_019459.2	TCONS_00030621	101123192	NEUROD1	Novel_lncRNA	126992828	127008373	+	101123449	CERKL	127005712	127151558	+	(2661)	sense
NC_019459.2	TCONS_00030621	101123192	NEUROD1	Novel_lncRNA	126992828	127008373	+	101123192	NEUROD1	126992827	126996922	+	(4095)	sense
NC_019459.2	TCONS_00030620	101123192	NEUROD1	Novel_lncRNA	126992828	127008373	+	101123449	CERKL	127005712	127151558	+	(2661)	sense
NC_019459.2	TCONS_00030620	101123192	NEUROD1	Novel_lncRNA	126992828	127008373	+	101123192	NEUROD1	126992827	126996922	+	(4095)	sense
NC_019460.2	XR_001434471.1	106991095	LOC106991095	Annotated_lncRNA	223580603	223581978	-	101114949	TRABD	223516073	223518795	+	61807	downstream
NC_019460.2	XR_001434471.1	106991095	LOC106991095	Annotated_lncRNA	223580603	223581978	-	101115204	LOC101115204	223520765	223542490	+	38112	downstream
NC_019460.2	XR_001434471.1	106991095	LOC106991095	Annotated_lncRNA	223580603	223581978	-	101114437	MOV10L1	223433542	223498905	+	81697	downstream
NC_019460.2	XR_001434471.1	106991095	LOC106991095	Annotated_lncRNA	223580603	223581978	-	101114697	PANX2	223503333	223512062	+	68540	downstream
NC_019460.2	XR_001434471.1	106991095	LOC106991095	Annotated_lncRNA	223580603	223581978	-	101116223	LOC101116223	223581978	223583567	-	0	downstream
NC_019460.2	XR_001434471.1	106991095	LOC106991095	Annotated_lncRNA	223580603	223581978	-	101116473	PLXNB2	223589621	223607826	-	7643	downstream
NC_019460.2	XR_001434471.1	106991095	LOC106991095	Annotated_lncRNA	223580603	223581978	-	101116722	DENND6B	223614439	223636771	-	32461	downstream
NC_019460.2	XR_001434471.1	106991095	LOC106991095	Annotated_lncRNA	223580603	223581978	-	101115451	TUBGCP6	223542812	223565804	-	14798	upstream
NC_019460.2	XR_001434471.1	106991095	LOC106991095	Annotated_lncRNA	223580603	223581978	-	101115956	MAPK12	223573572	223578197	-	2405	upstream
NC_019460.2	XR_001434471.1	106991095	LOC106991095	Annotated_lncRNA	223580603	223581978	-	101116982	PPP6R2	223664294	223696335	+	82316	upstream
NC_019460.2	XR_001434471.1	106991095	LOC106991095	Annotated_lncRNA	223580603	223581978	-	101115701	HDAC10	223566481	223573438	-	7164	upstream
NC_019484.2	TCONS_00245360	XLOC_156064	XLOC_156064	Novel_lncRNA	53595151	53601592	+	101115856	SPACA5	53488786	53496355	+	98795	downstream
NC_019484.2	TCONS_00245360	XLOC_156064	XLOC_156064	Novel_lncRNA	53595151	53601592	+	101116124	LOC101116124	53636463	53637745	+	34871	upstream
NC_019484.2	TCONS_00245360	XLOC_156064	XLOC_156064	Novel_lncRNA	53595151	53601592	+	101115603	LOC101115603	53626581	53627956	-	24989	downstream
NC_019464.2	XR_001041752.2	105612097	LOC105612097	Annotated_lncRNA	62251072	62256479	-	100462743	DUOX2	62246523	62267035	+	(5408)	antisense
NC_019464.2	XR_001041752.2	105612097	LOC105612097	Annotated_lncRNA	62251072	62256479	-	101115280	SORD	62280441	62312193	-	23962	downstream
NC_019464.2	XR_001041752.2	105612097	LOC105612097	Annotated_lncRNA	62251072	62256479	-	101115034	DUOXA1	62231709	62242603	+	8468	downstream
NC_019464.2	XR_001041752.2	105612097	LOC105612097	Annotated_lncRNA	62251072	62256479	-	101111716	SHF	62175764	62195637	+	55434	downstream
NC_019464.2	XR_001041752.2	105612097	LOC105612097	Annotated_lncRNA	62251072	62256479	-	100379136	DUOXA2	62242752	62246458	-	4613	upstream
NC_019464.2	XR_001041752.2	105612097	LOC105612097	Annotated_lncRNA	62251072	62256479	-	101111972	DUOX1	62196572	62231030	-	20041	upstream
NC_019459.2	XR_001029784.2	105608427	LOC105608427	Annotated_lncRNA	94951398	94965887	+	101106238	EQTN	94934709	95015691	-	(14490)	antisense
NC_019459.2	XR_001029784.2	105608427	LOC105608427	Annotated_lncRNA	94951398	94965887	+	105608429	LOC105608429	94876786	94882287	-	69110	upstream
NC_019459.2	XR_001029784.2	105608427	LOC105608427	Annotated_lncRNA	94951398	94965887	+	101105985	LOC101105985	94885057	94889497	+	61900	downstream
NC_019459.2	XR_001029784.2	105608427	LOC105608427	Annotated_lncRNA	94951398	94965887	+	101111255	MOB3B	94950239	95185621	-	(14490)	antisense
NC_019459.2	XR_001029784.2	105608427	LOC105608427	Annotated_lncRNA	94951398	94965887	+	105611471	LOC105611471	94881331	94912581	-	38816	upstream
NC_019459.2	XR_001029784.2	105608427	LOC105608427	Annotated_lncRNA	94951398	94965887	+	497272	TEK	94772846	94876400	+	74997	downstream
NC_019477.2	XR_001436369.1	106991806	LOC106991806	Annotated_lncRNA	13784812	13787058	-	101106721	MOCS1	13788447	13847325	-	1389	downstream
NC_019477.2	XR_001436369.1	106991806	LOC106991806	Annotated_lncRNA	13784812	13787058	-	101103274	DAAM2	13676794	13811369	+	(2247)	antisense
NC_019462.2	TCONS_00093511	101102484	ERAP2	Novel_lncRNA	93517595	93556322	-	101102484	ERAP2	93556066	93600442	+	(256)	antisense
NC_019462.2	TCONS_00093511	101102484	ERAP2	Novel_lncRNA	93517595	93556322	-	101110506	ERAP1	93415812	93455202	-	62392	upstream
NC_019462.2	TCONS_00093511	101102484	ERAP2	Novel_lncRNA	93517595	93556322	-	101102729	LNPEP	93617160	93722977	+	60838	upstream
NC_019459.2	TCONS_00047071	XLOC_030028	XLOC_030028	Novel_lncRNA	247952366	247954656	-	101107679	PADI6	248034195	248054440	-	79539	downstream
NC_019459.2	TCONS_00047071	XLOC_030028	XLOC_030028	Novel_lncRNA	247952366	247954656	-	101107424	RCC2	248016059	248032987	+	61403	upstream
NC_019459.2	TCONS_00047071	XLOC_030028	XLOC_030028	Novel_lncRNA	247952366	247954656	-	101107175	ARHGEF10L	247783069	247924516	-	27849	upstream
NC_019481.2	TCONS_00232181	105604851	LOC105604851	Novel_lncRNA	2478154	2522475	-	101117811	THOC6	2418952	2422124	+	56029	downstream
NC_019481.2	TCONS_00232181	105604851	LOC105604851	Novel_lncRNA	2478154	2522475	-	101117554	TNFRSF12A	2415433	2417517	+	60636	downstream
NC_019481.2	TCONS_00232181	105604851	LOC105604851	Novel_lncRNA	2478154	2522475	-	101120797	LOC101120797	2576347	2582149	+	53872	upstream
NC_019481.2	TCONS_00232181	105604851	LOC105604851	Novel_lncRNA	2478154	2522475	-	106991906	LOC106991906	2450923	2453344	+	24809	downstream
NC_019481.2	TCONS_00232181	105604851	LOC105604851	Novel_lncRNA	2478154	2522475	-	105604851	LOC105604851	2517877	2521995	+	(4118)	antisense
NC_019481.2	TCONS_00232181	105604851	LOC105604851	Novel_lncRNA	2478154	2522475	-	101120293	LOC101120293	2458407	2461671	+	16482	downstream
NC_019481.2	TCONS_00232181	105604851	LOC105604851	Novel_lncRNA	2478154	2522475	-	101117294	CLDN6	2410909	2414336	-	63817	upstream
NC_019481.2	TCONS_00232181	105604851	LOC105604851	Novel_lncRNA	2478154	2522475	-	101119270	ZNF205	2554783	2563054	+	32308	upstream
NC_019481.2	TCONS_00232181	105604851	LOC105604851	Novel_lncRNA	2478154	2522475	-	105604623	LOC105604623	2508275	2510675	+	(2400)	antisense
NC_019481.2	TCONS_00232181	105604851	LOC105604851	Novel_lncRNA	2478154	2522475	-	101118749	ZSCAN10	2534595	2538669	-	12120	downstream
NC_019481.2	TCONS_00232181	105604851	LOC105604851	Novel_lncRNA	2478154	2522475	-	105604626	IL32	2528329	2532342	+	5854	upstream
NC_019481.2	TCONS_00232181	105604851	LOC105604851	Novel_lncRNA	2478154	2522475	-	101117039	CLDN9	2408991	2410760	+	67393	downstream
NC_019481.2	TCONS_00232181	105604851	LOC105604851	Novel_lncRNA	2478154	2522475	-	101118239	CCDC64B	2422158	2429780	-	48373	upstream
NC_019481.2	TCONS_00232181	105604851	LOC105604851	Novel_lncRNA	2478154	2522475	-	105614236	ZNF213	2569114	2573576	+	46639	upstream
NC_019481.2	TCONS_00232181	105604851	LOC105604851	Novel_lncRNA	2478154	2522475	-	101120043	HCFC1R1	2418000	2418895	-	59258	upstream
NC_019470.2	XR_001435536.1	105611332	LOC105611332	Annotated_lncRNA	61710431	61712446	+	101107375	BPIFB4	61592474	61618424	+	92006	downstream
NC_019470.2	XR_001435536.1	105611332	LOC105611332	Annotated_lncRNA	61710431	61712446	+	101114720	LOC101114720	61727276	61774908	+	14830	upstream
NW_014641811.1	TCONS_00257319	101113215	LOC101113215	Novel_lncRNA	8951	9493	+	101113215	LOC101113215	6	10209	-	(543)	antisense
NC_019463.2	TCONS_00102466	XLOC_065664	XLOC_065664	Novel_lncRNA	116681996	116685571	-	101107198	UVSSA	116627710	116649297	-	32698	upstream
NC_019463.2	TCONS_00102466	XLOC_065664	XLOC_065664	Novel_lncRNA	116681996	116685571	-	101108322	LOC101108322	116680116	116680524	-	1471	upstream
NC_019463.2	TCONS_00102466	XLOC_065664	XLOC_065664	Novel_lncRNA	116681996	116685571	-	105601929	LOC105601929	116689860	116692522	-	4289	downstream
NC_019463.2	TCONS_00102466	XLOC_065664	XLOC_065664	Novel_lncRNA	116681996	116685571	-	101108230	MFSD7	116729066	116750938	+	43495	upstream
NC_019463.2	TCONS_00102466	XLOC_065664	XLOC_065664	Novel_lncRNA	116681996	116685571	-	101107446	MAEA	116660611	116667998	-	13997	upstream
NC_019463.2	TCONS_00102466	XLOC_065664	XLOC_065664	Novel_lncRNA	116681996	116685571	-	101111455	ATP5I	116754560	116756243	+	68989	upstream
NC_019463.2	TCONS_00102466	XLOC_065664	XLOC_065664	Novel_lncRNA	116681996	116685571	-	101107965	PCGF3	116699851	116703699	-	14280	downstream
NC_019463.2	TCONS_00102466	XLOC_065664	XLOC_065664	Novel_lncRNA	116681996	116685571	-	101108490	PDE6B	116758386	116786025	-	72815	downstream
NC_019459.2	XR_001033840.2	105610097	LOC105610097	Annotated_lncRNA	232352572	232359225	-	101107846	NCL	232314510	232324409	-	28162	upstream
NC_019459.2	XR_001033840.2	105610097	LOC105610097	Annotated_lncRNA	232352572	232359225	-	101123018	C2H2orf57	232416905	232418355	+	57680	upstream
NC_019459.2	XR_001033840.2	105610097	LOC105610097	Annotated_lncRNA	232352572	232359225	-	101107579	B3GNT7	232264962	232272980	+	79591	downstream
NC_019459.2	XR_001033840.2	105610097	LOC105610097	Annotated_lncRNA	232352572	232359225	-	101122766	NMUR1	232372246	232381257	-	13021	downstream
NC_019480.2	TCONS_00227431	XLOC_144458	XLOC_144458	Novel_lncRNA	47799150	47799739	-	101114660	ZBTB7C	47827843	48138074	-	28104	downstream
NC_019480.2	TCONS_00227431	XLOC_144458	XLOC_144458	Novel_lncRNA	47799150	47799739	-	101114231	SMAD2	47625114	47717561	-	81588	upstream
NC_019461.2	TCONS_00081091	XLOC_051896	XLOC_051896	Novel_lncRNA	114166312	114171259	-	101115617	KMT2C	113952806	114138341	-	27970	upstream
NC_019461.2	TCONS_00081091	XLOC_051896	XLOC_051896	Novel_lncRNA	114166312	114171259	-	101115871	CCT8L2	114222438	114225664	+	51179	upstream
NC_019465.2	TCONS_00114484	101114364	PPIL6	Novel_lncRNA	27801010	27806667	+	101107873	SMPD2	27797949	27800502	-	507	upstream
NC_019465.2	TCONS_00114484	101114364	PPIL6	Novel_lncRNA	27801010	27806667	+	101113940	MICAL1	27786711	27797822	+	3318	downstream
NC_019465.2	TCONS_00114484	101114364	PPIL6	Novel_lncRNA	27801010	27806667	+	101114873	CD164	27848050	27859806	+	41383	upstream
NC_019465.2	TCONS_00114484	101114364	PPIL6	Novel_lncRNA	27801010	27806667	+	101107607	AK9	27635787	27758889	+	42120	downstream
NC_019465.2	TCONS_00114484	101114364	PPIL6	Novel_lncRNA	27801010	27806667	+	105609801	LOC105609801	27817566	27819927	+	10899	upstream
NC_019465.2	TCONS_00114484	101114364	PPIL6	Novel_lncRNA	27801010	27806667	+	101113501	ZBTB24	27766306	27777028	+	23981	downstream
NC_019465.2	TCONS_00114484	101114364	PPIL6	Novel_lncRNA	27801010	27806667	+	101108397	LOC101108397	27864002	28057872	-	57335	downstream
NC_019465.2	TCONS_00114484	101114364	PPIL6	Novel_lncRNA	27801010	27806667	+	101114364	PPIL6	27801009	27842050	+	(5658)	sense
NC_019459.2	XR_001433995.1	105607439	LOC105607439	Annotated_lncRNA	43496757	43585740	+	101119612	DOK2	43476038	43480739	+	16017	downstream
NC_019459.2	XR_001433995.1	105607439	LOC105607439	Annotated_lncRNA	43496757	43585740	+	101119366	XPO7	43377032	43416124	-	80633	upstream
NC_019459.2	XR_001433995.1	105607439	LOC105607439	Annotated_lncRNA	43496757	43585740	+	101119877	GFRA2	43602062	43699469	+	16322	upstream
NC_019478.2	TCONS_00216244	XLOC_137419	XLOC_137419	Novel_lncRNA	24938799	24939345	-	101115742	E2F8	24976552	24994777	+	37207	upstream
NC_019478.2	TCONS_00216244	XLOC_137419	XLOC_137419	Novel_lncRNA	24938799	24939345	-	101115999	CSRP3	25018605	25039709	+	79260	upstream
NC_019478.2	TCONS_00216244	XLOC_137419	XLOC_137419	Novel_lncRNA	24938799	24939345	-	101107006	PTDSS2	4582	49494411	-	(547)	sense
NC_019478.2	XR_001023536.2	105604109	LOC105604109	Annotated_lncRNA	42089187	42098059	+	101117376	SLC22A11	42000272	42014725	+	74461	downstream
NC_019478.2	XR_001023536.2	105604109	LOC105604109	Annotated_lncRNA	42089187	42098059	+	101117889	NRXN2	42058178	42156908	-	(8873)	antisense
NC_019478.2	XR_001023536.2	105604109	LOC105604109	Annotated_lncRNA	42089187	42098059	+	101117630	SLC22A12	42045266	42052685	+	36501	downstream
NC_019478.2	XR_001023536.2	105604109	LOC105604109	Annotated_lncRNA	42089187	42098059	+	101104023	RASGRP2	42170488	42183200	-	72429	downstream
NC_019478.2	XR_001023536.2	105604109	LOC105604109	Annotated_lncRNA	42089187	42098059	+	442998	PYGM	42186568	42198435	-	88509	downstream
NC_019478.2	XR_001023536.2	105604109	LOC105604109	Annotated_lncRNA	42089187	42098059	+	101107006	PTDSS2	4582	49494411	-	(8873)	antisense
NC_019462.2	XR_001434756.1	106990145	LOC106990145	Annotated_lncRNA	78556165	78572941	+	101118446	SSBP2	78639711	78921759	-	66770	downstream
NC_019462.2	XR_001434756.1	106990145	LOC106990145	Annotated_lncRNA	78556165	78572941	+	101122436	ZCCHC9	78539841	78548703	+	7461	downstream
NC_019462.2	XR_001434756.1	106990145	LOC106990145	Annotated_lncRNA	78556165	78572941	+	101118188	ACOT12	78558094	78600464	-	(14847)	antisense
NC_019462.2	XR_001434756.1	106990145	LOC106990145	Annotated_lncRNA	78556165	78572941	+	101122189	CKMT2	78493876	78519208	+	36956	downstream
NC_019462.2	XR_001434756.1	106990145	LOC106990145	Annotated_lncRNA	78556165	78572941	+	101121934	RASGRF2	78324209	78490622	+	65542	downstream
NC_019470.2	TCONS_00155617	101105431	FAM210B	Novel_lncRNA	58768523	58774509	+	101119579	MC3R	58835618	58836968	-	61109	downstream
NC_019470.2	TCONS_00155617	101105431	FAM210B	Novel_lncRNA	58768523	58774509	+	101105431	FAM210B	58763664	58774452	-	(5930)	antisense
NC_019470.2	TCONS_00155617	101105431	FAM210B	Novel_lncRNA	58768523	58774509	+	101118546	RTFDC1	58636828	58682179	-	86343	upstream
NC_019470.2	TCONS_00155617	101105431	FAM210B	Novel_lncRNA	58768523	58774509	+	100216431	AURKA	58744093	58761868	+	7030	downstream
NC_019470.2	TCONS_00155617	101105431	FAM210B	Novel_lncRNA	58768523	58774509	+	101119326	CSTF1	58731351	58744003	-	24519	upstream
NC_019470.2	TCONS_00155617	101105431	FAM210B	Novel_lncRNA	58768523	58774509	+	101105178	CASS4	58687697	58729168	-	39354	upstream
NC_019470.2	TCONS_00155617	101105431	FAM210B	Novel_lncRNA	58768523	58774509	+	101119839	SIRPD	58864382	58874992	+	89873	upstream
NC_019479.2	TCONS_00222482	101121988	VTI1A	Novel_lncRNA	31871524	31873148	-	101121730	ZDHHC6	31856347	31871225	-	298	upstream
NC_019479.2	TCONS_00222482	101121988	VTI1A	Novel_lncRNA	31871524	31873148	-	101117809	LOC101117809	31729964	31774033	-	97490	upstream
NC_019479.2	TCONS_00222482	101121988	VTI1A	Novel_lncRNA	31871524	31873148	-	101121988	VTI1A	31871401	32252322	+	(1625)	antisense
NC_019479.2	TCONS_00222482	101121988	VTI1A	Novel_lncRNA	31871524	31873148	-	101121475	ACSL5	31791014	31852631	+	18892	downstream
NC_019468.2	TCONS_00144463	101117261	CEP112	Novel_lncRNA	61352570	61378027	-	101117521	APOH	61429201	61441684	-	51174	downstream
NC_019468.2	TCONS_00144463	101117261	CEP112	Novel_lncRNA	61352570	61378027	-	101117261	CEP112	61104156	61419902	-	(25458)	sense
NC_019459.2	TCONS_00028799	XLOC_018356	XLOC_018356	Novel_lncRNA	74167241	74169545	+	101117476	GLDC	74007694	74096579	-	70661	upstream
NC_019459.2	TCONS_00028799	XLOC_018356	XLOC_018356	Novel_lncRNA	74167241	74169545	+	101117992	KDM4C	74191106	74589129	+	21561	upstream
NC_019484.2	TCONS_00245993	106991990	F8A1	Novel_lncRNA	75337094	75365133	+	100216437	DKC1	75270505	75285252	+	51841	downstream
NC_019484.2	TCONS_00245993	106991990	F8A1	Novel_lncRNA	75337094	75365133	+	100359363	F8	75336955	75473100	-	(28040)	antisense
NC_019484.2	TCONS_00245993	106991990	F8A1	Novel_lncRNA	75337094	75365133	+	101103539	MPP1	75286204	75317586	-	19507	upstream
NC_019484.2	TCONS_00245993	106991990	F8A1	Novel_lncRNA	75337094	75365133	+	105605527	LOC105605527	75352292	75353112	+	(820)	sense
NC_019484.2	TCONS_00245993	106991990	F8A1	Novel_lncRNA	75337094	75365133	+	106991990	F8A1	75353661	75355232	+	(1571)	sense
NC_019484.2	TCONS_00245993	106991990	F8A1	Novel_lncRNA	75337094	75365133	+	105605525	SMIM9	75323918	75330407	-	6686	upstream
NC_019484.2	TCONS_00245993	106991990	F8A1	Novel_lncRNA	75337094	75365133	+	101114497	LOC101114497	75221076	75257756	-	79337	upstream
NC_019475.2	XR_001021896.1	101114216	LOC101114216	Annotated_lncRNA	1063946	1134079	+	105601857	SNURF	955597	972418	+	91527	downstream
NC_019475.2	XR_001021896.1	101114216	LOC101114216	Annotated_lncRNA	1063946	1134079	+	101113797	SNRPN	972283	978478	+	85467	downstream
NC_019463.2	XR_001434855.1	105609536	LOC105609536	Annotated_lncRNA	96405788	96608500	-	100294646	HNRNPD	96660895	96677899	-	52395	downstream
NC_019463.2	XR_001434855.1	105609536	LOC105609536	Annotated_lncRNA	96405788	96608500	-	105609538	LOC105609538	96608551	96650717	+	51	upstream
NC_019463.2	XR_001434855.1	105609536	LOC105609536	Annotated_lncRNA	96405788	96608500	-	101114193	RASGEF1B	95731242	96393388	-	12399	upstream
NC_019469.2	XR_001435396.1	106991478	LOC106991478	Annotated_lncRNA	26727670	26743973	-	101114341	SYT2	2611	78154794	+	(16304)	antisense
NC_019469.2	XR_001435396.1	106991478	LOC106991478	Annotated_lncRNA	26727670	26743973	-	443507	SLC2A5	447	42465480	+	(16304)	antisense
NC_019469.2	XR_001435396.1	106991478	LOC106991478	Annotated_lncRNA	26727670	26743973	-	101104593	ENAH	26606929	26759938	-	(16304)	sense
NC_019484.2	TCONS_00248584	XLOC_158340	XLOC_158340	Novel_lncRNA	11434212	11439116	-	101121147	GEMIN8	11439230	11456409	-	114	downstream
NC_019468.2	XR_001435349.1	105616411	LOC105616411	Annotated_lncRNA	51833348	52243549	+	101112239	ENGASE	52269638	52283826	-	26089	downstream
NC_019468.2	XR_001435349.1	105616411	LOC105616411	Annotated_lncRNA	51833348	52243549	+	101122202	C1QTNF1	52293791	52303163	-	50242	downstream
NC_019468.2	XR_001435349.1	105616411	LOC105616411	Annotated_lncRNA	51833348	52243549	+	101111726	ENPP7	51737803	51746196	-	87151	upstream
NC_019468.2	XR_001435349.1	105616411	LOC105616411	Annotated_lncRNA	51833348	52243549	+	101122609	CANT1	52324798	52340742	+	81249	upstream
NC_019462.2	TCONS_00081898	XLOC_052420	XLOC_052420	Novel_lncRNA	5450224	5450918	+	101112812	MRPL34	5509328	5510815	-	58410	downstream
NC_019462.2	TCONS_00081898	XLOC_052420	XLOC_052420	Novel_lncRNA	5450224	5450918	+	101114867	TMEM221	5359952	5375287	+	74936	downstream
NC_019462.2	TCONS_00081898	XLOC_052420	XLOC_052420	Novel_lncRNA	5450224	5450918	+	105608534	ANO8	5488105	5498524	+	37187	upstream
NC_019462.2	TCONS_00081898	XLOC_052420	XLOC_052420	Novel_lncRNA	5450224	5450918	+	101112562	DDA1	5500708	5508373	-	49790	downstream
NC_019462.2	TCONS_00081898	XLOC_052420	XLOC_052420	Novel_lncRNA	5450224	5450918	+	100422799	BST-2A	5441156	5449951	+	272	downstream
NC_019462.2	TCONS_00081898	XLOC_052420	XLOC_052420	Novel_lncRNA	5450224	5450918	+	101111628	LOC101111628	5421522	5423721	+	26502	downstream
NC_019462.2	TCONS_00081898	XLOC_052420	XLOC_052420	Novel_lncRNA	5450224	5450918	+	101115620	ANKLE1	5521059	5526555	-	70141	downstream
NC_019462.2	TCONS_00081898	XLOC_052420	XLOC_052420	Novel_lncRNA	5450224	5450918	+	101115122	MVB12A	5377158	5419156	-	31067	upstream
NC_019462.2	TCONS_00081898	XLOC_052420	XLOC_052420	Novel_lncRNA	5450224	5450918	+	101113145	BABAM1	5526702	5532570	-	75784	downstream
NC_019462.2	TCONS_00081898	XLOC_052420	XLOC_052420	Novel_lncRNA	5450224	5450918	+	101111362	NXNL1	5351350	5355700	+	94523	downstream
NC_019462.2	TCONS_00081898	XLOC_052420	XLOC_052420	Novel_lncRNA	5450224	5450918	+	101113931	NR2F6	5550793	5561342	+	99875	upstream
NC_019462.2	TCONS_00081898	XLOC_052420	XLOC_052420	Novel_lncRNA	5450224	5450918	+	101115366	ABHD8	5512390	5518719	+	61472	upstream
NC_019462.2	TCONS_00081898	XLOC_052420	XLOC_052420	Novel_lncRNA	5450224	5450918	+	101111878	PLVAP	5458598	5475717	+	7680	upstream
NC_019462.2	TCONS_00081898	XLOC_052420	XLOC_052420	Novel_lncRNA	5450224	5450918	+	101113408	USHBP1	5537479	5546569	+	86561	upstream
NC_019462.2	TCONS_00081898	XLOC_052420	XLOC_052420	Novel_lncRNA	5450224	5450918	+	101112132	GTPBP3	5481259	5485392	-	30341	downstream
NC_019462.2	TCONS_00081898	XLOC_052420	XLOC_052420	Novel_lncRNA	5450224	5450918	+	100422801	BST-2B	5430866	5435031	+	15192	downstream
NC_019478.2	XR_001436493.1	105604159	LOC105604159	Annotated_lncRNA	49622232	49628962	-	101105615	B4GALNT4	49562468	49574254	-	47977	upstream
NC_019478.2	XR_001436493.1	105604159	LOC105604159	Annotated_lncRNA	49622232	49628962	-	101105118	ANO9	49517068	49533672	+	88559	downstream
NC_019478.2	XR_001436493.1	105604159	LOC105604159	Annotated_lncRNA	49622232	49628962	-	101105372	PKP3	49544306	49551046	-	71185	upstream
NC_019478.2	XR_001436493.1	105604159	LOC105604159	Annotated_lncRNA	49622232	49628962	-	101104700	IFITM3	49640240	49641703	-	11278	downstream
NC_019478.2	XR_001436493.1	105604159	LOC105604159	Annotated_lncRNA	49622232	49628962	-	101106640	NLRP6	49702775	49711328	-	73813	downstream
NC_019478.2	XR_001436493.1	105604159	LOC105604159	Annotated_lncRNA	49622232	49628962	-	101104191	SIGIRR	49537430	49543289	+	78942	downstream
NC_019478.2	XR_001436493.1	105604159	LOC105604159	Annotated_lncRNA	49622232	49628962	-	101104441	IFITM5	49662834	49692138	+	33872	upstream
NC_019478.2	XR_001436493.1	105604159	LOC105604159	Annotated_lncRNA	49622232	49628962	-	101104945	PSMD13	49724495	49738020	-	95533	downstream
NC_019478.2	XR_001436493.1	105604159	LOC105604159	Annotated_lncRNA	49622232	49628962	-	101106382	ATHL1	49695048	49700365	-	66086	downstream
NC_019477.2	TCONS_00209507	XLOC_133099	XLOC_133099	Novel_lncRNA	8856789	8865183	-	101116434	SNRPC	8842941	8854007	+	2781	downstream
NC_019477.2	TCONS_00209507	XLOC_133099	XLOC_133099	Novel_lncRNA	8856789	8865183	-	101120449	C20H6orf106	8703235	8803129	-	53659	upstream
NC_019477.2	TCONS_00209507	XLOC_133099	XLOC_133099	Novel_lncRNA	8856789	8865183	-	101120704	UHRF1BP1	8887523	8941522	+	22340	upstream
NC_019477.2	TCONS_00209507	XLOC_133099	XLOC_133099	Novel_lncRNA	8856789	8865183	-	101116686	ANKS1A	8951562	9122435	+	86379	upstream
NC_019477.2	TCONS_00209507	XLOC_133099	XLOC_133099	Novel_lncRNA	8856789	8865183	-	101120963	TAF11	8942215	8951359	-	77032	downstream
NC_019466.2	TCONS_00124893	XLOC_080494	XLOC_080494	Novel_lncRNA	18958994	18959342	-	106991337	LOC106991337	18979708	18980272	-	20366	downstream
NC_019461.2	XR_001040047.1	105615084	LOC105615084	Annotated_lncRNA	93301547	93304318	+	101105908	STRIP2	93369872	93416180	+	65554	upstream
NC_019461.2	XR_001040047.1	105615084	LOC105615084	Annotated_lncRNA	93301547	93304318	+	101114101	AHCYL2	93178672	93365270	+	(2772)	sense
NC_019458.2	TCONS_00006212	101119172	DCAF8	Novel_lncRNA	109460636	109476406	+	101118652	CASQ1	109414591	109423827	+	36808	downstream
NC_019458.2	TCONS_00006212	101119172	DCAF8	Novel_lncRNA	109460636	109476406	+	101120034	COPA	109501616	109552113	-	25210	downstream
NC_019458.2	TCONS_00006212	101119172	DCAF8	Novel_lncRNA	109460636	109476406	+	101118398	LOC101118398	109377548	109411877	+	48758	downstream
NC_019458.2	TCONS_00006212	101119172	DCAF8	Novel_lncRNA	109460636	109476406	+	101120457	NCSTN	109552165	109566128	+	75759	upstream
NC_019458.2	TCONS_00006212	101119172	DCAF8	Novel_lncRNA	109460636	109476406	+	101118148	ATP1A2	109346497	109371719	+	88916	downstream
NC_019458.2	TCONS_00006212	101119172	DCAF8	Novel_lncRNA	109460636	109476406	+	101119172	DCAF8	109437490	109496020	-	(15771)	antisense
NC_019458.2	TCONS_00006212	101119172	DCAF8	Novel_lncRNA	109460636	109476406	+	101118912	PEA15	109433261	109437139	+	23496	downstream
NC_019482.2	XR_001024663.2	105605037	LOC105605037	Annotated_lncRNA	39777388	39786386	+	101114332	GRID1	39879599	40556418	-	93213	downstream
NC_019472.2	TCONS_00179987	XLOC_114443	XLOC_114443	Novel_lncRNA	75528963	75531448	-	101120523	AGBL2	75575044	75604390	-	43596	downstream
NC_019472.2	TCONS_00179987	XLOC_114443	XLOC_114443	Novel_lncRNA	75528963	75531448	-	101120272	PTPMT1	75496185	75501959	+	27003	downstream
NC_019472.2	TCONS_00179987	XLOC_114443	XLOC_114443	Novel_lncRNA	75528963	75531448	-	101119248	FAM180B	75513125	75516408	+	12554	downstream
NC_019472.2	TCONS_00179987	XLOC_114443	XLOC_114443	Novel_lncRNA	75528963	75531448	-	106991628	C1QTNF4	75515927	75517959	-	11003	upstream
NC_019472.2	TCONS_00179987	XLOC_114443	XLOC_114443	Novel_lncRNA	75528963	75531448	-	101118985	NDUFS3	75508169	75512981	+	15981	downstream
NC_019472.2	TCONS_00179987	XLOC_114443	XLOC_114443	Novel_lncRNA	75528963	75531448	-	101120014	FNBP4	75605624	75635604	-	74176	downstream
NC_019472.2	TCONS_00179987	XLOC_114443	XLOC_114443	Novel_lncRNA	75528963	75531448	-	101118557	KBTBD4	75502301	75508139	-	20823	upstream
NC_019472.2	TCONS_00179987	XLOC_114443	XLOC_114443	Novel_lncRNA	75528963	75531448	-	101118301	CELF1	75414842	75475818	-	53144	upstream
NC_019472.2	TCONS_00179987	XLOC_114443	XLOC_114443	Novel_lncRNA	75528963	75531448	-	101105526	LOC101105526	18191	76517453	+	(2486)	antisense
NC_019472.2	TCONS_00179987	XLOC_114443	XLOC_114443	Novel_lncRNA	75528963	75531448	-	101119669	MTCH2	75538318	75555613	-	6870	downstream
NC_019460.2	XR_001038959.1	105614677	LOC105614677	Annotated_lncRNA	101243289	101247050	+	101111623	AFF3	100951551	101577582	+	(3762)	sense
NC_019484.2	TCONS_00246118	XLOC_156559	XLOC_156559	Novel_lncRNA	77118762	77123486	+	101109247	EMD	77176793	77184678	-	53307	downstream
NC_019484.2	TCONS_00246118	XLOC_156559	XLOC_156559	Novel_lncRNA	77118762	77123486	+	101108456	TAZ	77133578	77141698	-	10092	downstream
NC_019484.2	TCONS_00246118	XLOC_156559	XLOC_156559	Novel_lncRNA	77118762	77123486	+	101119375	PLXNA3	77073745	77087597	-	31164	upstream
NC_019484.2	TCONS_00246118	XLOC_156559	XLOC_156559	Novel_lncRNA	77118762	77123486	+	101120390	FLNA	77191665	77208316	+	68179	upstream
NC_019484.2	TCONS_00246118	XLOC_156559	XLOC_156559	Novel_lncRNA	77118762	77123486	+	101108194	SLC10A3	77056705	77060458	+	58303	downstream
NC_019484.2	TCONS_00246118	XLOC_156559	XLOC_156559	Novel_lncRNA	77118762	77123486	+	101107332	IKBKG	77004715	77031180	-	87581	upstream
NC_019484.2	TCONS_00246118	XLOC_156559	XLOC_156559	Novel_lncRNA	77118762	77123486	+	101118855	UBL4A	77061031	77063718	+	55043	downstream
NC_019484.2	TCONS_00246118	XLOC_156559	XLOC_156559	Novel_lncRNA	77118762	77123486	+	443211	G6PD	77025084	77037886	+	80875	downstream
NC_019484.2	TCONS_00246118	XLOC_156559	XLOC_156559	Novel_lncRNA	77118762	77123486	+	105605699	LOC105605699	77184676	77192749	+	61190	upstream
NC_019484.2	TCONS_00246118	XLOC_156559	XLOC_156559	Novel_lncRNA	77118762	77123486	+	101119886	ATP6AP1	77110469	77118507	-	254	upstream
NC_019484.2	TCONS_00246118	XLOC_156559	XLOC_156559	Novel_lncRNA	77118762	77123486	+	101120146	DNASE1L1	77149490	77153421	+	26004	upstream
NC_019484.2	TCONS_00246118	XLOC_156559	XLOC_156559	Novel_lncRNA	77118762	77123486	+	106990097	RPL10	77154103	77156538	-	30617	downstream
NC_019484.2	TCONS_00246118	XLOC_156559	XLOC_156559	Novel_lncRNA	77118762	77123486	+	101119118	LAGE3	77065780	77072498	+	46263	downstream
NC_019484.2	TCONS_00246118	XLOC_156559	XLOC_156559	Novel_lncRNA	77118762	77123486	+	101119621	FAM50A	77097447	77103183	-	15578	upstream
NC_019484.2	TCONS_00246118	XLOC_156559	XLOC_156559	Novel_lncRNA	77118762	77123486	+	101107576	FAM3A	77044208	77055783	+	62978	downstream
NC_019484.2	TCONS_00246118	XLOC_156559	XLOC_156559	Novel_lncRNA	77118762	77123486	+	100302074	GDI1	77104889	77109760	-	9001	upstream
NC_019480.2	XR_001436607.1	105604543	LOC105604543	Annotated_lncRNA	56134228	56155109	+	101122069	WDR7	56158239	56519182	+	3130	upstream
NC_019480.2	XR_001436607.1	105604543	LOC105604543	Annotated_lncRNA	56134228	56155109	+	101121817	TXNL1	56099279	56134116	-	111	upstream
NC_019470.2	TCONS_00155236	105616788	LOC105616788	Novel_lncRNA	53070387	53072036	+	101107300	NPBWR2	53011489	53013507	+	56879	downstream
NC_019470.2	TCONS_00155236	105616788	LOC105616788	Novel_lncRNA	53070387	53072036	+	101108591	DNAJC5	53145438	53153408	-	73402	downstream
NC_019470.2	TCONS_00155236	105616788	LOC105616788	Novel_lncRNA	53070387	53072036	+	101115815	TCEA2	53042231	53062481	-	7905	upstream
NC_019470.2	TCONS_00155236	105616788	LOC105616788	Novel_lncRNA	53070387	53072036	+	101116077	SAMD10	53111104	53115583	+	39068	upstream
NC_019470.2	TCONS_00155236	105616788	LOC105616788	Novel_lncRNA	53070387	53072036	+	105616788	LOC105616788	53069666	53070934	-	(548)	antisense
NC_019470.2	TCONS_00155236	105616788	LOC105616788	Novel_lncRNA	53070387	53072036	+	101108330	ZNF512B	53118356	53125508	+	46320	upstream
NC_019470.2	TCONS_00155236	105616788	LOC105616788	Novel_lncRNA	53070387	53072036	+	105616722	SOX18	53062010	53062847	+	7539	downstream
NC_019470.2	TCONS_00155236	105616788	LOC105616788	Novel_lncRNA	53070387	53072036	+	101107810	RGS19	53037525	53041405	+	28981	downstream
NC_019470.2	TCONS_00155236	105616788	LOC105616788	Novel_lncRNA	53070387	53072036	+	101115560	LKAAEAR1	53030086	53033287	+	37099	downstream
NC_019470.2	TCONS_00155236	105616788	LOC105616788	Novel_lncRNA	53070387	53072036	+	101107542	OPRL1	53016769	53035335	-	35051	upstream
NC_019470.2	TCONS_00155236	105616788	LOC105616788	Novel_lncRNA	53070387	53072036	+	101116335	UCKL1	53131338	53139933	+	59302	upstream
NC_019470.2	TCONS_00155236	105616788	LOC105616788	Novel_lncRNA	53070387	53072036	+	101108070	PRPF6	53074152	53109387	-	2116	downstream
NC_019464.2	TCONS_00113287	101114708	FOXN3	Novel_lncRNA	97635535	97643676	-	101114708	FOXN3	97615262	98030657	-	(8142)	sense
NC_019462.2	XR_001040633.2	105606720	LOC105606720	Annotated_lncRNA	59650787	59671216	+	101104657	TNIP1	59746140	59794027	-	74924	downstream
NC_019462.2	XR_001040633.2	105606720	LOC105606720	Annotated_lncRNA	59650787	59671216	+	101104397	GPX3	59737445	59745597	+	66229	upstream
NC_019462.2	XR_001040633.2	105606720	LOC105606720	Annotated_lncRNA	59650787	59671216	+	101103892	SMIM3	59568753	59588477	+	62309	downstream
NC_019462.2	XR_001040633.2	105606720	LOC105606720	Annotated_lncRNA	59650787	59671216	+	101111022	ZNF300	59678976	59688671	-	7760	downstream
NC_019459.2	TCONS_00043368	101123443	ARHGAP15	Novel_lncRNA	165430566	165477891	-	101123443	ARHGAP15	165192461	165900760	-	(47326)	sense
NC_019471.2	TCONS_00167531	XLOC_106713	XLOC_106713	Novel_lncRNA	3813450	3813768	-	101118979	ADAMTS18	3891959	4040079	-	78191	downstream
NC_019471.2	TCONS_00167531	XLOC_106713	XLOC_106713	Novel_lncRNA	3813450	3813768	-	101118722	MON1B	3776639	3785128	+	28321	downstream
NC_019471.2	TCONS_00167531	XLOC_106713	XLOC_106713	Novel_lncRNA	3813450	3813768	-	105602053	SYCE1L	3785182	3798418	+	15031	downstream
NC_019458.2	TCONS_00020967	101116796	ZBTB20	Novel_lncRNA	177407303	178011010	-	101116796	ZBTB20	177170748	177432484	-	(25182)	sense
NC_019458.2	TCONS_00020966	101116796	ZBTB20	Novel_lncRNA	177344957	177965255	-	101116796	ZBTB20	177170748	177432484	-	(87528)	sense
NC_019466.2	TCONS_00122074	100302103	LYN	Novel_lncRNA	35855480	35879056	+	101114876	TMEM68	35764108	35798208	-	57271	upstream
NC_019466.2	TCONS_00122074	100302103	LYN	Novel_lncRNA	35855480	35879056	+	101115131	TGS1	35798293	35823660	+	31819	downstream
NC_019466.2	TCONS_00122074	100302103	LYN	Novel_lncRNA	35855480	35879056	+	100302103	LYN	35865154	35974294	+	(13902)	sense
NC_019459.2	TCONS_00044865	101103788	IKZF2	Novel_lncRNA	214034528	214119232	-	101103788	IKZF2	213901637	214097162	-	(62635)	sense
NC_019459.2	TCONS_00044868	XLOC_028716	XLOC_028716	Novel_lncRNA	214207900	214214821	-	101104375	SPAG16	214232407	215355848	+	17586	upstream
NC_019479.2	XR_001023748.2	105604284	LOC105604284	Annotated_lncRNA	29930530	29932940	-	101118748	DUSP5	29959878	29972100	+	26938	upstream
NC_019479.2	XR_001023748.2	105604284	LOC105604284	Annotated_lncRNA	29930530	29932940	-	101119007	SMC3	30010190	30048752	+	77250	upstream
NC_019480.2	TCONS_00225280	XLOC_143008	XLOC_143008	Novel_lncRNA	54498482	54536311	+	101120290	CCDC68	54436136	54495939	-	2545	upstream
NC_019480.2	TCONS_00225280	XLOC_143008	XLOC_143008	Novel_lncRNA	54498482	54536311	+	101120036	RAB27B	54245795	54425963	+	72518	downstream
NC_019459.2	TCONS_00039257	101123530	GDA	Novel_lncRNA	63881066	63889300	-	101123530	GDA	63870087	63994514	-	(8235)	sense
NC_019470.2	TCONS_00159917	XLOC_102309	XLOC_102309	Novel_lncRNA	53795489	53796305	-	101111114	GID8	53688689	53696494	-	98994	upstream
NC_019470.2	TCONS_00159917	XLOC_102309	XLOC_102309	Novel_lncRNA	53795489	53796305	-	101111383	MRGBP	53806724	53810078	-	10419	downstream
NC_019470.2	TCONS_00159917	XLOC_102309	XLOC_102309	Novel_lncRNA	53795489	53796305	-	101120430	OGFR	53796545	53804056	-	240	downstream
NC_019470.2	TCONS_00159917	XLOC_102309	XLOC_102309	Novel_lncRNA	53795489	53796305	-	101119924	TCFL5	53751676	53768023	+	27465	downstream
NC_019470.2	TCONS_00159917	XLOC_102309	XLOC_102309	Novel_lncRNA	53795489	53796305	-	101120183	COL9A3	53768020	53793841	-	1647	upstream
NC_019470.2	TCONS_00159917	XLOC_102309	XLOC_102309	Novel_lncRNA	53795489	53796305	-	101119661	DIDO1	53696782	53745045	+	50443	downstream
NC_019475.2	XR_001436002.1	101114216	LOC101114216	Annotated_lncRNA	991683	1134079	+	105601857	SNURF	955597	972418	+	19264	downstream
NC_019475.2	XR_001436002.1	101114216	LOC101114216	Annotated_lncRNA	991683	1134079	+	101113797	SNRPN	972283	978478	+	13204	downstream
NC_019476.2	XR_001436248.1	106991771	LOC106991771	Annotated_lncRNA	37735250	37742138	+	101120023	SYNPR	37822098	38114816	-	79960	downstream
NC_019476.2	XR_001436248.1	106991771	LOC106991771	Annotated_lncRNA	37735250	37742138	+	101119763	SNTN	37789035	37810374	-	46897	downstream
NC_019476.2	XR_001436248.1	106991771	LOC106991771	Annotated_lncRNA	37735250	37742138	+	101106888	THOC7	37636443	37655593	+	79656	downstream
NC_019476.2	XR_001436248.1	106991771	LOC106991771	Annotated_lncRNA	37735250	37742138	+	101104642	DNAJB8	5	59159642	+	(6889)	sense
NC_019459.2	TCONS_00035613	101105220	EIF4G3	Novel_lncRNA	244453329	244556401	+	101105220	EIF4G3	244453328	244724597	+	(103073)	sense
NC_019475.2	XR_001436132.1	105603275	LOC105603275	Annotated_lncRNA	66488269	66492280	-	101122983	TNFAIP2	66399191	66406105	+	82163	downstream
NC_019475.2	XR_001436132.1	105603275	LOC105603275	Annotated_lncRNA	66488269	66492280	-	101122728	EXOC3L4	66376870	66396932	+	91336	downstream
NC_019475.2	XR_001436132.1	105603275	LOC105603275	Annotated_lncRNA	66488269	66492280	-	106990142	LOC106990142	66492659	66508395	-	379	downstream
NC_019475.2	XR_001436132.1	105603275	LOC105603275	Annotated_lncRNA	66488269	66492280	-	101104530	LOC101104530	66462261	66463869	-	24399	upstream
NC_019475.2	XR_001436132.1	105603275	LOC105603275	Annotated_lncRNA	66488269	66492280	-	101104786	EIF5	66579111	66587524	+	86831	upstream
NC_019480.2	TCONS_00223992	101110376	LOC101110376	Novel_lncRNA	21986249	21997901	+	101116620	ZSCAN30	22023127	22032735	+	25226	upstream
NC_019480.2	TCONS_00223992	101110376	LOC101110376	Novel_lncRNA	21986249	21997901	+	101110637	ZNF24	21967207	22023171	+	(11653)	sense
NC_019480.2	TCONS_00223992	101110376	LOC101110376	Novel_lncRNA	21986249	21997901	+	101110376	LOC101110376	21992841	22043657	-	(5060)	antisense
NC_019458.2	TCONS_00023049	101118840	PHC3	Novel_lncRNA	215126696	215131505	-	101118322	PRKCI	214981544	215051409	-	75286	upstream
NC_019458.2	TCONS_00023049	101118840	PHC3	Novel_lncRNA	215126696	215131505	-	101119099	GPR160	215165177	215224058	-	33672	downstream
NC_019458.2	TCONS_00023049	101118840	PHC3	Novel_lncRNA	215126696	215131505	-	106990881	LOC106990881	215027947	215028536	+	98159	downstream
NC_019458.2	TCONS_00023049	101118840	PHC3	Novel_lncRNA	215126696	215131505	-	101118840	PHC3	215085225	215156607	+	(4810)	antisense
NC_019462.2	TCONS_00092803	XLOC_059238	XLOC_059238	Novel_lncRNA	66728457	66730516	-	101113932	CLINT1	66624784	66652556	-	75900	upstream
NC_019458.2	TCONS_00023046	101118840	PHC3	Novel_lncRNA	215084355	215086102	-	101118322	PRKCI	214981544	215051409	-	32945	upstream
NC_019458.2	TCONS_00023046	101118840	PHC3	Novel_lncRNA	215084355	215086102	-	101119099	GPR160	215165177	215224058	-	79075	downstream
NC_019458.2	TCONS_00023046	101118840	PHC3	Novel_lncRNA	215084355	215086102	-	106990881	LOC106990881	215027947	215028536	+	55818	downstream
NC_019458.2	TCONS_00023046	101118840	PHC3	Novel_lncRNA	215084355	215086102	-	101118840	PHC3	215085225	215156607	+	(877)	antisense
NC_019463.2	TCONS_00099857	XLOC_064066	XLOC_064066	Novel_lncRNA	58662606	58664777	-	101102486	NPFFR2	635	86901405	+	(2172)	antisense
NC_019463.2	TCONS_00099857	XLOC_064066	XLOC_064066	Novel_lncRNA	58662606	58664777	-	101114703	SMIM14	58535167	58597623	-	64982	upstream
NC_019463.2	TCONS_00099857	XLOC_064066	XLOC_064066	Novel_lncRNA	58662606	58664777	-	101109971	UBE2K	58678541	58753275	+	13764	upstream
NC_019476.2	XR_001022520.2	105603410	LOC105603410	Annotated_lncRNA	16843436	16849090	+	101103513	TADA3	16852066	16866325	+	2976	upstream
NC_019476.2	XR_001022520.2	105603410	LOC105603410	Annotated_lncRNA	16843436	16849090	+	101104863	CPNE9	16913424	16934202	-	64334	downstream
NC_019476.2	XR_001022520.2	105603410	LOC105603410	Annotated_lncRNA	16843436	16849090	+	101102342	MTMR14	16934363	16991053	-	85273	downstream
NC_019476.2	XR_001022520.2	105603410	LOC105603410	Annotated_lncRNA	16843436	16849090	+	101123156	PRRT3	16744508	16751821	+	91614	downstream
NC_019476.2	XR_001022520.2	105603410	LOC105603410	Annotated_lncRNA	16843436	16849090	+	101104642	DNAJB8	5	59159642	+	(5655)	sense
NC_019476.2	XR_001022520.2	105603410	LOC105603410	Annotated_lncRNA	16843436	16849090	+	101102844	RPUSD3	16810496	16819817	+	23618	downstream
NC_019476.2	XR_001022520.2	105603410	LOC105603410	Annotated_lncRNA	16843436	16849090	+	101102095	JAGN1	16789281	16792044	-	51391	upstream
NC_019476.2	XR_001022520.2	105603410	LOC105603410	Annotated_lncRNA	16843436	16849090	+	101102184	CRELD1	16752525	16760965	-	82473	upstream
NC_019476.2	XR_001022520.2	105603410	LOC105603410	Annotated_lncRNA	16843436	16849090	+	105601868	ARPC4	16846419	16856274	-	(2671)	antisense
NC_019476.2	XR_001022520.2	105603410	LOC105603410	Annotated_lncRNA	16843436	16849090	+	101123416	IL17RC	16761135	16772469	-	70966	upstream
NC_019476.2	XR_001022520.2	105603410	LOC105603410	Annotated_lncRNA	16843436	16849090	+	101123669	IL17RE	16773798	16783623	-	59812	upstream
NC_019476.2	XR_001022520.2	105603410	LOC105603410	Annotated_lncRNA	16843436	16849090	+	101103096	LOC101103096	16821079	16845511	-	(2075)	antisense
NC_019476.2	XR_001022520.2	105603410	LOC105603410	Annotated_lncRNA	16843436	16849090	+	101104015	OGG1	16875118	16895239	-	26028	downstream
NC_019476.2	XR_001022520.2	105603410	LOC105603410	Annotated_lncRNA	16843436	16849090	+	101103762	CAMK1	16877338	16888421	+	28248	upstream
NC_019476.2	XR_001022520.2	105603410	LOC105603410	Annotated_lncRNA	16843436	16849090	+	101104433	BRPF1	16895576	16911177	-	46486	downstream
NC_019476.2	XR_001022520.2	105603410	LOC105603410	Annotated_lncRNA	16843436	16849090	+	101102430	CIDEC	16796879	16805948	+	37770	downstream
NC_019459.2	XR_001434038.1	105607964	LOC105607964	Annotated_lncRNA	70338079	70447176	-	101117143	VLDLR	70509111	70523304	+	61935	upstream
NC_019459.2	TCONS_00031280	101103874	SCN3A	Novel_lncRNA	143232179	143254377	+	101103874	SCN3A	143225382	143346474	+	(22199)	sense
NC_019459.2	TCONS_00031280	101103874	SCN3A	Novel_lncRNA	143232179	143254377	+	101103126	SCN2A	143037066	143180207	-	51971	upstream
NC_019471.2	TCONS_00165361	XLOC_105601	XLOC_105601	Novel_lncRNA	50465531	50480669	+	101104776	LOC101104776	50390932	50395302	-	70228	upstream
NC_019471.2	TCONS_00165361	XLOC_105601	XLOC_105601	Novel_lncRNA	50465531	50480669	+	105612604	LOC105612604	50424020	50439235	-	26295	upstream
NC_019471.2	TCONS_00165361	XLOC_105601	XLOC_105601	Novel_lncRNA	50465531	50480669	+	101107624	LOC101107624	50528840	50533453	+	48171	upstream
NC_019471.2	TCONS_00165361	XLOC_105601	XLOC_105601	Novel_lncRNA	50465531	50480669	+	101106871	LOC101106871	50451097	50457583	-	7947	upstream
NC_019471.2	TCONS_00165361	XLOC_105601	XLOC_105601	Novel_lncRNA	50465531	50480669	+	101105020	LOC101105020	50383170	50413243	-	52339	upstream
NC_019471.2	TCONS_00165361	XLOC_105601	XLOC_105601	Novel_lncRNA	50465531	50480669	+	101107126	CD177	50481177	50492436	+	508	upstream
NC_019471.2	TCONS_00165361	XLOC_105601	XLOC_105601	Novel_lncRNA	50465531	50480669	+	101107380	TEX101	50500633	50505906	+	19964	upstream
NC_019471.2	TCONS_00165361	XLOC_105601	XLOC_105601	Novel_lncRNA	50465531	50480669	+	106991560	LOC106991560	50360744	50371022	+	94508	downstream
NC_019471.2	TCONS_00165361	XLOC_105601	XLOC_105601	Novel_lncRNA	50465531	50480669	+	100233167	BSP1	50554624	50562248	+	73955	upstream
NC_019471.2	TCONS_00165361	XLOC_105601	XLOC_105601	Novel_lncRNA	50465531	50480669	+	100036756	BSP5	50519073	50523741	+	38404	upstream
NC_019468.2	XR_001043565.1	105616364	LOC105616364	Annotated_lncRNA	38302353	38336377	+	101118711	TBX21	38222384	38233455	-	68897	upstream
NC_019468.2	XR_001043565.1	105616364	LOC105616364	Annotated_lncRNA	38302353	38336377	+	101118967	KPNB1	38277782	38301684	-	668	upstream
NC_019468.2	XR_001043565.1	105616364	LOC105616364	Annotated_lncRNA	38302353	38336377	+	101122370	TBKBP1	38254011	38271038	-	31314	upstream
NC_019468.2	XR_001043565.1	105616364	LOC105616364	Annotated_lncRNA	38302353	38336377	+	101122874	NPEPPS	38333655	38457858	-	(2722)	antisense
NC_019460.2	TCONS_00060985	XLOC_038721	XLOC_038721	Novel_lncRNA	21245590	21282057	-	101121332	TRIB2	21350284	21379821	+	68227	upstream
NC_019475.2	TCONS_00194792	XLOC_124303	XLOC_124303	Novel_lncRNA	46574108	46576839	+	101121886	MIPOL1	46262247	46572666	+	1441	downstream
NC_019475.2	TCONS_00194792	XLOC_124303	XLOC_124303	Novel_lncRNA	46574108	46576839	+	101106037	FOXA1	46595264	46603036	-	18425	downstream
NC_019475.2	TCONS_00194792	XLOC_124303	XLOC_124303	Novel_lncRNA	46574108	46576839	+	101122138	TTC6	46634071	46830448	+	57232	upstream
NC_019460.2	XR_001434299.1	105606430	LOC105606430	Annotated_lncRNA	62152976	62192951	+	101110138	SOWAHC	62217931	62219343	+	24980	upstream
NC_019460.2	XR_001434299.1	105606430	LOC105606430	Annotated_lncRNA	62152976	62192951	+	101109609	SH3RF3	62062937	62148522	+	4453	downstream
NC_019460.2	XR_001434299.1	105606430	LOC105606430	Annotated_lncRNA	62152976	62192951	+	101109873	SEPT10	62165876	62217139	-	(27075)	antisense
NC_019460.2	XR_001434209.1	105612039	LOC105612039	Annotated_lncRNA	73520990	73535031	-	101104646	NRXN1	73066112	74278588	+	(14042)	antisense
NC_019464.2	TCONS_00112886	XLOC_072232	XLOC_072232	Novel_lncRNA	83603620	83605497	-	101110146	BATF	83580591	83602915	+	704	downstream
NC_019464.2	TCONS_00112886	XLOC_072232	XLOC_072232	Novel_lncRNA	83603620	83605497	-	101108494	JDP2	83475420	83517651	+	85968	downstream
NC_019464.2	TCONS_00112886	XLOC_072232	XLOC_072232	Novel_lncRNA	83603620	83605497	-	101108756	LOC101108756	83629984	83686285	+	24487	upstream
NC_019460.2	TCONS_00062358	XLOC_039704	XLOC_039704	Novel_lncRNA	56483636	56486806	-	101122775	KCMF1	56553119	56632982	+	66313	upstream
NC_019460.2	XR_001039418.1	105613005	LOC105613005	Annotated_lncRNA	184778613	184801265	+	101108735	ERGIC2	184731329	184774365	+	4247	downstream
NC_019460.2	XR_001039418.1	105613005	LOC105613005	Annotated_lncRNA	184778613	184801265	+	101109003	FAR2	184780976	184958333	-	(20289)	antisense
NC_019460.2	XR_001039418.1	105613005	LOC105613005	Annotated_lncRNA	184778613	184801265	+	101110225	OVCH1	184623661	184712478	+	66134	downstream
NC_019477.2	TCONS_00207085	XLOC_131578	XLOC_131578	Novel_lncRNA	25829795	25842550	+	101121635	LOC101121635	25849926	25856164	+	7376	upstream
NC_019477.2	TCONS_00207085	XLOC_131578	XLOC_131578	Novel_lncRNA	25829795	25842550	+	101110277	LOC101110277	25748653	25756196	+	73598	downstream
NC_019477.2	TCONS_00207085	XLOC_131578	XLOC_131578	Novel_lncRNA	25829795	25842550	+	101110546	LOC101110546	25850776	25851265	-	8226	downstream
NC_019477.2	TCONS_00207085	XLOC_131578	XLOC_131578	Novel_lncRNA	25829795	25842550	+	101110006	LOC101110006	25733703	25742802	-	86992	upstream
NC_019477.2	TCONS_00207085	XLOC_131578	XLOC_131578	Novel_lncRNA	25829795	25842550	+	105603754	LOC105603754	25866588	25941056	+	24038	upstream
NC_019477.2	TCONS_00207085	XLOC_131578	XLOC_131578	Novel_lncRNA	25829795	25842550	+	100820745	BTNL2	25712915	25731412	+	98382	downstream
NC_019460.2	TCONS_00062293	101121501	CTNNA2	Novel_lncRNA	51748927	51764548	-	101121501	CTNNA2	50376689	51765279	+	(15622)	antisense
NC_019458.2	XR_001433874.1	106990873	LOC106990873	Annotated_lncRNA	189066779	189146545	+	101123179	FBXO45	189168716	189183316	+	22171	upstream
NC_019458.2	XR_001433874.1	106990873	LOC106990873	Annotated_lncRNA	189066779	189146545	+	105602375	TCTEX1D2	188965202	188991273	-	75505	upstream
NC_019458.2	XR_001433874.1	106990873	LOC106990873	Annotated_lncRNA	189066779	189146545	+	101123000	NRROS	189244777	189252423	+	98232	upstream
NC_019458.2	XR_001433874.1	106990873	LOC106990873	Annotated_lncRNA	189066779	189146545	+	101121991	RNF168	189099448	189117405	-	(17957)	antisense
NC_019458.2	XR_001433874.1	106990873	LOC106990873	Annotated_lncRNA	189066779	189146545	+	101121225	TM4SF19	188996498	189005977	-	60801	upstream
NC_019458.2	XR_001433874.1	106990873	LOC106990873	Annotated_lncRNA	189066779	189146545	+	101122487	WDR53	189155605	189168375	-	9060	downstream
NC_019458.2	XR_001433874.1	106990873	LOC106990873	Annotated_lncRNA	189066779	189146545	+	101121477	UBXN7	189010051	189066686	-	92	upstream
NC_019458.2	XR_001433874.1	106990873	LOC106990873	Annotated_lncRNA	189066779	189146545	+	101122239	SMCO1	189118681	189125651	-	(6970)	antisense
NC_019475.2	XR_001436012.1	101114216	LOC101114216	Annotated_lncRNA	991683	1134079	+	105601857	SNURF	955597	972418	+	19264	downstream
NC_019475.2	XR_001436012.1	101114216	LOC101114216	Annotated_lncRNA	991683	1134079	+	101113797	SNRPN	972283	978478	+	13204	downstream
NC_019465.2	TCONS_00119501	101118620	PHACTR2	Novel_lncRNA	67840805	67860453	-	101118110	PEX3	67767744	67800338	+	40466	downstream
NC_019465.2	TCONS_00119501	101118620	PHACTR2	Novel_lncRNA	67840805	67860453	-	101118364	FUCA2	67807653	67829094	-	11710	upstream
NC_019465.2	TCONS_00119501	101118620	PHACTR2	Novel_lncRNA	67840805	67860453	-	101118620	PHACTR2	67859920	68159590	+	(533)	antisense
NC_019465.2	TCONS_00119501	101118620	PHACTR2	Novel_lncRNA	67840805	67860453	-	101117852	ADAT2	67739716	67767601	-	73211	upstream
NC_019479.2	TCONS_00221900	XLOC_140810	XLOC_140810	Novel_lncRNA	19681770	19689030	-	101110636	NKX2-3	19690767	19694254	+	1737	upstream
NC_019479.2	TCONS_00221900	XLOC_140810	XLOC_140810	Novel_lncRNA	19681770	19689030	-	101119006	ENTPD7	19786192	19824213	+	97162	upstream
NC_019479.2	TCONS_00221900	XLOC_140810	XLOC_140810	Novel_lncRNA	19681770	19689030	-	101110892	SLC25A28	19755687	19766110	-	66657	downstream
NC_019479.2	TCONS_00221900	XLOC_140810	XLOC_140810	Novel_lncRNA	19681770	19689030	-	101118747	GOT1	19578336	19601628	-	80141	upstream
NC_019473.2	TCONS_00181372	101110362	GAPT	Novel_lncRNA	20866356	20867181	+	101110089	RAB3C	20498660	20795299	-	71056	upstream
NC_019473.2	TCONS_00181372	101110362	GAPT	Novel_lncRNA	20866356	20867181	+	101110362	GAPT	20862168	20867361	-	(826)	antisense
NC_019473.2	TCONS_00181372	101110362	GAPT	Novel_lncRNA	20866356	20867181	+	101110619	PLK2	20904483	20910425	+	37302	upstream
NC_019462.2	TCONS_00083499	101122785	SLC22A5	Novel_lncRNA	19506747	19537358	+	101122785	SLC22A5	19528504	19554244	-	(8854)	antisense
NC_019462.2	TCONS_00083499	101122785	SLC22A5	Novel_lncRNA	19506747	19537358	+	443136	IRF1	19428198	19434616	+	72130	downstream
NC_019462.2	TCONS_00083499	101122785	SLC22A5	Novel_lncRNA	19506747	19537358	+	101123294	SLC22A4	19583422	19625684	-	46064	downstream
NC_019464.2	XR_001041573.2	105608910	LOC105608910	Annotated_lncRNA	32843817	32856986	-	101108313	BUB1B	32788373	32845889	+	(2073)	antisense
NC_019464.2	XR_001041573.2	105608910	LOC105608910	Annotated_lncRNA	32843817	32856986	-	101113337	C7H15orf52	32951647	32956241	-	94661	downstream
NC_019464.2	XR_001041573.2	105608910	LOC105608910	Annotated_lncRNA	32843817	32856986	-	101108051	BMF	32746674	32767589	-	76257	upstream
NC_019464.2	XR_001041573.2	105608910	LOC105608910	Annotated_lncRNA	32843817	32856986	-	101112573	PAK6	32870186	32895425	+	13200	upstream
NC_019464.2	XR_001041573.2	105608910	LOC105608910	Annotated_lncRNA	32843817	32856986	-	105608914	INAFM2	32940809	32943411	+	83823	upstream
NC_019464.2	XR_001041573.2	105608910	LOC105608910	Annotated_lncRNA	32843817	32856986	-	101112823	ANKRD63	32898695	32901043	-	41709	downstream
NC_019464.2	XR_001041573.2	105608910	LOC105608910	Annotated_lncRNA	32843817	32856986	-	101113074	PLCB2	32905998	32927749	-	49012	downstream
NC_019471.2	XR_001435611.1	105602001	LOC105602001	Annotated_lncRNA	59357352	59362351	-	101121961	TNNI3	59419943	59423908	+	57592	upstream
NC_019471.2	XR_001435611.1	105602001	LOC105602001	Annotated_lncRNA	59357352	59362351	-	101121036	LOC101121036	59278043	59279152	+	78199	downstream
NC_019471.2	XR_001435611.1	105602001	LOC105602001	Annotated_lncRNA	59357352	59362351	-	101122212	TNNT1	59428049	59437971	+	65698	upstream
NC_019471.2	XR_001435611.1	105602001	LOC105602001	Annotated_lncRNA	59357352	59362351	-	101120518	TMEM190	59261735	59266419	-	90932	upstream
NC_019471.2	XR_001435611.1	105602001	LOC105602001	Annotated_lncRNA	59357352	59362351	-	101121797	PPP6R1	59363156	59381190	+	805	upstream
NC_019471.2	XR_001435611.1	105602001	LOC105602001	Annotated_lncRNA	59357352	59362351	-	105602000	TMEM238	59260399	59263484	+	93867	downstream
NC_019471.2	XR_001435611.1	105602001	LOC105602001	Annotated_lncRNA	59357352	59362351	-	101122546	PPP1R12C	59443039	59451398	+	80688	upstream
NC_019471.2	XR_001435611.1	105602001	LOC105602001	Annotated_lncRNA	59357352	59362351	-	101122621	EPS8L1	59452244	59465345	-	89893	downstream
NC_019471.2	XR_001435611.1	105602001	LOC105602001	Annotated_lncRNA	59357352	59362351	-	101120598	RPL28	59253919	59258931	-	98638	upstream
NC_019471.2	XR_001435611.1	105602001	LOC105602001	Annotated_lncRNA	59357352	59362351	-	101122301	SYT5	59401998	59409077	+	39647	upstream
NC_019471.2	XR_001435611.1	105602001	LOC105602001	Annotated_lncRNA	59357352	59362351	-	101121446	HSPBP1	59340563	59356878	+	473	downstream
NC_019471.2	XR_001435611.1	105602001	LOC105602001	Annotated_lncRNA	59357352	59362351	-	101120774	FAM71E2	59271646	59277841	+	79510	downstream
NC_019471.2	XR_001435611.1	105602001	LOC105602001	Annotated_lncRNA	59357352	59362351	-	101121289	KMT5C	59284647	59290682	-	66669	upstream
NC_019471.2	XR_001435611.1	105602001	LOC105602001	Annotated_lncRNA	59357352	59362351	-	101121543	BRSK1	59315300	59340556	-	16795	upstream
NC_019471.2	XR_001435611.1	105602001	LOC105602001	Annotated_lncRNA	59357352	59362351	-	101121193	TMEM150B	59307542	59314893	+	42458	downstream
NC_019471.2	XR_001435611.1	105602001	LOC105602001	Annotated_lncRNA	59357352	59362351	-	101121701	TMEM86B	59382948	59385184	+	20597	upstream
NC_019471.2	XR_001435611.1	105602001	LOC105602001	Annotated_lncRNA	59357352	59362351	-	105602098	DNAAF3	59409802	59418616	+	47451	upstream
NC_019471.2	XR_001435611.1	105602001	LOC105602001	Annotated_lncRNA	59357352	59362351	-	101122050	PTPRH	59386565	59401895	+	24214	upstream
NC_019459.2	XR_001433987.1	105607140	LOC105607140	Annotated_lncRNA	32667105	32682487	-	101114683	GAS1	32703421	32704979	+	20934	upstream
NC_019483.2	TCONS_00240008	XLOC_152298	XLOC_152298	Novel_lncRNA	5659285	5659865	+	101104371	LOC101104371	5611831	5613974	-	45310	upstream
NC_019483.2	TCONS_00240008	XLOC_152298	XLOC_152298	Novel_lncRNA	5659285	5659865	+	105605114	XKR5	5590645	5608348	-	50936	upstream
NC_019483.2	TCONS_00240008	XLOC_152298	XLOC_152298	Novel_lncRNA	5659285	5659865	+	101104632	LOC101104632	5639056	5642809	-	16475	upstream
NC_019483.2	TCONS_00240008	XLOC_152298	XLOC_152298	Novel_lncRNA	5659285	5659865	+	105605298	LOC105605298	5642866	5652157	+	7127	downstream
NC_019461.2	TCONS_00074217	XLOC_047407	XLOC_047407	Novel_lncRNA	69742651	69747469	+	101115536	NFE2L3	69704374	69735143	-	7507	upstream
NC_019461.2	TCONS_00074217	XLOC_047407	XLOC_047407	Novel_lncRNA	69742651	69747469	+	101106931	CBX3	69675105	69685990	-	56688	upstream
NC_019461.2	TCONS_00074217	XLOC_047407	XLOC_047407	Novel_lncRNA	69742651	69747469	+	101107187	HNRNPA2B1	69691340	69701012	+	41638	downstream
NC_019458.2	XR_001433896.1	105603381	LOC105603381	Annotated_lncRNA	215003880	215004948	+	101118322	PRKCI	214981544	215051409	-	(1069)	antisense
NC_019458.2	XR_001433896.1	105603381	LOC105603381	Annotated_lncRNA	215003880	215004948	+	101117895	SKIL	214919800	214947207	-	56672	upstream
NC_019458.2	XR_001433896.1	105603381	LOC105603381	Annotated_lncRNA	215003880	215004948	+	106990881	LOC106990881	215027947	215028536	+	22999	upstream
NC_019458.2	XR_001433896.1	105603381	LOC105603381	Annotated_lncRNA	215003880	215004948	+	101118840	PHC3	215085225	215156607	+	80277	upstream
NC_019464.2	TCONS_00112081	101117591	LOC101117591	Novel_lncRNA	69129104	69152828	-	101117591	LOC101117591	69022744	69152428	+	(23325)	antisense
NC_019464.2	TCONS_00112081	101117591	LOC101117591	Novel_lncRNA	69129104	69152828	-	101117850	PCNXL4	69180583	69219956	+	27755	upstream
NC_019464.2	TCONS_00112081	101117591	LOC101117591	Novel_lncRNA	69129104	69152828	-	101103158	DHRS7	69228931	69252072	-	76103	downstream
NC_019464.2	TCONS_00112082	101117850	PCNXL4	Novel_lncRNA	69180025	69188764	-	101117591	LOC101117591	69022744	69152428	+	27596	downstream
NC_019464.2	TCONS_00112082	101117850	PCNXL4	Novel_lncRNA	69180025	69188764	-	101117850	PCNXL4	69180583	69219956	+	(8181)	antisense
NC_019464.2	TCONS_00112082	101117850	PCNXL4	Novel_lncRNA	69180025	69188764	-	101103158	DHRS7	69228931	69252072	-	40167	downstream
NC_019470.2	XR_001044648.2	105606208	LOC105606208	Annotated_lncRNA	58855543	58857544	+	101119579	MC3R	58835618	58836968	-	18574	upstream
NC_019470.2	XR_001044648.2	105606208	LOC105606208	Annotated_lncRNA	58855543	58857544	+	101120101	NSFL1C	58902183	58922979	+	44639	upstream
NC_019470.2	XR_001044648.2	105606208	LOC105606208	Annotated_lncRNA	58855543	58857544	+	101105431	FAM210B	58763664	58774452	-	81090	upstream
NC_019470.2	XR_001044648.2	105606208	LOC105606208	Annotated_lncRNA	58855543	58857544	+	100216431	AURKA	58744093	58761868	+	94050	downstream
NC_019470.2	XR_001044648.2	105606208	LOC105606208	Annotated_lncRNA	58855543	58857544	+	101105938	FKBP1A	58933387	58959198	+	75843	upstream
NC_019470.2	XR_001044648.2	105606208	LOC105606208	Annotated_lncRNA	58855543	58857544	+	101105678	SIRPB2	58881413	58892877	+	23869	upstream
NC_019470.2	XR_001044648.2	105606208	LOC105606208	Annotated_lncRNA	58855543	58857544	+	101119839	SIRPD	58864382	58874992	+	6838	upstream
NC_019468.2	TCONS_00140645	XLOC_090456	XLOC_090456	Novel_lncRNA	25354480	25361200	-	101113774	WSCD1	25235116	25278198	-	76281	upstream
NC_019474.2	TCONS_00185706	XLOC_118574	XLOC_118574	Novel_lncRNA	3884995	3886781	+	554262	TLR2	3841028	3852531	-	32463	upstream
NC_019474.2	TCONS_00185706	XLOC_118574	XLOC_118574	Novel_lncRNA	3884995	3886781	+	101122892	LOC101122892	3887805	4051915	-	1024	downstream
NC_019474.2	TCONS_00185706	XLOC_118574	XLOC_118574	Novel_lncRNA	3884995	3886781	+	106991694	LOC106991694	3878740	3883283	-	1713	upstream
NC_019474.2	TCONS_00185706	XLOC_118574	XLOC_118574	Novel_lncRNA	3884995	3886781	+	101122629	RNF175	3782456	3838947	+	46054	downstream
NC_019474.2	TCONS_00188962	XLOC_120602	XLOC_120602	Novel_lncRNA	71532687	71535460	+	101120606	LOC101120606	71620590	71624472	-	85130	downstream
NC_019474.2	TCONS_00188962	XLOC_120602	XLOC_120602	Novel_lncRNA	71532687	71535460	+	101118562	LRRC74B	71574273	71586513	-	38813	downstream
NC_019474.2	TCONS_00188962	XLOC_120602	XLOC_120602	Novel_lncRNA	71532687	71535460	+	105612052	TMEM191C	71430319	71433181	+	99505	downstream
NC_019474.2	TCONS_00188962	XLOC_120602	XLOC_120602	Novel_lncRNA	71532687	71535460	+	101119587	SMPD4	71627741	71646922	+	92281	upstream
NC_019474.2	TCONS_00188962	XLOC_120602	XLOC_120602	Novel_lncRNA	71532687	71535460	+	101119078	SLC7A4	71597458	71600263	-	61998	downstream
NC_019474.2	TCONS_00188962	XLOC_120602	XLOC_120602	Novel_lncRNA	71532687	71535460	+	101118819	P2RX6	71586871	71596225	+	51411	upstream
NC_019474.2	TCONS_00188962	XLOC_120602	XLOC_120602	Novel_lncRNA	71532687	71535460	+	101119335	LOC101119335	71611018	71618953	-	75558	downstream
NC_019474.2	TCONS_00188962	XLOC_120602	XLOC_120602	Novel_lncRNA	71532687	71535460	+	101117020	PI4KA	71436660	71486730	-	45956	upstream
NC_019474.2	TCONS_00188962	XLOC_120602	XLOC_120602	Novel_lncRNA	71532687	71535460	+	XLOC_120597	XLOC_120597	71497674	71515272	+	17414	downstream
NC_019474.2	TCONS_00188962	XLOC_120602	XLOC_120602	Novel_lncRNA	71532687	71535460	+	101118054	AIFM3	71553775	71564934	-	18315	downstream
NC_019474.2	TCONS_00188962	XLOC_120602	XLOC_120602	Novel_lncRNA	71532687	71535460	+	101118307	TUBA3E	71567927	71573852	-	32467	downstream
NC_019474.2	TCONS_00188962	XLOC_120602	XLOC_120602	Novel_lncRNA	71532687	71535460	+	105602977	SERPIND1	71461422	71467696	+	64990	downstream
NC_019474.2	TCONS_00188962	XLOC_120602	XLOC_120602	Novel_lncRNA	71532687	71535460	+	101117792	LZTR1	71541653	71553332	-	6193	downstream
NC_019474.2	TCONS_00188962	XLOC_120602	XLOC_120602	Novel_lncRNA	71532687	71535460	+	101117537	CRKL	71516330	71532587	+	99	downstream
NC_019473.2	TCONS_00183150	101107136	FBXW11	Novel_lncRNA	3764349	3808337	-	101107136	FBXW11	3710507	3840962	-	(43989)	sense
NC_019473.2	TCONS_00183150	101107136	FBXW11	Novel_lncRNA	3764349	3808337	-	101105529	STK10	3876957	4006684	-	68620	downstream
NC_019473.2	TCONS_00183152	101107136	FBXW11	Novel_lncRNA	3778958	3805837	-	101107136	FBXW11	3710507	3840962	-	(26880)	sense
NC_019473.2	TCONS_00183152	101107136	FBXW11	Novel_lncRNA	3778958	3805837	-	101105529	STK10	3876957	4006684	-	71120	downstream
NC_019471.2	TCONS_00165399	101108413	LOC101108413	Novel_lncRNA	50704387	50705223	+	101108679	LOC101108679	50728773	50733729	+	23550	upstream
NC_019471.2	TCONS_00165399	101108413	LOC101108413	Novel_lncRNA	50704387	50705223	+	101107889	LYPD3	50607479	50612003	-	92383	upstream
NC_019471.2	TCONS_00165399	101108413	LOC101108413	Novel_lncRNA	50704387	50705223	+	101107303	ZNF428	50802155	50807745	-	96932	downstream
NC_019471.2	TCONS_00165399	101108413	LOC101108413	Novel_lncRNA	50704387	50705223	+	101106541	LOC101106541	50757444	50761707	+	52221	upstream
NC_019471.2	TCONS_00165399	101108413	LOC101108413	Novel_lncRNA	50704387	50705223	+	101106029	ZNF575	50665784	50671344	+	33042	downstream
NC_019471.2	TCONS_00165399	101108413	LOC101108413	Novel_lncRNA	50704387	50705223	+	101105772	PHLDB3	50617438	50643538	-	60848	upstream
NC_019471.2	TCONS_00165399	101108413	LOC101108413	Novel_lncRNA	50704387	50705223	+	101106789	LOC101106789	50780495	50781626	+	75272	upstream
NC_019471.2	TCONS_00165399	101108413	LOC101108413	Novel_lncRNA	50704387	50705223	+	101108943	ZNF576	50792689	50796550	+	87466	upstream
NC_019471.2	TCONS_00165399	101108413	LOC101108413	Novel_lncRNA	50704387	50705223	+	101108413	LOC101108413	50700197	50705223	+	(837)	sense
NC_019471.2	TCONS_00165399	101108413	LOC101108413	Novel_lncRNA	50704387	50705223	+	101107040	IRGQ	50784979	50792634	-	79756	downstream
NC_019471.2	TCONS_00165399	101108413	LOC101108413	Novel_lncRNA	50704387	50705223	+	105616893	SRRM5	50804100	50807659	+	98877	upstream
NC_019471.2	TCONS_00165399	101108413	LOC101108413	Novel_lncRNA	50704387	50705223	+	101106279	XRCC1	50677509	50700091	-	4295	upstream
NC_019471.2	TCONS_00165399	101108413	LOC101108413	Novel_lncRNA	50704387	50705223	+	101108154	ETHE1	50644585	50662617	-	41769	upstream
NC_019458.2	TCONS_00005821	101121729	ARHGEF2	Novel_lncRNA	104472262	104480451	+	105608960	LOC105608960	104511766	104516689	+	31315	upstream
NC_019458.2	TCONS_00005821	101121729	ARHGEF2	Novel_lncRNA	104472262	104480451	+	101107659	MEX3A	104564109	104569373	-	83658	downstream
NC_019458.2	TCONS_00005821	101121729	ARHGEF2	Novel_lncRNA	104472262	104480451	+	100037664	LOC100037664	104517036	104517462	+	36585	upstream
NC_019458.2	TCONS_00005821	101121729	ARHGEF2	Novel_lncRNA	104472262	104480451	+	101123339	RAB25	104551818	104558798	+	71367	upstream
NC_019458.2	TCONS_00005821	101121729	ARHGEF2	Novel_lncRNA	104472262	104480451	+	101121220	KIAA0907	104405045	104422022	-	50239	upstream
NC_019458.2	TCONS_00005821	101121729	ARHGEF2	Novel_lncRNA	104472262	104480451	+	101122907	LAMTOR2	104547640	104550728	+	67189	upstream
NC_019458.2	TCONS_00005821	101121729	ARHGEF2	Novel_lncRNA	104472262	104480451	+	101122235	SSR2	104496811	104504162	-	16360	downstream
NC_019458.2	TCONS_00005821	101121729	ARHGEF2	Novel_lncRNA	104472262	104480451	+	101121474	RXFP4	104439906	104441276	+	30985	downstream
NC_019458.2	TCONS_00005821	101121729	ARHGEF2	Novel_lncRNA	104472262	104480451	+	101107407	UBQLN4	104531524	104544429	-	51073	downstream
NC_019458.2	TCONS_00005821	101121729	ARHGEF2	Novel_lncRNA	104472262	104480451	+	101120970	SYT11	104365996	104385082	+	87179	downstream
NC_019458.2	TCONS_00005821	101121729	ARHGEF2	Novel_lncRNA	104472262	104480451	+	100145877	RIT1	104394743	104403967	-	68294	upstream
NC_019458.2	TCONS_00005821	101121729	ARHGEF2	Novel_lncRNA	104472262	104480451	+	101121729	ARHGEF2	104444408	104492875	-	(8190)	antisense
NC_019459.2	TCONS_00046933	XLOC_029954	XLOC_029954	Novel_lncRNA	245658201	245659322	-	101104644	RNF186	245707485	245708941	+	48163	upstream
NC_019459.2	TCONS_00046933	XLOC_029954	XLOC_029954	Novel_lncRNA	245658201	245659322	-	101107935	TMCO4	245734830	245838817	+	75508	upstream
NC_019459.2	TCONS_00046933	XLOC_029954	XLOC_029954	Novel_lncRNA	245658201	245659322	-	101104383	OTUD3	245619469	245649773	-	8457	upstream
NC_019459.2	TCONS_00046933	XLOC_029954	XLOC_029954	Novel_lncRNA	245658201	245659322	-	101107675	LOC101107675	245554654	245560275	+	97925	downstream
NC_019459.2	TCONS_00046933	XLOC_029954	XLOC_029954	Novel_lncRNA	245658201	245659322	-	101104134	PLA2G2E	245608948	245612201	+	45999	downstream
NC_019459.2	TCONS_00042838	XLOC_027359	XLOC_027359	Novel_lncRNA	151925871	151931011	-	443090	GPD2	151931148	152162501	-	137	downstream
NC_019475.2	XR_001022045.2	105603087	LOC105603087	Annotated_lncRNA	18923734	18925671	-	101118563	LOC101118563	18986724	18987910	+	61053	upstream
NC_019475.2	XR_001022045.2	105603087	LOC105603087	Annotated_lncRNA	18923734	18925671	-	101123585	LOC101123585	18884385	18885327	-	38406	upstream
NC_019475.2	XR_001022045.2	105603087	LOC105603087	Annotated_lncRNA	18923734	18925671	-	101119079	LOC101119079	19014686	19016339	-	89015	downstream
NC_019475.2	XR_001022045.2	105603087	LOC105603087	Annotated_lncRNA	18923734	18925671	-	105603085	LOC105603085	18974238	18975395	+	48567	upstream
NC_019475.2	XR_001022045.2	105603087	LOC105603087	Annotated_lncRNA	18923734	18925671	-	101117021	LOC101117021	18830786	18831779	-	91954	upstream
NC_019475.2	XR_001022045.2	105603087	LOC105603087	Annotated_lncRNA	18923734	18925671	-	105603292	LOC105603292	19021603	19056225	+	95932	upstream
NC_019475.2	XR_001022045.2	105603087	LOC105603087	Annotated_lncRNA	18923734	18925671	-	101118056	LOC101118056	18959893	18960999	+	34222	upstream
NC_019466.2	XR_001042841.2	105609920	LOC105609920	Annotated_lncRNA	76459378	76515643	-	101103734	RNF19A	76547069	76598619	+	31426	upstream
NC_019459.2	TCONS_00035949	XLOC_022857	XLOC_022857	Novel_lncRNA	247994162	247995656	+	105610921	LOC105610921	248079384	248095398	-	83728	downstream
NC_019459.2	TCONS_00035949	XLOC_022857	XLOC_022857	Novel_lncRNA	247994162	247995656	+	101107679	PADI6	248034195	248054440	-	38539	downstream
NC_019459.2	TCONS_00035949	XLOC_022857	XLOC_022857	Novel_lncRNA	247994162	247995656	+	XLOC_030046	XLOC_030046	248060283	248066686	-	64627	downstream
NC_019459.2	TCONS_00035949	XLOC_022857	XLOC_022857	Novel_lncRNA	247994162	247995656	+	101107424	RCC2	248016059	248032987	+	20403	upstream
NC_019459.2	TCONS_00035949	XLOC_022857	XLOC_022857	Novel_lncRNA	247994162	247995656	+	101107175	ARHGEF10L	247783069	247924516	-	69645	upstream
NC_019476.2	TCONS_00202433	XLOC_128988	XLOC_128988	Novel_lncRNA	58684897	58685177	+	101110972	IQSEC1	58691534	58701683	+	6357	upstream
NC_019476.2	TCONS_00202433	XLOC_128988	XLOC_128988	Novel_lncRNA	58684897	58685177	+	101111495	ACAD9	58731287	58745933	+	46110	upstream
NC_019476.2	TCONS_00202433	XLOC_128988	XLOC_128988	Novel_lncRNA	58684897	58685177	+	101111751	LOC101111751	58758767	58776545	-	73590	downstream
NC_019476.2	TCONS_00202433	XLOC_128988	XLOC_128988	Novel_lncRNA	58684897	58685177	+	101104642	DNAJB8	5	59159642	+	(281)	sense
NC_019476.2	TCONS_00202433	XLOC_128988	XLOC_128988	Novel_lncRNA	58684897	58685177	+	105603599	LOC105603599	58746046	58767626	-	60869	downstream
NC_019470.2	TCONS_00157570	101114796	ITIH2	Novel_lncRNA	11809314	11817313	-	101115299	ATP5C1	11843307	11856701	+	25994	upstream
NC_019470.2	TCONS_00157570	101114796	ITIH2	Novel_lncRNA	11809314	11817313	-	101114796	ITIH2	11782659	11814412	+	(5099)	antisense
NC_019470.2	TCONS_00157570	101114796	ITIH2	Novel_lncRNA	11809314	11817313	-	101115725	TAF3	11863402	11981476	+	46089	upstream
NC_019470.2	TCONS_00157570	101114796	ITIH2	Novel_lncRNA	11809314	11817313	-	101114543	ITIH5	11662800	11756392	-	52921	upstream
NC_019470.2	TCONS_00157570	101114796	ITIH2	Novel_lncRNA	11809314	11817313	-	101115052	KIN	11805724	11843177	-	(8000)	sense
NC_019481.2	TCONS_00230732	101119359	ORAI2	Novel_lncRNA	34486897	34489230	+	101117815	SH2B2	34551070	34564003	-	61840	downstream
NC_019481.2	TCONS_00230732	101119359	ORAI2	Novel_lncRNA	34486897	34489230	+	101117299	LOC101117299	34433212	34450564	+	36332	downstream
NC_019481.2	TCONS_00230732	101119359	ORAI2	Novel_lncRNA	34486897	34489230	+	101117557	ALKBH4	34466047	34473521	+	13375	downstream
NC_019481.2	TCONS_00230732	101119359	ORAI2	Novel_lncRNA	34486897	34489230	+	101116795	LOC101116795	34384896	34389169	+	97727	downstream
NC_019481.2	TCONS_00230732	101119359	ORAI2	Novel_lncRNA	34486897	34489230	+	101119782	PRKRIP1	34506378	34533057	-	17148	downstream
NC_019481.2	TCONS_00230732	101119359	ORAI2	Novel_lncRNA	34486897	34489230	+	101117044	LOC101117044	34398787	34404579	+	82317	downstream
NC_019481.2	TCONS_00230732	101119359	ORAI2	Novel_lncRNA	34486897	34489230	+	101118844	POLR2J	34454658	34459327	+	27569	downstream
NC_019481.2	TCONS_00230732	101119359	ORAI2	Novel_lncRNA	34486897	34489230	+	106991890	LOC106991890	34571676	34574364	-	82446	downstream
NC_019481.2	TCONS_00230732	101119359	ORAI2	Novel_lncRNA	34486897	34489230	+	101119359	ORAI2	34477514	34488136	-	(1239)	antisense
NC_019481.2	TCONS_00230732	101119359	ORAI2	Novel_lncRNA	34486897	34489230	+	101120041	CUX1	34575900	34936602	-	86670	downstream
NC_019481.2	TCONS_00230732	101119359	ORAI2	Novel_lncRNA	34486897	34489230	+	101119102	LRWD1	34459643	34464927	-	21969	upstream
NC_019481.2	TCONS_00230731	101119359	ORAI2	Novel_lncRNA	34486897	34489230	+	101117815	SH2B2	34551070	34564003	-	61840	downstream
NC_019481.2	TCONS_00230731	101119359	ORAI2	Novel_lncRNA	34486897	34489230	+	101117299	LOC101117299	34433212	34450564	+	36332	downstream
NC_019481.2	TCONS_00230731	101119359	ORAI2	Novel_lncRNA	34486897	34489230	+	101117557	ALKBH4	34466047	34473521	+	13375	downstream
NC_019481.2	TCONS_00230731	101119359	ORAI2	Novel_lncRNA	34486897	34489230	+	101116795	LOC101116795	34384896	34389169	+	97727	downstream
NC_019481.2	TCONS_00230731	101119359	ORAI2	Novel_lncRNA	34486897	34489230	+	101119782	PRKRIP1	34506378	34533057	-	17148	downstream
NC_019481.2	TCONS_00230731	101119359	ORAI2	Novel_lncRNA	34486897	34489230	+	101117044	LOC101117044	34398787	34404579	+	82317	downstream
NC_019481.2	TCONS_00230731	101119359	ORAI2	Novel_lncRNA	34486897	34489230	+	101118844	POLR2J	34454658	34459327	+	27569	downstream
NC_019481.2	TCONS_00230731	101119359	ORAI2	Novel_lncRNA	34486897	34489230	+	106991890	LOC106991890	34571676	34574364	-	82446	downstream
NC_019481.2	TCONS_00230731	101119359	ORAI2	Novel_lncRNA	34486897	34489230	+	101119359	ORAI2	34477514	34488136	-	(1239)	antisense
NC_019481.2	TCONS_00230731	101119359	ORAI2	Novel_lncRNA	34486897	34489230	+	101120041	CUX1	34575900	34936602	-	86670	downstream
NC_019481.2	TCONS_00230731	101119359	ORAI2	Novel_lncRNA	34486897	34489230	+	101119102	LRWD1	34459643	34464927	-	21969	upstream
NC_019466.2	TCONS_00127656	101119227	SNX16	Novel_lncRNA	93099119	93104390	-	101115631	ZFAND1	93195842	93228586	+	91452	upstream
NC_019466.2	TCONS_00127656	101119227	SNX16	Novel_lncRNA	93099119	93104390	-	101119227	SNX16	93102700	93136224	+	(1690)	antisense
NC_019466.2	TCONS_00127656	101119227	SNX16	Novel_lncRNA	93099119	93104390	-	101119649	CHMP4C	93161256	93192821	-	56866	downstream
NC_019464.2	TCONS_00104940	XLOC_067211	XLOC_067211	Novel_lncRNA	41036414	41037945	+	101105756	TRIM9	40883802	41006278	-	30135	upstream
NC_019464.2	TCONS_00104940	XLOC_067211	XLOC_067211	Novel_lncRNA	41036414	41037945	+	101106015	TMX1	41113253	41127029	+	75308	upstream
NC_019481.2	TCONS_00232994	101104452	IGSF6	Novel_lncRNA	20143670	20192278	-	101115596	OTOA	20213049	20281049	+	20771	upstream
NC_019481.2	TCONS_00232994	101104452	IGSF6	Novel_lncRNA	20143670	20192278	-	101115339	METTL9	20141586	20192021	+	(48352)	antisense
NC_019481.2	TCONS_00232994	101104452	IGSF6	Novel_lncRNA	20143670	20192278	-	105604705	LOC105604705	20082249	20120798	+	22871	downstream
NC_019481.2	TCONS_00232994	101104452	IGSF6	Novel_lncRNA	20143670	20192278	-	101115091	CDR2	20048992	20076877	-	66792	upstream
NC_019481.2	TCONS_00232994	101104452	IGSF6	Novel_lncRNA	20143670	20192278	-	101104452	IGSF6	20178485	20188898	-	(10413)	sense
NC_019481.2	TCONS_00232994	101104452	IGSF6	Novel_lncRNA	20143670	20192278	-	101104199	LOC101104199	20175606	20177636	+	(2030)	antisense
NC_019467.2	TCONS_00130662	XLOC_084428	XLOC_084428	Novel_lncRNA	84911789	84912369	+	101117090	TEX29	84818957	84831076	+	80712	downstream
NC_019481.2	TCONS_00232993	101104452	IGSF6	Novel_lncRNA	20143670	20192278	-	101115596	OTOA	20213049	20281049	+	20771	upstream
NC_019481.2	TCONS_00232993	101104452	IGSF6	Novel_lncRNA	20143670	20192278	-	101115339	METTL9	20141586	20192021	+	(48352)	antisense
NC_019481.2	TCONS_00232993	101104452	IGSF6	Novel_lncRNA	20143670	20192278	-	105604705	LOC105604705	20082249	20120798	+	22871	downstream
NC_019481.2	TCONS_00232993	101104452	IGSF6	Novel_lncRNA	20143670	20192278	-	101115091	CDR2	20048992	20076877	-	66792	upstream
NC_019481.2	TCONS_00232993	101104452	IGSF6	Novel_lncRNA	20143670	20192278	-	101104452	IGSF6	20178485	20188898	-	(10413)	sense
NC_019481.2	TCONS_00232993	101104452	IGSF6	Novel_lncRNA	20143670	20192278	-	101104199	LOC101104199	20175606	20177636	+	(2030)	antisense
NC_019470.2	XR_001044637.1	105606212	LOC105606212	Annotated_lncRNA	57763242	57772565	-	101117605	CTCFL	57854920	57880675	+	82355	upstream
NC_019470.2	XR_001044637.1	105606212	LOC105606212	Annotated_lncRNA	57763242	57772565	-	100037690	PCK1	57807667	57813864	-	35102	downstream
NC_019470.2	XR_001044637.1	105606212	LOC105606212	Annotated_lncRNA	57763242	57772565	-	101104169	ZBP1	57762713	57773132	+	(9324)	antisense
NC_019470.2	XR_001044637.1	105606212	LOC105606212	Annotated_lncRNA	57763242	57772565	-	101103913	PMEPA1	57518549	57742750	+	20491	downstream
NC_019467.2	TCONS_00130668	106991369	LOC106991369	Novel_lncRNA	85160786	85321643	+	106991369	LOC106991369	85183331	85194464	+	(11133)	sense
NC_019458.2	XR_001433716.1	106990836	LOC106990836	Annotated_lncRNA	18346532	18355938	-	101113708	IPO13	18356176	18375737	+	238	upstream
NC_019458.2	XR_001433716.1	106990836	LOC106990836	Annotated_lncRNA	18346532	18355938	-	101107922	CCDC24	18398468	18402302	+	42530	upstream
NC_019458.2	XR_001433716.1	106990836	LOC106990836	Annotated_lncRNA	18346532	18355938	-	101108183	SLC6A9	18403259	18413589	-	47321	downstream
NC_019458.2	XR_001433716.1	106990836	LOC106990836	Annotated_lncRNA	18346532	18355938	-	105607299	ARTN	18344855	18346396	+	135	downstream
NC_019458.2	XR_001433716.1	106990836	LOC106990836	Annotated_lncRNA	18346532	18355938	-	101114825	B4GALT2	18387781	18397786	+	31843	upstream
NC_019458.2	XR_001433716.1	106990836	LOC106990836	Annotated_lncRNA	18346532	18355938	-	101114221	ATP6V0B	18383541	18386873	+	27603	upstream
NC_019458.2	XR_001433716.1	106990836	LOC106990836	Annotated_lncRNA	18346532	18355938	-	105605409	LOC105605409	18422646	18423488	+	66708	upstream
NC_019458.2	XR_001433716.1	106990836	LOC106990836	Annotated_lncRNA	18346532	18355938	-	101112269	ST3GAL3	18114671	18340688	+	5843	downstream
NC_019458.2	XR_001433716.1	106990836	LOC106990836	Annotated_lncRNA	18346532	18355938	-	101113967	DPH2	18377026	18381590	+	21088	upstream
NC_019459.2	XR_001433997.1	105607546	LOC105607546	Annotated_lncRNA	47751523	48052128	+	101123268	LOC101123268	48075098	48079334	+	22970	upstream
NC_019459.2	XR_001433997.1	105607546	LOC105607546	Annotated_lncRNA	47751523	48052128	+	101122759	NR4A3	47692935	47729300	-	22222	upstream
NC_019459.2	XR_001433997.1	105607546	LOC105607546	Annotated_lncRNA	47751523	48052128	+	101122499	STX17	47579064	47658002	-	93520	upstream
NC_019471.2	TCONS_00165762	101117867	SAE1	Novel_lncRNA	53102474	53105970	+	101123490	BBC3	53183646	53202560	-	77676	downstream
NC_019471.2	TCONS_00165762	101117867	SAE1	Novel_lncRNA	53102474	53105970	+	101117354	ARHGAP35	52940362	53013842	+	88631	downstream
NC_019471.2	TCONS_00165762	101117867	SAE1	Novel_lncRNA	53102474	53105970	+	101117867	SAE1	53102473	53179660	+	(3497)	sense
NC_019471.2	TCONS_00165762	101117867	SAE1	Novel_lncRNA	53102474	53105970	+	101117609	NPAS1	53033176	53049940	+	52533	downstream
NC_019471.2	TCONS_00165762	101117867	SAE1	Novel_lncRNA	53102474	53105970	+	101123230	ZC3H4	53067640	53102073	-	400	upstream
NC_019458.2	TCONS_00000673	XLOC_000428	XLOC_000428	Novel_lncRNA	10840347	10851616	+	101112772	MAP7D1	10805166	10826896	+	13450	downstream
NC_019458.2	TCONS_00000673	XLOC_000428	XLOC_000428	Novel_lncRNA	10840347	10851616	+	101117812	STK40	10948012	10966364	-	96396	downstream
NC_019458.2	TCONS_00000673	XLOC_000428	XLOC_000428	Novel_lncRNA	10840347	10851616	+	101117295	SH3D21	10922499	10936873	+	70883	upstream
NC_019458.2	TCONS_00000673	XLOC_000428	XLOC_000428	Novel_lncRNA	10840347	10851616	+	101113021	THRAP3	10853741	10921589	+	2125	upstream
NC_019458.2	TCONS_00000673	XLOC_000428	XLOC_000428	Novel_lncRNA	10840347	10851616	+	101112011	TRAPPC3	10789182	10799915	-	40431	upstream
NC_019458.2	TCONS_00000673	XLOC_000428	XLOC_000428	Novel_lncRNA	10840347	10851616	+	101117555	EVA1B	10937421	10938814	-	85805	downstream
NC_019458.2	TCONS_00000673	XLOC_000428	XLOC_000428	Novel_lncRNA	10840347	10851616	+	101116791	ADPRHL2	10749904	10755364	+	84982	downstream
NC_019458.2	TCONS_00000673	XLOC_000428	XLOC_000428	Novel_lncRNA	10840347	10851616	+	101117040	COL8A2	10756458	10761140	-	79206	upstream
NC_019458.2	TCONS_00000673	XLOC_000428	XLOC_000428	Novel_lncRNA	10840347	10851616	+	101111755	TEKT2	10744549	10748931	+	91415	downstream
NC_019458.2	TCONS_00000673	XLOC_000428	XLOC_000428	Novel_lncRNA	10840347	10851616	+	100302070	RRAGC	2575438	13348435	-	(11270)	antisense
NC_019458.2	XR_001043106.2	105610605	LOC105610605	Annotated_lncRNA	6260868	6277269	+	100302312	ARL4C	6360698	6361264	+	83429	upstream
NC_019458.2	XR_001043106.2	105610605	LOC105610605	Annotated_lncRNA	6260868	6277269	+	100302070	RRAGC	2575438	13348435	-	(16402)	antisense
NC_019480.2	TCONS_00226247	101115087	KIAA1328	Novel_lncRNA	20205983	20242318	-	101115087	KIAA1328	20063186	20486494	-	(36336)	sense
NC_019471.2	TCONS_00165761	101123230	ZC3H4	Novel_lncRNA	53068978	53073473	+	101117354	ARHGAP35	52940362	53013842	+	55135	downstream
NC_019471.2	TCONS_00165761	101123230	ZC3H4	Novel_lncRNA	53068978	53073473	+	101117867	SAE1	53102473	53179660	+	29000	upstream
NC_019471.2	TCONS_00165761	101123230	ZC3H4	Novel_lncRNA	53068978	53073473	+	101117609	NPAS1	53033176	53049940	+	19037	downstream
NC_019471.2	TCONS_00165761	101123230	ZC3H4	Novel_lncRNA	53068978	53073473	+	101123230	ZC3H4	53067640	53102073	-	(4496)	antisense
NC_019460.2	TCONS_00069445	XLOC_044167	XLOC_044167	Novel_lncRNA	196546167	196584788	-	101123365	RERGL	196511192	196521534	+	24632	downstream
NC_019471.2	TCONS_00165023	101115152	PAK4	Novel_lncRNA	47946916	47957950	+	101115397	NCCRP1	47978379	47985052	+	20429	upstream
NC_019471.2	TCONS_00165023	101115152	PAK4	Novel_lncRNA	47946916	47957950	+	101115152	PAK4	47949516	47964618	+	(8434)	sense
NC_019471.2	TCONS_00165023	101115152	PAK4	Novel_lncRNA	47946916	47957950	+	101116168	LOC101116168	48025342	48027071	+	67392	upstream
NC_019471.2	TCONS_00165023	101115152	PAK4	Novel_lncRNA	47946916	47957950	+	105608817	LOC105608817	48020243	48022001	+	62293	upstream
NC_019471.2	TCONS_00165023	101115152	PAK4	Novel_lncRNA	47946916	47957950	+	101114897	ACP7	47889353	47906445	+	40470	downstream
NC_019471.2	TCONS_00165023	101115152	PAK4	Novel_lncRNA	47946916	47957950	+	105602068	LOC105602068	48011926	48013709	-	53976	downstream
NC_019471.2	TCONS_00165023	101115152	PAK4	Novel_lncRNA	47946916	47957950	+	101115898	LOC101115898	48007102	48008678	-	49152	downstream
NC_019471.2	TCONS_00165023	101115152	PAK4	Novel_lncRNA	47946916	47957950	+	101115647	SYCN	47986775	47987216	-	28825	downstream
NC_019460.2	TCONS_00069443	XLOC_044167	XLOC_044167	Novel_lncRNA	196540409	196584688	-	101123365	RERGL	196511192	196521534	+	18874	downstream
NC_019471.2	TCONS_00165027	101115152	PAK4	Novel_lncRNA	47948192	47957950	+	101115397	NCCRP1	47978379	47985052	+	20429	upstream
NC_019471.2	TCONS_00165027	101115152	PAK4	Novel_lncRNA	47948192	47957950	+	101115152	PAK4	47949516	47964618	+	(8434)	sense
NC_019471.2	TCONS_00165027	101115152	PAK4	Novel_lncRNA	47948192	47957950	+	101116168	LOC101116168	48025342	48027071	+	67392	upstream
NC_019471.2	TCONS_00165027	101115152	PAK4	Novel_lncRNA	47948192	47957950	+	105608817	LOC105608817	48020243	48022001	+	62293	upstream
NC_019471.2	TCONS_00165027	101115152	PAK4	Novel_lncRNA	47948192	47957950	+	101114897	ACP7	47889353	47906445	+	41746	downstream
NC_019471.2	TCONS_00165027	101115152	PAK4	Novel_lncRNA	47948192	47957950	+	105602068	LOC105602068	48011926	48013709	-	53976	downstream
NC_019471.2	TCONS_00165027	101115152	PAK4	Novel_lncRNA	47948192	47957950	+	101115898	LOC101115898	48007102	48008678	-	49152	downstream
NC_019471.2	TCONS_00165027	101115152	PAK4	Novel_lncRNA	47948192	47957950	+	101115647	SYCN	47986775	47987216	-	28825	downstream
NC_019482.2	TCONS_00236680	XLOC_150140	XLOC_150140	Novel_lncRNA	24823227	24826438	+	101106390	CCAR1	24773752	24818772	+	4454	downstream
NC_019482.2	TCONS_00236680	XLOC_150140	XLOC_150140	Novel_lncRNA	24823227	24826438	+	101103781	LOC101103781	24892899	24900128	+	66461	upstream
NC_019482.2	TCONS_00236680	XLOC_150140	XLOC_150140	Novel_lncRNA	24823227	24826438	+	101103534	TET1	24641645	24763826	+	59400	downstream
NC_019482.2	TCONS_00236680	XLOC_150140	XLOC_150140	Novel_lncRNA	24823227	24826438	+	101106650	DDX50	24906690	24939479	+	80252	upstream
NC_019479.2	TCONS_00222248	101116007	COL17A1	Novel_lncRNA	23671052	23677203	-	101114150	SLK	23569454	23629372	+	41679	downstream
NC_019479.2	TCONS_00222248	101116007	COL17A1	Novel_lncRNA	23671052	23677203	-	101114833	CFAP43	23735728	23834629	-	58525	downstream
NC_019479.2	TCONS_00222248	101116007	COL17A1	Novel_lncRNA	23671052	23677203	-	101116007	COL17A1	23630358	23677203	-	(6152)	sense
NC_019479.2	TCONS_00222248	101116007	COL17A1	Novel_lncRNA	23671052	23677203	-	101114574	SFR1	23728343	23732344	+	51140	upstream
NC_019468.2	TCONS_00134767	101122536	EFCAB5	Novel_lncRNA	20751067	20754350	+	105613550	LOC105613550	20685154	20687286	-	63780	upstream
NC_019468.2	TCONS_00134767	101122536	EFCAB5	Novel_lncRNA	20751067	20754350	+	101111561	NSRP1	20828778	20871165	+	74428	upstream
NC_019468.2	TCONS_00134767	101122536	EFCAB5	Novel_lncRNA	20751067	20754350	+	101122536	EFCAB5	20734165	20824132	+	(3284)	sense
NC_019468.2	TCONS_00134767	101122536	EFCAB5	Novel_lncRNA	20751067	20754350	+	101111299	SSH2	20469770	20717189	-	33878	upstream
NC_019462.2	TCONS_00083239	XLOC_053119	XLOC_053119	Novel_lncRNA	17441669	17445569	+	101113327	SIRT6	17365058	17373508	+	68160	downstream
NC_019462.2	TCONS_00083239	XLOC_053119	XLOC_053119	Novel_lncRNA	17441669	17445569	+	101113586	CREB3L3	17374264	17385276	-	56397	upstream
NC_019462.2	TCONS_00083239	XLOC_053119	XLOC_053119	Novel_lncRNA	17441669	17445569	+	101116396	PIAS4	17487716	17510990	-	42147	downstream
NC_019462.2	TCONS_00083239	XLOC_053119	XLOC_053119	Novel_lncRNA	17441669	17445569	+	101116143	ZBTB7A	17472426	17479861	+	26857	upstream
NC_019462.2	TCONS_00083239	XLOC_053119	XLOC_053119	Novel_lncRNA	17441669	17445569	+	101113846	MAP2K2	17415028	17439820	+	4272	downstream
NC_019462.2	TCONS_00083239	XLOC_053119	XLOC_053119	Novel_lncRNA	17441669	17445569	+	101115875	ANKRD24	17335070	17352761	-	88907	upstream
NC_019462.2	TCONS_00083239	XLOC_053119	XLOC_053119	Novel_lncRNA	17441669	17445569	+	101114105	EEF2	17534897	17543680	+	89328	upstream
NC_019468.2	TCONS_00134769	101122536	EFCAB5	Novel_lncRNA	20770723	20838730	+	101122536	EFCAB5	20734165	20824132	+	(53410)	sense
NC_019468.2	TCONS_00134769	101122536	EFCAB5	Novel_lncRNA	20770723	20838730	+	443491	SLC6A4	20878919	20911348	-	40189	downstream
NC_019468.2	TCONS_00134769	101122536	EFCAB5	Novel_lncRNA	20770723	20838730	+	105613550	LOC105613550	20685154	20687286	-	83436	upstream
NC_019468.2	TCONS_00134769	101122536	EFCAB5	Novel_lncRNA	20770723	20838730	+	101111299	SSH2	20469770	20717189	-	53534	upstream
NC_019468.2	TCONS_00134769	101122536	EFCAB5	Novel_lncRNA	20770723	20838730	+	101111561	NSRP1	20828778	20871165	+	(9952)	sense
NC_019468.2	TCONS_00134769	101122536	EFCAB5	Novel_lncRNA	20770723	20838730	+	101111816	BLMH	20923080	20965579	-	84350	downstream
NC_019460.2	TCONS_00066133	XLOC_042069	XLOC_042069	Novel_lncRNA	133902487	133903278	-	101112968	ATG101	133924807	133930662	-	21529	downstream
NC_019460.2	TCONS_00066133	XLOC_042069	XLOC_042069	Novel_lncRNA	133902487	133903278	-	101113836	ACVR1B	133995473	134028873	-	92195	downstream
NC_019460.2	TCONS_00066133	XLOC_042069	XLOC_042069	Novel_lncRNA	133902487	133903278	-	101113319	KRT80	133850144	133869539	+	32947	downstream
NC_019460.2	TCONS_00066133	XLOC_042069	XLOC_042069	Novel_lncRNA	133902487	133903278	-	101113222	NR4A1	133939213	133954148	-	35935	downstream
NC_019460.2	TCONS_00066133	XLOC_042069	XLOC_042069	Novel_lncRNA	133902487	133903278	-	101113577	GRASP	133979284	133983431	-	76006	downstream
NC_019460.2	TCONS_00066133	XLOC_042069	XLOC_042069	Novel_lncRNA	133902487	133903278	-	101112716	KRT7	133790927	133804229	-	98257	upstream
NC_019460.2	TCONS_00066133	XLOC_042069	XLOC_042069	Novel_lncRNA	133902487	133903278	-	105610936	C3H12orf80	133835914	133837209	+	65277	downstream
NC_019475.2	XR_001022217.1	105603195	LOC105603195	Annotated_lncRNA	48125706	48170264	+	101102181	CTAGE5	48004331	48099756	+	25949	downstream
NC_019475.2	XR_001022217.1	105603195	LOC105603195	Annotated_lncRNA	48125706	48170264	+	101106799	FBXO33	48105873	48125667	-	38	upstream
NC_019459.2	TCONS_00031009	XLOC_019933	XLOC_019933	Novel_lncRNA	135032504	135034215	+	101106411	SP3	134928530	134982863	+	49640	downstream
NC_019464.2	XR_001041596.1	105612215	LOC105612215	Annotated_lncRNA	37309469	37333074	+	101121099	MDGA2	36950771	37880755	-	(23606)	antisense
NC_019464.2	XR_001041596.1	105612215	LOC105612215	Annotated_lncRNA	37309469	37333074	+	101121352	LOC101121352	37247746	37248703	+	60765	downstream
NC_019462.2	TCONS_00091944	XLOC_058658	XLOC_058658	Novel_lncRNA	52572070	52575348	-	101110588	YIPF5	52585682	52603413	-	10334	downstream
NC_019462.2	TCONS_00091944	XLOC_058658	XLOC_058658	Novel_lncRNA	52572070	52575348	-	101110839	KCTD16	52640313	52954339	+	64965	upstream
NC_019470.2	TCONS_00160617	XLOC_102733	XLOC_102733	Novel_lncRNA	63991917	63994527	-	101119580	MMP24	63941611	63991885	+	31	downstream
NC_019470.2	TCONS_00160617	XLOC_102733	XLOC_102733	Novel_lncRNA	63991917	63994527	-	101116076	LOC101116076	64021099	64115548	-	26572	downstream
NC_019470.2	TCONS_00160617	XLOC_102733	XLOC_102733	Novel_lncRNA	63991917	63994527	-	101115814	PROCR	63898353	63926142	+	65774	downstream
NC_019470.2	TCONS_00160617	XLOC_102733	XLOC_102733	Novel_lncRNA	63991917	63994527	-	100302338	EIF6	63995238	64001480	-	711	downstream
NC_019470.2	TCONS_00160617	XLOC_102733	XLOC_102733	Novel_lncRNA	63991917	63994527	-	101119841	FAM83C	64002591	64013857	-	8064	downstream
NC_019468.2	XR_001435340.1	106991435	LOC106991435	Annotated_lncRNA	46287792	46294396	+	101122450	METTL2A	46231006	46242068	+	45723	downstream
NC_019468.2	XR_001435340.1	106991435	LOC106991435	Annotated_lncRNA	46287792	46294396	+	101122708	TLK2	46276089	46403221	+	(6605)	sense
NC_019468.2	XR_001435340.1	106991435	LOC106991435	Annotated_lncRNA	46287792	46294396	+	106990131	EFCAB3	46162810	46226713	+	61078	downstream
NC_019474.2	XR_001021567.2	105602800	LOC105602800	Annotated_lncRNA	34017002	34018298	+	101102425	SPATA5	34076423	34424110	-	58125	downstream
NC_019474.2	XR_001021567.2	105602800	LOC105602800	Annotated_lncRNA	34017002	34018298	+	101102179	SPRY1	34009306	34015121	-	1880	upstream
NC_019463.2	TCONS_00096004	XLOC_061446	XLOC_061446	Novel_lncRNA	68285277	68297497	+	101102486	NPFFR2	635	86901405	+	(12221)	sense
NC_019463.2	TCONS_00096004	XLOC_061446	XLOC_061446	Novel_lncRNA	68285277	68297497	+	101114871	USP46	68185922	68263227	-	22049	upstream
NC_019471.2	TCONS_00164869	105616883	LOC105616883	Novel_lncRNA	46562917	46563763	+	105601943	LOC105601943	46650335	46653022	+	86572	upstream
NC_019471.2	TCONS_00164869	105616883	LOC105616883	Novel_lncRNA	46562917	46563763	+	101108415	LOC101108415	46614707	46632364	-	50944	downstream
NC_019471.2	TCONS_00164869	105616883	LOC105616883	Novel_lncRNA	46562917	46563763	+	101102169	ZFP30	46662021	46686675	-	98258	downstream
NC_019471.2	TCONS_00164869	105616883	LOC105616883	Novel_lncRNA	46562917	46563763	+	105616883	LOC105616883	46562696	46565441	-	(847)	antisense
NC_019471.2	TCONS_00164869	105616883	LOC105616883	Novel_lncRNA	46562917	46563763	+	101103173	LOC101103173	46496785	46522542	+	40374	downstream
NC_019471.2	TCONS_00164869	105616883	LOC105616883	Novel_lncRNA	46562917	46563763	+	101102414	ZNF420	46540769	46569671	-	(847)	antisense
NC_019471.2	TCONS_00164869	105616883	LOC105616883	Novel_lncRNA	46562917	46563763	+	101103915	LOC101103915	46463635	46484225	-	78691	upstream
NC_019471.2	TCONS_00164869	105616883	LOC105616883	Novel_lncRNA	46562917	46563763	+	101108155	LOC101108155	46587699	46608371	-	23936	downstream
NC_019463.2	TCONS_00096001	XLOC_061446	XLOC_061446	Novel_lncRNA	68285275	68297497	+	101102486	NPFFR2	635	86901405	+	(12223)	sense
NC_019463.2	TCONS_00096001	XLOC_061446	XLOC_061446	Novel_lncRNA	68285275	68297497	+	101114871	USP46	68185922	68263227	-	22047	upstream
NC_019460.2	TCONS_00063345	XLOC_040347	XLOC_040347	Novel_lncRNA	77471924	77475939	-	101115272	RHOQ	77518006	77558803	-	42067	downstream
NC_019460.2	TCONS_00063345	XLOC_040347	XLOC_040347	Novel_lncRNA	77471924	77475939	-	101109344	CRIPT	77479623	77490721	-	3684	downstream
NC_019460.2	TCONS_00063345	XLOC_040347	XLOC_040347	Novel_lncRNA	77471924	77475939	-	101109082	SOCS5	77341329	77411104	-	60819	upstream
NC_019460.2	TCONS_00063345	XLOC_040347	XLOC_040347	Novel_lncRNA	77471924	77475939	-	101110043	ATP6V1E2	77559394	77585391	+	83455	upstream
NC_019460.2	TCONS_00063345	XLOC_040347	XLOC_040347	Novel_lncRNA	77471924	77475939	-	101109604	PIGF	77490807	77520945	+	14868	upstream
NC_019464.2	TCONS_00107414	XLOC_068697	XLOC_068697	Novel_lncRNA	83726910	83730632	+	101110679	LOC101110679	83811214	83821061	-	80582	downstream
NC_019464.2	TCONS_00107414	XLOC_068697	XLOC_068697	Novel_lncRNA	83726910	83730632	+	101110944	TTLL5	83821068	84134454	+	90436	upstream
NC_019464.2	TCONS_00107414	XLOC_068697	XLOC_068697	Novel_lncRNA	83726910	83730632	+	101108756	LOC101108756	83629984	83686285	+	40624	downstream
NC_019464.2	TCONS_00107414	XLOC_068697	XLOC_068697	Novel_lncRNA	83726910	83730632	+	101110417	LOC101110417	83735105	83750552	-	4473	downstream
NC_019464.2	TCONS_00107414	XLOC_068697	XLOC_068697	Novel_lncRNA	83726910	83730632	+	105615769	LOC105615769	83758209	83767368	-	27577	downstream
NC_019464.2	TCONS_00107414	XLOC_068697	XLOC_068697	Novel_lncRNA	83726910	83730632	+	105615770	LOC105615770	83801208	83809913	+	70576	upstream
NC_019463.2	TCONS_00098537	105615411	LOC105615411	Novel_lncRNA	15736830	15758685	-	101119307	CFI	15658613	15702727	+	34102	downstream
NC_019463.2	TCONS_00098537	105615411	LOC105615411	Novel_lncRNA	15736830	15758685	-	101119561	PLA2G12A	15715308	15730163	+	6666	downstream
NC_019463.2	TCONS_00098537	105615411	LOC105615411	Novel_lncRNA	15736830	15758685	-	105615411	LOC105615411	15745883	15748744	-	(2861)	sense
NC_019463.2	TCONS_00098537	105615411	LOC105615411	Novel_lncRNA	15736830	15758685	-	101102486	NPFFR2	635	86901405	+	(21856)	antisense
NC_019463.2	TCONS_00098537	105615411	LOC105615411	Novel_lncRNA	15736830	15758685	-	101119820	CASP6	15736827	15757412	+	(20583)	antisense
NC_019463.2	TCONS_00098537	105615411	LOC105615411	Novel_lncRNA	15736830	15758685	-	101120082	CCDC109B	15761053	15861810	-	2368	downstream
NC_019463.2	TCONS_00098537	105615411	LOC105615411	Novel_lncRNA	15736830	15758685	-	101119047	GAR1	15635566	15643365	-	93464	upstream
NC_019471.2	XR_001435741.1	105608446	LOC105608446	Annotated_lncRNA	52645301	52650188	-	100135687	HIF3A	52523614	52553013	+	92287	downstream
NC_019471.2	XR_001435741.1	105608446	LOC105608446	Annotated_lncRNA	52645301	52650188	-	101121703	DACT3	52736536	52746353	-	86348	downstream
NC_019471.2	XR_001435741.1	105608446	LOC105608446	Annotated_lncRNA	52645301	52650188	-	105616904	PNMAL2	52658284	52659410	-	8096	downstream
NC_019471.2	XR_001435741.1	105608446	LOC105608446	Annotated_lncRNA	52645301	52650188	-	101116079	CCDC8	52651736	52655727	+	1548	upstream
NC_019471.2	XR_001435741.1	105608446	LOC105608446	Annotated_lncRNA	52645301	52650188	-	101121195	PNMAL1	52607489	52610377	+	34923	downstream
NC_019471.2	XR_001435741.1	105608446	LOC105608446	Annotated_lncRNA	52645301	52650188	-	101116338	CALM3	52698738	52707821	+	48550	upstream
NC_019471.2	XR_001435741.1	105608446	LOC105608446	Annotated_lncRNA	52645301	52650188	-	101120943	PPP5C	52557171	52577672	+	67628	downstream
NC_019471.2	XR_001435741.1	105608446	LOC105608446	Annotated_lncRNA	52645301	52650188	-	101121448	PTGIR	52707741	52716035	-	57553	downstream
NC_019476.2	XR_001436328.1	105603604	LOC105603604	Annotated_lncRNA	59116967	59123711	-	101113282	GATA2	59135027	59141179	+	11316	upstream
NC_019476.2	XR_001436328.1	105603604	LOC105603604	Annotated_lncRNA	59116967	59123711	-	101113018	RPN1	59074433	59086469	+	30497	downstream
NC_019476.2	XR_001436328.1	105603604	LOC105603604	Annotated_lncRNA	59116967	59123711	-	101104642	DNAJB8	5	59159642	+	(6745)	antisense
NC_019476.2	XR_001436328.1	105603604	LOC105603604	Annotated_lncRNA	59116967	59123711	-	101113540	EEFSEC	59184678	59233658	-	60967	downstream
NC_019462.2	TCONS_00091940	XLOC_058654	XLOC_058654	Novel_lncRNA	52563857	52564268	-	101110588	YIPF5	52585682	52603413	-	21414	downstream
NC_019462.2	TCONS_00091940	XLOC_058654	XLOC_058654	Novel_lncRNA	52563857	52564268	-	101110839	KCTD16	52640313	52954339	+	76045	upstream
NC_019462.2	TCONS_00082726	101121513	ZNF557	Novel_lncRNA	13596023	13612396	+	106991182	LOC106991182	13550008	13551633	-	44389	upstream
NC_019462.2	TCONS_00082726	101121513	ZNF557	Novel_lncRNA	13596023	13612396	+	105609440	LOC105609440	13648184	13650718	+	35788	upstream
NC_019462.2	TCONS_00082726	101121513	ZNF557	Novel_lncRNA	13596023	13612396	+	105609441	LOC105609441	13658273	13659290	-	45877	downstream
NC_019462.2	TCONS_00082726	101121513	ZNF557	Novel_lncRNA	13596023	13612396	+	101120572	ELOF1	13504443	13510251	-	85771	upstream
NC_019462.2	TCONS_00082726	101121513	ZNF557	Novel_lncRNA	13596023	13612396	+	443431	INSR	13669988	13818000	-	57592	downstream
NC_019462.2	TCONS_00082726	101121513	ZNF557	Novel_lncRNA	13596023	13612396	+	100820744	ACP5	13519925	13523538	-	72484	upstream
NC_019462.2	TCONS_00082726	101121513	ZNF557	Novel_lncRNA	13596023	13612396	+	443517	CNN1	13491946	13499744	+	96278	downstream
NC_019462.2	TCONS_00082726	101121513	ZNF557	Novel_lncRNA	13596023	13612396	+	101121854	LOC101121854	13584959	13588891	+	7131	downstream
NC_019462.2	TCONS_00082726	101121513	ZNF557	Novel_lncRNA	13596023	13612396	+	101121513	ZNF557	13600722	13618625	+	(11674)	sense
NC_019472.2	TCONS_00176194	101116344	DDB2	Novel_lncRNA	75239387	75241508	+	101118987	C15H11orf49	74970441	75185944	+	53442	downstream
NC_019472.2	TCONS_00176194	101116344	DDB2	Novel_lncRNA	75239387	75241508	+	101119250	ARFGAP2	75188810	75197802	-	41584	upstream
NC_019472.2	TCONS_00176194	101116344	DDB2	Novel_lncRNA	75239387	75241508	+	101117276	MADD	75263373	75300364	+	21865	upstream
NC_019472.2	TCONS_00176194	101116344	DDB2	Novel_lncRNA	75239387	75241508	+	106991627	LOC106991627	75341316	75352610	+	99808	upstream
NC_019472.2	TCONS_00176194	101116344	DDB2	Novel_lncRNA	75239387	75241508	+	101116087	PACSIN3	75198615	75207942	-	31444	upstream
NC_019472.2	TCONS_00176194	101116344	DDB2	Novel_lncRNA	75239387	75241508	+	101116344	DDB2	75220755	75241508	+	(2122)	sense
NC_019472.2	TCONS_00176194	101116344	DDB2	Novel_lncRNA	75239387	75241508	+	101105526	LOC101105526	18191	76517453	+	(2122)	sense
NC_019472.2	TCONS_00176194	101116344	DDB2	Novel_lncRNA	75239387	75241508	+	101119756	SPI1	75323427	75338482	-	81919	downstream
NC_019472.2	TCONS_00176194	101116344	DDB2	Novel_lncRNA	75239387	75241508	+	101116762	NR1H3	75254618	75261445	+	13110	upstream
NC_019472.2	TCONS_00176194	101116344	DDB2	Novel_lncRNA	75239387	75241508	+	101119505	MYBPC3	75304259	75322007	-	62751	downstream
NC_019472.2	TCONS_00176194	101116344	DDB2	Novel_lncRNA	75239387	75241508	+	101117016	ACP2	75241398	75248636	-	(110)	antisense
NC_019458.2	TCONS_00016579	101120709	VAV3	Novel_lncRNA	84017567	84068094	-	101120709	VAV3	84022439	84495296	-	(45655)	sense
NC_019458.2	XR_001433923.1	106990890	LOC106990890	Annotated_lncRNA	264863238	264870945	+	101108280	RUNX1	264814865	265090683	-	(7708)	antisense
NC_019478.2	TCONS_00213614	101115663	LOC101115663	Novel_lncRNA	31390536	31398630	+	101119004	KCNJ1	31385555	31391082	-	(547)	antisense
NC_019478.2	TCONS_00213614	101115663	LOC101115663	Novel_lncRNA	31390536	31398630	+	101115412	FLI1	31294794	31358687	+	31848	downstream
NC_019478.2	TCONS_00213614	101115663	LOC101115663	Novel_lncRNA	31390536	31398630	+	101115663	LOC101115663	31393338	31427200	-	(5292)	antisense
NC_019478.2	TCONS_00213614	101115663	LOC101115663	Novel_lncRNA	31390536	31398630	+	101107006	PTDSS2	4582	49494411	-	(8095)	antisense
NC_019478.2	TCONS_00213614	101115663	LOC101115663	Novel_lncRNA	31390536	31398630	+	101116101	KCNJ5	31443761	31472550	+	45131	upstream
NC_019465.2	XR_001042224.1	105615891	LOC105615891	Annotated_lncRNA	54532271	54536286	+	101117424	LAMA2	54315640	54842723	+	(4016)	sense
NC_019480.2	XR_001436572.1	105604425	LOC105604425	Annotated_lncRNA	21422540	21469352	+	101109579	C23H18orf21	21384456	21393564	-	28975	upstream
NC_019480.2	XR_001436572.1	105604425	LOC105604425	Annotated_lncRNA	21422540	21469352	+	101109318	RPRD1A	21301994	21369796	+	52743	downstream
NC_019480.2	XR_001436572.1	105604425	LOC105604425	Annotated_lncRNA	21422540	21469352	+	101115843	LOC101115843	21397069	21399625	-	22914	upstream
NC_019461.2	XR_001434583.1	105615041	LOC105615041	Annotated_lncRNA	66706447	66710227	+	101103716	CHN2	66565094	66906858	-	(3781)	antisense
NC_019465.2	TCONS_00115504	101111290	PDE7B	Novel_lncRNA	60803975	60992629	+	101111290	PDE7B	60803974	61164843	+	(188655)	sense
NC_019463.2	XR_001434788.1	106991209	LOC106991209	Annotated_lncRNA	41315479	41317823	-	101102486	NPFFR2	635	86901405	+	(2345)	antisense
NC_019463.2	XR_001434788.1	106991209	LOC106991209	Annotated_lncRNA	41315479	41317823	-	101101984	KCNIP4	40081832	41393754	-	(2345)	sense
NC_019481.2	TCONS_00233183	XLOC_147806	XLOC_147806	Novel_lncRNA	24856866	24857404	-	101109063	IL4R	24871063	24922574	+	13659	upstream
NC_019481.2	TCONS_00233183	XLOC_147806	XLOC_147806	Novel_lncRNA	24856866	24857404	-	101108800	KDM8	24773745	24794685	+	62180	downstream
NC_019481.2	TCONS_00233183	XLOC_147806	XLOC_147806	Novel_lncRNA	24856866	24857404	-	101120214	NSMCE1	24802370	24835931	-	20934	upstream
NC_019465.2	TCONS_00115051	101110340	LOC101110340	Novel_lncRNA	47677109	47832525	+	101110601	UBE2J1	47903481	47934289	+	70956	upstream
NC_019465.2	TCONS_00115051	101110340	LOC101110340	Novel_lncRNA	47677109	47832525	+	101109621	LYRM2	47641943	47644303	+	32805	downstream
NC_019465.2	TCONS_00115051	101110340	LOC101110340	Novel_lncRNA	47677109	47832525	+	101109885	ANKRD6	47648883	47832575	-	(155417)	antisense
NC_019465.2	TCONS_00115051	101110340	LOC101110340	Novel_lncRNA	47677109	47832525	+	101114114	RRAGD	47866271	47891048	+	33746	upstream
NC_019465.2	TCONS_00115051	101110340	LOC101110340	Novel_lncRNA	47677109	47832525	+	101109364	MDN1	47492768	47638917	+	38191	downstream
NC_019465.2	TCONS_00115051	101110340	LOC101110340	Novel_lncRNA	47677109	47832525	+	101110340	LOC101110340	47818989	47820846	+	(1857)	sense
NC_019458.2	TCONS_00010758	101104196	SLC9A9	Novel_lncRNA	242967744	243039741	+	101104196	SLC9A9	242955575	243610472	+	(71998)	sense
NC_019475.2	XR_001436008.1	101114216	LOC101114216	Annotated_lncRNA	991683	1134079	+	105601857	SNURF	955597	972418	+	19264	downstream
NC_019475.2	XR_001436008.1	101114216	LOC101114216	Annotated_lncRNA	991683	1134079	+	101113797	SNRPN	972283	978478	+	13204	downstream
NW_014640419.1	TCONS_00255072	XLOC_163008	XLOC_163008	Novel_lncRNA	29414	32535	+	101121410	LOC101121410	108279	113836	+	75744	upstream
NW_014640419.1	TCONS_00255072	XLOC_163008	XLOC_163008	Novel_lncRNA	29414	32535	+	101120904	LOC101120904	35991	44655	+	3456	upstream
NW_014640419.1	TCONS_00255072	XLOC_163008	XLOC_163008	Novel_lncRNA	29414	32535	+	101121159	LOC101121159	66053	79184	+	33518	upstream
NW_014640419.1	TCONS_00255072	XLOC_163008	XLOC_163008	Novel_lncRNA	29414	32535	+	105605834	LOC105605834	1171	4164	+	25249	downstream
NW_014640419.1	TCONS_00255072	XLOC_163008	XLOC_163008	Novel_lncRNA	29414	32535	+	105605833	LOC105605833	6926	13346	+	16067	downstream
NW_014640419.1	TCONS_00255072	XLOC_163008	XLOC_163008	Novel_lncRNA	29414	32535	+	105605832	LOC105605832	15315	17916	+	11497	downstream
NW_014640419.1	TCONS_00255072	XLOC_163008	XLOC_163008	Novel_lncRNA	29414	32535	+	101121923	LOC101121923	90377	102402	+	57842	upstream
NC_019469.2	TCONS_00150408	101120509	THAP3	Novel_lncRNA	44813105	44817462	-	101116416	LOC101116416	44863885	44872273	-	46423	downstream
NC_019469.2	TCONS_00150408	101120509	THAP3	Novel_lncRNA	44813105	44817462	-	101120509	THAP3	44813104	44823851	-	(4358)	sense
NC_019469.2	TCONS_00150408	101120509	THAP3	Novel_lncRNA	44813105	44817462	-	101121027	ZBTB48	44855248	44863484	-	37786	downstream
NC_019469.2	TCONS_00150408	101120509	THAP3	Novel_lncRNA	44813105	44817462	-	101120765	KLHL21	44840220	44850678	+	22758	upstream
NC_019469.2	TCONS_00150408	101120509	THAP3	Novel_lncRNA	44813105	44817462	-	101114341	SYT2	2611	78154794	+	(4358)	antisense
NC_019469.2	TCONS_00150408	101120509	THAP3	Novel_lncRNA	44813105	44817462	-	101120259	DNAJC11	44747972	44817535	+	(4358)	antisense
NC_019469.2	TCONS_00150408	101120509	THAP3	Novel_lncRNA	44813105	44817462	-	101121280	NOL9	44872593	44890687	+	55131	upstream
NC_019469.2	TCONS_00150408	101120509	THAP3	Novel_lncRNA	44813105	44817462	-	101121531	PLEKHG5	44891442	44942699	+	73980	upstream
NC_019460.2	XR_001434379.1	106991077	LOC106991077	Annotated_lncRNA	150024547	150033466	-	101102969	LOC101102969	150032191	150038591	+	(1275)	antisense
NC_019460.2	XR_001434379.1	106991077	LOC106991077	Annotated_lncRNA	150024547	150033466	-	101103222	LOC101103222	150071052	150075932	+	37586	upstream
NC_019460.2	XR_001434379.1	106991077	LOC106991077	Annotated_lncRNA	150024547	150033466	-	443322	LOC443322	150116580	150140615	-	83114	downstream
NC_019460.2	XR_001434379.1	106991077	LOC106991077	Annotated_lncRNA	150024547	150033466	-	443320	LOC443320	150091508	150096558	-	58042	downstream
NC_019460.2	XR_001434379.1	106991077	LOC106991077	Annotated_lncRNA	150024547	150033466	-	100302361	YEATS4	149940042	149962686	-	61860	upstream
NC_019460.2	XR_001434379.1	106991077	LOC106991077	Annotated_lncRNA	150024547	150033466	-	101102714	LOC101102714	149973559	149978739	-	45807	upstream
NC_019469.2	TCONS_00150406	101120509	THAP3	Novel_lncRNA	44806937	44817675	-	101116416	LOC101116416	44863885	44872273	-	46210	downstream
NC_019469.2	TCONS_00150406	101120509	THAP3	Novel_lncRNA	44806937	44817675	-	101120509	THAP3	44813104	44823851	-	(4571)	sense
NC_019469.2	TCONS_00150406	101120509	THAP3	Novel_lncRNA	44806937	44817675	-	101121027	ZBTB48	44855248	44863484	-	37573	downstream
NC_019469.2	TCONS_00150406	101120509	THAP3	Novel_lncRNA	44806937	44817675	-	101120765	KLHL21	44840220	44850678	+	22545	upstream
NC_019469.2	TCONS_00150406	101120509	THAP3	Novel_lncRNA	44806937	44817675	-	101114341	SYT2	2611	78154794	+	(10739)	antisense
NC_019469.2	TCONS_00150406	101120509	THAP3	Novel_lncRNA	44806937	44817675	-	101120259	DNAJC11	44747972	44817535	+	(10599)	antisense
NC_019469.2	TCONS_00150406	101120509	THAP3	Novel_lncRNA	44806937	44817675	-	101121280	NOL9	44872593	44890687	+	54918	upstream
NC_019469.2	TCONS_00150406	101120509	THAP3	Novel_lncRNA	44806937	44817675	-	101121531	PLEKHG5	44891442	44942699	+	73767	upstream
NC_019469.2	TCONS_00150407	101120509	THAP3	Novel_lncRNA	44806937	44817681	-	101116416	LOC101116416	44863885	44872273	-	46204	downstream
NC_019469.2	TCONS_00150407	101120509	THAP3	Novel_lncRNA	44806937	44817681	-	101120509	THAP3	44813104	44823851	-	(4577)	sense
NC_019469.2	TCONS_00150407	101120509	THAP3	Novel_lncRNA	44806937	44817681	-	101121027	ZBTB48	44855248	44863484	-	37567	downstream
NC_019469.2	TCONS_00150407	101120509	THAP3	Novel_lncRNA	44806937	44817681	-	101120765	KLHL21	44840220	44850678	+	22539	upstream
NC_019469.2	TCONS_00150407	101120509	THAP3	Novel_lncRNA	44806937	44817681	-	101114341	SYT2	2611	78154794	+	(10745)	antisense
NC_019469.2	TCONS_00150407	101120509	THAP3	Novel_lncRNA	44806937	44817681	-	101120259	DNAJC11	44747972	44817535	+	(10599)	antisense
NC_019469.2	TCONS_00150407	101120509	THAP3	Novel_lncRNA	44806937	44817681	-	101121280	NOL9	44872593	44890687	+	54912	upstream
NC_019469.2	TCONS_00150407	101120509	THAP3	Novel_lncRNA	44806937	44817681	-	101121531	PLEKHG5	44891442	44942699	+	73761	upstream
NC_019476.2	XR_001436189.1	105603404	LOC105603404	Annotated_lncRNA	15793247	15922571	+	101104642	DNAJB8	5	59159642	+	(129325)	sense
NC_019462.2	TCONS_00087800	XLOC_056278	XLOC_056278	Novel_lncRNA	105510272	105516374	+	101116312	PJA2	105554473	105647826	-	38099	downstream
NC_019476.2	TCONS_00200905	101118390	MAGI1	Novel_lncRNA	35965895	35969825	+	101104642	DNAJB8	5	59159642	+	(3931)	sense
NC_019476.2	TCONS_00200905	101118390	MAGI1	Novel_lncRNA	35965895	35969825	+	101118390	MAGI1	35410992	36064791	+	(3931)	sense
NC_019460.2	TCONS_00049167	XLOC_031339	XLOC_031339	Novel_lncRNA	27748752	27753542	+	101106581	MATN3	27653939	27674772	-	73979	upstream
NC_019460.2	TCONS_00049167	XLOC_031339	XLOC_031339	Novel_lncRNA	27748752	27753542	+	101106837	SDC1	27845396	27851687	-	91854	downstream
NC_019460.2	TCONS_00049167	XLOC_031339	XLOC_031339	Novel_lncRNA	27748752	27753542	+	101103549	LAPTM4A	27683514	27700452	-	48299	upstream
NC_019477.2	TCONS_00206574	XLOC_131290	XLOC_131290	Novel_lncRNA	16769558	16774635	+	101113180	MRPL2	16665407	16670167	-	99390	upstream
NC_019477.2	TCONS_00206574	XLOC_131290	XLOC_131290	Novel_lncRNA	16769558	16774635	+	101111916	TTBK1	16849716	16887009	+	75081	upstream
NC_019477.2	TCONS_00206574	XLOC_131290	XLOC_131290	Novel_lncRNA	16769558	16774635	+	101113441	KLC4	16670278	16685193	+	84364	downstream
NC_019477.2	TCONS_00206574	XLOC_131290	XLOC_131290	Novel_lncRNA	16769558	16774635	+	101111135	PTK7	16685437	16748583	+	20974	downstream
NC_019477.2	TCONS_00206574	XLOC_131290	XLOC_131290	Novel_lncRNA	16769558	16774635	+	101111402	SRF	16775520	16782006	+	885	upstream
NC_019477.2	TCONS_00206574	XLOC_131290	XLOC_131290	Novel_lncRNA	16769558	16774635	+	101111670	DNPH1	16824202	16826617	-	49567	downstream
NC_019477.2	TCONS_00206574	XLOC_131290	XLOC_131290	Novel_lncRNA	16769558	16774635	+	101114062	CUL9	16784747	16823729	+	10112	upstream
NC_019458.2	XR_001024487.1	105604908	LOC105604908	Annotated_lncRNA	266796090	266806568	-	101109328	SIM2	266818947	266869480	+	12379	upstream
NC_019458.2	XR_001024487.1	105604908	LOC105604908	Annotated_lncRNA	266796090	266806568	-	101109588	HLCS	266871059	267088474	-	64491	downstream
NC_019472.2	XR_001435773.1	105602328	LOC105602328	Annotated_lncRNA	59055963	59057827	-	101118726	ARL14EP	59150961	59164302	+	93134	upstream
NC_019472.2	XR_001435773.1	105602328	LOC105602328	Annotated_lncRNA	59055963	59057827	-	443387	FSHB	59077782	59081578	+	19955	upstream
NC_019472.2	XR_001435773.1	105602328	LOC105602328	Annotated_lncRNA	59055963	59057827	-	101105526	LOC101105526	18191	76517453	+	(1865)	antisense
NC_019463.2	XR_001041020.2	105615426	LOC105615426	Annotated_lncRNA	22292603	22292797	+	101108228	NFKB1	22240229	22341191	-	(195)	antisense
NC_019463.2	XR_001041020.2	105615426	LOC105615426	Annotated_lncRNA	22292603	22292797	+	101102486	NPFFR2	635	86901405	+	(195)	sense
NC_019463.2	XR_001041020.2	105615426	LOC105615426	Annotated_lncRNA	22292603	22292797	+	101107963	MANBA	22108724	22226470	+	66132	downstream
NC_019468.2	TCONS_00135695	101103908	PIRT	Novel_lncRNA	29278574	29287118	+	101103657	TMEM220	29187171	29205524	-	73049	upstream
NC_019468.2	TCONS_00135695	101103908	PIRT	Novel_lncRNA	29278574	29287118	+	101113772	ADPRM	29178356	29185785	+	92788	downstream
NC_019468.2	TCONS_00135695	101103908	PIRT	Novel_lncRNA	29278574	29287118	+	101103908	PIRT	29274799	29279016	-	(443)	antisense
NC_019468.2	TCONS_00135695	101103908	PIRT	Novel_lncRNA	29278574	29287118	+	101114033	LOC101114033	29250898	29251807	+	26766	downstream
NC_019459.2	TCONS_00028161	XLOC_017949	XLOC_017949	Novel_lncRNA	58721118	58721781	+	101121067	GNA14	58738697	58931201	+	16916	upstream
NC_019459.2	TCONS_00028161	XLOC_017949	XLOC_017949	Novel_lncRNA	58721118	58721781	+	101112295	GNAQ	58398382	58720658	+	459	downstream
NC_019469.2	TCONS_00152130	443284	ASPM	Novel_lncRNA	74112111	74113402	-	443284	ASPM	74050835	74113396	-	(1286)	sense
NC_019469.2	TCONS_00152130	443284	ASPM	Novel_lncRNA	74112111	74113402	-	101122966	CFHR5	74010781	74039075	+	73035	downstream
NC_019469.2	TCONS_00152130	443284	ASPM	Novel_lncRNA	74112111	74113402	-	101123481	ZBTB41	74126660	74170788	-	13258	downstream
NC_019469.2	TCONS_00152130	443284	ASPM	Novel_lncRNA	74112111	74113402	-	101114341	SYT2	2611	78154794	+	(1292)	antisense
NC_019468.2	TCONS_00137237	XLOC_088668	XLOC_088668	Novel_lncRNA	42950863	42957025	+	101111034	MPP3	43052959	43081250	-	95934	downstream
NC_019468.2	TCONS_00137237	XLOC_088668	XLOC_088668	Novel_lncRNA	42950863	42957025	+	101114123	SOST	43013339	43019365	-	56314	downstream
NC_019468.2	TCONS_00137237	XLOC_088668	XLOC_088668	Novel_lncRNA	42950863	42957025	+	101114374	DUSP3	43026127	43039389	-	69102	downstream
NC_019468.2	TCONS_00137237	XLOC_088668	XLOC_088668	Novel_lncRNA	42950863	42957025	+	101111301	C11H17orf105	43040766	43047061	+	83741	upstream
NC_019468.2	TCONS_00137237	XLOC_088668	XLOC_088668	Novel_lncRNA	42950863	42957025	+	101110776	MEOX1	42908426	42927566	-	23296	upstream
NC_019460.2	TCONS_00068242	XLOC_043387	XLOC_043387	Novel_lncRNA	171967116	172010617	-	105613823	C3H12orf42	171877122	171884984	-	82131	upstream
NC_019477.2	TCONS_00211758	101123671	NUP153	Novel_lncRNA	38562551	38578380	-	101112268	FAM8A1	38647240	38658345	-	68860	downstream
NC_019477.2	TCONS_00211758	101123671	NUP153	Novel_lncRNA	38562551	38578380	-	101112010	KIF13A	38353403	38556150	+	6400	downstream
NC_019477.2	TCONS_00211758	101123671	NUP153	Novel_lncRNA	38562551	38578380	-	101123671	NUP153	38578256	38644985	+	(124)	antisense
NC_019469.2	TCONS_00152135	101106957	CRB1	Novel_lncRNA	74315318	74358267	-	101114341	SYT2	2611	78154794	+	(42950)	antisense
NC_019469.2	TCONS_00152135	101106957	CRB1	Novel_lncRNA	74315318	74358267	-	101106957	CRB1	74221769	74436518	+	(42950)	antisense
NC_019460.2	TCONS_00065116	XLOC_041410	XLOC_041410	Novel_lncRNA	111742012	111750714	-	101122264	NAP1L1	111751998	111790818	-	1284	downstream
NC_019460.2	TCONS_00065116	XLOC_041410	XLOC_041410	Novel_lncRNA	111742012	111750714	-	101102304	PHLDA1	111733451	111739601	-	2410	upstream
NC_019482.2	XR_001024510.1	105604921	LOC105604921	Annotated_lncRNA	9253554	9258464	-	101116117	HEATR1	9169194	9219986	-	33567	upstream
NC_019482.2	XR_001024510.1	105604921	LOC105604921	Annotated_lncRNA	9253554	9258464	-	101116372	ACTN2	9297043	9378938	+	38579	upstream
NC_019482.2	XR_001024510.1	105604921	LOC105604921	Annotated_lncRNA	9253554	9258464	-	101115850	LGALS8	9130965	9171426	+	82127	downstream
NC_019475.2	TCONS_00199070	106991751	LOC106991751	Novel_lncRNA	67677692	67697973	-	101103676	INF2	67707058	67733928	+	9085	upstream
NC_019475.2	TCONS_00199070	106991751	LOC106991751	Novel_lncRNA	67677692	67697973	-	105603315	C18H14orf180	67782932	67802440	+	84959	upstream
NC_019475.2	TCONS_00199070	106991751	LOC106991751	Novel_lncRNA	67677692	67697973	-	100294652	AKT1	67772686	67860528	-	74713	downstream
NC_019475.2	TCONS_00199070	106991751	LOC106991751	Novel_lncRNA	67677692	67697973	-	101106717	SIVA1	67763805	67768321	+	65832	upstream
NC_019475.2	TCONS_00199070	106991751	LOC106991751	Novel_lncRNA	67677692	67697973	-	101103928	ADSSL1	67738983	67756360	+	41010	upstream
NC_019475.2	TCONS_00199070	106991751	LOC106991751	Novel_lncRNA	67677692	67697973	-	106991751	LOC106991751	67684889	67687462	-	(2573)	sense
NC_019476.2	TCONS_00204597	XLOC_130133	XLOC_130133	Novel_lncRNA	50102572	50109896	-	101116182	SLC38A3	50095553	50102438	-	133	upstream
NC_019476.2	TCONS_00204597	XLOC_130133	XLOC_130133	Novel_lncRNA	50102572	50109896	-	101104642	DNAJB8	5	59159642	+	(7325)	antisense
NC_019476.2	TCONS_00204597	XLOC_130133	XLOC_130133	Novel_lncRNA	50102572	50109896	-	101115914	IFRD2	50024843	50030929	+	71642	downstream
NC_019476.2	TCONS_00204597	XLOC_130133	XLOC_130133	Novel_lncRNA	50102572	50109896	-	100302341	GNAI2	50063610	50083954	-	18754	upstream
NC_019476.2	TCONS_00204597	XLOC_130133	XLOC_130133	Novel_lncRNA	50102572	50109896	-	101121976	GNAT1	50117805	50121488	-	7909	downstream
NC_019476.2	TCONS_00204597	XLOC_130133	XLOC_130133	Novel_lncRNA	50102572	50109896	-	101122223	SEMA3F	50125855	50151493	-	15959	downstream
NC_019476.2	TCONS_00204597	XLOC_130133	XLOC_130133	Novel_lncRNA	50102572	50109896	-	101121716	SEMA3B	50045814	50056789	-	45782	upstream
NC_019476.2	TCONS_00204597	XLOC_130133	XLOC_130133	Novel_lncRNA	50102572	50109896	-	101122469	RBM5	50181903	50206182	-	72007	downstream
NC_019462.2	TCONS_00089890	101119043	LOC101119043	Novel_lncRNA	18383764	18385405	-	101119303	LOC101119303	18334116	18359056	-	24707	upstream
NC_019462.2	TCONS_00089890	101119043	LOC101119043	Novel_lncRNA	18383764	18385405	-	101119816	SGTA	18408286	18424433	+	22881	upstream
NC_019462.2	TCONS_00089890	101119043	LOC101119043	Novel_lncRNA	18383764	18385405	-	101120078	DIRAS1	18452040	18457527	+	66635	upstream
NC_019462.2	TCONS_00089890	101119043	LOC101119043	Novel_lncRNA	18383764	18385405	-	101119725	TLE6	18273037	18287790	-	95973	upstream
NC_019462.2	TCONS_00089890	101119043	LOC101119043	Novel_lncRNA	18383764	18385405	-	101119557	THOP1	18391418	18406571	-	6013	downstream
NC_019462.2	TCONS_00089890	101119043	LOC101119043	Novel_lncRNA	18383764	18385405	-	101119987	LOC101119987	18303734	18323059	-	60704	upstream
NC_019462.2	TCONS_00089890	101119043	LOC101119043	Novel_lncRNA	18383764	18385405	-	101119043	LOC101119043	18373033	18385405	-	(1632)	sense
NC_019462.2	TCONS_00089890	101119043	LOC101119043	Novel_lncRNA	18383764	18385405	-	100147781	SLC39A3	18436948	18444332	+	51543	upstream
NC_019462.2	TCONS_00089891	101119043	LOC101119043	Novel_lncRNA	18383764	18385405	-	101119303	LOC101119303	18334116	18359056	-	24707	upstream
NC_019462.2	TCONS_00089891	101119043	LOC101119043	Novel_lncRNA	18383764	18385405	-	101119816	SGTA	18408286	18424433	+	22881	upstream
NC_019462.2	TCONS_00089891	101119043	LOC101119043	Novel_lncRNA	18383764	18385405	-	101120078	DIRAS1	18452040	18457527	+	66635	upstream
NC_019462.2	TCONS_00089891	101119043	LOC101119043	Novel_lncRNA	18383764	18385405	-	101119725	TLE6	18273037	18287790	-	95973	upstream
NC_019462.2	TCONS_00089891	101119043	LOC101119043	Novel_lncRNA	18383764	18385405	-	101119557	THOP1	18391418	18406571	-	6013	downstream
NC_019462.2	TCONS_00089891	101119043	LOC101119043	Novel_lncRNA	18383764	18385405	-	101119987	LOC101119987	18303734	18323059	-	60704	upstream
NC_019462.2	TCONS_00089891	101119043	LOC101119043	Novel_lncRNA	18383764	18385405	-	101119043	LOC101119043	18373033	18385405	-	(1632)	sense
NC_019462.2	TCONS_00089891	101119043	LOC101119043	Novel_lncRNA	18383764	18385405	-	100147781	SLC39A3	18436948	18444332	+	51543	upstream
NC_019459.2	TCONS_00034391	XLOC_021978	XLOC_021978	Novel_lncRNA	231781324	231793061	+	100174906	ITM2C	231747795	231759887	+	21436	downstream
NC_019459.2	TCONS_00034391	XLOC_021978	XLOC_021978	Novel_lncRNA	231781324	231793061	+	101106570	SPATA3	231878116	231901651	+	85055	upstream
NC_019459.2	TCONS_00034391	XLOC_021978	XLOC_021978	Novel_lncRNA	231781324	231793061	+	101121499	GPR55	231794004	231846249	-	943	downstream
NC_019459.2	TCONS_00034391	XLOC_021978	XLOC_021978	Novel_lncRNA	231781324	231793061	+	101106309	CAB39	231662494	231715162	+	66161	downstream
NC_019478.2	XR_001436470.1	106990353	LOC106990353	Annotated_lncRNA	36353797	36371012	-	101121638	TMEM132A	36380045	36394067	+	9033	upstream
NC_019478.2	XR_001436470.1	106990353	LOC106990353	Annotated_lncRNA	36353797	36371012	-	101121813	TMEM109	36368170	36379889	+	(2842)	antisense
NC_019478.2	XR_001436470.1	106990353	LOC106990353	Annotated_lncRNA	36353797	36371012	-	101122065	SLC15A3	36394067	36430439	-	23055	downstream
NC_019478.2	XR_001436470.1	106990353	LOC106990353	Annotated_lncRNA	36353797	36371012	-	101107006	PTDSS2	4582	49494411	-	(17216)	sense
NC_019478.2	XR_001436470.1	106990353	LOC106990353	Annotated_lncRNA	36353797	36371012	-	101121127	CCDC86	36291927	36299819	+	53977	downstream
NC_019478.2	XR_001436470.1	106990353	LOC106990353	Annotated_lncRNA	36353797	36371012	-	101121381	PRPF19	36343123	36352870	-	926	upstream
NC_019478.2	XR_001436470.1	106990353	LOC106990353	Annotated_lncRNA	36353797	36371012	-	101121303	MS4A10	36260288	36267858	+	85938	downstream
NC_019478.2	XR_001436470.1	106990353	LOC106990353	Annotated_lncRNA	36353797	36371012	-	101121558	PTGDR2	36303085	36306706	-	47090	upstream
NC_019478.2	XR_001436470.1	106990353	LOC106990353	Annotated_lncRNA	36353797	36371012	-	101122317	CD6	36430146	36494947	+	59134	upstream
NC_019480.2	TCONS_00225730	XLOC_143291	XLOC_143291	Novel_lncRNA	61833102	61835485	+	101119602	BCL2	61586234	61780503	-	52598	upstream
NC_019480.2	TCONS_00225730	XLOC_143291	XLOC_143291	Novel_lncRNA	61833102	61835485	+	101119868	KDSR	61791636	61832439	-	662	upstream
NC_019480.2	TCONS_00225730	XLOC_143291	XLOC_143291	Novel_lncRNA	61833102	61835485	+	101103111	VPS4B	61852807	61885398	-	17322	downstream
NC_019480.2	TCONS_00225730	XLOC_143291	XLOC_143291	Novel_lncRNA	61833102	61835485	+	101103364	SERPINB5	61923986	61947967	+	88501	upstream
NC_019480.2	TCONS_00225730	XLOC_143291	XLOC_143291	Novel_lncRNA	61833102	61835485	+	105604589	LOC105604589	61854569	61856025	+	19084	upstream
NC_019460.2	TCONS_00060479	101111173	PDCL	Novel_lncRNA	12756349	12761558	-	101115448	LOC101115448	12839064	12840006	-	77506	downstream
NC_019460.2	TCONS_00060479	101111173	PDCL	Novel_lncRNA	12756349	12761558	-	101111173	PDCL	12761116	12770323	+	(442)	antisense
NC_019460.2	TCONS_00060479	101111173	PDCL	Novel_lncRNA	12756349	12761558	-	101110216	ZBTB26	12666409	12681319	+	75029	downstream
NC_019460.2	TCONS_00060479	101111173	PDCL	Novel_lncRNA	12756349	12761558	-	101111436	LOC101111436	12849221	12850172	-	87663	downstream
NC_019460.2	TCONS_00060479	101111173	PDCL	Novel_lncRNA	12756349	12761558	-	101110920	RC3H2	12693270	12746206	+	10142	downstream
NC_019460.2	TCONS_00060479	101111173	PDCL	Novel_lncRNA	12756349	12761558	-	101114434	LOC101114434	12789485	12790460	-	27927	downstream
NC_019460.2	TCONS_00060479	101111173	PDCL	Novel_lncRNA	12756349	12761558	-	101109684	RABGAP1	12504922	12666388	-	89960	upstream
NC_019460.2	TCONS_00060479	101111173	PDCL	Novel_lncRNA	12756349	12761558	-	101114946	LOC101114946	12817828	12820672	-	56270	downstream
NC_019460.2	TCONS_00060479	101111173	PDCL	Novel_lncRNA	12756349	12761558	-	101110662	ZBTB6	12683739	12687186	+	69162	downstream
NC_019460.2	TCONS_00060479	101111173	PDCL	Novel_lncRNA	12756349	12761558	-	101114694	LOC101114694	12808332	12810783	-	46774	downstream
NC_019460.2	TCONS_00060479	101111173	PDCL	Novel_lncRNA	12756349	12761558	-	101115201	LOC101115201	12824679	12825599	-	63121	downstream
NC_019460.2	TCONS_00060479	101111173	PDCL	Novel_lncRNA	12756349	12761558	-	101114183	LOC101114183	12777580	12782912	-	16022	downstream
NC_019471.2	TCONS_00161870	105602050	LOC105602050	Novel_lncRNA	1128887	1138878	+	105616801	LOC105616801	1188834	1191866	-	49956	downstream
NC_019471.2	TCONS_00161870	105602050	LOC105602050	Novel_lncRNA	1128887	1138878	+	101115396	EXOSC6	1187186	1188466	+	48308	upstream
NC_019471.2	TCONS_00161870	105602050	LOC105602050	Novel_lncRNA	1128887	1138878	+	105602050	LOC105602050	1135568	1157361	-	(3310)	antisense
NC_019471.2	TCONS_00161870	105602050	LOC105602050	Novel_lncRNA	1128887	1138878	+	101115151	DDX19A	1110279	1128800	-	86	upstream
NC_019471.2	TCONS_00161870	105602050	LOC105602050	Novel_lncRNA	1128887	1138878	+	105602051	LOC105602051	1236737	1242736	+	97859	upstream
NC_019471.2	TCONS_00161870	105602050	LOC105602050	Novel_lncRNA	1128887	1138878	+	101114636	FUK	1022450	1036935	-	91951	upstream
NC_019471.2	TCONS_00161870	105602050	LOC105602050	Novel_lncRNA	1128887	1138878	+	101114460	AARS	1165134	1185981	+	26256	upstream
NC_019471.2	TCONS_00161870	105602050	LOC105602050	Novel_lncRNA	1128887	1138878	+	101114207	ST3GAL2	1052460	1101237	+	27649	downstream
NC_019471.2	TCONS_00161870	105602050	LOC105602050	Novel_lncRNA	1128887	1138878	+	101115646	LOC101115646	1201995	1219172	-	63117	downstream
NC_019458.2	TCONS_00024304	101112535	DZIP1L	Novel_lncRNA	248891651	248988613	-	101112106	CLDN18	249017792	249042725	-	29179	downstream
NC_019458.2	TCONS_00024304	101112535	DZIP1L	Novel_lncRNA	248891651	248988613	-	101111415	DBR1	248846085	248858539	+	33111	downstream
NC_019458.2	TCONS_00024304	101112535	DZIP1L	Novel_lncRNA	248891651	248988613	-	101112535	DZIP1L	248934682	248974046	+	(39364)	antisense
NC_019458.2	TCONS_00024304	101112535	DZIP1L	Novel_lncRNA	248891651	248988613	-	101111147	ARMC8	248727299	248831493	-	60159	upstream
NC_019458.2	TCONS_00024304	101112535	DZIP1L	Novel_lncRNA	248891651	248988613	-	101111851	A4GNT	248874335	248910829	+	(19179)	antisense
NC_019458.2	TCONS_00024307	101112535	DZIP1L	Novel_lncRNA	248915284	248937681	-	101112106	CLDN18	249017792	249042725	-	80111	downstream
NC_019458.2	TCONS_00024307	101112535	DZIP1L	Novel_lncRNA	248915284	248937681	-	101111415	DBR1	248846085	248858539	+	56744	downstream
NC_019458.2	TCONS_00024307	101112535	DZIP1L	Novel_lncRNA	248915284	248937681	-	101112535	DZIP1L	248934682	248974046	+	(2999)	antisense
NC_019458.2	TCONS_00024307	101112535	DZIP1L	Novel_lncRNA	248915284	248937681	-	101111851	A4GNT	248874335	248910829	+	4454	downstream
NC_019458.2	TCONS_00024307	101112535	DZIP1L	Novel_lncRNA	248915284	248937681	-	101111147	ARMC8	248727299	248831493	-	83792	upstream
NC_019458.2	XR_001433796.1	106990657	LOC106990657	Annotated_lncRNA	99734844	99735676	+	101110552	C1H1orf56	99763466	99766173	+	27790	upstream
NC_019458.2	XR_001433796.1	106990657	LOC106990657	Annotated_lncRNA	99734844	99735676	+	101117814	PRUNE	99740889	99754770	+	5213	upstream
NC_019458.2	XR_001433796.1	106990657	LOC106990657	Annotated_lncRNA	99734844	99735676	+	101109498	CERS2	99699855	99708265	-	26578	upstream
NC_019458.2	XR_001433796.1	106990657	LOC106990657	Annotated_lncRNA	99734844	99735676	+	101109752	ANXA9	99715337	99725133	+	9710	downstream
NC_019458.2	XR_001433796.1	106990657	LOC106990657	Annotated_lncRNA	99734844	99735676	+	101110011	FAM63A	99715169	99736424	-	(833)	antisense
NC_019458.2	XR_001433796.1	106990657	LOC106990657	Annotated_lncRNA	99734844	99735676	+	101111329	GABPB2	99782265	99803452	+	46589	upstream
NC_019458.2	XR_001433796.1	106990657	LOC106990657	Annotated_lncRNA	99734844	99735676	+	101112178	TNFAIP8L2	99821468	99839689	+	85792	upstream
NC_019458.2	XR_001433796.1	106990657	LOC106990657	Annotated_lncRNA	99734844	99735676	+	101110283	BNIPL	99754911	99763451	+	19235	upstream
NC_019458.2	XR_001433796.1	106990657	LOC106990657	Annotated_lncRNA	99734844	99735676	+	101111591	SEMA6C	99813744	99826283	-	78068	downstream
NC_019458.2	XR_001433796.1	106990657	LOC106990657	Annotated_lncRNA	99734844	99735676	+	101109230	SETDB1	99669779	99699613	+	35230	downstream
NC_019458.2	XR_001433796.1	106990657	LOC106990657	Annotated_lncRNA	99734844	99735676	+	101110804	CDC42SE1	99766656	99774115	-	30980	downstream
NC_019461.2	TCONS_00074341	101111960	STEAP2	Novel_lncRNA	74374726	74425745	+	101111709	STEAP1	74344537	74357965	+	16760	downstream
NC_019461.2	TCONS_00074341	101111960	STEAP2	Novel_lncRNA	74374726	74425745	+	101112217	CFAP69	74433011	74502732	+	7266	upstream
NC_019461.2	TCONS_00074341	101111960	STEAP2	Novel_lncRNA	74374726	74425745	+	101112643	GTPBP10	74525373	74552318	+	99628	upstream
NC_019461.2	TCONS_00074341	101111960	STEAP2	Novel_lncRNA	74374726	74425745	+	101111960	STEAP2	74395869	74420792	+	(24923)	sense
NC_019458.2	TCONS_00024303	101111851	A4GNT	Novel_lncRNA	248884746	248894365	-	101111415	DBR1	248846085	248858539	+	26206	downstream
NC_019458.2	TCONS_00024303	101111851	A4GNT	Novel_lncRNA	248884746	248894365	-	101112535	DZIP1L	248934682	248974046	+	40317	upstream
NC_019458.2	TCONS_00024303	101111851	A4GNT	Novel_lncRNA	248884746	248894365	-	101111147	ARMC8	248727299	248831493	-	53254	upstream
NC_019458.2	TCONS_00024303	101111851	A4GNT	Novel_lncRNA	248884746	248894365	-	101111851	A4GNT	248874335	248910829	+	(9620)	antisense
NC_019458.2	TCONS_00024302	101111851	A4GNT	Novel_lncRNA	248884746	248894266	-	101111415	DBR1	248846085	248858539	+	26206	downstream
NC_019458.2	TCONS_00024302	101111851	A4GNT	Novel_lncRNA	248884746	248894266	-	101112535	DZIP1L	248934682	248974046	+	40416	upstream
NC_019458.2	TCONS_00024302	101111851	A4GNT	Novel_lncRNA	248884746	248894266	-	101111147	ARMC8	248727299	248831493	-	53254	upstream
NC_019458.2	TCONS_00024302	101111851	A4GNT	Novel_lncRNA	248884746	248894266	-	101111851	A4GNT	248874335	248910829	+	(9521)	antisense
NC_019463.2	TCONS_00099666	XLOC_063951	XLOC_063951	Novel_lncRNA	54009239	54072695	-	101102486	NPFFR2	635	86901405	+	(63457)	antisense
NC_019472.2	TCONS_00173112	XLOC_110019	XLOC_110019	Novel_lncRNA	19606401	19623845	+	101106875	RDX	19699129	19797992	-	75284	downstream
NC_019472.2	TCONS_00173112	XLOC_110019	XLOC_110019	Novel_lncRNA	19606401	19623845	+	101106107	ZC3H12C	19631378	19686517	+	7533	upstream
NC_019472.2	TCONS_00173112	XLOC_110019	XLOC_110019	Novel_lncRNA	19606401	19623845	+	101105526	LOC101105526	18191	76517453	+	(17445)	sense
NC_019460.2	TCONS_00051449	XLOC_032844	XLOC_032844	Novel_lncRNA	80776928	80788636	+	101114689	THADA	80419147	80749764	+	27163	downstream
NC_019460.2	TCONS_00051449	XLOC_032844	XLOC_032844	Novel_lncRNA	80776928	80788636	+	106991053	ZFP36L2	80753707	80757621	+	19306	downstream
NC_019469.2	XR_001044162.2	105607674	LOC105607674	Annotated_lncRNA	70179416	70186719	-	101119408	TRAF5	70066776	70111627	-	67788	upstream
NC_019469.2	XR_001044162.2	105607674	LOC105607674	Annotated_lncRNA	70179416	70186719	-	101114341	SYT2	2611	78154794	+	(7304)	antisense
NC_019469.2	XR_001044162.2	105607674	LOC105607674	Annotated_lncRNA	70179416	70186719	-	101119921	RCOR3	70123232	70176819	-	2596	upstream
NC_019469.2	XR_001044162.2	105607674	LOC105607674	Annotated_lncRNA	70179416	70186719	-	101119659	LOC101119659	70149539	70150703	+	28712	downstream
NC_019469.2	XR_001044162.2	105607674	LOC105607674	Annotated_lncRNA	70179416	70186719	-	101120348	KCNH1	70258501	70681117	+	71782	upstream
NC_019460.2	XR_001039252.1	105614768	LOC105614768	Annotated_lncRNA	161221640	161222742	-	101118866	XRCC6BP1	161227479	161247109	-	4737	downstream
NC_019474.2	XR_001435935.1	106991703	LOC106991703	Annotated_lncRNA	51188762	51255313	-	105602862	ZNF664	51265994	51301306	-	10681	downstream
NC_019474.2	XR_001435935.1	106991703	LOC106991703	Annotated_lncRNA	51188762	51255313	-	101121295	DNAH10	51345353	51512637	-	90040	downstream
NC_019474.2	XR_001435935.1	106991703	LOC106991703	Annotated_lncRNA	51188762	51255313	-	101116427	CCDC92	51302287	51344145	+	46974	upstream
NC_019471.2	TCONS_00172241	101109641	ZNF787	Novel_lncRNA	60385768	60386838	-	106991543	LOC106991543	60383089	60385324	+	443	downstream
NC_019471.2	TCONS_00172241	101109641	ZNF787	Novel_lncRNA	60385768	60386838	-	101109641	ZNF787	60379260	60386838	-	(1071)	sense
NC_019471.2	TCONS_00172241	101109641	ZNF787	Novel_lncRNA	60385768	60386838	-	101108853	LOC101108853	60447711	60454002	+	60873	upstream
NC_019471.2	TCONS_00172241	101109641	ZNF787	Novel_lncRNA	60385768	60386838	-	101109118	NLRP13	60304903	60322179	-	63588	upstream
NC_019471.2	TCONS_00172241	101109641	ZNF787	Novel_lncRNA	60385768	60386838	-	101109385	NLRP5	60334728	60378620	+	7147	downstream
NC_019471.2	TCONS_00172241	101109641	ZNF787	Novel_lncRNA	60385768	60386838	-	101104263	LOC101104263	60303429	60304569	+	81198	downstream
NC_019471.2	TCONS_00172241	101109641	ZNF787	Novel_lncRNA	60385768	60386838	-	105602015	LOC105602015	60462136	60481707	+	75298	upstream
NC_019471.2	TCONS_00172241	101109641	ZNF787	Novel_lncRNA	60385768	60386838	-	101104003	LOC101104003	60289808	60294399	+	91368	downstream
NC_019471.2	TCONS_00172243	101109641	ZNF787	Novel_lncRNA	60385768	60390267	-	106991543	LOC106991543	60383089	60385324	+	443	downstream
NC_019471.2	TCONS_00172243	101109641	ZNF787	Novel_lncRNA	60385768	60390267	-	101109641	ZNF787	60379260	60386838	-	(1071)	sense
NC_019471.2	TCONS_00172243	101109641	ZNF787	Novel_lncRNA	60385768	60390267	-	101108853	LOC101108853	60447711	60454002	+	57444	upstream
NC_019471.2	TCONS_00172243	101109641	ZNF787	Novel_lncRNA	60385768	60390267	-	101109118	NLRP13	60304903	60322179	-	63588	upstream
NC_019471.2	TCONS_00172243	101109641	ZNF787	Novel_lncRNA	60385768	60390267	-	101109385	NLRP5	60334728	60378620	+	7147	downstream
NC_019471.2	TCONS_00172243	101109641	ZNF787	Novel_lncRNA	60385768	60390267	-	101104263	LOC101104263	60303429	60304569	+	81198	downstream
NC_019471.2	TCONS_00172243	101109641	ZNF787	Novel_lncRNA	60385768	60390267	-	105602015	LOC105602015	60462136	60481707	+	71869	upstream
NC_019471.2	TCONS_00172243	101109641	ZNF787	Novel_lncRNA	60385768	60390267	-	101104003	LOC101104003	60289808	60294399	+	91368	downstream
NC_019459.2	XR_001027085.2	105606989	LOC105606989	Annotated_lncRNA	24231177	24238656	+	101104121	SEMA4D	24053051	24139259	-	91917	upstream
NC_019459.2	XR_001027085.2	105606989	LOC105606989	Annotated_lncRNA	24231177	24238656	+	100885762	GADD45G	24296095	24297438	+	57439	upstream
NC_019469.2	XR_001435388.1	106991476	LOC106991476	Annotated_lncRNA	5629989	5635729	-	101116750	LOC101116750	5613461	5635230	+	(5242)	antisense
NC_019469.2	XR_001435388.1	106991476	LOC106991476	Annotated_lncRNA	5629989	5635729	-	101114341	SYT2	2611	78154794	+	(5741)	antisense
NC_019469.2	XR_001435388.1	106991476	LOC106991476	Annotated_lncRNA	5629989	5635729	-	101116246	LOC101116246	5550754	5584990	+	44998	downstream
NC_019469.2	XR_001435388.1	106991476	LOC106991476	Annotated_lncRNA	5629989	5635729	-	443507	SLC2A5	447	42465480	+	(5741)	antisense
NC_019469.2	XR_001435388.1	106991476	LOC106991476	Annotated_lncRNA	5629989	5635729	-	101116496	LAX1	5602090	5605849	+	24139	downstream
NC_019469.2	XR_001435388.1	106991476	LOC106991476	Annotated_lncRNA	5629989	5635729	-	101115980	KCNT2	5095979	5540456	+	89532	downstream
NC_019460.2	TCONS_00050615	101109256	THNSL2	Novel_lncRNA	58588507	58596454	+	101108731	SMYD1	58491014	58537526	+	50980	downstream
NC_019460.2	TCONS_00050615	101109256	THNSL2	Novel_lncRNA	58588507	58596454	+	101109256	THNSL2	58578312	58595171	+	(6665)	sense
NC_019460.2	TCONS_00050615	101109256	THNSL2	Novel_lncRNA	58588507	58596454	+	101108999	FABP1	58543551	58549308	-	39198	upstream
NC_019467.2	XR_001043184.1	105616212	LOC105616212	Annotated_lncRNA	71590543	71591153	+	105601884	LOC105601884	71605068	71616573	-	13915	downstream
NC_019467.2	XR_001043184.1	105616212	LOC105616212	Annotated_lncRNA	71590543	71591153	+	101109105	LOC101109105	71645296	71746089	-	54143	downstream
NC_019467.2	XR_001043184.1	105616212	LOC105616212	Annotated_lncRNA	71590543	71591153	+	101108321	LOC101108321	71390612	71514976	-	75566	upstream
NC_019458.2	TCONS_00011404	XLOC_006989	XLOC_006989	Novel_lncRNA	259668572	259670832	+	443146	MX1	259561624	259596486	+	72085	downstream
NC_019458.2	TCONS_00011404	XLOC_006989	XLOC_006989	Novel_lncRNA	259668572	259670832	+	101102526	LOC101102526	259762756	259763803	+	91924	upstream
NC_019458.2	TCONS_00011404	XLOC_006989	XLOC_006989	Novel_lncRNA	259668572	259670832	+	101120216	TMPRSS2	259602439	259651515	-	17056	upstream
NC_019466.2	XR_001042605.2	105611791	LOC105611791	Annotated_lncRNA	27601090	27602625	-	101104408	NSMCE2	27614409	27845464	-	11784	downstream
NC_019466.2	XR_001042605.2	105611791	LOC105611791	Annotated_lncRNA	27601090	27602625	-	101102400	TRIB1	27547924	27553826	-	47263	upstream
NC_019471.2	TCONS_00167620	XLOC_106798	XLOC_106798	Novel_lncRNA	5883413	5883706	-	101119498	MAF	5895034	5993951	-	11328	downstream
NC_019462.2	TCONS_00092582	XLOC_059099	XLOC_059099	Novel_lncRNA	63182793	63191402	-	101109536	GALNT10	63035453	63161815	+	20977	downstream
NC_019462.2	TCONS_00092582	XLOC_059099	XLOC_059099	Novel_lncRNA	63182793	63191402	-	443353	HAND1	63210548	63212933	-	19146	downstream
NC_019477.2	XR_001436418.1	105603900	LOC105603900	Annotated_lncRNA	48602389	48607625	+	101120964	CDYL	48399106	48551795	-	50593	upstream
NW_014644357.1	XR_001025580.2	105606130	LOC105606130	Annotated_lncRNA	5899	6392	+	105606131	LOC105606131	1489	4479	+	1419	downstream
NC_019458.2	XR_001040459.2	105609260	LOC105609260	Annotated_lncRNA	87554875	87559806	+	101113024	DENND2D	87540855	87557525	-	(2651)	antisense
NC_019458.2	XR_001040459.2	105609260	LOC105609260	Annotated_lncRNA	87554875	87559806	+	101112523	DRAM2	87469961	87500387	-	54487	upstream
NC_019458.2	XR_001040459.2	105609260	LOC105609260	Annotated_lncRNA	87554875	87559806	+	101106229	LOC101106229	87592369	87608284	+	32563	upstream
NC_019458.2	XR_001040459.2	105609260	LOC105609260	Annotated_lncRNA	87554875	87559806	+	101112775	CEPT1	87499820	87538323	+	16551	downstream
NC_019466.2	XR_001042607.1	105616011	LOC105616011	Annotated_lncRNA	27662831	27670378	-	101104408	NSMCE2	27614409	27845464	-	(7548)	sense
NC_019471.2	TCONS_00167623	101119498	MAF	Novel_lncRNA	5911365	5918076	-	101119498	MAF	5895034	5993951	-	(6712)	sense
NC_019477.2	XR_001023254.2	105603904	LOC105603904	Annotated_lncRNA	48966132	48971940	+	101121722	FAM217A	48868522	48876372	+	89759	downstream
NC_019477.2	XR_001023254.2	105603904	LOC105603904	Annotated_lncRNA	48966132	48971940	+	101121981	PXDC1	49030799	49036455	+	58859	upstream
NC_019477.2	XR_001023254.2	105603904	LOC105603904	Annotated_lncRNA	48966132	48971940	+	101109653	PRPF4B	48878840	48906002	-	60206	upstream
NC_019460.2	TCONS_00053700	XLOC_034242	XLOC_034242	Novel_lncRNA	132834315	132839924	+	101105232	C3H12orf10	132886880	132894250	-	46956	downstream
NC_019460.2	TCONS_00053700	XLOC_034242	XLOC_034242	Novel_lncRNA	132834315	132839924	+	101109693	AMHR2	132771087	132778751	-	55563	upstream
NC_019460.2	TCONS_00053700	XLOC_034242	XLOC_034242	Novel_lncRNA	132834315	132839924	+	101103142	PCBP2	132720667	132742192	-	92177	upstream
NC_019460.2	TCONS_00053700	XLOC_034242	XLOC_034242	Novel_lncRNA	132834315	132839924	+	101104139	SP1	132783514	132822319	-	11995	upstream
NC_019460.2	TCONS_00053700	XLOC_034242	XLOC_034242	Novel_lncRNA	132834315	132839924	+	101104648	AAAS	132872458	132886687	+	32534	upstream
NC_019460.2	TCONS_00053700	XLOC_034242	XLOC_034242	Novel_lncRNA	132834315	132839924	+	101105486	PFDN5	132894400	132897949	-	54476	downstream
NC_019460.2	TCONS_00053700	XLOC_034242	XLOC_034242	Novel_lncRNA	132834315	132839924	+	101104389	SP7	132860058	132868520	+	20134	upstream
NC_019460.2	TCONS_00053700	XLOC_034242	XLOC_034242	Novel_lncRNA	132834315	132839924	+	101106154	MFSD5	132927442	132929622	-	87518	downstream
NC_019460.2	TCONS_00053700	XLOC_034242	XLOC_034242	Novel_lncRNA	132834315	132839924	+	101103886	PRR13	132747901	132751370	-	82944	upstream
NC_019460.2	TCONS_00053700	XLOC_034242	XLOC_034242	Novel_lncRNA	132834315	132839924	+	101105898	ESPL1	132898071	132921176	-	58147	downstream
NC_019463.2	TCONS_00101671	XLOC_065138	XLOC_065138	Novel_lncRNA	104692204	104720311	-	101104402	SLC2A9	104492362	104633754	-	58449	upstream
NC_019463.2	TCONS_00101671	XLOC_065138	XLOC_065138	Novel_lncRNA	104692204	104720311	-	101115033	WDR1	104753698	104777219	-	33387	downstream
NC_019463.2	TCONS_00101671	XLOC_065138	XLOC_065138	Novel_lncRNA	104692204	104720311	-	105607315	LOC105607315	104634628	104655667	-	36536	upstream
NC_019458.2	TCONS_00004781	XLOC_002972	XLOC_002972	Novel_lncRNA	93170424	93202537	+	101106727	CD2	93153196	93167901	+	2522	downstream
NC_019458.2	TCONS_00004781	XLOC_002972	XLOC_002972	Novel_lncRNA	93170424	93202537	+	101110899	IGSF3	92940468	93071076	-	99348	upstream
NC_019462.2	TCONS_00093239	101105569	TMEM161B	Novel_lncRNA	85080556	85082626	-	101105569	TMEM161B	85019641	85092170	-	(2071)	sense
NC_019461.2	XR_001039691.1	105614956	LOC105614956	Annotated_lncRNA	22188792	22195193	-	101123624	ETV1	22119532	22217816	-	(6402)	sense
NC_019474.2	XR_001021814.1	105602940	LOC105602940	Annotated_lncRNA	68292786	68294351	+	101107735	THOC5	68228675	68257430	-	35355	upstream
NC_019474.2	XR_001021814.1	105602940	LOC105602940	Annotated_lncRNA	68292786	68294351	+	101107995	NF2	68286584	68340284	+	(1566)	sense
NC_019474.2	XR_001021814.1	105602940	LOC105602940	Annotated_lncRNA	68292786	68294351	+	101121972	NIPSNAP1	68258209	68273622	-	19163	upstream
NC_019474.2	XR_001021814.1	105602940	LOC105602940	Annotated_lncRNA	68292786	68294351	+	101122220	CABP7	68393034	68396626	+	98683	upstream
NC_019474.2	XR_001021814.1	105602940	LOC105602940	Annotated_lncRNA	68292786	68294351	+	101107472	NEFH	68212169	68219565	+	73220	downstream
NC_019474.2	XR_001021814.1	105602940	LOC105602940	Annotated_lncRNA	68292786	68294351	+	101108257	LOC101108257	68356751	68379103	-	62400	downstream
NC_019475.2	XR_001436030.1	101114216	LOC101114216	Annotated_lncRNA	1041400	1134079	+	105601857	SNURF	955597	972418	+	68981	downstream
NC_019475.2	XR_001436030.1	101114216	LOC101114216	Annotated_lncRNA	1041400	1134079	+	101113797	SNRPN	972283	978478	+	62921	downstream
NC_019475.2	TCONS_00194161	XLOC_123869	XLOC_123869	Novel_lncRNA	32092161	32093723	+	101104861	ODF3L1	32037653	32042013	-	50147	upstream
NC_019475.2	TCONS_00194161	XLOC_123869	XLOC_123869	Novel_lncRNA	32092161	32093723	+	101105108	CSPG4	32053050	32088685	+	3475	downstream
NC_019475.2	TCONS_00194161	XLOC_123869	XLOC_123869	Novel_lncRNA	32092161	32093723	+	101105855	PTPN9	32176757	32249831	+	83034	upstream
NC_019475.2	TCONS_00194161	XLOC_123869	XLOC_123869	Novel_lncRNA	32092161	32093723	+	101105604	SNUPN	32112599	32159982	+	18876	upstream
NC_019475.2	TCONS_00194161	XLOC_123869	XLOC_123869	Novel_lncRNA	32092161	32093723	+	101117969	IMP3	32125675	32126679	+	31952	upstream
NC_019475.2	TCONS_00194161	XLOC_123869	XLOC_123869	Novel_lncRNA	32092161	32093723	+	101105362	SNX33	32099292	32112016	-	5569	downstream
NC_019460.2	TCONS_00060062	XLOC_038095	XLOC_038095	Novel_lncRNA	7537255	7542722	-	101106672	ZDHHC12	7542878	7546079	+	156	upstream
NC_019460.2	TCONS_00060062	XLOC_038095	XLOC_038095	Novel_lncRNA	7537255	7542722	-	101118428	ZER1	7508979	7537250	+	4	downstream
NC_019460.2	TCONS_00060062	XLOC_038095	XLOC_038095	Novel_lncRNA	7537255	7542722	-	101107182	WDR34	7592806	7609215	+	50084	upstream
NC_019460.2	TCONS_00060062	XLOC_038095	XLOC_038095	Novel_lncRNA	7537255	7542722	-	101106416	C3H9orf114	7467445	7476076	+	61178	downstream
NC_019460.2	TCONS_00060062	XLOC_038095	XLOC_038095	Novel_lncRNA	7537255	7542722	-	101118173	TBC1D13	7480583	7496359	-	40989	upstream
NC_019460.2	TCONS_00060062	XLOC_038095	XLOC_038095	Novel_lncRNA	7537255	7542722	-	101117485	CCBL1	7429732	7460915	+	76339	downstream
NC_019460.2	TCONS_00060062	XLOC_038095	XLOC_038095	Novel_lncRNA	7537255	7542722	-	101118680	SET	7563086	7574749	-	20364	downstream
NC_019460.2	TCONS_00060062	XLOC_038095	XLOC_038095	Novel_lncRNA	7537255	7542722	-	101107431	SPTAN1	7609983	7667224	-	67261	downstream
NC_019460.2	TCONS_00060062	XLOC_038095	XLOC_038095	Novel_lncRNA	7537255	7542722	-	780458	ENDOG	7476032	7480166	-	57088	upstream
NC_019460.2	TCONS_00060062	XLOC_038095	XLOC_038095	Novel_lncRNA	7537255	7542722	-	101106926	PKN3	7546066	7559534	-	3344	downstream
NC_019462.2	XR_001040844.2	105609312	LOC105609312	Annotated_lncRNA	99774445	99917188	+	101115365	NUDT12	99759920	99774404	-	40	upstream
NC_019465.2	TCONS_00119759	XLOC_077045	XLOC_077045	Novel_lncRNA	73822216	73824380	-	101104502	PCMT1	73718729	73748826	+	73389	downstream
NC_019465.2	TCONS_00119759	XLOC_077045	XLOC_077045	Novel_lncRNA	73822216	73824380	-	101105006	LOC101105006	73804264	73809943	+	12272	downstream
NC_019465.2	TCONS_00119759	XLOC_077045	XLOC_077045	Novel_lncRNA	73822216	73824380	-	101105258	LOC101105258	73825332	73833041	-	952	downstream
NC_019465.2	TCONS_00119759	XLOC_077045	XLOC_077045	Novel_lncRNA	73822216	73824380	-	101104759	LRP11	73720650	73775111	-	47104	upstream
NC_019468.2	XR_001435310.1	106991422	LOC106991422	Annotated_lncRNA	36206398	36212587	-	101109372	DLX3	36146857	36152406	+	53991	downstream
NC_019468.2	XR_001435310.1	106991422	LOC106991422	Annotated_lncRNA	36206398	36212587	-	101110071	KAT7	36304733	36340726	-	92146	downstream
NC_019468.2	XR_001435310.1	106991422	LOC106991422	Annotated_lncRNA	36206398	36212587	-	101118544	TAC4	36286441	36294541	+	73854	upstream
NC_019468.2	XR_001435310.1	106991422	LOC106991422	Annotated_lncRNA	36206398	36212587	-	101109628	DLX4	36162796	36172577	-	33820	upstream
NC_019468.2	XR_001043434.2	105611251	LOC105611251	Annotated_lncRNA	23033342	23050103	+	101105013	MNT	22940477	22953893	-	79448	upstream
NC_019468.2	XR_001043434.2	105611251	LOC105611251	Annotated_lncRNA	23033342	23050103	+	101118885	METTL16	22968757	23028720	-	4630	upstream
NC_019468.2	XR_001043434.2	105611251	LOC105611251	Annotated_lncRNA	23033342	23050103	+	101119146	PAFAH1B1	23120728	23163866	+	70625	upstream
NC_019460.2	TCONS_00049182	XLOC_031350	XLOC_031350	Novel_lncRNA	27866711	27881376	+	101106837	SDC1	27845396	27851687	-	15023	upstream
NC_019460.2	TCONS_00049182	XLOC_031350	XLOC_031350	Novel_lncRNA	27866711	27881376	+	101103795	PUM2	27887748	28011240	-	6372	downstream
NC_019460.2	TCONS_00057397	101116896	LOC101116896	Novel_lncRNA	203991517	204018000	+	105614844	LOC105614844	203896915	203909436	+	82080	downstream
NC_019460.2	TCONS_00057397	101116896	LOC101116896	Novel_lncRNA	203991517	204018000	+	101116896	LOC101116896	203991516	204030979	+	(26484)	sense
NC_019460.2	TCONS_00057397	101116896	LOC101116896	Novel_lncRNA	203991517	204018000	+	101117151	LOC101117151	204040814	204057025	-	22814	downstream
NC_019460.2	TCONS_00057397	101116896	LOC101116896	Novel_lncRNA	203991517	204018000	+	105613001	LOC105613001	203923043	203938507	+	53009	downstream
NC_019460.2	TCONS_00057397	101116896	LOC101116896	Novel_lncRNA	203991517	204018000	+	101101976	LOC101101976	204076803	204083295	-	58803	downstream
NC_019460.2	TCONS_00057397	101116896	LOC101116896	Novel_lncRNA	203991517	204018000	+	101123288	LOC101123288	203962053	203967863	+	23653	downstream
NC_019460.2	TCONS_00057397	101116896	LOC101116896	Novel_lncRNA	203991517	204018000	+	101102227	LOC101102227	204093599	204101682	-	75599	downstream
NC_019470.2	XR_001044811.2	105608654	LOC105608654	Annotated_lncRNA	80277137	80280929	-	101120263	TSHZ2	80013998	80308614	+	(3793)	antisense
NC_019474.2	TCONS_00188390	XLOC_120283	XLOC_120283	Novel_lncRNA	67835293	67836640	+	100037692	XBP1	67735877	67740934	-	94358	upstream
NC_019474.2	TCONS_00188390	XLOC_120283	XLOC_120283	Novel_lncRNA	67835293	67836640	+	101119937	ZNRF3	67852375	67924802	+	15735	upstream
NC_019474.2	TCONS_00188390	XLOC_120283	XLOC_120283	Novel_lncRNA	67835293	67836640	+	101120196	C17H22orf31	67928456	67931541	-	91816	downstream
NC_019470.2	XR_001044692.2	105606903	LOC105606903	Annotated_lncRNA	64332075	64333208	+	101119840	PHF20	64409672	64545092	+	76464	upstream
NC_019470.2	XR_001044692.2	105606903	LOC105606903	Annotated_lncRNA	64332075	64333208	+	101116752	ERGIC3	64225357	64238701	+	93373	downstream
NC_019470.2	XR_001044692.2	105606903	LOC105606903	Annotated_lncRNA	64332075	64333208	+	105606901	LOC105606901	64426486	64428227	-	93278	downstream
NC_019470.2	XR_001044692.2	105606903	LOC105606903	Annotated_lncRNA	64332075	64333208	+	XLOC_102742	XLOC_102742	64306338	64331802	-	272	upstream
NC_019470.2	XR_001044692.2	105606903	LOC105606903	Annotated_lncRNA	64332075	64333208	+	101118375	RBM39	64356503	64385986	-	23295	downstream
NC_019470.2	XR_001044692.2	105606903	LOC105606903	Annotated_lncRNA	64332075	64333208	+	101117865	ROMO1	64353318	64354876	+	20110	upstream
NC_019470.2	XR_001044692.2	105606903	LOC105606903	Annotated_lncRNA	64332075	64333208	+	101120595	LOC101120595	64238552	64281122	-	50952	upstream
NC_019470.2	XR_001044692.2	105606903	LOC105606903	Annotated_lncRNA	64332075	64333208	+	101120855	SPAG4	64286457	64292456	+	39618	downstream
NC_019470.2	XR_001044692.2	105606903	LOC105606903	Annotated_lncRNA	64332075	64333208	+	101117181	LOC101117181	64276581	64276930	+	55144	downstream
NC_019470.2	XR_001044692.2	105606903	LOC105606903	Annotated_lncRNA	64332075	64333208	+	101118123	NFS1	64333724	64353306	-	516	downstream
NC_019470.2	XR_001044692.2	105606903	LOC105606903	Annotated_lncRNA	64332075	64333208	+	100302101	CPNE1	64293482	64301712	-	30362	upstream
NC_019461.2	TCONS_00081156	101106422	INSIG1	Novel_lncRNA	116483700	116496563	-	101106422	INSIG1	116483455	116496618	+	(12864)	antisense
NC_019461.2	TCONS_00081156	101106422	INSIG1	Novel_lncRNA	116483700	116496563	-	101117159	EN2	116581554	116588365	+	84991	upstream
NC_019474.2	TCONS_00185866	106991695	LOC106991695	Novel_lncRNA	8111289	8238079	+	106991695	LOC106991695	8122995	8364398	+	(115084)	sense
NC_019474.2	TCONS_00185866	106991695	LOC106991695	Novel_lncRNA	8111289	8238079	+	105602713	LOC105602713	7851655	8079476	+	31812	downstream
NC_019459.2	XR_001433999.1	105607546	LOC105607546	Annotated_lncRNA	47751523	48335839	+	101101953	ALG2	48351855	48356365	+	16016	upstream
NC_019459.2	XR_001433999.1	105607546	LOC105607546	Annotated_lncRNA	47751523	48335839	+	554326	TGFBR1	48425802	48495779	-	89963	downstream
NC_019459.2	XR_001433999.1	105607546	LOC105607546	Annotated_lncRNA	47751523	48335839	+	101102793	SEC61B	48343319	48352004	-	7480	downstream
NC_019459.2	XR_001433999.1	105607546	LOC105607546	Annotated_lncRNA	47751523	48335839	+	101122759	NR4A3	47692935	47729300	-	22222	upstream
NC_019459.2	XR_001433999.1	105607546	LOC105607546	Annotated_lncRNA	47751523	48335839	+	101123268	LOC101123268	48075098	48079334	+	(4236)	sense
NC_019459.2	XR_001433999.1	105607546	LOC105607546	Annotated_lncRNA	47751523	48335839	+	101122499	STX17	47579064	47658002	-	93520	upstream
NC_019460.2	XR_001434351.1	105607935	LOC105607935	Annotated_lncRNA	129879098	129916400	+	101115270	CRADD	129654092	129845450	+	33647	downstream
NC_019475.2	TCONS_00198302	XLOC_126480	XLOC_126480	Novel_lncRNA	56090904	56097429	-	101113961	SLC24A4	55867212	56060671	+	30232	downstream
NC_019475.2	TCONS_00198302	XLOC_126480	XLOC_126480	Novel_lncRNA	56090904	56097429	-	101112263	RIN3	56137677	56231051	+	40248	upstream
NC_019466.2	TCONS_00123748	XLOC_079793	XLOC_079793	Novel_lncRNA	83904229	83907173	+	101113078	TRIQK	83796107	83898599	+	5629	downstream
NC_019458.2	TCONS_00012279	XLOC_007561	XLOC_007561	Novel_lncRNA	271748593	271770760	+	101114488	PLCL2	271851618	271963275	+	80858	upstream
NC_019472.2	XR_001021028.2	105602401	LOC105602401	Annotated_lncRNA	80249828	80281931	+	101113789	ACAD8	80371627	80383253	+	89696	upstream
NC_019472.2	XR_001021028.2	105602401	LOC105602401	Annotated_lncRNA	80249828	80281931	+	101115229	NCAPD3	80283372	80345857	-	1441	downstream
NC_019472.2	XR_001021028.2	105602401	LOC105602401	Annotated_lncRNA	80249828	80281931	+	101113527	MS4A13	80167316	80194966	+	54861	downstream
NC_019472.2	XR_001021028.2	105602401	LOC105602401	Annotated_lncRNA	80249828	80281931	+	101114051	THYN1	80363339	80367212	-	81408	downstream
NC_019472.2	XR_001021028.2	105602401	LOC105602401	Annotated_lncRNA	80249828	80281931	+	101115482	VPS26B	80355743	80362023	+	73812	upstream
NC_019458.2	TCONS_00006912	XLOC_004194	XLOC_004194	Novel_lncRNA	120435452	120439717	+	105609264	IL10RB	120358436	120388949	-	46502	upstream
NC_019458.2	TCONS_00006912	XLOC_004194	XLOC_004194	Novel_lncRNA	120435452	120439717	+	443363	IFNAR2	120390446	120425637	-	9814	upstream
NC_019462.2	TCONS_00088381	XLOC_056599	XLOC_056599	Novel_lncRNA	4811289	4812091	-	101109794	MPV17L2	4708275	4711444	-	99844	upstream
NC_019462.2	TCONS_00088381	XLOC_056599	XLOC_056599	Novel_lncRNA	4811289	4812091	-	101111802	MAST3	4762447	4794732	-	16556	upstream
NC_019462.2	TCONS_00088381	XLOC_056599	XLOC_056599	Novel_lncRNA	4811289	4812091	-	101110324	ARRDC2	4862066	4867006	-	49975	downstream
NC_019462.2	TCONS_00088381	XLOC_056599	XLOC_056599	Novel_lncRNA	4811289	4812091	-	105615196	LOC105615196	4893815	4900384	-	81724	downstream
NC_019462.2	TCONS_00088381	XLOC_056599	XLOC_056599	Novel_lncRNA	4811289	4812091	-	100534647	IFI30	4744097	4747183	-	64105	upstream
NC_019462.2	TCONS_00088381	XLOC_056599	XLOC_056599	Novel_lncRNA	4811289	4812091	-	101112056	KCNN1	4870565	4893698	-	58474	downstream
NC_019462.2	TCONS_00088381	XLOC_056599	XLOC_056599	Novel_lncRNA	4811289	4812091	-	101111546	PIK3R2	4749543	4759666	-	51622	upstream
NC_019462.2	TCONS_00088381	XLOC_056599	XLOC_056599	Novel_lncRNA	4811289	4812091	-	101110054	IL12RB1	4812219	4829219	+	128	upstream
NC_019458.2	TCONS_00013585	XLOC_008346	XLOC_008346	Novel_lncRNA	15514169	15516979	-	101103519	SCMH1	15310086	15477876	-	36296	upstream
NC_019473.2	TCONS_00181140	XLOC_115218	XLOC_115218	Novel_lncRNA	15577988	15578244	+	101105852	HTR1A	15605632	15607740	+	27388	upstream
NC_019480.2	XR_001436593.1	105610529	LOC105610529	Annotated_lncRNA	45445146	45466551	-	443267	SLC14A2	45092061	45590164	+	(21406)	antisense
NC_019467.2	TCONS_00130383	XLOC_084221	XLOC_084221	Novel_lncRNA	77170575	77171861	+	101112990	ITGBL1	77266838	77400676	+	94977	upstream
NC_019467.2	TCONS_00130383	XLOC_084221	XLOC_084221	Novel_lncRNA	77170575	77171861	+	101112742	NALCN	76848315	77150663	-	19911	upstream
NC_019469.2	TCONS_00146428	101114630	RERE	Novel_lncRNA	42755966	42783074	+	101114630	RERE	42779094	43087096	+	(3980)	sense
NC_019469.2	TCONS_00146428	101114630	RERE	Novel_lncRNA	42755966	42783074	+	101114341	SYT2	2611	78154794	+	(27109)	sense
NC_019458.2	TCONS_00001244	101109503	C1H1orf228	Novel_lncRNA	19101692	19106919	+	101109235	TMEM53	19083100	19101502	-	189	upstream
NC_019458.2	TCONS_00001244	101109503	C1H1orf228	Novel_lncRNA	19101692	19106919	+	101117203	KIF2C	19182314	19200422	+	75395	upstream
NC_019458.2	TCONS_00001244	101109503	C1H1orf228	Novel_lncRNA	19101692	19106919	+	101116437	RNF220	18810835	19080417	+	21274	downstream
NC_019458.2	TCONS_00001244	101109503	C1H1orf228	Novel_lncRNA	19101692	19106919	+	101109503	C1H1orf228	19101541	19160553	+	(5228)	sense
NC_019483.2	TCONS_00240277	XLOC_152510	XLOC_152510	Novel_lncRNA	13402530	13407967	+	101108452	STOX2	13172372	13368770	+	33759	downstream
NC_019483.2	TCONS_00240277	XLOC_152510	XLOC_152510	Novel_lncRNA	13402530	13407967	+	101108718	ENPP6	13415237	13498751	-	7270	downstream
NC_019466.2	TCONS_00127207	101108841	PLEKHF2	Novel_lncRNA	81673281	81691204	-	101109102	NDUFAF6	81766186	81810277	-	74982	downstream
NC_019466.2	TCONS_00127207	101108841	PLEKHF2	Novel_lncRNA	81673281	81691204	-	101108841	PLEKHF2	81669874	81676130	-	(2850)	sense
NC_019470.2	TCONS_00160053	XLOC_102398	XLOC_102398	Novel_lncRNA	56132661	56134847	-	101114041	PHACTR3	55922019	56114335	-	18325	upstream
NC_019469.2	XR_001435414.1	105609715	LOC105609715	Annotated_lncRNA	48305510	48313225	-	101120260	TTC34	48232128	48246933	+	58576	downstream
NC_019469.2	XR_001435414.1	105609715	LOC105609715	Annotated_lncRNA	48305510	48313225	-	101121029	PLCH2	48351760	48374497	-	38535	downstream
NC_019469.2	XR_001435414.1	105609715	LOC105609715	Annotated_lncRNA	48305510	48313225	-	101103660	PANK4	48330759	48346313	+	17534	upstream
NC_019469.2	XR_001435414.1	105609715	LOC105609715	Annotated_lncRNA	48305510	48313225	-	101103410	HES5	48327356	48328748	+	14131	upstream
NC_019469.2	XR_001435414.1	105609715	LOC105609715	Annotated_lncRNA	48305510	48313225	-	101120510	MMEL1	48247072	48286670	+	18839	downstream
NC_019469.2	XR_001435414.1	105609715	LOC105609715	Annotated_lncRNA	48305510	48313225	-	101114341	SYT2	2611	78154794	+	(7716)	antisense
NC_019469.2	XR_001435414.1	105609715	LOC105609715	Annotated_lncRNA	48305510	48313225	-	101120767	FAM213B	48282087	48295511	-	9999	upstream
NC_019469.2	XR_001435414.1	105609715	LOC105609715	Annotated_lncRNA	48305510	48313225	-	101121282	PEX10	48411667	48429315	+	98442	upstream
NC_019467.2	XR_001435182.1	105608014	LOC105608014	Annotated_lncRNA	19780049	19786253	-	101118623	KCNRG	19765928	19771555	+	8493	downstream
NC_019467.2	XR_001435182.1	105608014	LOC105608014	Annotated_lncRNA	19780049	19786253	-	101118367	TRIM13	19752404	19764645	+	15403	downstream
NC_019467.2	XR_001435182.1	105608014	LOC105608014	Annotated_lncRNA	19780049	19786253	-	101118113	SPRYD7	19703840	19722591	-	57457	upstream
NC_019472.2	TCONS_00175217	XLOC_111316	XLOC_111316	Novel_lncRNA	52649893	52651196	+	101108684	RPS3	52689879	52694624	+	38683	upstream
NC_019472.2	TCONS_00175217	XLOC_111316	XLOC_111316	Novel_lncRNA	52649893	52651196	+	101108418	ARRB1	52571421	52649189	-	703	upstream
NC_019472.2	TCONS_00175217	XLOC_111316	XLOC_111316	Novel_lncRNA	52649893	52651196	+	101108948	GDPD5	52711626	52798987	-	60430	downstream
NC_019472.2	TCONS_00175217	XLOC_111316	XLOC_111316	Novel_lncRNA	52649893	52651196	+	106991623	TPBGL	52558459	52559836	+	90056	downstream
NC_019472.2	TCONS_00175217	XLOC_111316	XLOC_111316	Novel_lncRNA	52649893	52651196	+	101106624	KLHL35	52699222	52708344	-	48026	downstream
NC_019472.2	TCONS_00175217	XLOC_111316	XLOC_111316	Novel_lncRNA	52649893	52651196	+	101105526	LOC101105526	18191	76517453	+	(1304)	sense
NC_019468.2	TCONS_00143492	XLOC_091978	XLOC_091978	Novel_lncRNA	50476872	50478770	-	101118542	SLC38A10	50544774	50584677	+	66004	upstream
NC_019468.2	TCONS_00143492	XLOC_091978	XLOC_091978	Novel_lncRNA	50476872	50478770	-	106991405	LOC106991405	50504611	50509924	-	25841	downstream
NC_019468.2	TCONS_00143492	XLOC_091978	XLOC_091978	Novel_lncRNA	50476872	50478770	-	101109374	BAHCC1	50410898	50465755	-	11116	upstream
NC_019481.2	TCONS_00232349	XLOC_147275	XLOC_147275	Novel_lncRNA	3818737	3823179	-	101103529	ZNF500	3853962	3863455	-	30783	downstream
NC_019481.2	TCONS_00232349	XLOC_147275	XLOC_147275	Novel_lncRNA	3818737	3823179	-	101103032	MGRN1	3778267	3811839	+	6897	downstream
NC_019481.2	TCONS_00232349	XLOC_147275	XLOC_147275	Novel_lncRNA	3818737	3823179	-	101104031	ROGDI	3902399	3908376	-	79220	downstream
NC_019481.2	TCONS_00232349	XLOC_147275	XLOC_147275	Novel_lncRNA	3818737	3823179	-	101103284	NUDT16L1	3823605	3826174	+	426	upstream
NC_019481.2	TCONS_00232349	XLOC_147275	XLOC_147275	Novel_lncRNA	3818737	3823179	-	101103287	ANKS3	3826346	3839766	-	3167	downstream
NC_019481.2	TCONS_00232349	XLOC_147275	XLOC_147275	Novel_lncRNA	3818737	3823179	-	101103776	SEPT12	3884542	3894663	-	61363	downstream
NC_019481.2	TCONS_00232349	XLOC_147275	XLOC_147275	Novel_lncRNA	3818737	3823179	-	101102778	C24H16orf96	3724904	3759393	+	59343	downstream
NC_019481.2	TCONS_00232349	XLOC_147275	XLOC_147275	Novel_lncRNA	3818737	3823179	-	105611846	UBALD1	3768632	3773042	-	45694	upstream
NC_019481.2	TCONS_00232349	XLOC_147275	XLOC_147275	Novel_lncRNA	3818737	3823179	-	101103778	GLYR1	3908650	3940065	-	85471	downstream
NC_019481.2	TCONS_00232349	XLOC_147275	XLOC_147275	Novel_lncRNA	3818737	3823179	-	101103526	C24H16orf71	3840974	3851460	+	17795	upstream
NC_019458.2	TCONS_00012180	105610361	EAF1	Novel_lncRNA	270288812	270294373	+	101112947	COLQ	270304015	270369049	-	9642	downstream
NC_019458.2	TCONS_00012180	105610361	EAF1	Novel_lncRNA	270288812	270294373	+	105610361	EAF1	270280348	270290546	+	(1735)	sense
NC_019458.2	TCONS_00012180	105610361	EAF1	Novel_lncRNA	270288812	270294373	+	101118750	METTL6	270264541	270279859	-	8952	upstream
NC_019470.2	TCONS_00156937	101117183	SPATA2	Novel_lncRNA	77413409	77419958	+	101117183	SPATA2	77410963	77419317	-	(5909)	antisense
NC_019470.2	TCONS_00156937	101117183	SPATA2	Novel_lncRNA	77413409	77419958	+	101116928	SLC9A8	77327532	77400249	+	17841	downstream
NC_019470.2	TCONS_00156937	101117183	SPATA2	Novel_lncRNA	77413409	77419958	+	101122045	RNF114	77430489	77443694	+	10531	upstream
NC_019470.2	TCONS_00156937	101117183	SPATA2	Novel_lncRNA	77413409	77419958	+	101117440	SNAI1	77457428	77463522	+	37470	upstream
NC_019470.2	TCONS_00159210	106990122	LOC106990122	Novel_lncRNA	42543869	42646463	-	101109111	LOC101109111	42672366	42681585	+	25903	upstream
NC_019470.2	TCONS_00159210	106990122	LOC106990122	Novel_lncRNA	42543869	42646463	-	106990122	LOC106990122	42628438	42647205	+	(18025)	antisense
NC_019470.2	TCONS_00159210	106990122	LOC106990122	Novel_lncRNA	42543869	42646463	-	106990121	LOC106990121	42604282	42609450	+	(5168)	antisense
NC_019470.2	TCONS_00159210	106990122	LOC106990122	Novel_lncRNA	42543869	42646463	-	101107119	LOC101107119	42342741	42504431	+	39437	downstream
NC_019470.2	TCONS_00159210	106990122	LOC106990122	Novel_lncRNA	42543869	42646463	-	101108071	LOC101108071	42564858	42586431	+	(21573)	antisense
NC_019470.2	TCONS_00159210	106990122	LOC106990122	Novel_lncRNA	42543869	42646463	-	101109377	LOC101109377	42713513	42739943	+	67050	upstream
NC_019470.2	TCONS_00159210	106990122	LOC106990122	Novel_lncRNA	42543869	42646463	-	101108332	LOC101108332	42659504	42667852	+	13041	upstream
NC_019463.2	XR_001041210.2	105609359	LOC105609359	Annotated_lncRNA	89199745	89225192	+	101103979	BTC	89276548	89322480	-	51356	downstream
NC_019458.2	XR_001433764.1	106990849	LOC106990849	Annotated_lncRNA	72996486	72999272	+	101109051	PTBP2	72944417	73028882	+	(2787)	sense
NC_019477.2	XR_001436341.1	105603808	LOC105603808	Annotated_lncRNA	29417888	29433167	+	101102847	ZSCAN9	29322973	29334202	-	83685	upstream
NC_019477.2	XR_001436341.1	105603808	LOC105603808	Annotated_lncRNA	29417888	29433167	+	105603806	LOC105603806	29508727	29509666	+	75560	upstream
NC_019477.2	XR_001436341.1	105603808	LOC105603808	Annotated_lncRNA	29417888	29433167	+	105603804	LOC105603804	29521763	29522717	+	88596	upstream
NC_019477.2	XR_001436341.1	105603808	LOC105603808	Annotated_lncRNA	29417888	29433167	+	106991791	LOC106991791	29370423	29371294	-	46593	upstream
NC_019477.2	XR_001436341.1	105603808	LOC105603808	Annotated_lncRNA	29417888	29433167	+	101121465	ZKSCAN8	29390501	29411231	-	6656	upstream
NC_019477.2	XR_001436341.1	105603808	LOC105603808	Annotated_lncRNA	29417888	29433167	+	101104612	LOC101104612	29379753	29382547	-	35340	upstream
NC_019477.2	XR_001436341.1	105603808	LOC105603808	Annotated_lncRNA	29417888	29433167	+	106991795	LOC106991795	29528848	29543561	-	95681	downstream
NC_019477.2	XR_001436341.1	105603808	LOC105603808	Annotated_lncRNA	29417888	29433167	+	101104351	ZSCAN16	29422312	29429702	-	(7390)	antisense
NC_019477.2	XR_001436341.1	105603808	LOC105603808	Annotated_lncRNA	29417888	29433167	+	105603932	LOC105603932	29356896	29385359	-	32528	upstream
NC_019477.2	XR_001436341.1	105603808	LOC105603808	Annotated_lncRNA	29417888	29433167	+	105603933	LOC105603933	29489634	29490580	+	56467	upstream
NC_019477.2	XR_001436341.1	105603808	LOC105603808	Annotated_lncRNA	29417888	29433167	+	106990266	ZNF165	29435091	29463900	-	1924	downstream
NC_019460.2	XR_001434363.1	105614728	LOC105614728	Annotated_lncRNA	136653646	136707329	-	101119203	TROAP	136557495	136564915	-	88740	upstream
NC_019460.2	XR_001434363.1	105614728	LOC105614728	Annotated_lncRNA	136653646	136707329	-	101119713	LOC101119713	136612903	136619644	-	34001	upstream
NC_019460.2	XR_001434363.1	105614728	LOC105614728	Annotated_lncRNA	136653646	136707329	-	101102221	PRPH	136591312	136594488	-	59157	upstream
NC_019460.2	XR_001434363.1	105614728	LOC105614728	Annotated_lncRNA	136653646	136707329	-	106990101	LOC106990101	136747896	136749922	+	40567	upstream
NC_019460.2	XR_001434363.1	105614728	LOC105614728	Annotated_lncRNA	136653646	136707329	-	101119975	LOC101119975	136707287	136711068	+	(42)	antisense
NC_019460.2	XR_001434363.1	105614728	LOC105614728	Annotated_lncRNA	136653646	136707329	-	101118941	C1QL4	136548110	136556868	+	96777	downstream
NC_019460.2	XR_001434363.1	105614728	LOC105614728	Annotated_lncRNA	136653646	136707329	-	101120485	RHEBL1	136801453	136804086	+	94124	upstream
NC_019460.2	XR_001434363.1	105614728	LOC105614728	Annotated_lncRNA	136653646	136707329	-	101102713	LMBR1L	136761797	136774305	+	54468	upstream
NC_019460.2	XR_001434363.1	105614728	LOC105614728	Annotated_lncRNA	136653646	136707329	-	101123616	DHH	136776300	136780689	+	68971	upstream
NC_019467.2	TCONS_00128512	101106601	WDFY2	Novel_lncRNA	21321905	21352677	+	101106601	WDFY2	21316160	21494247	+	(30773)	sense
NC_019480.2	TCONS_00228068	XLOC_144860	XLOC_144860	Novel_lncRNA	61849053	61851526	-	101119602	BCL2	61586234	61780503	-	68549	upstream
NC_019480.2	TCONS_00228068	XLOC_144860	XLOC_144860	Novel_lncRNA	61849053	61851526	-	101119868	KDSR	61791636	61832439	-	16613	upstream
NC_019480.2	TCONS_00228068	XLOC_144860	XLOC_144860	Novel_lncRNA	61849053	61851526	-	101103111	VPS4B	61852807	61885398	-	1281	downstream
NC_019480.2	TCONS_00228068	XLOC_144860	XLOC_144860	Novel_lncRNA	61849053	61851526	-	101103364	SERPINB5	61923986	61947967	+	72460	upstream
NC_019480.2	TCONS_00228068	XLOC_144860	XLOC_144860	Novel_lncRNA	61849053	61851526	-	105604589	LOC105604589	61854569	61856025	+	3043	upstream
NC_019459.2	TCONS_00036136	XLOC_022934	XLOC_022934	Novel_lncRNA	484199	485440	-	101112458	TMEM18	487648	492687	-	2208	downstream
NC_019480.2	TCONS_00228064	XLOC_144857	XLOC_144857	Novel_lncRNA	61842379	61845845	-	101119602	BCL2	61586234	61780503	-	61875	upstream
NC_019480.2	TCONS_00228064	XLOC_144857	XLOC_144857	Novel_lncRNA	61842379	61845845	-	101119868	KDSR	61791636	61832439	-	9939	upstream
NC_019480.2	TCONS_00228064	XLOC_144857	XLOC_144857	Novel_lncRNA	61842379	61845845	-	101103111	VPS4B	61852807	61885398	-	6962	downstream
NC_019480.2	TCONS_00228064	XLOC_144857	XLOC_144857	Novel_lncRNA	61842379	61845845	-	101103364	SERPINB5	61923986	61947967	+	78141	upstream
NC_019480.2	TCONS_00228064	XLOC_144857	XLOC_144857	Novel_lncRNA	61842379	61845845	-	105604589	LOC105604589	61854569	61856025	+	8724	upstream
NC_019462.2	XR_001434708.1	106990609	LOC106990609	Annotated_lncRNA	38091628	38103107	+	101113495	LOC101113495	38183346	38188590	-	80239	downstream
NC_019462.2	XR_001434708.1	106990609	LOC106990609	Annotated_lncRNA	38091628	38103107	+	106990607	LOC106990607	38036420	38041437	-	50190	upstream
NC_019462.2	XR_001434708.1	106990609	LOC106990609	Annotated_lncRNA	38091628	38103107	+	100628316	ZNF496	38044701	38090981	-	646	upstream
NC_019462.2	XR_001434708.1	106990609	LOC106990609	Annotated_lncRNA	38091628	38103107	+	101107699	NLRP3	38131858	38183162	+	28751	upstream
NC_019462.2	TCONS_00090237	XLOC_057635	XLOC_057635	Novel_lncRNA	24893288	24896468	-	101108384	GRAMD3	24809893	24885103	-	8184	upstream
NC_019459.2	XR_001030075.1	105608595	LOC105608595	Annotated_lncRNA	107843311	107844492	-	101121150	GALNTL6	106521079	108008281	-	(1182)	sense
NC_019463.2	TCONS_00100689	XLOC_064545	XLOC_064545	Novel_lncRNA	84791526	84795216	-	101102486	NPFFR2	635	86901405	+	(3691)	antisense
NC_019463.2	TCONS_00100689	XLOC_064545	XLOC_064545	Novel_lncRNA	84791526	84795216	-	101120084	SULT1B1	84799901	84837956	-	4685	downstream
NC_019463.2	TCONS_00100689	XLOC_064545	XLOC_064545	Novel_lncRNA	84791526	84795216	-	101119640	UGT2A1	84701792	84757230	-	34332	upstream
NC_019470.2	TCONS_00154067	105616696	LOC105616696	Novel_lncRNA	36829862	36835043	+	443027	PCSK2	36639485	36930228	+	(5182)	sense
NC_019470.2	TCONS_00154067	105616696	LOC105616696	Novel_lncRNA	36829862	36835043	+	105616696	LOC105616696	36830940	36833914	+	(2974)	sense
NC_019470.2	TCONS_00154067	105616696	LOC105616696	Novel_lncRNA	36829862	36835043	+	101119236	LOC101119236	36834244	36859869	-	(799)	antisense
NC_019459.2	TCONS_00034583	XLOC_022090	XLOC_022090	Novel_lncRNA	233780657	233783555	+	101110911	HPCA	233869602	233878139	-	86047	downstream
NC_019459.2	TCONS_00034583	XLOC_022090	XLOC_022090	Novel_lncRNA	233780657	233783555	+	101110653	AK2	233738694	233761637	+	19019	downstream
NC_019459.2	TCONS_00034583	XLOC_022090	XLOC_022090	Novel_lncRNA	233780657	233783555	+	101104466	RNF19B	233803088	233826455	+	19533	upstream
NC_019459.2	TCONS_00034583	XLOC_022090	XLOC_022090	Novel_lncRNA	233780657	233783555	+	101110393	AZIN2	233639858	233688021	-	92635	upstream
NC_019459.2	TCONS_00034583	XLOC_022090	XLOC_022090	Novel_lncRNA	233780657	233783555	+	101111346	TMEM54	233863512	233870027	+	79957	upstream
NC_019479.2	TCONS_00220655	XLOC_140007	XLOC_140007	Novel_lncRNA	42530948	42534187	+	101113976	CHST15	42537352	42615009	-	3165	downstream
NC_019479.2	TCONS_00220655	XLOC_140007	XLOC_140007	Novel_lncRNA	42530948	42534187	+	101103861	CPXM2	42320249	42458638	-	72309	upstream
NC_019470.2	TCONS_00154068	105616696	LOC105616696	Novel_lncRNA	36829862	36835043	+	443027	PCSK2	36639485	36930228	+	(5182)	sense
NC_019470.2	TCONS_00154068	105616696	LOC105616696	Novel_lncRNA	36829862	36835043	+	105616696	LOC105616696	36830940	36833914	+	(2974)	sense
NC_019470.2	TCONS_00154068	105616696	LOC105616696	Novel_lncRNA	36829862	36835043	+	101119236	LOC101119236	36834244	36859869	-	(799)	antisense
NC_019470.2	TCONS_00154069	105616696	LOC105616696	Novel_lncRNA	36829862	36835043	+	443027	PCSK2	36639485	36930228	+	(5182)	sense
NC_019470.2	TCONS_00154069	105616696	LOC105616696	Novel_lncRNA	36829862	36835043	+	105616696	LOC105616696	36830940	36833914	+	(2974)	sense
NC_019470.2	TCONS_00154069	105616696	LOC105616696	Novel_lncRNA	36829862	36835043	+	101119236	LOC101119236	36834244	36859869	-	(799)	antisense
NC_019458.2	XR_001041343.2	105612466	LOC105612466	Annotated_lncRNA	99344670	99346999	+	554329	MCL1	99372760	99376956	-	25761	downstream
NC_019458.2	XR_001041343.2	105612466	LOC105612466	Annotated_lncRNA	99344670	99346999	+	101107055	ENSA	99399724	99407216	-	52725	downstream
NC_019458.2	XR_001041343.2	105612466	LOC105612466	Annotated_lncRNA	99344670	99346999	+	101106381	ADAMTSL4	99351734	99362659	+	4735	upstream
NC_019458.2	XR_001041343.2	105612466	LOC105612466	Annotated_lncRNA	99344670	99346999	+	101107318	GOLPH3L	99417527	99464745	-	70528	downstream
NC_019458.2	XR_001041343.2	105612466	LOC105612466	Annotated_lncRNA	99344670	99346999	+	101105117	TARS2	99291646	99312404	+	32385	downstream
NC_019458.2	XR_001041343.2	105612466	LOC105612466	Annotated_lncRNA	99344670	99346999	+	101117043	RPRD2	99203828	99298257	+	46412	downstream
NC_019458.2	XR_001041343.2	105612466	LOC105612466	Annotated_lncRNA	99344670	99346999	+	101105541	ECM1	99312553	99318004	+	26665	downstream
NC_019467.2	XR_001042997.2	105608010	LOC105608010	Annotated_lncRNA	18831331	18836472	+	101114623	CYSLTR2	18736466	18759698	+	72254	downstream
NC_019459.2	XR_001434205.1	105611592	LOC105611592	Annotated_lncRNA	248936493	248956784	+	101111430	C2H1orf64	248907238	248916321	-	20171	upstream
NC_019459.2	XR_001434205.1	105611592	LOC105611592	Annotated_lncRNA	248936493	248956784	+	101111352	FAM131C	248875321	248887368	-	49124	upstream
NC_019459.2	XR_001434205.1	105611592	LOC105611592	Annotated_lncRNA	248936493	248956784	+	101111082	LOC101111082	248862724	248875404	+	61088	downstream
NC_019458.2	TCONS_00006668	101114403	POU2F1	Novel_lncRNA	117468784	117491313	+	101114403	POU2F1	117376792	117533952	+	(22530)	sense
NC_019458.2	TCONS_00006668	101114403	POU2F1	Novel_lncRNA	117468784	117491313	+	443436	CD247	117537483	117622321	-	46170	downstream
NC_019458.2	TCONS_00006668	101114403	POU2F1	Novel_lncRNA	117468784	117491313	+	105612993	LOC105612993	117514058	117516008	+	22745	upstream
NC_019459.2	TCONS_00045659	XLOC_029224	XLOC_029224	Novel_lncRNA	232359449	232360276	-	101107846	NCL	232314510	232324409	-	35039	upstream
NC_019459.2	TCONS_00045659	XLOC_029224	XLOC_029224	Novel_lncRNA	232359449	232360276	-	101123018	C2H2orf57	232416905	232418355	+	56629	upstream
NC_019459.2	TCONS_00045659	XLOC_029224	XLOC_029224	Novel_lncRNA	232359449	232360276	-	101107579	B3GNT7	232264962	232272980	+	86468	downstream
NC_019459.2	TCONS_00045659	XLOC_029224	XLOC_029224	Novel_lncRNA	232359449	232360276	-	101122766	NMUR1	232372246	232381257	-	11970	downstream
NC_019465.2	TCONS_00116730	XLOC_074909	XLOC_074909	Novel_lncRNA	88646361	88651805	+	101115038	UNC93A	88536678	88573219	-	73150	upstream
NC_019465.2	TCONS_00116731	XLOC_074909	XLOC_074909	Novel_lncRNA	88646856	88651805	+	101115038	UNC93A	88536678	88573219	-	73645	upstream
NC_019469.2	TCONS_00145084	101121025	B3GALT2	Novel_lncRNA	10116197	10200318	+	100135692	GLRX2	10223826	10243578	+	23508	upstream
NC_019469.2	TCONS_00145084	101121025	B3GALT2	Novel_lncRNA	10116197	10200318	+	101121025	B3GALT2	10152531	10159514	+	(6983)	sense
NC_019469.2	TCONS_00145084	101121025	B3GALT2	Novel_lncRNA	10116197	10200318	+	101121952	UCHL5	10265971	10312457	+	65653	upstream
NC_019469.2	TCONS_00145084	101121025	B3GALT2	Novel_lncRNA	10116197	10200318	+	101118545	CDC73	10113565	10202527	-	(84122)	antisense
NC_019469.2	TCONS_00145084	101121025	B3GALT2	Novel_lncRNA	10116197	10200318	+	101114341	SYT2	2611	78154794	+	(84122)	sense
NC_019469.2	TCONS_00145084	101121025	B3GALT2	Novel_lncRNA	10116197	10200318	+	443507	SLC2A5	447	42465480	+	(84122)	sense
NC_019469.2	TCONS_00145084	101121025	B3GALT2	Novel_lncRNA	10116197	10200318	+	101121278	TROVE2	10235623	10265809	-	35305	downstream
NC_019465.2	TCONS_00116734	XLOC_074909	XLOC_074909	Novel_lncRNA	88649965	88651805	+	101115038	UNC93A	88536678	88573219	-	76754	upstream
NC_019469.2	TCONS_00145087	101118545	CDC73	Novel_lncRNA	10136263	10140840	+	100135692	GLRX2	10223826	10243578	+	82986	upstream
NC_019469.2	TCONS_00145087	101118545	CDC73	Novel_lncRNA	10136263	10140840	+	101121025	B3GALT2	10152531	10159514	+	11691	upstream
NC_019469.2	TCONS_00145087	101118545	CDC73	Novel_lncRNA	10136263	10140840	+	101118545	CDC73	10113565	10202527	-	(4578)	antisense
NC_019469.2	TCONS_00145087	101118545	CDC73	Novel_lncRNA	10136263	10140840	+	101114341	SYT2	2611	78154794	+	(4578)	sense
NC_019469.2	TCONS_00145087	101118545	CDC73	Novel_lncRNA	10136263	10140840	+	443507	SLC2A5	447	42465480	+	(4578)	sense
NC_019469.2	TCONS_00145087	101118545	CDC73	Novel_lncRNA	10136263	10140840	+	101121278	TROVE2	10235623	10265809	-	94783	downstream
NC_019478.2	TCONS_00218340	XLOC_138610	XLOC_138610	Novel_lncRNA	48347826	48358200	-	101120369	TSPAN32	48389398	48403616	-	31198	downstream
NC_019478.2	TCONS_00218340	XLOC_138610	XLOC_138610	Novel_lncRNA	48347826	48358200	-	101119596	KCNQ1	48083210	48280820	-	67005	upstream
NC_019478.2	TCONS_00218340	XLOC_138610	XLOC_138610	Novel_lncRNA	48347826	48358200	-	101107006	PTDSS2	4582	49494411	-	(10375)	sense
NC_019478.2	TCONS_00218340	XLOC_138610	XLOC_138610	Novel_lncRNA	48347826	48358200	-	100147790	CD81	48329356	48346647	-	1178	upstream
NC_019478.2	TCONS_00218340	XLOC_138610	XLOC_138610	Novel_lncRNA	48347826	48358200	-	101120122	TSSC4	48322364	48323474	-	24351	upstream
NC_019476.2	TCONS_00205070	XLOC_130358	XLOC_130358	Novel_lncRNA	53992716	53995295	-	101105034	CDCP1	54028790	54061444	+	33495	upstream
NC_019476.2	TCONS_00205070	XLOC_130358	XLOC_130358	Novel_lncRNA	53992716	53995295	-	101119765	LOC101119765	54005826	54011040	+	10531	upstream
NC_019476.2	TCONS_00205070	XLOC_130358	XLOC_130358	Novel_lncRNA	53992716	53995295	-	101120024	CLEC3B	54078044	54084126	-	82749	downstream
NC_019476.2	TCONS_00205070	XLOC_130358	XLOC_130358	Novel_lncRNA	53992716	53995295	-	101104642	DNAJB8	5	59159642	+	(2580)	antisense
NC_019461.2	TCONS_00080572	XLOC_051590	XLOC_051590	Novel_lncRNA	105237793	105238179	-	101111538	LOC101111538	105173909	105181242	-	56550	upstream
NC_019461.2	TCONS_00080572	XLOC_051590	XLOC_051590	Novel_lncRNA	105237793	105238179	-	101111795	LOC101111795	105189215	105193172	-	44620	upstream
NC_019461.2	TCONS_00080572	XLOC_051590	XLOC_051590	Novel_lncRNA	105237793	105238179	-	101112049	LOC101112049	105213944	105217613	-	20179	upstream
NC_019461.2	TCONS_00080572	XLOC_051590	XLOC_051590	Novel_lncRNA	105237793	105238179	-	101111274	LOC101111274	105164388	105170793	-	66999	upstream
NC_019461.2	TCONS_00080572	XLOC_051590	XLOC_051590	Novel_lncRNA	105237793	105238179	-	101114438	LOC101114438	105242087	105247405	+	3908	upstream
NC_019478.2	TCONS_00218349	101120369	TSPAN32	Novel_lncRNA	48389399	48391690	-	101120369	TSPAN32	48389398	48403616	-	(2292)	sense
NC_019478.2	TCONS_00218349	101120369	TSPAN32	Novel_lncRNA	48389399	48391690	-	101107006	PTDSS2	4582	49494411	-	(2292)	sense
NC_019478.2	TCONS_00218349	101120369	TSPAN32	Novel_lncRNA	48389399	48391690	-	100147790	CD81	48329356	48346647	-	42751	upstream
NC_019478.2	TCONS_00218349	101120369	TSPAN32	Novel_lncRNA	48389399	48391690	-	101120122	TSSC4	48322364	48323474	-	65924	upstream
NC_019460.2	TCONS_00059480	101109872	BRD3	Novel_lncRNA	1971934	1974486	-	101110137	VAV2	2045229	2190753	+	70743	upstream
NC_019460.2	TCONS_00059480	101109872	BRD3	Novel_lncRNA	1971934	1974486	-	101109872	BRD3	1953006	1973493	+	(1560)	antisense
NC_019471.2	XR_001435675.1	105608127	LOC105608127	Annotated_lncRNA	22607224	22641307	-	101118378	IRX5	22660493	22665648	+	19186	upstream
NC_019481.2	XR_001436662.1	106991912	LOC106991912	Annotated_lncRNA	24665375	24667548	-	101119955	C24H16orf82	24667516	24669756	+	(32)	antisense
NC_019465.2	TCONS_00117422	XLOC_075436	XLOC_075436	Novel_lncRNA	12415851	12421176	-	101117511	TRMT11	12266590	12381647	-	34241	upstream
NC_019465.2	TCONS_00117422	XLOC_075436	XLOC_075436	Novel_lncRNA	12415851	12421176	-	101117768	NCOA7	12422473	12581265	-	1297	downstream
NC_019465.2	TCONS_00117422	XLOC_075436	XLOC_075436	Novel_lncRNA	12415851	12421176	-	101122605	HINT3	12391126	12405421	-	10429	upstream
NC_019458.2	TCONS_00017934	XLOC_011155	XLOC_011155	Novel_lncRNA	102730360	102739472	-	101107485	CREB3L4	102806516	102811627	+	67044	upstream
NC_019458.2	TCONS_00017934	XLOC_011155	XLOC_011155	Novel_lncRNA	102730360	102739472	-	101101860	SLC27A3	102651199	102656989	+	73370	downstream
NC_019458.2	TCONS_00017934	XLOC_011155	XLOC_011155	Novel_lncRNA	102730360	102739472	-	101107240	DENND4B	102771833	102785487	-	32361	downstream
NC_019458.2	TCONS_00017934	XLOC_011155	XLOC_011155	Novel_lncRNA	102730360	102739472	-	101107746	RAB13	102818201	102825395	-	78729	downstream
NC_019458.2	TCONS_00017934	XLOC_011155	XLOC_011155	Novel_lncRNA	102730360	102739472	-	101106729	INTS3	102611282	102651032	+	79327	downstream
NC_019458.2	TCONS_00017934	XLOC_011155	XLOC_011155	Novel_lncRNA	102730360	102739472	-	101106983	GATAD2B	102693101	102725097	-	5262	upstream
NC_019458.2	TCONS_00017934	XLOC_011155	XLOC_011155	Novel_lncRNA	102730360	102739472	-	101102365	JTB	102811995	102814252	-	72523	downstream
NC_019458.2	TCONS_00017934	XLOC_011155	XLOC_011155	Novel_lncRNA	102730360	102739472	-	101102117	CRTC2	102789134	102798691	-	49662	downstream
NC_019458.2	TCONS_00017934	XLOC_011155	XLOC_011155	Novel_lncRNA	102730360	102739472	-	100302552	SLC39A1	102799198	102811271	-	59726	downstream
NC_019458.2	TCONS_00017934	XLOC_011155	XLOC_011155	Novel_lncRNA	102730360	102739472	-	101108004	RPS27	102825472	102827081	+	86000	upstream
NC_019458.2	TCONS_00017934	XLOC_011155	XLOC_011155	Novel_lncRNA	102730360	102739472	-	101102613	NUP210L	102830750	102925987	-	91278	downstream
NC_019458.2	TCONS_00018216	XLOC_011264	XLOC_011264	Novel_lncRNA	104386516	104388915	-	101107157	LOC101107157	104330480	104361906	-	24609	upstream
NC_019458.2	TCONS_00018216	XLOC_011264	XLOC_011264	Novel_lncRNA	104386516	104388915	-	101121220	KIAA0907	104405045	104422022	-	16130	downstream
NC_019458.2	TCONS_00018216	XLOC_011264	XLOC_011264	Novel_lncRNA	104386516	104388915	-	101120286	GON4L	104223061	104307345	-	79170	upstream
NC_019458.2	TCONS_00018216	XLOC_011264	XLOC_011264	Novel_lncRNA	104386516	104388915	-	101120970	SYT11	104365996	104385082	+	1433	downstream
NC_019458.2	TCONS_00018216	XLOC_011264	XLOC_011264	Novel_lncRNA	104386516	104388915	-	101121474	RXFP4	104439906	104441276	+	50991	upstream
NC_019458.2	TCONS_00018216	XLOC_011264	XLOC_011264	Novel_lncRNA	104386516	104388915	-	100145877	RIT1	104394743	104403967	-	5828	downstream
NC_019458.2	TCONS_00018216	XLOC_011264	XLOC_011264	Novel_lncRNA	104386516	104388915	-	101121729	ARHGEF2	104444408	104492875	-	55493	downstream
NC_019483.2	TCONS_00240287	XLOC_152517	XLOC_152517	Novel_lncRNA	13685116	13749171	+	XLOC_152515	XLOC_152515	13657294	13669004	+	16111	downstream
NC_019483.2	TCONS_00240287	XLOC_152517	XLOC_152517	Novel_lncRNA	13685116	13749171	+	101108985	CENPU	13837132	13895049	-	87961	downstream
NC_019483.2	TCONS_00240287	XLOC_152517	XLOC_152517	Novel_lncRNA	13685116	13749171	+	443082	IRF2	13574145	13657148	-	27967	upstream
NC_019483.2	TCONS_00240287	XLOC_152517	XLOC_152517	Novel_lncRNA	13685116	13749171	+	101110117	PRIMPOL	13785806	13837064	+	36635	upstream
NC_019483.2	TCONS_00240287	XLOC_152517	XLOC_152517	Novel_lncRNA	13685116	13749171	+	443031	CASP3	13762663	13785655	-	13492	downstream
NC_019476.2	TCONS_00204865	XLOC_130265	XLOC_130265	Novel_lncRNA	52026926	52030665	-	101113703	ELP6	52086842	52099943	+	56177	upstream
NC_019476.2	TCONS_00204865	XLOC_130265	XLOC_130265	Novel_lncRNA	52026926	52030665	-	101122060	CSPG5	52038320	52050599	+	7655	upstream
NC_019476.2	TCONS_00204865	XLOC_130265	XLOC_130265	Novel_lncRNA	52026926	52030665	-	101104642	DNAJB8	5	59159642	+	(3740)	antisense
NC_019476.2	TCONS_00204865	XLOC_130265	XLOC_130265	Novel_lncRNA	52026926	52030665	-	101121808	SMARCC1	51908614	52020965	+	5960	downstream
NC_019458.2	TCONS_00017933	101106983	GATAD2B	Novel_lncRNA	102713798	102725097	-	101107485	CREB3L4	102806516	102811627	+	81419	upstream
NC_019458.2	TCONS_00017933	101106983	GATAD2B	Novel_lncRNA	102713798	102725097	-	101101860	SLC27A3	102651199	102656989	+	56808	downstream
NC_019458.2	TCONS_00017933	101106983	GATAD2B	Novel_lncRNA	102713798	102725097	-	101107240	DENND4B	102771833	102785487	-	46736	downstream
NC_019458.2	TCONS_00017933	101106983	GATAD2B	Novel_lncRNA	102713798	102725097	-	101107746	RAB13	102818201	102825395	-	93104	downstream
NC_019458.2	TCONS_00017933	101106983	GATAD2B	Novel_lncRNA	102713798	102725097	-	101106729	INTS3	102611282	102651032	+	62765	downstream
NC_019458.2	TCONS_00017933	101106983	GATAD2B	Novel_lncRNA	102713798	102725097	-	101106983	GATAD2B	102693101	102725097	-	(11300)	sense
NC_019458.2	TCONS_00017933	101106983	GATAD2B	Novel_lncRNA	102713798	102725097	-	101102365	JTB	102811995	102814252	-	86898	downstream
NC_019458.2	TCONS_00017933	101106983	GATAD2B	Novel_lncRNA	102713798	102725097	-	101102117	CRTC2	102789134	102798691	-	64037	downstream
NC_019458.2	TCONS_00017933	101106983	GATAD2B	Novel_lncRNA	102713798	102725097	-	100302552	SLC39A1	102799198	102811271	-	74101	downstream
NC_019459.2	XR_001434044.1	105608034	LOC105608034	Annotated_lncRNA	73180901	73200492	-	101115003	CD274	73068763	73086500	+	94403	downstream
NC_019459.2	XR_001434044.1	105608034	LOC105608034	Annotated_lncRNA	73180901	73200492	-	101115510	RIC1	73117754	73393669	+	(19592)	antisense
NC_019471.2	XR_001045236.2	105616900	LOC105616900	Annotated_lncRNA	51624768	51628313	-	101111996	PVRL2	51539449	51578848	+	45919	downstream
NC_019471.2	XR_001045236.2	105616900	LOC105616900	Annotated_lncRNA	51624768	51628313	-	101111740	BCAM	51521227	51530154	+	94613	downstream
NC_019471.2	XR_001045236.2	105616900	LOC105616900	Annotated_lncRNA	51624768	51628313	-	101112757	CLPTM1	51628431	51655582	+	118	upstream
NC_019471.2	XR_001045236.2	105616900	LOC105616900	Annotated_lncRNA	51624768	51628313	-	101111825	APOC4	51615932	51619840	+	4927	downstream
NC_019471.2	XR_001045236.2	105616900	LOC105616900	Annotated_lncRNA	51624768	51628313	-	101112253	APOE	51603077	51605097	+	19670	downstream
NC_019471.2	XR_001045236.2	105616900	LOC105616900	Annotated_lncRNA	51624768	51628313	-	105608463	LOC105608463	51548822	51552018	+	72749	downstream
NC_019471.2	XR_001045236.2	105616900	LOC105616900	Annotated_lncRNA	51624768	51628313	-	101113005	RELB	51660123	51688746	+	31810	upstream
NC_019471.2	XR_001045236.2	105616900	LOC105616900	Annotated_lncRNA	51624768	51628313	-	101111570	TOMM40	51583562	51595054	+	29713	downstream
NC_019471.2	XR_001045236.2	105616900	LOC105616900	Annotated_lncRNA	51624768	51628313	-	101113265	CLASRP	51688927	51713779	+	60614	upstream
NC_019471.2	XR_001045236.2	105616900	LOC105616900	Annotated_lncRNA	51624768	51628313	-	101113522	ZNF296	51713941	51718011	-	85628	downstream
NC_019471.2	XR_001045236.2	105616900	LOC105616900	Annotated_lncRNA	51624768	51628313	-	105601915	GEMIN7	51725563	51727553	+	97250	upstream
NC_019471.2	XR_001045236.2	105616900	LOC105616900	Annotated_lncRNA	51624768	51628313	-	101112082	APOC2	51620147	51622300	+	2467	downstream
NC_019481.2	TCONS_00235478	XLOC_149312	XLOC_149312	Novel_lncRNA	41289244	41298755	-	101119783	PSMG3	41217757	41219425	+	69818	downstream
NC_019481.2	TCONS_00235478	XLOC_149312	XLOC_149312	Novel_lncRNA	41289244	41298755	-	101114160	INTS1	41258285	41281409	+	7834	downstream
NC_019481.2	TCONS_00235478	XLOC_149312	XLOC_149312	Novel_lncRNA	41289244	41298755	-	101113904	TMEM184A	41225434	41235658	+	53585	downstream
NC_019481.2	TCONS_00235478	XLOC_149312	XLOC_149312	Novel_lncRNA	41289244	41298755	-	106991897	MAFK	41235736	41236314	-	52929	upstream
NC_019481.2	TCONS_00235478	XLOC_149312	XLOC_149312	Novel_lncRNA	41289244	41298755	-	105604880	LOC105604880	41286953	41288774	-	469	upstream
NC_019478.2	TCONS_00218528	101102603	EPS8L2	Novel_lncRNA	49298104	49302239	-	101103106	DEAF1	49310249	49334004	+	8010	upstream
NC_019478.2	TCONS_00218528	101102603	EPS8L2	Novel_lncRNA	49298104	49302239	-	101103683	IRF7	49360778	49363377	+	58539	upstream
NC_019478.2	TCONS_00218528	101102603	EPS8L2	Novel_lncRNA	49298104	49302239	-	XLOC_136738	XLOC_136738	49232360	49237911	+	60192	downstream
NC_019478.2	TCONS_00218528	101102603	EPS8L2	Novel_lncRNA	49298104	49302239	-	101123166	PNPLA2	49220413	49223287	-	74816	upstream
NC_019478.2	TCONS_00218528	101102603	EPS8L2	Novel_lncRNA	49298104	49302239	-	101103196	RPLP2	49228618	49230779	-	67324	upstream
NC_019478.2	TCONS_00218528	101102603	EPS8L2	Novel_lncRNA	49298104	49302239	-	101103359	CDHR5	49338144	49359109	+	35905	upstream
NC_019478.2	TCONS_00218528	101102603	EPS8L2	Novel_lncRNA	49298104	49302239	-	101102855	TMEM80	49303884	49306417	-	1645	downstream
NC_019478.2	TCONS_00218528	101102603	EPS8L2	Novel_lncRNA	49298104	49302239	-	101107006	PTDSS2	4582	49494411	-	(4136)	sense
NC_019478.2	TCONS_00218528	101102603	EPS8L2	Novel_lncRNA	49298104	49302239	-	101103608	PHRF1	49363855	49387552	-	61616	downstream
NC_019478.2	TCONS_00218528	101102603	EPS8L2	Novel_lncRNA	49298104	49302239	-	101103435	SLC25A22	49240370	49244001	+	54102	downstream
NC_019478.2	TCONS_00218528	101102603	EPS8L2	Novel_lncRNA	49298104	49302239	-	101102104	PDDC1	49256453	49259887	+	38216	downstream
NC_019478.2	TCONS_00218528	101102603	EPS8L2	Novel_lncRNA	49298104	49302239	-	101103935	RASSF7	49396637	49398762	-	94398	downstream
NC_019478.2	TCONS_00218528	101102603	EPS8L2	Novel_lncRNA	49298104	49302239	-	105613317	CEND1	49245757	49248309	+	49794	downstream
NC_019478.2	TCONS_00218528	101102603	EPS8L2	Novel_lncRNA	49298104	49302239	-	105604195	CD151	49211645	49212101	-	86002	upstream
NC_019478.2	TCONS_00218528	101102603	EPS8L2	Novel_lncRNA	49298104	49302239	-	101102603	EPS8L2	49284849	49299873	-	(1770)	sense
NC_019478.2	TCONS_00218528	101102603	EPS8L2	Novel_lncRNA	49298104	49302239	-	100135441	TALDO1	49261688	49269421	-	28682	upstream
NC_019478.2	TCONS_00218529	101102603	EPS8L2	Novel_lncRNA	49298104	49302239	-	101103106	DEAF1	49310249	49334004	+	8010	upstream
NC_019478.2	TCONS_00218529	101102603	EPS8L2	Novel_lncRNA	49298104	49302239	-	101103683	IRF7	49360778	49363377	+	58539	upstream
NC_019478.2	TCONS_00218529	101102603	EPS8L2	Novel_lncRNA	49298104	49302239	-	XLOC_136738	XLOC_136738	49232360	49237911	+	60192	downstream
NC_019478.2	TCONS_00218529	101102603	EPS8L2	Novel_lncRNA	49298104	49302239	-	101123166	PNPLA2	49220413	49223287	-	74816	upstream
NC_019478.2	TCONS_00218529	101102603	EPS8L2	Novel_lncRNA	49298104	49302239	-	101103196	RPLP2	49228618	49230779	-	67324	upstream
NC_019478.2	TCONS_00218529	101102603	EPS8L2	Novel_lncRNA	49298104	49302239	-	101103359	CDHR5	49338144	49359109	+	35905	upstream
NC_019478.2	TCONS_00218529	101102603	EPS8L2	Novel_lncRNA	49298104	49302239	-	101102855	TMEM80	49303884	49306417	-	1645	downstream
NC_019478.2	TCONS_00218529	101102603	EPS8L2	Novel_lncRNA	49298104	49302239	-	101107006	PTDSS2	4582	49494411	-	(4136)	sense
NC_019478.2	TCONS_00218529	101102603	EPS8L2	Novel_lncRNA	49298104	49302239	-	101103608	PHRF1	49363855	49387552	-	61616	downstream
NC_019478.2	TCONS_00218529	101102603	EPS8L2	Novel_lncRNA	49298104	49302239	-	101103435	SLC25A22	49240370	49244001	+	54102	downstream
NC_019478.2	TCONS_00218529	101102603	EPS8L2	Novel_lncRNA	49298104	49302239	-	101102104	PDDC1	49256453	49259887	+	38216	downstream
NC_019478.2	TCONS_00218529	101102603	EPS8L2	Novel_lncRNA	49298104	49302239	-	101103935	RASSF7	49396637	49398762	-	94398	downstream
NC_019478.2	TCONS_00218529	101102603	EPS8L2	Novel_lncRNA	49298104	49302239	-	105613317	CEND1	49245757	49248309	+	49794	downstream
NC_019478.2	TCONS_00218529	101102603	EPS8L2	Novel_lncRNA	49298104	49302239	-	105604195	CD151	49211645	49212101	-	86002	upstream
NC_019478.2	TCONS_00218529	101102603	EPS8L2	Novel_lncRNA	49298104	49302239	-	101102603	EPS8L2	49284849	49299873	-	(1770)	sense
NC_019478.2	TCONS_00218529	101102603	EPS8L2	Novel_lncRNA	49298104	49302239	-	100135441	TALDO1	49261688	49269421	-	28682	upstream
NC_019475.2	TCONS_00193504	XLOC_123472	XLOC_123472	Novel_lncRNA	20530239	20533721	+	101102592	ZNF710	20552274	20569229	+	18553	upstream
NC_019475.2	TCONS_00193504	XLOC_123472	XLOC_123472	Novel_lncRNA	20530239	20533721	+	101103352	LOC101103352	20629751	20631422	-	96030	downstream
NC_019475.2	TCONS_00193504	XLOC_123472	XLOC_123472	Novel_lncRNA	20530239	20533721	+	101102843	IDH2	20571776	20589335	-	38055	downstream
NC_019465.2	XR_001435004.1	105609600	LOC105609600	Annotated_lncRNA	25966753	26009953	-	101109809	TRAF3IP2	25909108	25956223	+	10529	downstream
NC_019465.2	XR_001435004.1	105609600	LOC105609600	Annotated_lncRNA	25966753	26009953	-	101110067	REV3L	26022296	26195678	+	12343	upstream
NC_019465.2	XR_001435004.1	105609600	LOC105609600	Annotated_lncRNA	25966753	26009953	-	101109363	FYN	25681286	25872473	+	94279	downstream
NC_019469.2	TCONS_00150181	101116072	NMNAT1	Novel_lncRNA	41666250	41683026	-	101116072	NMNAT1	41637218	41666753	-	(504)	sense
NC_019469.2	TCONS_00150181	101116072	NMNAT1	Novel_lncRNA	41666250	41683026	-	101115811	RBP7	41603166	41625217	-	41032	upstream
NC_019469.2	TCONS_00150181	101116072	NMNAT1	Novel_lncRNA	41666250	41683026	-	101114341	SYT2	2611	78154794	+	(16777)	antisense
NC_019469.2	TCONS_00150181	101116072	NMNAT1	Novel_lncRNA	41666250	41683026	-	443507	SLC2A5	447	42465480	+	(16777)	antisense
NC_019469.2	TCONS_00150181	101116072	NMNAT1	Novel_lncRNA	41666250	41683026	-	101116332	LZIC	41666189	41676281	+	(10032)	antisense
NC_019469.2	TCONS_00150181	101116072	NMNAT1	Novel_lncRNA	41666250	41683026	-	101116924	CTNNBIP1	41692877	41741502	+	9851	upstream
NC_019478.2	TCONS_00216767	101120872	MS4A18	Novel_lncRNA	36224165	36237583	-	101121558	PTGDR2	36303085	36306706	-	65502	downstream
NC_019478.2	TCONS_00216767	101120872	MS4A18	Novel_lncRNA	36224165	36237583	-	101121303	MS4A10	36260288	36267858	+	22705	upstream
NC_019478.2	TCONS_00216767	101120872	MS4A18	Novel_lncRNA	36224165	36237583	-	101120614	MS4A8	36168376	36186710	+	37454	downstream
NC_019478.2	TCONS_00216767	101120872	MS4A18	Novel_lncRNA	36224165	36237583	-	101121127	CCDC86	36291927	36299819	+	54344	upstream
NC_019478.2	TCONS_00216767	101120872	MS4A18	Novel_lncRNA	36224165	36237583	-	101121050	MS4A15	36227759	36242133	+	(9824)	antisense
NC_019478.2	TCONS_00216767	101120872	MS4A18	Novel_lncRNA	36224165	36237583	-	101107006	PTDSS2	4582	49494411	-	(13419)	sense
NC_019478.2	TCONS_00216767	101120872	MS4A18	Novel_lncRNA	36224165	36237583	-	101120872	MS4A18	36204491	36224775	+	(610)	antisense
NC_019470.2	TCONS_00158169	101114376	ARHGAP21	Novel_lncRNA	24580450	24611529	-	101105429	PRTFDC1	24691022	24791975	-	79493	downstream
NC_019470.2	TCONS_00158169	101114376	ARHGAP21	Novel_lncRNA	24580450	24611529	-	101114376	ARHGAP21	24483208	24611529	-	(31080)	sense
NC_019467.2	TCONS_00131096	XLOC_084749	XLOC_084749	Novel_lncRNA	14289296	14289658	-	101102318	ENOX1	13698290	14217948	-	71349	upstream
NC_019470.2	TCONS_00158166	101114376	ARHGAP21	Novel_lncRNA	24550432	24611529	-	101105429	PRTFDC1	24691022	24791975	-	79493	downstream
NC_019470.2	TCONS_00158166	101114376	ARHGAP21	Novel_lncRNA	24550432	24611529	-	101114376	ARHGAP21	24483208	24611529	-	(61098)	sense
NC_019462.2	XR_001040511.2	105607053	LOC105607053	Annotated_lncRNA	45568456	45585008	+	101120081	SPOCK1	45664387	46009097	-	79379	downstream
NC_019478.2	XR_001436464.1	105604063	LOC105604063	Annotated_lncRNA	32183194	32198772	-	101117375	JAM3	32143195	32175355	-	7838	upstream
NC_019478.2	XR_001436464.1	105604063	LOC105604063	Annotated_lncRNA	32183194	32198772	-	101119518	IGSF9B	32277059	32312561	+	78287	upstream
NC_019478.2	XR_001436464.1	105604063	LOC105604063	Annotated_lncRNA	32183194	32198772	-	101107006	PTDSS2	4582	49494411	-	(15579)	sense
NC_019478.2	XR_001436464.1	105604063	LOC105604063	Annotated_lncRNA	32183194	32198772	-	101117120	LOC101117120	32140304	32140776	-	42417	upstream
NC_019462.2	TCONS_00085015	101114953	SPATA24	Novel_lncRNA	47986714	47988300	+	101120831	PROB1	47981313	47985891	-	822	upstream
NC_019462.2	TCONS_00085015	101114953	SPATA24	Novel_lncRNA	47986714	47988300	+	101115456	ECSCR	48033285	48041422	-	44985	downstream
NC_019462.2	TCONS_00085015	101114953	SPATA24	Novel_lncRNA	47986714	47988300	+	101113235	MATR3	47901411	47940268	+	46445	downstream
NC_019462.2	TCONS_00085015	101114953	SPATA24	Novel_lncRNA	47986714	47988300	+	101114953	SPATA24	47979522	47991508	-	(1587)	antisense
NC_019462.2	TCONS_00085015	101114953	SPATA24	Novel_lncRNA	47986714	47988300	+	101116050	TMEM173	48047832	48054177	-	59532	downstream
NC_019462.2	TCONS_00085015	101114953	SPATA24	Novel_lncRNA	47986714	47988300	+	101114700	MZB1	47976800	47979054	-	7659	upstream
NC_019462.2	TCONS_00085015	101114953	SPATA24	Novel_lncRNA	47986714	47988300	+	101115207	DNAJC18	47996204	48025151	-	7904	downstream
NC_019462.2	TCONS_00085015	101114953	SPATA24	Novel_lncRNA	47986714	47988300	+	101114440	PAIP2	47945992	47963529	+	23184	downstream
NC_019462.2	TCONS_00085015	101114953	SPATA24	Novel_lncRNA	47986714	47988300	+	101114189	SLC23A1	47961676	47976646	-	10067	upstream
NC_019473.2	TCONS_00185116	XLOC_118112	XLOC_118112	Novel_lncRNA	58445755	58451561	-	XLOC_118122	XLOC_118122	58547976	58639451	-	96415	downstream
NC_019473.2	TCONS_00185116	XLOC_118112	XLOC_118112	Novel_lncRNA	58445755	58451561	-	101103426	ANKH	58191390	58365210	+	80544	downstream
NC_019473.2	TCONS_00185116	XLOC_118112	XLOC_118112	Novel_lncRNA	58445755	58451561	-	XLOC_118120	XLOC_118120	58530167	58547614	-	78606	downstream
NC_019473.2	TCONS_00185116	XLOC_118112	XLOC_118112	Novel_lncRNA	58445755	58451561	-	101103673	FAM105A	58452305	58499201	-	744	downstream
NC_019473.2	TCONS_00185116	XLOC_118112	XLOC_118112	Novel_lncRNA	58445755	58451561	-	101120357	OTULIN	58381962	58414406	-	31348	upstream
NC_019466.2	TCONS_00122806	101114621	SAMD12	Novel_lncRNA	58577834	58666224	+	101114621	SAMD12	58332504	58781626	+	(88391)	sense
NC_019466.2	TCONS_00122805	101114621	SAMD12	Novel_lncRNA	58557536	58601289	+	101114621	SAMD12	58332504	58781626	+	(43754)	sense
NC_019473.2	TCONS_00185115	XLOC_118112	XLOC_118112	Novel_lncRNA	58445755	58447799	-	101103426	ANKH	58191390	58365210	+	80544	downstream
NC_019473.2	TCONS_00185115	XLOC_118112	XLOC_118112	Novel_lncRNA	58445755	58447799	-	XLOC_118120	XLOC_118120	58530167	58547614	-	82368	downstream
NC_019473.2	TCONS_00185115	XLOC_118112	XLOC_118112	Novel_lncRNA	58445755	58447799	-	101103673	FAM105A	58452305	58499201	-	4506	downstream
NC_019473.2	TCONS_00185115	XLOC_118112	XLOC_118112	Novel_lncRNA	58445755	58447799	-	101120357	OTULIN	58381962	58414406	-	31348	upstream
[truncated: 51,391 more rows]
