# Supplementary material for: Insights Into Long Non-Coding RNA and mRNA Expression in the Jejunum of Lambs Challenged With Escherichia coli F17
Source: Front Vet Sci. 2022 Apr 12;9:819917. doi: 10.3389/fvets.2022.819917 (PMC9039264; doi:10.3389/fvets.2022.819917)
Supplement: Supplementary Table S6 — Results of trans-target genes prediction of lncRNAs. [file Table_6.XLS]

lncRNA_ID	lncRNA_Gene_ID	lncRNA_Gene_Symbol	Status	mRNA_Gene_ID	mRNA_Gene_Symbol	Pearson_correlation	Pvalue
XR_001434015.1	106990937	LOC106990937	Annotated_lncRNA	101113715	LOC101113715	0.950097527	2.24E-06
XR_001434015.1	106990937	LOC106990937	Annotated_lncRNA	101108541	VKORC1L1	0.968915792	2.17E-07
XR_001434015.1	106990937	LOC106990937	Annotated_lncRNA	101106447	LOC101106447	0.956062812	1.20E-06
XR_001434015.1	106990937	LOC106990937	Annotated_lncRNA	101105355	SLC37A4	0.966548603	3.12E-07
XR_001434015.1	106990937	LOC106990937	Annotated_lncRNA	101107588	MYBPC1	0.967824722	2.57E-07
XR_001434015.1	106990937	LOC106990937	Annotated_lncRNA	101116072	NMNAT1	0.961308665	6.40E-07
XR_001434015.1	106990937	LOC106990937	Annotated_lncRNA	101104874	NR1I3	0.956027949	1.20E-06
XR_001434015.1	106990937	LOC106990937	Annotated_lncRNA	101119440	AGT	0.951577491	1.93E-06
XR_001434015.1	106990937	LOC106990937	Annotated_lncRNA	101110417	LOC101110417	0.964122242	4.41E-07
XR_001434015.1	106990937	LOC106990937	Annotated_lncRNA	101103481	ROS1	0.96786465	2.56E-07
XR_001434015.1	106990937	LOC106990937	Annotated_lncRNA	101112618	MME	0.974905786	7.51E-08
XR_001434015.1	106990937	LOC106990937	Annotated_lncRNA	101123530	GDA	0.988285322	1.70E-09
XR_001434015.1	106990937	LOC106990937	Annotated_lncRNA	101103993	GDPD1	0.950591468	2.13E-06
XR_001434015.1	106990937	LOC106990937	Annotated_lncRNA	101116487	RDH10	0.952902749	1.69E-06
XR_001434015.1	106990937	LOC106990937	Annotated_lncRNA	101122795	ENPP3	0.955725114	1.24E-06
XR_001434483.1	106991096	LOC106991096	Annotated_lncRNA	101118582	CELF3	0.97508727	7.25E-08
TCONS_00129208	XLOC_083404	XLOC_083404	Novel_lncRNA	101112008	TRIM10	0.973121063	1.06E-07
TCONS_00084074	XLOC_053653	XLOC_053653	Novel_lncRNA	101108771	RLTPR	0.957875787	9.73E-07
TCONS_00084074	XLOC_053653	XLOC_053653	Novel_lncRNA	101106130	CFAP57	0.964292752	4.31E-07
TCONS_00084074	XLOC_053653	XLOC_053653	Novel_lncRNA	101122527	PIF1	0.958479465	9.06E-07
TCONS_00084074	XLOC_053653	XLOC_053653	Novel_lncRNA	101105785	LOC101105785	0.950159854	2.23E-06
TCONS_00084074	XLOC_053653	XLOC_053653	Novel_lncRNA	101108753	KIAA0101	0.95972448	7.80E-07
TCONS_00084074	XLOC_053653	XLOC_053653	Novel_lncRNA	101122378	CLDND2	0.954278903	1.46E-06
TCONS_00084074	XLOC_053653	XLOC_053653	Novel_lncRNA	101120447	LOC101120447	0.956252274	1.17E-06
TCONS_00084074	XLOC_053653	XLOC_053653	Novel_lncRNA	101118749	ZSCAN10	0.950406778	2.17E-06
TCONS_00084074	XLOC_053653	XLOC_053653	Novel_lncRNA	101120206	CDCA5	0.953070893	1.66E-06
TCONS_00084074	XLOC_053653	XLOC_053653	Novel_lncRNA	101122645	LOC101122645	0.967189418	2.83E-07
TCONS_00084074	XLOC_053653	XLOC_053653	Novel_lncRNA	101114146	LOC101114146	0.959494214	8.02E-07
TCONS_00084074	XLOC_053653	XLOC_053653	Novel_lncRNA	101111182	POLR3H	0.965924223	3.42E-07
TCONS_00084074	XLOC_053653	XLOC_053653	Novel_lncRNA	101120892	HMGB2	0.963986887	4.49E-07
TCONS_00084074	XLOC_053653	XLOC_053653	Novel_lncRNA	101104928	NFKBID	0.959353563	8.16E-07
TCONS_00084074	XLOC_053653	XLOC_053653	Novel_lncRNA	101110457	LOC101110457	0.963006525	5.13E-07
TCONS_00084074	XLOC_053653	XLOC_053653	Novel_lncRNA	101115620	ANKLE1	0.953035076	1.66E-06
TCONS_00084074	XLOC_053653	XLOC_053653	Novel_lncRNA	101109860	CDK15	0.952218274	1.81E-06
TCONS_00084074	XLOC_053653	XLOC_053653	Novel_lncRNA	101113632	LOC101113632	0.966343662	3.21E-07
TCONS_00084074	XLOC_053653	XLOC_053653	Novel_lncRNA	101107029	RECQL4	0.954193511	1.47E-06
TCONS_00084074	XLOC_053653	XLOC_053653	Novel_lncRNA	101120702	LOC101120702	0.960241012	7.32E-07
TCONS_00084074	XLOC_053653	XLOC_053653	Novel_lncRNA	101122904	LOC101122904	0.965125914	3.83E-07
TCONS_00084074	XLOC_053653	XLOC_053653	Novel_lncRNA	101116829	PTTG1	0.951198456	2.01E-06
TCONS_00084074	XLOC_053653	XLOC_053653	Novel_lncRNA	101102272	LOC101102272	0.964730519	4.05E-07
TCONS_00084074	XLOC_053653	XLOC_053653	Novel_lncRNA	101110974	LOC101110974	0.954005485	1.50E-06
TCONS_00084074	XLOC_053653	XLOC_053653	Novel_lncRNA	101106041	LOC101106041	0.960881673	6.75E-07
TCONS_00084074	XLOC_053653	XLOC_053653	Novel_lncRNA	101123158	LOC101123158	0.965156958	3.81E-07
TCONS_00084074	XLOC_053653	XLOC_053653	Novel_lncRNA	101108868	LOC101108868	0.972871598	1.11E-07
TCONS_00084074	XLOC_053653	XLOC_053653	Novel_lncRNA	101113367	KIFC1	0.950338775	2.19E-06
TCONS_00084074	XLOC_053653	XLOC_053653	Novel_lncRNA	101118957	PLEKHD1	0.956395638	1.15E-06
TCONS_00084074	XLOC_053653	XLOC_053653	Novel_lncRNA	100137068	TRPV6	0.951054765	2.04E-06
TCONS_00084074	XLOC_053653	XLOC_053653	Novel_lncRNA	105611203	LOC105611203	0.960987489	6.67E-07
TCONS_00084074	XLOC_053653	XLOC_053653	Novel_lncRNA	101107019	GRK6	0.956117687	1.19E-06
TCONS_00084074	XLOC_053653	XLOC_053653	Novel_lncRNA	101103556	KCNF1	0.952821313	1.70E-06
TCONS_00084074	XLOC_053653	XLOC_053653	Novel_lncRNA	101107547	CADM4	0.950620375	2.13E-06
TCONS_00084074	XLOC_053653	XLOC_053653	Novel_lncRNA	101102019	LOC101102019	0.961340177	6.37E-07
TCONS_00084074	XLOC_053653	XLOC_053653	Novel_lncRNA	101106256	BORCS8	0.954944344	1.36E-06
TCONS_00084074	XLOC_053653	XLOC_053653	Novel_lncRNA	101116795	LOC101116795	0.955641161	1.26E-06
TCONS_00084074	XLOC_053653	XLOC_053653	Novel_lncRNA	101109919	LOC101109919	0.967442216	2.73E-07
TCONS_00084074	XLOC_053653	XLOC_053653	Novel_lncRNA	101123417	LOC101123417	0.95968128	7.84E-07
TCONS_00084074	XLOC_053653	XLOC_053653	Novel_lncRNA	101103752	LOC101103752	0.951256292	2.00E-06
TCONS_00084074	XLOC_053653	XLOC_053653	Novel_lncRNA	101106722	LOC101106722	0.971543953	1.40E-07
TCONS_00084074	XLOC_053653	XLOC_053653	Novel_lncRNA	101120455	LOC101120455	0.959711553	7.81E-07
TCONS_00084074	XLOC_053653	XLOC_053653	Novel_lncRNA	101115963	PLK5	0.964377647	4.26E-07
TCONS_00084074	XLOC_053653	XLOC_053653	Novel_lncRNA	101104291	FBXO24	0.952085787	1.83E-06
TCONS_00084074	XLOC_053653	XLOC_053653	Novel_lncRNA	101122188	MXD3	0.983640195	8.98E-09
TCONS_00084074	XLOC_053653	XLOC_053653	Novel_lncRNA	101111566	LEFTY2	0.96086418	6.77E-07
TCONS_00084074	XLOC_053653	XLOC_053653	Novel_lncRNA	101107838	RMI2	0.957779516	9.84E-07
TCONS_00084074	XLOC_053653	XLOC_053653	Novel_lncRNA	101110185	LOC101110185	0.959324635	8.19E-07
TCONS_00084074	XLOC_053653	XLOC_053653	Novel_lncRNA	443155	PCNA	0.954703226	1.39E-06
TCONS_00084074	XLOC_053653	XLOC_053653	Novel_lncRNA	101119685	PTPRCAP	0.95126243	2.00E-06
TCONS_00013106	101106891	GJB5	Novel_lncRNA	101105471	C2H9orf135	0.976521445	5.40E-08
TCONS_00013106	101106891	GJB5	Novel_lncRNA	101115632	LOC101115632	0.964265044	4.32E-07
TCONS_00013106	101106891	GJB5	Novel_lncRNA	101102458	NRK	0.960601417	7.00E-07
TCONS_00013106	101106891	GJB5	Novel_lncRNA	101103118	GP5	0.969411783	2.00E-07
TCONS_00013106	101106891	GJB5	Novel_lncRNA	101114897	ACP7	0.950750754	2.10E-06
TCONS_00013106	101106891	GJB5	Novel_lncRNA	101115799	PRSS35	0.956140457	1.19E-06
TCONS_00013106	101106891	GJB5	Novel_lncRNA	100294642	NPPB	0.958807105	8.72E-07
TCONS_00241899	XLOC_153677	XLOC_153677	Novel_lncRNA	101109752	ANXA9	0.959754961	7.77E-07
TCONS_00241899	XLOC_153677	XLOC_153677	Novel_lncRNA	101111345	LOC101111345	0.9814322	1.68E-08
TCONS_00084073	XLOC_053653	XLOC_053653	Novel_lncRNA	101123153	MND1	0.952133017	1.83E-06
TCONS_00084073	XLOC_053653	XLOC_053653	Novel_lncRNA	101102659	ATP6V1G3	0.951333208	1.98E-06
TCONS_00084073	XLOC_053653	XLOC_053653	Novel_lncRNA	101102947	POLL	0.972445914	1.19E-07
TCONS_00084073	XLOC_053653	XLOC_053653	Novel_lncRNA	101112856	LOC101112856	0.957659348	9.98E-07
TCONS_00084073	XLOC_053653	XLOC_053653	Novel_lncRNA	101122837	TTN	0.960984144	6.67E-07
TCONS_00182166	101110872	CAPSL	Novel_lncRNA	101103733	SLCO5A1	0.963753772	4.64E-07
TCONS_00182166	101110872	CAPSL	Novel_lncRNA	101107629	LPXN	0.974550594	8.06E-08
TCONS_00182166	101110872	CAPSL	Novel_lncRNA	101122154	DNASE1	0.962103811	5.78E-07
TCONS_00182166	101110872	CAPSL	Novel_lncRNA	101110864	CD37	0.993628687	8.18E-11
TCONS_00182166	101110872	CAPSL	Novel_lncRNA	101120206	CDCA5	0.990266165	6.77E-10
TCONS_00182166	101110872	CAPSL	Novel_lncRNA	101112271	CD53	0.968842073	2.19E-07
TCONS_00182166	101110872	CAPSL	Novel_lncRNA	101118145	MAP4K2	0.961931777	5.91E-07
TCONS_00182166	101110872	CAPSL	Novel_lncRNA	101103882	PLA2G5	0.960770761	6.85E-07
TCONS_00182166	101110872	CAPSL	Novel_lncRNA	101114718	LOC101114718	0.954179826	1.47E-06
TCONS_00182166	101110872	CAPSL	Novel_lncRNA	101106195	CA5A	0.996449045	4.42E-12
TCONS_00182166	101110872	CAPSL	Novel_lncRNA	101113615	CTSA	0.967892065	2.55E-07
TCONS_00182166	101110872	CAPSL	Novel_lncRNA	101111539	C4H7orf72	0.99552165	1.41E-11
TCONS_00182166	101110872	CAPSL	Novel_lncRNA	101110557	BCL6	0.990578931	5.75E-10
TCONS_00182166	101110872	CAPSL	Novel_lncRNA	101108643	PTPN6	0.989531274	9.73E-10
TCONS_00182166	101110872	CAPSL	Novel_lncRNA	101117371	DEF6	0.957570795	1.01E-06
TCONS_00182166	101110872	CAPSL	Novel_lncRNA	101105543	FAM43A	0.978619027	3.40E-08
TCONS_00182166	101110872	CAPSL	Novel_lncRNA	101104895	EHD3	0.996543298	3.86E-12
TCONS_00182166	101110872	CAPSL	Novel_lncRNA	101107525	LOC101107525	0.995620366	1.26E-11
TCONS_00182166	101110872	CAPSL	Novel_lncRNA	101118580	ZP3	0.995140502	2.12E-11
TCONS_00182166	101110872	CAPSL	Novel_lncRNA	101122637	LOC101122637	0.950907875	2.07E-06
TCONS_00182166	101110872	CAPSL	Novel_lncRNA	101110388	SH3KBP1	0.978848233	3.22E-08
TCONS_00182166	101110872	CAPSL	Novel_lncRNA	101120702	LOC101120702	0.952822121	1.70E-06
TCONS_00182166	101110872	CAPSL	Novel_lncRNA	101103696	TSPEAR	0.995841501	9.73E-12
TCONS_00182166	101110872	CAPSL	Novel_lncRNA	101109708	RPGRIP1	0.991102221	4.33E-10
TCONS_00182166	101110872	CAPSL	Novel_lncRNA	101106722	LOC101106722	0.975100996	7.23E-08
TCONS_00182166	101110872	CAPSL	Novel_lncRNA	101113976	CHST15	0.991459335	3.53E-10
TCONS_00182166	101110872	CAPSL	Novel_lncRNA	101112579	LCP1	0.963977915	4.50E-07
TCONS_00182166	101110872	CAPSL	Novel_lncRNA	101119401	COL22A1	0.989361481	1.05E-09
TCONS_00182166	101110872	CAPSL	Novel_lncRNA	101110708	ELL3	0.995370386	1.66E-11
TCONS_00182166	101110872	CAPSL	Novel_lncRNA	101113465	SLC38A5	0.965925575	3.42E-07
TCONS_00182166	101110872	CAPSL	Novel_lncRNA	101122453	RGS13	0.997087122	1.64E-12
TCONS_00182166	101110872	CAPSL	Novel_lncRNA	101107410	SUSD3	0.978894644	3.18E-08
TCONS_00182166	101110872	CAPSL	Novel_lncRNA	101117778	PPP1R9B	0.991034299	4.49E-10
TCONS_00182166	101110872	CAPSL	Novel_lncRNA	101105534	PAX9	0.996583374	3.65E-12
TCONS_00182166	101110872	CAPSL	Novel_lncRNA	101115053	UBE2C	0.983702579	8.81E-09
TCONS_00182166	101110872	CAPSL	Novel_lncRNA	101118531	ZGRF1	0.969093112	2.11E-07
TCONS_00182166	101110872	CAPSL	Novel_lncRNA	101103013	BCL7A	0.983840111	8.45E-09
TCONS_00182166	101110872	CAPSL	Novel_lncRNA	101114979	PPM1F	0.983489874	9.40E-09
TCONS_00182166	101110872	CAPSL	Novel_lncRNA	101119320	RDM1	0.952034863	1.84E-06
TCONS_00182166	101110872	CAPSL	Novel_lncRNA	101120021	SEMA7A	0.985154874	5.54E-09
TCONS_00182166	101110872	CAPSL	Novel_lncRNA	101108081	RNFT2	0.998517662	5.62E-14
TCONS_00182166	101110872	CAPSL	Novel_lncRNA	101108086	LOC101108086	0.99397361	6.20E-11
TCONS_00182166	101110872	CAPSL	Novel_lncRNA	101109141	SNX29	0.950574152	2.14E-06
TCONS_00182166	101110872	CAPSL	Novel_lncRNA	101121002	DDN	0.997707962	4.96E-13
TCONS_00182166	101110872	CAPSL	Novel_lncRNA	100302314	ARL5C	0.995385571	1.63E-11
TCONS_00182166	101110872	CAPSL	Novel_lncRNA	101123345	MED12L	0.974902858	7.52E-08
TCONS_00182166	101110872	CAPSL	Novel_lncRNA	101116533	TIGIT	0.97377256	9.35E-08
TCONS_00182166	101110872	CAPSL	Novel_lncRNA	101113019	MOG	0.976162754	5.82E-08
TCONS_00182166	101110872	CAPSL	Novel_lncRNA	101102019	LOC101102019	0.974586938	8.00E-08
TCONS_00182166	101110872	CAPSL	Novel_lncRNA	106992004	LOC106992004	0.985610894	4.74E-09
TCONS_00182166	101110872	CAPSL	Novel_lncRNA	XLOC_136686	XLOC_136686	0.99732781	1.07E-12
TCONS_00182166	101110872	CAPSL	Novel_lncRNA	101110877	DERL3	0.984233677	7.47E-09
TCONS_00182166	101110872	CAPSL	Novel_lncRNA	105616893	SRRM5	0.973174029	1.05E-07
TCONS_00182166	101110872	CAPSL	Novel_lncRNA	101118815	GPR83	0.987558849	2.30E-09
TCONS_00182166	101110872	CAPSL	Novel_lncRNA	101104055	MCM5	0.984991988	5.85E-09
TCONS_00182166	101110872	CAPSL	Novel_lncRNA	101102272	LOC101102272	0.96830927	2.39E-07
TCONS_00182166	101110872	CAPSL	Novel_lncRNA	101104340	RELT	0.991522339	3.40E-10
TCONS_00182166	101110872	CAPSL	Novel_lncRNA	101113125	SPOCK2	0.985205581	5.45E-09
TCONS_00182166	101110872	CAPSL	Novel_lncRNA	101120569	EPHB6	0.967731552	2.61E-07
TCONS_00182166	101110872	CAPSL	Novel_lncRNA	101110457	LOC101110457	0.971405895	1.43E-07
TCONS_00182166	101110872	CAPSL	Novel_lncRNA	105602910	LOC105602910	0.992371622	2.01E-10
TCONS_00182166	101110872	CAPSL	Novel_lncRNA	101102089	ADCY2	0.96170813	6.08E-07
TCONS_00182166	101110872	CAPSL	Novel_lncRNA	443345	GJB2	0.973528704	9.79E-08
TCONS_00182166	101110872	CAPSL	Novel_lncRNA	106991508	LOC106991508	0.993674842	7.89E-11
TCONS_00182166	101110872	CAPSL	Novel_lncRNA	101104023	RASGRP2	0.993809876	7.08E-11
TCONS_00182166	101110872	CAPSL	Novel_lncRNA	101112386	SNU13	0.952115319	1.83E-06
TCONS_00182166	101110872	CAPSL	Novel_lncRNA	101119198	NCKAP1L	0.964330287	4.28E-07
TCONS_00182166	101110872	CAPSL	Novel_lncRNA	101122207	RBCK1	0.950459376	2.16E-06
TCONS_00182166	101110872	CAPSL	Novel_lncRNA	101115266	RNF144A	0.990181465	7.07E-10
TCONS_00182166	101110872	CAPSL	Novel_lncRNA	101115895	NPHS1	0.993202365	1.13E-10
TCONS_00182166	101110872	CAPSL	Novel_lncRNA	101111597	CCDC17	0.976762105	5.13E-08
TCONS_00182166	101110872	CAPSL	Novel_lncRNA	106991729	BDKRB1	0.992990769	1.32E-10
TCONS_00182166	101110872	CAPSL	Novel_lncRNA	101122837	TTN	0.969055707	2.12E-07
TCONS_00182166	101110872	CAPSL	Novel_lncRNA	101103794	LOC101103794	0.995587897	1.31E-11
TCONS_00182166	101110872	CAPSL	Novel_lncRNA	101109918	PPP1R18	0.984079877	7.84E-09
TCONS_00182166	101110872	CAPSL	Novel_lncRNA	101113723	RFTN1	0.983441193	9.54E-09
TCONS_00182166	101110872	CAPSL	Novel_lncRNA	101122682	PVALB	0.983088059	1.06E-08
TCONS_00182166	101110872	CAPSL	Novel_lncRNA	101122966	CFHR5	0.963316547	4.92E-07
TCONS_00182166	101110872	CAPSL	Novel_lncRNA	443119	NFKB2	0.975768596	6.32E-08
TCONS_00182166	101110872	CAPSL	Novel_lncRNA	101119685	PTPRCAP	0.992013537	2.52E-10
TCONS_00182166	101110872	CAPSL	Novel_lncRNA	101108771	RLTPR	0.965684138	3.54E-07
TCONS_00182166	101110872	CAPSL	Novel_lncRNA	101109277	AKAP5	0.978913021	3.17E-08
TCONS_00182166	101110872	CAPSL	Novel_lncRNA	101122065	SLC15A3	0.984653422	6.53E-09
TCONS_00182166	101110872	CAPSL	Novel_lncRNA	101115767	PHF19	0.964299491	4.30E-07
TCONS_00182166	101110872	CAPSL	Novel_lncRNA	101120184	CLEC3A	0.995415611	1.58E-11
TCONS_00182166	101110872	CAPSL	Novel_lncRNA	101103056	AICDA	0.99549522	1.45E-11
TCONS_00182166	101110872	CAPSL	Novel_lncRNA	101110675	DAPP1	0.977339695	4.53E-08
TCONS_00182166	101110872	CAPSL	Novel_lncRNA	101103116	ATP8B2	0.991616625	3.22E-10
TCONS_00182166	101110872	CAPSL	Novel_lncRNA	101117815	SH2B2	0.987429379	2.42E-09
TCONS_00182166	101110872	CAPSL	Novel_lncRNA	101109926	RNASEH2C	0.959449169	8.07E-07
TCONS_00182166	101110872	CAPSL	Novel_lncRNA	101122904	LOC101122904	0.959198042	8.32E-07
TCONS_00182166	101110872	CAPSL	Novel_lncRNA	101107810	RGS19	0.99370777	7.69E-11
TCONS_00182166	101110872	CAPSL	Novel_lncRNA	101114246	P2RY8	0.995091912	2.22E-11
TCONS_00182166	101110872	CAPSL	Novel_lncRNA	101102057	LOC101102057	0.950663449	2.12E-06
TCONS_00182166	101110872	CAPSL	Novel_lncRNA	101113588	UNC13A	0.976206534	5.77E-08
TCONS_00182166	101110872	CAPSL	Novel_lncRNA	101123541	LOC101123541	0.95424749	1.46E-06
TCONS_00182166	101110872	CAPSL	Novel_lncRNA	442998	PYGM	0.9901279	7.26E-10
TCONS_00182166	101110872	CAPSL	Novel_lncRNA	101117762	ADAT3	0.968120122	2.46E-07
TCONS_00182166	101110872	CAPSL	Novel_lncRNA	101105151	WBP2NL	0.99186291	2.77E-10
TCONS_00182166	101110872	CAPSL	Novel_lncRNA	101107354	VAV1	0.986499781	3.45E-09
TCONS_00182166	101110872	CAPSL	Novel_lncRNA	101118561	VPREB3	0.995570751	1.33E-11
TCONS_00182166	101110872	CAPSL	Novel_lncRNA	101111234	IRF4	0.970895372	1.57E-07
TCONS_00182166	101110872	CAPSL	Novel_lncRNA	443232	CD40	0.982249747	1.35E-08
TCONS_00182166	101110872	CAPSL	Novel_lncRNA	101110382	RFC2	0.987338299	2.51E-09
TCONS_00182166	101110872	CAPSL	Novel_lncRNA	101108074	CDT1	0.958051925	9.53E-07
TCONS_00182166	101110872	CAPSL	Novel_lncRNA	101114146	LOC101114146	0.975617576	6.51E-08
TCONS_00182166	101110872	CAPSL	Novel_lncRNA	100144756	CDK4	0.969546955	1.96E-07
TCONS_00182166	101110872	CAPSL	Novel_lncRNA	101112745	ABI3	0.960142255	7.41E-07
TCONS_00182166	101110872	CAPSL	Novel_lncRNA	101120447	LOC101120447	0.955254721	1.31E-06
TCONS_00182166	101110872	CAPSL	Novel_lncRNA	101121447	LOC101121447	0.957776684	9.84E-07
TCONS_00182166	101110872	CAPSL	Novel_lncRNA	101113167	HCK	0.985154001	5.54E-09
TCONS_00182166	101110872	CAPSL	Novel_lncRNA	101102431	MBD4	0.99412564	5.46E-11
TCONS_00182166	101110872	CAPSL	Novel_lncRNA	101113690	FCMR	0.988218921	1.75E-09
TCONS_00182166	101110872	CAPSL	Novel_lncRNA	101101998	4-Sep	0.954243634	1.46E-06
TCONS_00182166	101110872	CAPSL	Novel_lncRNA	101109393	RASAL1	0.995871569	9.38E-12
TCONS_00182166	101110872	CAPSL	Novel_lncRNA	101102001	ICAM2	0.964822687	4.00E-07
TCONS_00182166	101110872	CAPSL	Novel_lncRNA	101102780	ANKUB1	0.981558658	1.63E-08
TCONS_00182166	101110872	CAPSL	Novel_lncRNA	101110063	HSPA2	0.983730567	8.74E-09
TCONS_00182166	101110872	CAPSL	Novel_lncRNA	101122129	VSIG10L	0.967997893	2.51E-07
TCONS_00182166	101110872	CAPSL	Novel_lncRNA	101111167	BLK	0.994434717	4.17E-11
TCONS_00182166	101110872	CAPSL	Novel_lncRNA	101122538	KCNAB2	0.993258967	1.08E-10
TCONS_00182166	101110872	CAPSL	Novel_lncRNA	101122539	GABRD	0.994064605	5.74E-11
TCONS_00182166	101110872	CAPSL	Novel_lncRNA	101111162	CDCA7	0.958403683	9.14E-07
TCONS_00182166	101110872	CAPSL	Novel_lncRNA	101120789	STAMBPL1	0.970762475	1.60E-07
TCONS_00182166	101110872	CAPSL	Novel_lncRNA	101109892	C11H17orf62	0.978570325	3.43E-08
TCONS_00182166	101110872	CAPSL	Novel_lncRNA	101111947	LOC101111947	0.995656875	1.21E-11
TCONS_00182166	101110872	CAPSL	Novel_lncRNA	101121348	NRG2	0.980611194	2.09E-08
TCONS_00182166	101110872	CAPSL	Novel_lncRNA	101119849	BASP1	0.996333806	5.18E-12
TCONS_00182166	101110872	CAPSL	Novel_lncRNA	101106608	AURKAIP1	0.967104004	2.87E-07
TCONS_00182166	101110872	CAPSL	Novel_lncRNA	101102587	LOC101102587	0.979790506	2.57E-08
TCONS_00182166	101110872	CAPSL	Novel_lncRNA	101110466	FADS3	0.986137328	3.94E-09
TCONS_00182166	101110872	CAPSL	Novel_lncRNA	101106367	NEIL1	0.992324723	2.07E-10
TCONS_00182166	101110872	CAPSL	Novel_lncRNA	101110541	WDR76	0.990871262	4.92E-10
TCONS_00182166	101110872	CAPSL	Novel_lncRNA	101111548	SLC36A3	0.975255561	7.01E-08
TCONS_00182166	101110872	CAPSL	Novel_lncRNA	101107838	RMI2	0.970585064	1.65E-07
TCONS_00182166	101110872	CAPSL	Novel_lncRNA	443017	CR2	0.99215491	2.31E-10
TCONS_00182166	101110872	CAPSL	Novel_lncRNA	443155	PCNA	0.970022702	1.81E-07
TCONS_00182166	101110872	CAPSL	Novel_lncRNA	101110605	GRAP	0.991633108	3.18E-10
TCONS_00182166	101110872	CAPSL	Novel_lncRNA	101114560	BCL2A1	0.965261855	3.76E-07
TCONS_00182166	101110872	CAPSL	Novel_lncRNA	101107643	GJA4	0.96927813	2.05E-07
TCONS_00182166	101110872	CAPSL	Novel_lncRNA	101114201	C11H17orf49	0.980036919	2.41E-08
TCONS_00182166	101110872	CAPSL	Novel_lncRNA	101120650	DOK1	0.951154526	2.02E-06
TCONS_00182166	101110872	CAPSL	Novel_lncRNA	101120304	SASH3	0.973596937	9.67E-08
TCONS_00182166	101110872	CAPSL	Novel_lncRNA	101121906	COL9A2	0.988718894	1.41E-09
TCONS_00182166	101110872	CAPSL	Novel_lncRNA	101113948	FCAMR	0.995319472	1.76E-11
TCONS_00182166	101110872	CAPSL	Novel_lncRNA	101115699	DUSP2	0.98904531	1.22E-09
TCONS_00182166	101110872	CAPSL	Novel_lncRNA	101118683	LBX2	0.995075448	2.26E-11
TCONS_00182166	101110872	CAPSL	Novel_lncRNA	101108151	USP6NL	0.968416344	2.35E-07
TCONS_00182166	101110872	CAPSL	Novel_lncRNA	101109123	DTX1	0.976587933	5.33E-08
TCONS_00182166	101110872	CAPSL	Novel_lncRNA	105604801	LOC105604801	0.966207835	3.28E-07
TCONS_00182166	101110872	CAPSL	Novel_lncRNA	101116140	AP1M1	0.957979201	9.61E-07
TCONS_00182166	101110872	CAPSL	Novel_lncRNA	101101969	RASGRP3	0.986895901	2.98E-09
TCONS_00182166	101110872	CAPSL	Novel_lncRNA	101123504	IFT122	0.950375336	2.18E-06
TCONS_00182166	101110872	CAPSL	Novel_lncRNA	101108744	LRRC25	0.967259934	2.80E-07
TCONS_00182166	101110872	CAPSL	Novel_lncRNA	101105114	LOC101105114	0.965666809	3.55E-07
TCONS_00182166	101110872	CAPSL	Novel_lncRNA	101122054	CD180	0.992898891	1.41E-10
TCONS_00182166	101110872	CAPSL	Novel_lncRNA	101118957	PLEKHD1	0.986112167	3.98E-09
TCONS_00182166	101110872	CAPSL	Novel_lncRNA	101107019	GRK6	0.979661778	2.65E-08
TCONS_00182166	101110872	CAPSL	Novel_lncRNA	101117314	SLC30A2	0.959337069	8.18E-07
TCONS_00182166	101110872	CAPSL	Novel_lncRNA	101107390	RPP25	0.979511203	2.75E-08
TCONS_00182166	101110872	CAPSL	Novel_lncRNA	101104429	TMEM154	0.967680268	2.63E-07
TCONS_00182166	101110872	CAPSL	Novel_lncRNA	101105681	CD79A	0.9951932	2.00E-11
TCONS_00182166	101110872	CAPSL	Novel_lncRNA	101104596	PTPRT	0.99365477	8.01E-11
TCONS_00182166	101110872	CAPSL	Novel_lncRNA	101107544	HCST	0.956659127	1.12E-06
TCONS_00182166	101110872	CAPSL	Novel_lncRNA	101106429	SLC9B2	0.996922438	2.16E-12
TCONS_00182166	101110872	CAPSL	Novel_lncRNA	101114965	SLC10A2	0.994184973	5.19E-11
TCONS_00182166	101110872	CAPSL	Novel_lncRNA	101122952	PSMB11	0.995620366	1.26E-11
TCONS_00182166	101110872	CAPSL	Novel_lncRNA	101123594	SEMA4A	0.968599466	2.28E-07
TCONS_00182166	101110872	CAPSL	Novel_lncRNA	101116704	SIT1	0.99030483	6.64E-10
TCONS_00182166	101110872	CAPSL	Novel_lncRNA	101122892	LOC101122892	0.992117425	2.37E-10
TCONS_00182166	101110872	CAPSL	Novel_lncRNA	101112024	SNX25	0.966897378	2.96E-07
TCONS_00182166	101110872	CAPSL	Novel_lncRNA	101123372	FCER2	0.991103062	4.33E-10
TCONS_00182166	101110872	CAPSL	Novel_lncRNA	101109464	RECQL5	0.956940848	1.08E-06
TCONS_00182166	101110872	CAPSL	Novel_lncRNA	101113005	RELB	0.952658568	1.73E-06
TCONS_00182166	101110872	CAPSL	Novel_lncRNA	101118410	PRKCB	0.961866525	5.96E-07
TCONS_00182166	101110872	CAPSL	Novel_lncRNA	101118558	IZUMO1R	0.993195477	1.14E-10
TCONS_00182166	101110872	CAPSL	Novel_lncRNA	101107303	ZNF428	0.97772044	4.16E-08
TCONS_00182166	101110872	CAPSL	Novel_lncRNA	101104901	TNFRSF13C	0.993645006	8.08E-11
TCONS_00182166	101110872	CAPSL	Novel_lncRNA	101114774	SLC44A2	0.973079923	1.06E-07
TCONS_00182166	101110872	CAPSL	Novel_lncRNA	106990358	LOC106990358	0.969559292	1.96E-07
TCONS_00182166	101110872	CAPSL	Novel_lncRNA	101118220	C17H12orf65	0.965576828	3.59E-07
TCONS_00182166	101110872	CAPSL	Novel_lncRNA	106991406	C11H17orf99	0.982704214	1.18E-08
TCONS_00182166	101110872	CAPSL	Novel_lncRNA	101111510	CD19	0.995995372	8.06E-12
TCONS_00182166	101110872	CAPSL	Novel_lncRNA	106991404	LOC106991404	0.95324062	1.63E-06
TCONS_00182166	101110872	CAPSL	Novel_lncRNA	101104045	XKRX	0.98750338	2.35E-09
TCONS_00182166	101110872	CAPSL	Novel_lncRNA	101119804	LOC101119804	0.953998094	1.50E-06
TCONS_00182166	101110872	CAPSL	Novel_lncRNA	101112850	RITA1	0.980281148	2.27E-08
TCONS_00182166	101110872	CAPSL	Novel_lncRNA	106990131	EFCAB3	0.996199999	6.20E-12
TCONS_00182166	101110872	CAPSL	Novel_lncRNA	101111864	SH3BGRL3	0.956594161	1.13E-06
TCONS_00182166	101110872	CAPSL	Novel_lncRNA	101103554	MFNG	0.981608105	1.61E-08
TCONS_00182166	101110872	CAPSL	Novel_lncRNA	101103556	KCNF1	0.957182653	1.05E-06
TCONS_00182166	101110872	CAPSL	Novel_lncRNA	101113271	MS4A1	0.995290502	1.81E-11
TCONS_00182166	101110872	CAPSL	Novel_lncRNA	443053	CP	0.991721004	3.02E-10
TCONS_00182166	101110872	CAPSL	Novel_lncRNA	101120975	BTLA	0.991771211	2.93E-10
TCONS_00182166	101110872	CAPSL	Novel_lncRNA	101110837	FCHO1	0.989418149	1.03E-09
TCONS_00182166	101110872	CAPSL	Novel_lncRNA	101111631	TIMD4	0.972065449	1.28E-07
TCONS_00182166	101110872	CAPSL	Novel_lncRNA	101104785	HVCN1	0.990126562	7.27E-10
TCONS_00182166	101110872	CAPSL	Novel_lncRNA	101114326	CORO1A	0.979004725	3.10E-08
TCONS_00182166	101110872	CAPSL	Novel_lncRNA	101112284	LRP2BP	0.97251066	1.18E-07
TCONS_00182166	101110872	CAPSL	Novel_lncRNA	101115554	HS3ST3B1	0.96403833	4.46E-07
TCONS_00182166	101110872	CAPSL	Novel_lncRNA	101112603	TWF2	0.963215237	4.99E-07
TCONS_00182166	101110872	CAPSL	Novel_lncRNA	101120993	LOC101120993	0.980684274	2.05E-08
TCONS_00182166	101110872	CAPSL	Novel_lncRNA	101105924	OSR2	0.997772506	4.30E-13
TCONS_00182166	101110872	CAPSL	Novel_lncRNA	101109860	CDK15	0.990296443	6.67E-10
TCONS_00182166	101110872	CAPSL	Novel_lncRNA	101105923	TIAM2	0.961557993	6.20E-07
TCONS_00182166	101110872	CAPSL	Novel_lncRNA	101121376	CDC45	0.950931595	2.06E-06
TCONS_00182166	101110872	CAPSL	Novel_lncRNA	101121782	MYBL1	0.979642704	2.66E-08
TCONS_00182166	101110872	CAPSL	Novel_lncRNA	100137068	TRPV6	0.98253004	1.24E-08
TCONS_00182166	101110872	CAPSL	Novel_lncRNA	101113632	LOC101113632	0.968663383	2.26E-07
TCONS_00182166	101110872	CAPSL	Novel_lncRNA	101113636	LOC101113636	0.990717945	5.34E-10
TCONS_00182166	101110872	CAPSL	Novel_lncRNA	443122	STAR	0.992325612	2.07E-10
TCONS_00182166	101110872	CAPSL	Novel_lncRNA	101102950	KLHL6	0.992426708	1.94E-10
TCONS_00182166	101110872	CAPSL	Novel_lncRNA	101110348	LBR	0.974401136	8.29E-08
TCONS_00182166	101110872	CAPSL	Novel_lncRNA	101106860	AURKB	0.985121196	5.60E-09
TCONS_00182166	101110872	CAPSL	Novel_lncRNA	101123153	MND1	0.971540205	1.40E-07
TCONS_00182166	101110872	CAPSL	Novel_lncRNA	101123627	CLEC4G	0.967424907	2.73E-07
TCONS_00182166	101110872	CAPSL	Novel_lncRNA	101113226	CENPM	0.984974028	5.88E-09
TCONS_00182166	101110872	CAPSL	Novel_lncRNA	101123158	LOC101123158	0.980157362	2.34E-08
TCONS_00182166	101110872	CAPSL	Novel_lncRNA	101115084	RCSD1	0.990256807	6.80E-10
TCONS_00182166	101110872	CAPSL	Novel_lncRNA	101107503	ARHGAP4	0.950940768	2.06E-06
TCONS_00182166	101110872	CAPSL	Novel_lncRNA	101115771	HMGN2	0.973864169	9.19E-08
TCONS_00182166	101110872	CAPSL	Novel_lncRNA	641296	ITGAL	0.979019231	3.09E-08
TCONS_00182166	101110872	CAPSL	Novel_lncRNA	443532	CXCR4	0.996827002	2.52E-12
TCONS_00182166	101110872	CAPSL	Novel_lncRNA	101104174	CXCR5	0.994455369	4.09E-11
TCONS_00182166	101110872	CAPSL	Novel_lncRNA	101118018	RNF44	0.970640507	1.64E-07
TCONS_00182166	101110872	CAPSL	Novel_lncRNA	443485	BCAT1	0.996512888	4.04E-12
TCONS_00182166	101110872	CAPSL	Novel_lncRNA	101109761	NUPR2	0.987186256	2.66E-09
TCONS_00182166	101110872	CAPSL	Novel_lncRNA	101121878	IGLON5	0.987107656	2.75E-09
TCONS_00182166	101110872	CAPSL	Novel_lncRNA	101113917	STMN1	0.988395621	1.63E-09
TCONS_00182166	101110872	CAPSL	Novel_lncRNA	101107857	ELFN2	0.975655348	6.46E-08
TCONS_00182166	101110872	CAPSL	Novel_lncRNA	101101858	HIVEP3	0.977497909	4.38E-08
TCONS_00182166	101110872	CAPSL	Novel_lncRNA	101109549	RGS9	0.979944763	2.47E-08
TCONS_00182166	101110872	CAPSL	Novel_lncRNA	101116171	RRM1	0.970749468	1.61E-07
TCONS_00182166	101110872	CAPSL	Novel_lncRNA	101117076	CLEC17A	0.991154515	4.20E-10
TCONS_00182166	101110872	CAPSL	Novel_lncRNA	101105025	FAM196B	0.956448045	1.15E-06
TCONS_00182166	101110872	CAPSL	Novel_lncRNA	443226	TIMELESS	0.973463296	9.91E-08
TCONS_00182166	101110872	CAPSL	Novel_lncRNA	101116277	SSC4D	0.99722266	1.30E-12
TCONS_00182166	101110872	CAPSL	Novel_lncRNA	101107344	SPIC	0.990179848	7.07E-10
TCONS_00182166	101110872	CAPSL	Novel_lncRNA	443385	PAEP	0.996636404	3.37E-12
TCONS_00182166	101110872	CAPSL	Novel_lncRNA	101107435	IKZF1	0.9797644	2.58E-08
TCONS_00182166	101110872	CAPSL	Novel_lncRNA	101118515	LOC101118515	0.97094471	1.55E-07
TCONS_00182166	101110872	CAPSL	Novel_lncRNA	101113131	NR0B1	0.959999664	7.54E-07
TCONS_00182166	101110872	CAPSL	Novel_lncRNA	101107029	RECQL4	0.954465545	1.43E-06
TCONS_00182166	101110872	CAPSL	Novel_lncRNA	101114532	LOC101114532	0.966335924	3.22E-07
TCONS_00182166	101110872	CAPSL	Novel_lncRNA	105615196	LOC105615196	0.9757444	6.35E-08
TCONS_00182166	101110872	CAPSL	Novel_lncRNA	100820742	GPX1	0.97284268	1.11E-07
TCONS_00182166	101110872	CAPSL	Novel_lncRNA	101105095	MYBL2	0.952010137	1.85E-06
TCONS_00182166	101110872	CAPSL	Novel_lncRNA	101108087	LY86	0.990319589	6.59E-10
TCONS_00182166	101110872	CAPSL	Novel_lncRNA	101111412	SLC15A2	0.979141127	3.00E-08
TCONS_00182166	101110872	CAPSL	Novel_lncRNA	101120824	AKR1B1	0.987524601	2.33E-09
TCONS_00182166	101110872	CAPSL	Novel_lncRNA	101106040	PRIM2	0.954678498	1.40E-06
TCONS_00182166	101110872	CAPSL	Novel_lncRNA	101106041	LOC101106041	0.984157276	7.65E-09
TCONS_00182166	101110872	CAPSL	Novel_lncRNA	101112072	TMIGD1	0.989289	1.09E-09
TCONS_00182166	101110872	CAPSL	Novel_lncRNA	101110925	MYL6B	0.974567743	8.03E-08
TCONS_00182166	101110872	CAPSL	Novel_lncRNA	101116414	CRLF3	0.959378852	8.14E-07
TCONS_00182166	101110872	CAPSL	Novel_lncRNA	101113171	CPT1C	0.982790214	1.16E-08
TCONS_00182166	101110872	CAPSL	Novel_lncRNA	101116550	PLCXD1	0.969228007	2.06E-07
TCONS_00182166	101110872	CAPSL	Novel_lncRNA	101103355	CD83	0.95383669	1.53E-06
TCONS_00182166	101110872	CAPSL	Novel_lncRNA	101116991	LOC101116991	0.977457028	4.41E-08
TCONS_00182166	101110872	CAPSL	Novel_lncRNA	105614852	LOC105614852	0.968776899	2.22E-07
TCONS_00182166	101110872	CAPSL	Novel_lncRNA	101111256	LOC101111256	0.994453245	4.10E-11
TCONS_00182166	101110872	CAPSL	Novel_lncRNA	105605763	LOC105605763	0.984351429	7.20E-09
TCONS_00182166	101110872	CAPSL	Novel_lncRNA	101110070	NSMAF	0.955756785	1.24E-06
TCONS_00182166	101110872	CAPSL	Novel_lncRNA	101107727	POU2AF1	0.995821726	9.96E-12
TCONS_00182166	101110872	CAPSL	Novel_lncRNA	101107897	ERGIC1	0.988048724	1.88E-09
TCONS_00182166	101110872	CAPSL	Novel_lncRNA	101104648	AAAS	0.958645011	8.89E-07
TCONS_00182166	101110872	CAPSL	Novel_lncRNA	101106389	EPHB3	0.975710606	6.39E-08
TCONS_00182166	101110872	CAPSL	Novel_lncRNA	101112253	APOE	0.955129998	1.33E-06
TCONS_00182166	101110872	CAPSL	Novel_lncRNA	101102254	LOC101102254	0.961158642	6.52E-07
TCONS_00182166	101110872	CAPSL	Novel_lncRNA	101102559	CERS4	0.996223211	6.01E-12
TCONS_00182166	101110872	CAPSL	Novel_lncRNA	106991890	LOC106991890	0.983726246	8.75E-09
TCONS_00182166	101110872	CAPSL	Novel_lncRNA	105606224	ZNF831	0.993391216	9.82E-11
TCONS_00182166	101110872	CAPSL	Novel_lncRNA	101122863	ATP10D	0.957390853	1.03E-06
TCONS_00182166	101110872	CAPSL	Novel_lncRNA	101113774	WSCD1	0.990054521	7.54E-10
TCONS_00182166	101110872	CAPSL	Novel_lncRNA	101102553	TMPRSS6	0.997422303	8.92E-13
TCONS_00182166	101110872	CAPSL	Novel_lncRNA	101120892	HMGB2	0.980830703	1.97E-08
TCONS_00182166	101110872	CAPSL	Novel_lncRNA	101113578	LRMP	0.992937276	1.37E-10
TCONS_00182166	101110872	CAPSL	Novel_lncRNA	101113671	IL17REL	0.993697461	7.75E-11
TCONS_00182166	101110872	CAPSL	Novel_lncRNA	101110974	LOC101110974	0.986446566	3.52E-09
TCONS_00182166	101110872	CAPSL	Novel_lncRNA	101109740	RFC5	0.968192166	2.43E-07
TCONS_00182166	101110872	CAPSL	Novel_lncRNA	100037674	TYMS	0.98960924	9.37E-10
TCONS_00182166	101110872	CAPSL	Novel_lncRNA	101104007	SWAP70	0.982825336	1.14E-08
TCONS_00182166	101110872	CAPSL	Novel_lncRNA	101119344	MUTYH	0.984438737	7.00E-09
TCONS_00182166	101110872	CAPSL	Novel_lncRNA	101117152	EFCAB6	0.952090711	1.83E-06
TCONS_00182166	101110872	CAPSL	Novel_lncRNA	101110973	LOC101110973	0.992868885	1.44E-10
TCONS_00182166	101110872	CAPSL	Novel_lncRNA	101107091	KLHL3	0.994291881	4.73E-11
TCONS_00182166	101110872	CAPSL	Novel_lncRNA	101105605	AP3B2	0.971315663	1.46E-07
TCONS_00182166	101110872	CAPSL	Novel_lncRNA	101117526	E2F1	0.958594422	8.94E-07
TCONS_00182166	101110872	CAPSL	Novel_lncRNA	101107154	SLC5A11	0.951151285	2.02E-06
TCONS_00182166	101110872	CAPSL	Novel_lncRNA	101117259	TRPV2	0.971090332	1.52E-07
TCONS_00182166	101110872	CAPSL	Novel_lncRNA	101114605	MYO1G	0.990994679	4.59E-10
TCONS_00182166	101110872	CAPSL	Novel_lncRNA	101121935	LYL1	0.994585749	3.63E-11
TCONS_00182166	101110872	CAPSL	Novel_lncRNA	101105958	LOC101105958	0.975260069	7.00E-08
TCONS_00182166	101110872	CAPSL	Novel_lncRNA	101105327	DENND1C	0.951402612	1.97E-06
TCONS_00182166	101110872	CAPSL	Novel_lncRNA	101108536	LOC101108536	0.991853973	2.79E-10
TCONS_00182166	101110872	CAPSL	Novel_lncRNA	101105322	VSTM2A	0.97478167	7.70E-08
TCONS_00182166	101110872	CAPSL	Novel_lncRNA	101119746	SALL4	0.954976337	1.35E-06
TCONS_00182166	101110872	CAPSL	Novel_lncRNA	106991694	LOC106991694	0.985701315	4.60E-09
TCONS_00182166	101110872	CAPSL	Novel_lncRNA	101108050	METTL3	0.955518015	1.27E-06
TCONS_00182166	101110872	CAPSL	Novel_lncRNA	101105102	C15H11orf65	0.951096346	2.03E-06
TCONS_00182166	101110872	CAPSL	Novel_lncRNA	101117636	KLHL14	0.971735747	1.35E-07
TCONS_00182166	101110872	CAPSL	Novel_lncRNA	101113251	LOC101113251	0.985877396	4.32E-09
TCONS_00182166	101110872	CAPSL	Novel_lncRNA	101108838	BACH2	0.993528798	8.84E-11
TCONS_00182166	101110872	CAPSL	Novel_lncRNA	101120002	MAP1LC3C	0.994680081	3.33E-11
TCONS_00182166	101110872	CAPSL	Novel_lncRNA	101115330	FERMT3	0.980870487	1.95E-08
TCONS_00182166	101110872	CAPSL	Novel_lncRNA	443466	PRLH	0.972394775	1.21E-07
TCONS_00182166	101110872	CAPSL	Novel_lncRNA	101103078	LIMD2	0.986493205	3.46E-09
TCONS_00182166	101110872	CAPSL	Novel_lncRNA	101119947	AIP	0.971191968	1.49E-07
TCONS_00182166	101110872	CAPSL	Novel_lncRNA	101110196	HCLS1	0.983373393	9.73E-09
TCONS_00182166	101110872	CAPSL	Novel_lncRNA	101105211	ORAI3	0.970358464	1.71E-07
TCONS_00182166	101110872	CAPSL	Novel_lncRNA	101122884	SIGLEC10	0.993056797	1.26E-10
TCONS_00182166	101110872	CAPSL	Novel_lncRNA	105601931	LOC105601931	0.964523661	4.17E-07
TCONS_00182166	101110872	CAPSL	Novel_lncRNA	101107279	DOK3	0.993758555	7.38E-11
TCONS_00182166	101110872	CAPSL	Novel_lncRNA	101123403	LOC101123403	0.969619211	1.94E-07
TCONS_00182166	101110872	CAPSL	Novel_lncRNA	101116051	FABP6	0.990104699	7.35E-10
TCONS_00182166	101110872	CAPSL	Novel_lncRNA	101105174	LOC101105174	0.972532434	1.18E-07
TCONS_00182166	101110872	CAPSL	Novel_lncRNA	101104386	GALNT14	0.997334786	1.05E-12
TCONS_00182166	101110872	CAPSL	Novel_lncRNA	101123000	NRROS	0.967721072	2.61E-07
TCONS_00182166	101110872	CAPSL	Novel_lncRNA	101106916	PLA2G2D	0.991114126	4.30E-10
TCONS_00182166	101110872	CAPSL	Novel_lncRNA	101101937	SIPA1	0.961272995	6.43E-07
TCONS_00182166	101110872	CAPSL	Novel_lncRNA	101111915	LOC101111915	0.951337948	1.98E-06
TCONS_00182166	101110872	CAPSL	Novel_lncRNA	101112249	LOC101112249	0.951076789	2.03E-06
TCONS_00182166	101110872	CAPSL	Novel_lncRNA	101120462	SPN	0.978160472	3.77E-08
TCONS_00182166	101110872	CAPSL	Novel_lncRNA	101122820	LTB	0.988949335	1.27E-09
TCONS_00182166	101110872	CAPSL	Novel_lncRNA	100303605	KRT5	0.995620366	1.26E-11
TCONS_00182166	101110872	CAPSL	Novel_lncRNA	101106075	MEF2B	0.996078237	7.26E-12
TCONS_00182166	101110872	CAPSL	Novel_lncRNA	101112046	ARNTL2	0.952519654	1.75E-06
TCONS_00182166	101110872	CAPSL	Novel_lncRNA	101123314	PRR29	0.981862026	1.50E-08
TCONS_00182166	101110872	CAPSL	Novel_lncRNA	101123086	SLX4	0.961558678	6.20E-07
TCONS_00182166	101110872	CAPSL	Novel_lncRNA	443329	GH	0.987858451	2.04E-09
TCONS_00182166	101110872	CAPSL	Novel_lncRNA	105603758	GPSM3	0.96301968	5.12E-07
TCONS_00182166	101110872	CAPSL	Novel_lncRNA	443326	ALOX5AP	0.984522716	6.82E-09
TCONS_00182166	101110872	CAPSL	Novel_lncRNA	101120860	TMEM123	0.951569072	1.93E-06
TCONS_00182166	101110872	CAPSL	Novel_lncRNA	101117442	KIRREL2	0.995327936	1.74E-11
TCONS_00182166	101110872	CAPSL	Novel_lncRNA	101110493	GNB3	0.990296948	6.66E-10
TCONS_00182166	101110872	CAPSL	Novel_lncRNA	101104773	POU2F2	0.992471628	1.88E-10
TCONS_00182166	101110872	CAPSL	Novel_lncRNA	101106354	ZBTB32	0.970281403	1.74E-07
TCONS_00182166	101110872	CAPSL	Novel_lncRNA	101111144	EAF2	0.993673818	7.90E-11
TCONS_00182166	101110872	CAPSL	Novel_lncRNA	101114314	CRIP3	0.952414477	1.77E-06
TCONS_00182166	101110872	CAPSL	Novel_lncRNA	101120211	KIF22	0.95995537	7.58E-07
TCONS_00182166	101110872	CAPSL	Novel_lncRNA	105611203	LOC105611203	0.987387554	2.46E-09
TCONS_00182166	101110872	CAPSL	Novel_lncRNA	101112615	CALHM3	0.997034108	1.80E-12
TCONS_00182166	101110872	CAPSL	Novel_lncRNA	101112269	ST3GAL3	0.964838673	3.99E-07
TCONS_00182166	101110872	CAPSL	Novel_lncRNA	101120792	ACTRT3	0.960394739	7.18E-07
TCONS_00182166	101110872	CAPSL	Novel_lncRNA	101122149	TSPAN4	0.970787613	1.60E-07
TCONS_00182166	101110872	CAPSL	Novel_lncRNA	101115963	PLK5	0.981487006	1.66E-08
TCONS_00182166	101110872	CAPSL	Novel_lncRNA	101102801	C1QTNF6	0.972178128	1.25E-07
TCONS_00182166	101110872	CAPSL	Novel_lncRNA	101115961	CNN2	0.985367463	5.15E-09
TCONS_00182166	101110872	CAPSL	Novel_lncRNA	101111138	LPAR3	0.985136659	5.57E-09
TCONS_00182166	101110872	CAPSL	Novel_lncRNA	443135	PTHLH	0.987291553	2.56E-09
TCONS_00182166	101110872	CAPSL	Novel_lncRNA	101110031	SUV39H1	0.963230158	4.98E-07
TCONS_00182166	101110872	CAPSL	Novel_lncRNA	101104490	SLCO4C1	0.988451876	1.59E-09
TCONS_00182166	101110872	CAPSL	Novel_lncRNA	101108308	CAMK4	0.956047702	1.20E-06
TCONS_00182166	101110872	CAPSL	Novel_lncRNA	101114894	GMFG	0.968108676	2.46E-07
TCONS_00182166	101110872	CAPSL	Novel_lncRNA	101107536	CDC6	0.983106155	1.05E-08
TCONS_00182166	101110872	CAPSL	Novel_lncRNA	101108719	PAX5	0.995459621	1.51E-11
TCONS_00182166	101110872	CAPSL	Novel_lncRNA	101114469	LOC101114469	0.965412498	3.68E-07
TCONS_00182166	101110872	CAPSL	Novel_lncRNA	101115663	LOC101115663	0.995620366	1.26E-11
TCONS_00182166	101110872	CAPSL	Novel_lncRNA	101122645	LOC101122645	0.970589433	1.65E-07
TCONS_00182166	101110872	CAPSL	Novel_lncRNA	101114540	TMC8	0.980168633	2.34E-08
TCONS_00182166	101110872	CAPSL	Novel_lncRNA	101104255	IKZF3	0.981448536	1.68E-08
TCONS_00182166	101110872	CAPSL	Novel_lncRNA	101114260	CD27	0.979184421	2.97E-08
TCONS_00182166	101110872	CAPSL	Novel_lncRNA	101109650	XPC	0.955892369	1.22E-06
TCONS_00182166	101110872	CAPSL	Novel_lncRNA	101103444	LAMP3	0.96804551	2.49E-07
TCONS_00182166	101110872	CAPSL	Novel_lncRNA	101113367	KIFC1	0.954747606	1.38E-06
TCONS_00182166	101110872	CAPSL	Novel_lncRNA	101115130	GJB7	0.995202288	1.99E-11
TCONS_00182166	101110872	CAPSL	Novel_lncRNA	101115341	BFSP2	0.992885283	1.42E-10
TCONS_00182166	101110872	CAPSL	Novel_lncRNA	100820753	IL21R	0.995400298	1.61E-11
TCONS_00182166	101110872	CAPSL	Novel_lncRNA	101116766	MGARP	0.960156834	7.40E-07
TCONS_00182166	101110872	CAPSL	Novel_lncRNA	101112941	INPP5D	0.971557301	1.40E-07
TCONS_00182166	101110872	CAPSL	Novel_lncRNA	101112009	BAG2	0.965538492	3.61E-07
TCONS_00182166	101110872	CAPSL	Novel_lncRNA	101106132	SOX8	0.979695557	2.63E-08
TCONS_00182166	101110872	CAPSL	Novel_lncRNA	101116389	LOC101116389	0.990376843	6.40E-10
TCONS_00182166	101110872	CAPSL	Novel_lncRNA	101112768	HMCES	0.989474702	1.00E-09
TCONS_00182166	101110872	CAPSL	Novel_lncRNA	101113062	ASIC3	0.995860677	9.50E-12
TCONS_00182166	101110872	CAPSL	Novel_lncRNA	101105725	BTK	0.989429248	1.02E-09
TCONS_00182166	101110872	CAPSL	Novel_lncRNA	101102383	CLEC4F	0.991166028	4.17E-10
TCONS_00182166	101110872	CAPSL	Novel_lncRNA	101119679	LOC101119679	0.958345935	9.21E-07
TCONS_00182166	101110872	CAPSL	Novel_lncRNA	101119177	GP2	0.995336935	1.72E-11
TCONS_00182166	101110872	CAPSL	Novel_lncRNA	101104928	NFKBID	0.973554804	9.74E-08
TCONS_00182166	101110872	CAPSL	Novel_lncRNA	101119076	LOC101119076	0.995620366	1.26E-11
TCONS_00182166	101110872	CAPSL	Novel_lncRNA	101117383	CCDC178	0.985977585	4.17E-09
TCONS_00182166	101110872	CAPSL	Novel_lncRNA	101108894	CD72	0.981279756	1.75E-08
TCONS_00182166	101110872	CAPSL	Novel_lncRNA	101108896	MREG	0.98664148	3.28E-09
TCONS_00182166	101110872	CAPSL	Novel_lncRNA	101118209	PTPN1	0.959049957	8.47E-07
TCONS_00182166	101110872	CAPSL	Novel_lncRNA	101118802	FAM117A	0.97993525	2.48E-08
TCONS_00182166	101110872	CAPSL	Novel_lncRNA	101107711	TCEA1	0.991802479	2.88E-10
TCONS_00182166	101110872	CAPSL	Novel_lncRNA	101111100	CXCL13	0.988089285	1.85E-09
TCONS_00182166	101110872	CAPSL	Novel_lncRNA	101110545	LOC101110545	0.959622468	7.90E-07
TCONS_00182166	101110872	CAPSL	Novel_lncRNA	101114190	EBF1	0.986027585	4.10E-09
TCONS_00182166	101110872	CAPSL	Novel_lncRNA	494547	TLR9	0.988123634	1.82E-09
TCONS_00182166	101110872	CAPSL	Novel_lncRNA	101113667	CHST11	0.973745229	9.40E-08
TCONS_00182166	101110872	CAPSL	Novel_lncRNA	101104011	DOCK2	0.96278653	5.28E-07
TCONS_00182166	101110872	CAPSL	Novel_lncRNA	101116876	DKK1	0.996633563	3.39E-12
TCONS_00182166	101110872	CAPSL	Novel_lncRNA	101103246	COL19A1	0.97755103	4.32E-08
TCONS_00182166	101110872	CAPSL	Novel_lncRNA	105606975	E2F2	0.963991413	4.49E-07
TCONS_00182166	101110872	CAPSL	Novel_lncRNA	101111566	LEFTY2	0.975613995	6.52E-08
TCONS_00182166	101110872	CAPSL	Novel_lncRNA	101111401	LOC101111401	0.968289339	2.39E-07
TCONS_00182166	101110872	CAPSL	Novel_lncRNA	101119188	CNR2	0.98331656	9.90E-09
TCONS_00182166	101110872	CAPSL	Novel_lncRNA	105614152	CR1L	0.986936972	2.93E-09
TCONS_00182166	101110872	CAPSL	Novel_lncRNA	101117241	MIOX	0.952665537	1.73E-06
TCONS_00182166	101110872	CAPSL	Novel_lncRNA	101121033	MIA	0.982196689	1.37E-08
TCONS_00182166	101110872	CAPSL	Novel_lncRNA	101122658	GPC2	0.951968844	1.86E-06
TCONS_00182166	101110872	CAPSL	Novel_lncRNA	101115620	ANKLE1	0.989138516	1.17E-09
TCONS_00182166	101110872	CAPSL	Novel_lncRNA	101115621	SHD	0.951611663	1.93E-06
TCONS_00182166	101110872	CAPSL	Novel_lncRNA	101112238	SPNS2	0.95345972	1.59E-06
TCONS_00182166	101110872	CAPSL	Novel_lncRNA	101121926	FAM78A	0.982506359	1.25E-08
TCONS_00182166	101110872	CAPSL	Novel_lncRNA	101104586	CD79B	0.995433832	1.55E-11
TCONS_00182166	101110872	CAPSL	Novel_lncRNA	101111586	AGER	0.992471006	1.88E-10
TCONS_00182166	101110872	CAPSL	Novel_lncRNA	101109845	SFRP5	0.99259767	1.73E-10
TCONS_00182166	101110872	CAPSL	Novel_lncRNA	101109929	FBXO40	0.962072055	5.80E-07
TCONS_00182166	101110872	CAPSL	Novel_lncRNA	101112622	FCRL4	0.994810209	2.94E-11
TCONS_00182166	101110872	CAPSL	Novel_lncRNA	101113716	FGF8	0.995620366	1.26E-11
TCONS_00182166	101110872	CAPSL	Novel_lncRNA	101119756	SPI1	0.981162899	1.81E-08
TCONS_00182166	101110872	CAPSL	Novel_lncRNA	101102831	MANBAL	0.973800731	9.30E-08
TCONS_00182166	101110872	CAPSL	Novel_lncRNA	100048994	CYP11A1	0.99537628	1.65E-11
TCONS_00182166	101110872	CAPSL	Novel_lncRNA	101102835	CD22	0.995594978	1.30E-11
TCONS_00182166	101110872	CAPSL	Novel_lncRNA	101116804	AFF2	0.993542062	8.75E-11
TCONS_00182166	101110872	CAPSL	Novel_lncRNA	101123070	TMEM120B	0.961551911	6.20E-07
TCONS_00182166	101110872	CAPSL	Novel_lncRNA	101116204	RNF122	0.960354941	7.22E-07
TCONS_00182166	101110872	CAPSL	Novel_lncRNA	101113147	CYFIP2	0.951599457	1.93E-06
TCONS_00182166	101110872	CAPSL	Novel_lncRNA	100381247	SOLD1	0.998046907	2.23E-13
TCONS_00182166	101110872	CAPSL	Novel_lncRNA	101123078	LTA	0.98961248	9.36E-10
TCONS_00182166	101110872	CAPSL	Novel_lncRNA	101107917	CUEDC2	0.965927293	3.42E-07
TCONS_00182166	101110872	CAPSL	Novel_lncRNA	101117626	SAPCD1	0.952613436	1.74E-06
TCONS_00182166	101110872	CAPSL	Novel_lncRNA	443514	SLC1A1	0.976142405	5.85E-08
TCONS_00182166	101110872	CAPSL	Novel_lncRNA	101122883	GRAMD1A	0.955691177	1.25E-06
TCONS_00182166	101110872	CAPSL	Novel_lncRNA	101108292	LOC101108292	0.96853541	2.30E-07
TCONS_00182166	101110872	CAPSL	Novel_lncRNA	101106564	CIITA	0.971252624	1.47E-07
TCONS_00182166	101110872	CAPSL	Novel_lncRNA	105612076	SPIB	0.992328886	2.07E-10
TCONS_00182166	101110872	CAPSL	Novel_lncRNA	101121951	NT5C	0.970978043	1.54E-07
TCONS_00182166	101110872	CAPSL	Novel_lncRNA	101119319	ACAP1	0.97394283	9.06E-08
TCONS_00182166	101110872	CAPSL	Novel_lncRNA	101122937	FMNL3	0.979587035	2.70E-08
TCONS_00182166	101110872	CAPSL	Novel_lncRNA	101103654	SLAIN1	0.981612781	1.60E-08
TCONS_00182166	101110872	CAPSL	Novel_lncRNA	101110185	LOC101110185	0.968742776	2.23E-07
TCONS_00182166	101110872	CAPSL	Novel_lncRNA	101109219	LOC101109219	0.976874354	5.01E-08
TCONS_00182166	101110872	CAPSL	Novel_lncRNA	101116503	NAPSA	0.979924925	2.48E-08
TCONS_00182166	101110872	CAPSL	Novel_lncRNA	101123417	LOC101123417	0.960872023	6.76E-07
TCONS_00182166	101110872	CAPSL	Novel_lncRNA	101123415	CAMKV	0.983770249	8.63E-09
TCONS_00182166	101110872	CAPSL	Novel_lncRNA	105605976	SHISA8	0.992063089	2.45E-10
TCONS_00182166	101110872	CAPSL	Novel_lncRNA	101102699	TNFSF8	0.992732712	1.58E-10
TCONS_00182166	101110872	CAPSL	Novel_lncRNA	101114839	LAT2	0.956361728	1.16E-06
TCONS_00182166	101110872	CAPSL	Novel_lncRNA	101107049	FES	0.960965679	6.68E-07
TCONS_00182166	101110872	CAPSL	Novel_lncRNA	105616788	LOC105616788	0.980381683	2.21E-08
TCONS_00182166	101110872	CAPSL	Novel_lncRNA	443204	FCER1G	0.984919717	5.99E-09
TCONS_00182166	101110872	CAPSL	Novel_lncRNA	101111202	GPR18	0.951385801	1.97E-06
TCONS_00182166	101110872	CAPSL	Novel_lncRNA	443202	SSTR1	0.965485261	3.64E-07
TCONS_00182166	101110872	CAPSL	Novel_lncRNA	105605733	LOC105605733	0.952407133	1.77E-06
TCONS_00182166	101110872	CAPSL	Novel_lncRNA	101107325	FCRLA	0.995529495	1.40E-11
TCONS_00182166	101110872	CAPSL	Novel_lncRNA	101106664	PLA2G2F	0.996290017	5.50E-12
TCONS_00182166	101110872	CAPSL	Novel_lncRNA	101112874	FCRL3	0.99335035	1.01E-10
TCONS_00182166	101110872	CAPSL	Novel_lncRNA	101103839	ATG16L2	0.950163344	2.23E-06
TCONS_00182166	101110872	CAPSL	Novel_lncRNA	101112052	S1PR2	0.998907822	1.22E-14
TCONS_00182166	101110872	CAPSL	Novel_lncRNA	101120455	LOC101120455	0.983429537	9.57E-09
TCONS_00182166	101110872	CAPSL	Novel_lncRNA	101112056	KCNN1	0.997302413	1.12E-12
TCONS_00182166	101110872	CAPSL	Novel_lncRNA	101116477	TCF3	0.993048406	1.26E-10
TCONS_00182166	101110872	CAPSL	Novel_lncRNA	105612224	KIAA0040	0.989834735	8.40E-10
TCONS_00182166	101110872	CAPSL	Novel_lncRNA	101120459	GCSAM	0.982619076	1.21E-08
TCONS_00182166	101110872	CAPSL	Novel_lncRNA	101119627	C3H2orf50	0.996442344	4.46E-12
TCONS_00182166	101110872	CAPSL	Novel_lncRNA	101103373	S1PR3	0.983576254	9.16E-09
TCONS_00182166	101110872	CAPSL	Novel_lncRNA	101108961	LOC101108961	0.995484967	1.47E-11
TCONS_00182166	101110872	CAPSL	Novel_lncRNA	101123093	ASB9	0.986614467	3.31E-09
TCONS_00182166	101110872	CAPSL	Novel_lncRNA	101114123	SOST	0.994235396	4.97E-11
TCONS_00182166	101110872	CAPSL	Novel_lncRNA	101103905	SLC13A5	0.997148141	1.48E-12
TCONS_00182166	101110872	CAPSL	Novel_lncRNA	101112901	HMHA1	0.966024643	3.37E-07
TCONS_00077876	XLOC_049921	XLOC_049921	Novel_lncRNA	105601867	LOC105601867	0.960662924	6.94E-07
TCONS_00077876	XLOC_049921	XLOC_049921	Novel_lncRNA	101106824	HOXD10	0.95210081	1.83E-06
TCONS_00077876	XLOC_049921	XLOC_049921	Novel_lncRNA	101104641	HOXD13	0.959705043	7.82E-07
TCONS_00077876	XLOC_049921	XLOC_049921	Novel_lncRNA	101111389	LOC101111389	0.954662044	1.40E-06
TCONS_00077876	XLOC_049921	XLOC_049921	Novel_lncRNA	101111430	C2H1orf64	0.950009163	2.26E-06
TCONS_00077876	XLOC_049921	XLOC_049921	Novel_lncRNA	101119944	LOC101119944	0.958785655	8.74E-07
TCONS_00077876	XLOC_049921	XLOC_049921	Novel_lncRNA	101123427	IVL	0.960662924	6.94E-07
TCONS_00077876	XLOC_049921	XLOC_049921	Novel_lncRNA	101111312	CATSPERG	0.957356778	1.03E-06
TCONS_00077876	XLOC_049921	XLOC_049921	Novel_lncRNA	101107071	HOXD12	0.960662924	6.94E-07
TCONS_00077876	XLOC_049921	XLOC_049921	Novel_lncRNA	101104891	EVX2	0.957027679	1.07E-06
TCONS_00077876	XLOC_049921	XLOC_049921	Novel_lncRNA	101104735	CLEC4D	0.97622174	5.75E-08
TCONS_00077876	XLOC_049921	XLOC_049921	Novel_lncRNA	101121225	TM4SF19	0.954601471	1.41E-06
TCONS_00077876	XLOC_049921	XLOC_049921	Novel_lncRNA	101110866	LOC101110866	0.960662924	6.94E-07
TCONS_00077876	XLOC_049921	XLOC_049921	Novel_lncRNA	101117301	C25H10orf71	0.954018109	1.50E-06
TCONS_00077876	XLOC_049921	XLOC_049921	Novel_lncRNA	101119972	SLCO1A2	0.961175935	6.51E-07
TCONS_00077876	XLOC_049921	XLOC_049921	Novel_lncRNA	101116841	LOC101116841	0.960662924	6.94E-07
TCONS_00077876	XLOC_049921	XLOC_049921	Novel_lncRNA	101117956	UPK1A	0.96073884	6.88E-07
TCONS_00077876	XLOC_049921	XLOC_049921	Novel_lncRNA	101117175	KRT36	0.962933596	5.18E-07
TCONS_00077876	XLOC_049921	XLOC_049921	Novel_lncRNA	101121267	LOC101121267	0.959184152	8.33E-07
TCONS_00077876	XLOC_049921	XLOC_049921	Novel_lncRNA	101116113	BRDT	0.957356584	1.03E-06
TCONS_00077876	XLOC_049921	XLOC_049921	Novel_lncRNA	101104380	LOC101104380	0.957572266	1.01E-06
TCONS_00119537	XLOC_076883	XLOC_076883	Novel_lncRNA	101104076	PSMC5	0.970188514	1.76E-07
TCONS_00119537	XLOC_076883	XLOC_076883	Novel_lncRNA	105614148	LOC105614148	0.968495314	2.32E-07
TCONS_00119537	XLOC_076883	XLOC_076883	Novel_lncRNA	101118780	SLC25A13	0.953521909	1.58E-06
TCONS_00119537	XLOC_076883	XLOC_076883	Novel_lncRNA	101112750	LARP4B	0.960510648	7.08E-07
TCONS_00119537	XLOC_076883	XLOC_076883	Novel_lncRNA	101103598	ABCF1	0.953341175	1.61E-06
TCONS_00119537	XLOC_076883	XLOC_076883	Novel_lncRNA	101121848	NXPH1	0.96377369	4.62E-07
TCONS_00119537	XLOC_076883	XLOC_076883	Novel_lncRNA	101103292	NOL6	0.964385591	4.25E-07
TCONS_00119537	XLOC_076883	XLOC_076883	Novel_lncRNA	101114068	LGALS12	0.971278481	1.47E-07
TCONS_00119537	XLOC_076883	XLOC_076883	Novel_lncRNA	101115723	GPR52	0.97126008	1.47E-07
TCONS_00119537	XLOC_076883	XLOC_076883	Novel_lncRNA	101104360	LHPP	0.954855452	1.37E-06
TCONS_00119537	XLOC_076883	XLOC_076883	Novel_lncRNA	101120683	RAD21L1	0.959575906	7.94E-07
TCONS_00119537	XLOC_076883	XLOC_076883	Novel_lncRNA	100037695	TNFRSF11B	0.953717897	1.55E-06
TCONS_00119537	XLOC_076883	XLOC_076883	Novel_lncRNA	101114330	SCAF4	0.962735295	5.32E-07
XR_001023263.1	105603912	LOC105603912	Annotated_lncRNA	101113707	PRMT3	0.969488861	1.98E-07
XR_001434013.1	106990570	LOC106990570	Annotated_lncRNA	101119320	RDM1	0.958038928	9.55E-07
XR_001434013.1	106990570	LOC106990570	Annotated_lncRNA	105615982	LOC105615982	0.963998533	4.48E-07
TCONS_00249509	XLOC_158993	XLOC_158993	Novel_lncRNA	101117011	TDRD12	0.961565832	6.19E-07
TCONS_00249509	XLOC_158993	XLOC_158993	Novel_lncRNA	101119369	PDE1A	0.963332134	4.91E-07
TCONS_00249509	XLOC_158993	XLOC_158993	Novel_lncRNA	101120167	PLEKHG3	0.967702728	2.62E-07
TCONS_00249509	XLOC_158993	XLOC_158993	Novel_lncRNA	101120716	LOC101120716	0.965273401	3.75E-07
TCONS_00249509	XLOC_158993	XLOC_158993	Novel_lncRNA	101107656	EMP2	0.951913656	1.87E-06
TCONS_00214416	XLOC_136244	XLOC_136244	Novel_lncRNA	641306	SLPI	0.954811072	1.38E-06
TCONS_00214416	XLOC_136244	XLOC_136244	Novel_lncRNA	105604186	LOC105604186	0.967197643	2.83E-07
TCONS_00214416	XLOC_136244	XLOC_136244	Novel_lncRNA	101107039	IL17C	0.952203486	1.81E-06
TCONS_00146206	101110255	MIIP	Novel_lncRNA	101118252	LOC101118252	0.958944085	8.57E-07
TCONS_00013295	XLOC_008184	XLOC_008184	Novel_lncRNA	101114872	CHAC1	0.981697612	1.57E-08
TCONS_00013295	XLOC_008184	XLOC_008184	Novel_lncRNA	101120333	CMTM5	0.973473353	9.89E-08
TCONS_00013295	XLOC_008184	XLOC_008184	Novel_lncRNA	101116370	HS3ST2	0.972576333	1.17E-07
TCONS_00013295	XLOC_008184	XLOC_008184	Novel_lncRNA	100913168	GDF15	0.968500996	2.32E-07
TCONS_00013295	XLOC_008184	XLOC_008184	Novel_lncRNA	443444	PGR	0.993583279	8.48E-11
TCONS_00013295	XLOC_008184	XLOC_008184	Novel_lncRNA	100820755	SLC7A11	0.973856366	9.21E-08
TCONS_00013295	XLOC_008184	XLOC_008184	Novel_lncRNA	101104186	IL17F	0.951357637	1.98E-06
TCONS_00013295	XLOC_008184	XLOC_008184	Novel_lncRNA	101120807	DHRS9	0.969252413	2.06E-07
TCONS_00224455	XLOC_142475	XLOC_142475	Novel_lncRNA	101107059	ATP13A4	0.9953018	1.79E-11
TCONS_00224455	XLOC_142475	XLOC_142475	Novel_lncRNA	101118843	RSPO1	0.957471965	1.02E-06
TCONS_00224455	XLOC_142475	XLOC_142475	Novel_lncRNA	101117552	MRO	0.963177253	5.01E-07
TCONS_00074497	XLOC_047605	XLOC_047605	Novel_lncRNA	101101972	NOL12	0.967122539	2.86E-07
TCONS_00074497	XLOC_047605	XLOC_047605	Novel_lncRNA	101102500	CD68	0.959873174	7.66E-07
TCONS_00074497	XLOC_047605	XLOC_047605	Novel_lncRNA	101123352	APOOL	-0.960833652	6.80E-07
TCONS_00074497	XLOC_047605	XLOC_047605	Novel_lncRNA	101105096	GINS3	0.950699262	2.11E-06
TCONS_00074497	XLOC_047605	XLOC_047605	Novel_lncRNA	101102584	USF2	0.973851031	9.22E-08
TCONS_00074497	XLOC_047605	XLOC_047605	Novel_lncRNA	101116560	CARD9	0.960683656	6.93E-07
TCONS_00074497	XLOC_047605	XLOC_047605	Novel_lncRNA	101111661	LPCAT1	0.950967091	2.06E-06
TCONS_00224453	XLOC_142475	XLOC_142475	Novel_lncRNA	101122814	HPD	0.95004094	2.25E-06
TCONS_00224453	XLOC_142475	XLOC_142475	Novel_lncRNA	101111083	LOC101111083	0.975041637	7.31E-08
TCONS_00224453	XLOC_142475	XLOC_142475	Novel_lncRNA	101118353	BLVRA	0.965649763	3.56E-07
TCONS_00224453	XLOC_142475	XLOC_142475	Novel_lncRNA	101120626	BMP8A	0.959195281	8.32E-07
TCONS_00224453	XLOC_142475	XLOC_142475	Novel_lncRNA	101106610	LOC101106610	0.966165995	3.30E-07
TCONS_00224453	XLOC_142475	XLOC_142475	Novel_lncRNA	101109150	LOC101109150	0.992180187	2.27E-10
TCONS_00224453	XLOC_142475	XLOC_142475	Novel_lncRNA	100037689	G6PC	0.980181172	2.33E-08
TCONS_00224453	XLOC_142475	XLOC_142475	Novel_lncRNA	106990933	LOC106990933	0.95007901	2.24E-06
TCONS_00224453	XLOC_142475	XLOC_142475	Novel_lncRNA	101104619	APOA2	0.959950718	7.59E-07
TCONS_00224453	XLOC_142475	XLOC_142475	Novel_lncRNA	101116987	ATP8B3	0.954650054	1.40E-06
XR_001433783.1	105615308	LOC105615308	Annotated_lncRNA	101102485	TEC	-0.951685551	1.91E-06
XR_001433783.1	105615308	LOC105615308	Annotated_lncRNA	101109941	LOC101109941	-0.951120212	2.02E-06
XR_001433783.1	105615308	LOC105615308	Annotated_lncRNA	101107006	PTDSS2	0.95422202	1.47E-06
TCONS_00237604	101115343	LOC101115343	Novel_lncRNA	101106879	LOC101106879	0.95237807	1.78E-06
TCONS_00237604	101115343	LOC101115343	Novel_lncRNA	105601867	LOC105601867	0.999939522	6.37E-21
TCONS_00237604	101115343	LOC101115343	Novel_lncRNA	101106229	LOC101106229	0.984212175	7.52E-09
TCONS_00237604	101115343	LOC101115343	Novel_lncRNA	101112744	TUSC5	0.963281593	4.94E-07
TCONS_00237604	101115343	LOC101115343	Novel_lncRNA	101117301	C25H10orf71	0.998911771	1.20E-14
TCONS_00237604	101115343	LOC101115343	Novel_lncRNA	101119972	SLCO1A2	0.991094547	4.35E-10
TCONS_00237604	101115343	LOC101115343	Novel_lncRNA	101102105	LOC101102105	0.995195626	2.00E-11
TCONS_00237604	101115343	LOC101115343	Novel_lncRNA	106991730	KIF26A	0.985750804	4.52E-09
TCONS_00237604	101115343	LOC101115343	Novel_lncRNA	101119341	LY6G6D	0.960950554	6.70E-07
TCONS_00237604	101115343	LOC101115343	Novel_lncRNA	101104641	HOXD13	0.99997562	6.78E-23
TCONS_00237604	101115343	LOC101115343	Novel_lncRNA	101121828	ZNF385B	0.966925501	2.95E-07
TCONS_00237604	101115343	LOC101115343	Novel_lncRNA	101113961	SLC24A4	0.995182864	2.03E-11
TCONS_00237604	101115343	LOC101115343	Novel_lncRNA	101110866	LOC101110866	0.999939522	6.37E-21
TCONS_00237604	101115343	LOC101115343	Novel_lncRNA	101104140	PTGES	0.984349232	7.20E-09
TCONS_00237604	101115343	LOC101115343	Novel_lncRNA	101116841	LOC101116841	0.999939522	6.37E-21
TCONS_00237604	101115343	LOC101115343	Novel_lncRNA	101117956	UPK1A	0.998602051	4.19E-14
TCONS_00237604	101115343	LOC101115343	Novel_lncRNA	101111007	DDX47	0.981095094	1.84E-08
TCONS_00237604	101115343	LOC101115343	Novel_lncRNA	101108334	TSKS	0.979407148	2.82E-08
TCONS_00237604	101115343	LOC101115343	Novel_lncRNA	101104380	LOC101104380	0.999587044	9.45E-17
TCONS_00237604	101115343	LOC101115343	Novel_lncRNA	101111848	ADIPOQ	0.989924265	8.04E-10
TCONS_00237604	101115343	LOC101115343	Novel_lncRNA	101110734	EBF2	0.970384708	1.71E-07
TCONS_00237604	101115343	LOC101115343	Novel_lncRNA	101106824	HOXD10	0.995960781	8.41E-12
TCONS_00237604	101115343	LOC101115343	Novel_lncRNA	101120397	GREB1	0.974746553	7.75E-08
TCONS_00237604	101115343	LOC101115343	Novel_lncRNA	100381248	SIX1	0.954770254	1.38E-06
TCONS_00237604	101115343	LOC101115343	Novel_lncRNA	101118806	EYA2	0.970524932	1.67E-07
TCONS_00237604	101115343	LOC101115343	Novel_lncRNA	101111389	LOC101111389	0.999094207	4.79E-15
TCONS_00237604	101115343	LOC101115343	Novel_lncRNA	101121781	IL22RA2	0.951057469	2.04E-06
TCONS_00237604	101115343	LOC101115343	Novel_lncRNA	101120512	CNBD2	0.995641493	1.23E-11
TCONS_00237604	101115343	LOC101115343	Novel_lncRNA	101123427	IVL	0.999939522	6.37E-21
TCONS_00237604	101115343	LOC101115343	Novel_lncRNA	101104735	CLEC4D	0.987090739	2.76E-09
TCONS_00237604	101115343	LOC101115343	Novel_lncRNA	101121225	TM4SF19	0.997887295	3.30E-13
TCONS_00237604	101115343	LOC101115343	Novel_lncRNA	101111380	MYO15A	0.986893411	2.98E-09
TCONS_00237604	101115343	LOC101115343	Novel_lncRNA	101102014	LOC101102014	0.978312645	3.64E-08
TCONS_00237604	101115343	LOC101115343	Novel_lncRNA	101109177	SPINK9	0.980952648	1.91E-08
TCONS_00237604	101115343	LOC101115343	Novel_lncRNA	101117175	KRT36	0.999178423	2.94E-15
TCONS_00237604	101115343	LOC101115343	Novel_lncRNA	101121267	LOC101121267	0.999151505	3.46E-15
TCONS_00237604	101115343	LOC101115343	Novel_lncRNA	106991749	LOC106991749	0.950023536	2.26E-06
TCONS_00237604	101115343	LOC101115343	Novel_lncRNA	101113287	INSL5	0.978427624	3.55E-08
TCONS_00237604	101115343	LOC101115343	Novel_lncRNA	101116538	PFKFB1	0.989503033	9.86E-10
TCONS_00237604	101115343	LOC101115343	Novel_lncRNA	101106891	GJB5	0.959435059	8.08E-07
TCONS_00237604	101115343	LOC101115343	Novel_lncRNA	101120335	EPB42	0.985175422	5.50E-09
TCONS_00237604	101115343	LOC101115343	Novel_lncRNA	443050	AVPR1B	0.984343894	7.22E-09
TCONS_00237604	101115343	LOC101115343	Novel_lncRNA	101111312	CATSPERG	0.951154458	2.02E-06
TCONS_00237604	101115343	LOC101115343	Novel_lncRNA	101107071	HOXD12	0.999939522	6.37E-21
TCONS_00237604	101115343	LOC101115343	Novel_lncRNA	101104891	EVX2	0.999232469	2.09E-15
TCONS_00237604	101115343	LOC101115343	Novel_lncRNA	101119944	LOC101119944	0.999928214	1.50E-20
TCONS_00237604	101115343	LOC101115343	Novel_lncRNA	101116113	BRDT	0.988594808	1.49E-09
TCONS_00237604	101115343	LOC101115343	Novel_lncRNA	101121012	GABRG1	0.991861567	2.77E-10
TCONS_00237604	101115343	LOC101115343	Novel_lncRNA	101111465	C11H17orf78	0.985909616	4.27E-09
TCONS_00173615	XLOC_110340	XLOC_110340	Novel_lncRNA	101116751	UPF2	0.955764312	1.24E-06
TCONS_00173615	XLOC_110340	XLOC_110340	Novel_lncRNA	101108848	SPEN	0.950000242	2.26E-06
TCONS_00173615	XLOC_110340	XLOC_110340	Novel_lncRNA	101103604	ADGRL4	0.955371914	1.29E-06
TCONS_00173615	XLOC_110340	XLOC_110340	Novel_lncRNA	101120484	USP34	0.950340123	2.19E-06
TCONS_00173615	XLOC_110340	XLOC_110340	Novel_lncRNA	101119945	HPS5	0.956832842	1.10E-06
TCONS_00173615	XLOC_110340	XLOC_110340	Novel_lncRNA	101104159	RBM26	0.959615761	7.90E-07
TCONS_00009010	XLOC_005494	XLOC_005494	Novel_lncRNA	101106879	LOC101106879	0.95276969	1.71E-06
TCONS_00009010	XLOC_005494	XLOC_005494	Novel_lncRNA	105601867	LOC105601867	1	0
TCONS_00009010	XLOC_005494	XLOC_005494	Novel_lncRNA	101106229	LOC101106229	0.984824496	6.18E-09
TCONS_00009010	XLOC_005494	XLOC_005494	Novel_lncRNA	101112744	TUSC5	0.963365941	4.89E-07
TCONS_00009010	XLOC_005494	XLOC_005494	Novel_lncRNA	101117301	C25H10orf71	0.998713514	2.77E-14
TCONS_00009010	XLOC_005494	XLOC_005494	Novel_lncRNA	101119972	SLCO1A2	0.990778918	5.17E-10
TCONS_00009010	XLOC_005494	XLOC_005494	Novel_lncRNA	101102105	LOC101102105	0.995285754	1.82E-11
TCONS_00009010	XLOC_005494	XLOC_005494	Novel_lncRNA	106991730	KIF26A	0.98494521	5.94E-09
TCONS_00009010	XLOC_005494	XLOC_005494	Novel_lncRNA	101119341	LY6G6D	0.957963309	9.63E-07
TCONS_00009010	XLOC_005494	XLOC_005494	Novel_lncRNA	101104641	HOXD13	0.999955727	1.34E-21
TCONS_00009010	XLOC_005494	XLOC_005494	Novel_lncRNA	101121828	ZNF385B	0.965490331	3.64E-07
TCONS_00009010	XLOC_005494	XLOC_005494	Novel_lncRNA	101113961	SLC24A4	0.99524388	1.90E-11
TCONS_00009010	XLOC_005494	XLOC_005494	Novel_lncRNA	101110866	LOC101110866	1	0
TCONS_00009010	XLOC_005494	XLOC_005494	Novel_lncRNA	101104140	PTGES	0.984227036	7.49E-09
TCONS_00009010	XLOC_005494	XLOC_005494	Novel_lncRNA	101116841	LOC101116841	1	0
TCONS_00009010	XLOC_005494	XLOC_005494	Novel_lncRNA	101117956	UPK1A	0.998738243	2.51E-14
TCONS_00009010	XLOC_005494	XLOC_005494	Novel_lncRNA	101111007	DDX47	0.981144163	1.82E-08
TCONS_00009010	XLOC_005494	XLOC_005494	Novel_lncRNA	101108334	TSKS	0.979173231	2.98E-08
TCONS_00009010	XLOC_005494	XLOC_005494	Novel_lncRNA	101104380	LOC101104380	0.999210559	2.41E-15
TCONS_00009010	XLOC_005494	XLOC_005494	Novel_lncRNA	101111848	ADIPOQ	0.989668641	9.11E-10
TCONS_00009010	XLOC_005494	XLOC_005494	Novel_lncRNA	101110734	EBF2	0.969077371	2.11E-07
TCONS_00009010	XLOC_005494	XLOC_005494	Novel_lncRNA	101106824	HOXD10	0.995049791	2.32E-11
TCONS_00009010	XLOC_005494	XLOC_005494	Novel_lncRNA	101120397	GREB1	0.97451902	8.11E-08
TCONS_00009010	XLOC_005494	XLOC_005494	Novel_lncRNA	100381248	SIX1	0.955569415	1.27E-06
TCONS_00009010	XLOC_005494	XLOC_005494	Novel_lncRNA	101118806	EYA2	0.969677937	1.92E-07
TCONS_00009010	XLOC_005494	XLOC_005494	Novel_lncRNA	101111389	LOC101111389	0.999065249	5.61E-15
TCONS_00009010	XLOC_005494	XLOC_005494	Novel_lncRNA	101121781	IL22RA2	0.951807605	1.89E-06
TCONS_00009010	XLOC_005494	XLOC_005494	Novel_lncRNA	101120512	CNBD2	0.995368006	1.67E-11
TCONS_00009010	XLOC_005494	XLOC_005494	Novel_lncRNA	101123427	IVL	1	0
TCONS_00009010	XLOC_005494	XLOC_005494	Novel_lncRNA	101104735	CLEC4D	0.987737668	2.14E-09
TCONS_00009010	XLOC_005494	XLOC_005494	Novel_lncRNA	101121225	TM4SF19	0.997936623	2.94E-13
TCONS_00009010	XLOC_005494	XLOC_005494	Novel_lncRNA	101111380	MYO15A	0.987078746	2.78E-09
TCONS_00009010	XLOC_005494	XLOC_005494	Novel_lncRNA	101102014	LOC101102014	0.978689625	3.34E-08
TCONS_00009010	XLOC_005494	XLOC_005494	Novel_lncRNA	101109177	SPINK9	0.981455596	1.67E-08
TCONS_00009010	XLOC_005494	XLOC_005494	Novel_lncRNA	101117175	KRT36	0.999351971	8.99E-16
TCONS_00009010	XLOC_005494	XLOC_005494	Novel_lncRNA	101121267	LOC101121267	0.999250501	1.86E-15
TCONS_00009010	XLOC_005494	XLOC_005494	Novel_lncRNA	106991749	LOC106991749	0.950655412	2.12E-06
TCONS_00009010	XLOC_005494	XLOC_005494	Novel_lncRNA	101113287	INSL5	0.978194602	3.74E-08
TCONS_00009010	XLOC_005494	XLOC_005494	Novel_lncRNA	101116538	PFKFB1	0.989429521	1.02E-09
TCONS_00009010	XLOC_005494	XLOC_005494	Novel_lncRNA	101106891	GJB5	0.957769529	9.85E-07
TCONS_00009010	XLOC_005494	XLOC_005494	Novel_lncRNA	101120335	EPB42	0.984671226	6.50E-09
TCONS_00009010	XLOC_005494	XLOC_005494	Novel_lncRNA	443050	AVPR1B	0.984595734	6.66E-09
TCONS_00009010	XLOC_005494	XLOC_005494	Novel_lncRNA	101111312	CATSPERG	0.952535258	1.75E-06
TCONS_00009010	XLOC_005494	XLOC_005494	Novel_lncRNA	101107071	HOXD12	1	0
TCONS_00009010	XLOC_005494	XLOC_005494	Novel_lncRNA	101104891	EVX2	0.999349298	9.18E-16
TCONS_00009010	XLOC_005494	XLOC_005494	Novel_lncRNA	101119944	LOC101119944	0.99979582	2.79E-18
TCONS_00009010	XLOC_005494	XLOC_005494	Novel_lncRNA	101116113	BRDT	0.988899206	1.30E-09
TCONS_00009010	XLOC_005494	XLOC_005494	Novel_lncRNA	101121012	GABRG1	0.990627257	5.61E-10
TCONS_00009010	XLOC_005494	XLOC_005494	Novel_lncRNA	101111465	C11H17orf78	0.985684958	4.62E-09
TCONS_00009011	XLOC_005494	XLOC_005494	Novel_lncRNA	101110696	LOC101110696	0.951044774	2.04E-06
TCONS_00009011	XLOC_005494	XLOC_005494	Novel_lncRNA	101116267	LOC101116267	0.956754361	1.11E-06
TCONS_00009011	XLOC_005494	XLOC_005494	Novel_lncRNA	101119195	LOC101119195	0.979627398	2.67E-08
TCONS_00009011	XLOC_005494	XLOC_005494	Novel_lncRNA	101109105	LOC101109105	0.953381762	1.60E-06
TCONS_00009011	XLOC_005494	XLOC_005494	Novel_lncRNA	105604849	ZG16B	0.964146369	4.39E-07
TCONS_00054627	101104474	CPM	Novel_lncRNA	101115194	LOC101115194	0.956513224	1.14E-06
TCONS_00009013	XLOC_005494	XLOC_005494	Novel_lncRNA	105601867	LOC105601867	0.988673278	1.44E-09
TCONS_00009013	XLOC_005494	XLOC_005494	Novel_lncRNA	101115397	NCCRP1	0.961879712	5.95E-07
TCONS_00009013	XLOC_005494	XLOC_005494	Novel_lncRNA	101104641	HOXD13	0.989751641	8.75E-10
TCONS_00009013	XLOC_005494	XLOC_005494	Novel_lncRNA	101110734	EBF2	0.986017338	4.11E-09
TCONS_00009013	XLOC_005494	XLOC_005494	Novel_lncRNA	101112744	TUSC5	0.976509111	5.42E-08
TCONS_00009013	XLOC_005494	XLOC_005494	Novel_lncRNA	101111465	C11H17orf78	0.983949607	8.17E-09
TCONS_00009013	XLOC_005494	XLOC_005494	Novel_lncRNA	105605931	LOC105605931	0.963911929	4.54E-07
TCONS_00009013	XLOC_005494	XLOC_005494	Novel_lncRNA	101117301	C25H10orf71	0.989402212	1.03E-09
TCONS_00009013	XLOC_005494	XLOC_005494	Novel_lncRNA	101116448	FAM20C	0.959315758	8.20E-07
TCONS_00009013	XLOC_005494	XLOC_005494	Novel_lncRNA	101119972	SLCO1A2	0.975305344	6.94E-08
TCONS_00009013	XLOC_005494	XLOC_005494	Novel_lncRNA	101102105	LOC101102105	0.986351721	3.65E-09
TCONS_00009013	XLOC_005494	XLOC_005494	Novel_lncRNA	101106492	FAP	0.957171365	1.06E-06
TCONS_00009013	XLOC_005494	XLOC_005494	Novel_lncRNA	101114468	TMEM132D	0.951102253	2.03E-06
TCONS_00009013	XLOC_005494	XLOC_005494	Novel_lncRNA	101119341	LY6G6D	0.977931258	3.97E-08
TCONS_00009013	XLOC_005494	XLOC_005494	Novel_lncRNA	101106229	LOC101106229	0.979603574	2.69E-08
TCONS_00009013	XLOC_005494	XLOC_005494	Novel_lncRNA	101121828	ZNF385B	0.989864023	8.28E-10
TCONS_00009013	XLOC_005494	XLOC_005494	Novel_lncRNA	101113961	SLC24A4	0.988405222	1.62E-09
TCONS_00009013	XLOC_005494	XLOC_005494	Novel_lncRNA	101112822	LOC101112822	0.970473933	1.68E-07
TCONS_00009013	XLOC_005494	XLOC_005494	Novel_lncRNA	101110866	LOC101110866	0.988673278	1.44E-09
TCONS_00009013	XLOC_005494	XLOC_005494	Novel_lncRNA	101115799	PRSS35	0.952563289	1.75E-06
TCONS_00009013	XLOC_005494	XLOC_005494	Novel_lncRNA	101104140	PTGES	0.983851716	8.42E-09
TCONS_00009013	XLOC_005494	XLOC_005494	Novel_lncRNA	101116841	LOC101116841	0.988673278	1.44E-09
TCONS_00009013	XLOC_005494	XLOC_005494	Novel_lncRNA	101117956	UPK1A	0.988723375	1.41E-09
TCONS_00009013	XLOC_005494	XLOC_005494	Novel_lncRNA	101119758	HCAR1	0.951462187	1.96E-06
TCONS_00009013	XLOC_005494	XLOC_005494	Novel_lncRNA	101111007	DDX47	0.973829245	9.25E-08
TCONS_00009013	XLOC_005494	XLOC_005494	Novel_lncRNA	101108334	TSKS	0.98402257	7.98E-09
TCONS_00009013	XLOC_005494	XLOC_005494	Novel_lncRNA	101104380	LOC101104380	0.991397384	3.66E-10
TCONS_00009013	XLOC_005494	XLOC_005494	Novel_lncRNA	101111308	WFDC2	0.950794638	2.09E-06
TCONS_00009013	XLOC_005494	XLOC_005494	Novel_lncRNA	101111848	ADIPOQ	0.994785847	3.01E-11
TCONS_00009013	XLOC_005494	XLOC_005494	Novel_lncRNA	101102052	MFAP5	0.963426616	4.85E-07
TCONS_00009013	XLOC_005494	XLOC_005494	Novel_lncRNA	101106824	HOXD10	0.995485455	1.47E-11
TCONS_00009013	XLOC_005494	XLOC_005494	Novel_lncRNA	101120397	GREB1	0.976444919	5.49E-08
TCONS_00009013	XLOC_005494	XLOC_005494	Novel_lncRNA	100381248	SIX1	0.954371402	1.44E-06
TCONS_00009013	XLOC_005494	XLOC_005494	Novel_lncRNA	101118806	EYA2	0.989499806	9.88E-10
TCONS_00009013	XLOC_005494	XLOC_005494	Novel_lncRNA	101111389	LOC101111389	0.99204577	2.47E-10
TCONS_00009013	XLOC_005494	XLOC_005494	Novel_lncRNA	101109586	WBSCR17	0.95831563	9.24E-07
TCONS_00009013	XLOC_005494	XLOC_005494	Novel_lncRNA	101120512	CNBD2	0.993639568	8.11E-11
TCONS_00009013	XLOC_005494	XLOC_005494	Novel_lncRNA	101123427	IVL	0.988673278	1.44E-09
TCONS_00009013	XLOC_005494	XLOC_005494	Novel_lncRNA	101104735	CLEC4D	0.972348243	1.22E-07
TCONS_00009013	XLOC_005494	XLOC_005494	Novel_lncRNA	101121225	TM4SF19	0.986047298	4.07E-09
TCONS_00009013	XLOC_005494	XLOC_005494	Novel_lncRNA	101111380	MYO15A	0.991570388	3.31E-10
TCONS_00009013	XLOC_005494	XLOC_005494	Novel_lncRNA	101105662	GLDN	0.950211912	2.22E-06
TCONS_00009013	XLOC_005494	XLOC_005494	Novel_lncRNA	101109177	SPINK9	0.975704679	6.40E-08
TCONS_00009013	XLOC_005494	XLOC_005494	Novel_lncRNA	101111867	ACVR1C	0.950291756	2.20E-06
TCONS_00009013	XLOC_005494	XLOC_005494	Novel_lncRNA	101117175	KRT36	0.984853059	6.12E-09
TCONS_00009013	XLOC_005494	XLOC_005494	Novel_lncRNA	101121267	LOC101121267	0.989595315	9.44E-10
TCONS_00009013	XLOC_005494	XLOC_005494	Novel_lncRNA	106991749	LOC106991749	0.959022276	8.49E-07
TCONS_00009013	XLOC_005494	XLOC_005494	Novel_lncRNA	101113287	INSL5	0.989883436	8.21E-10
TCONS_00009013	XLOC_005494	XLOC_005494	Novel_lncRNA	101116538	PFKFB1	0.993463356	9.30E-11
TCONS_00009013	XLOC_005494	XLOC_005494	Novel_lncRNA	101111238	FRRS1	0.96640354	3.19E-07
TCONS_00009013	XLOC_005494	XLOC_005494	Novel_lncRNA	101103277	TACSTD2	0.950072566	2.25E-06
TCONS_00009013	XLOC_005494	XLOC_005494	Novel_lncRNA	101106891	GJB5	0.976962297	4.92E-08
TCONS_00009013	XLOC_005494	XLOC_005494	Novel_lncRNA	101120335	EPB42	0.977579439	4.30E-08
TCONS_00009013	XLOC_005494	XLOC_005494	Novel_lncRNA	443050	AVPR1B	0.978194328	3.74E-08
TCONS_00009013	XLOC_005494	XLOC_005494	Novel_lncRNA	101106335	EYA4	0.95757624	1.01E-06
TCONS_00009013	XLOC_005494	XLOC_005494	Novel_lncRNA	101107071	HOXD12	0.988673278	1.44E-09
TCONS_00009013	XLOC_005494	XLOC_005494	Novel_lncRNA	101104891	EVX2	0.987337773	2.51E-09
TCONS_00009013	XLOC_005494	XLOC_005494	Novel_lncRNA	101102014	LOC101102014	0.966139461	3.31E-07
TCONS_00009013	XLOC_005494	XLOC_005494	Novel_lncRNA	101119944	LOC101119944	0.989880035	8.22E-10
TCONS_00009013	XLOC_005494	XLOC_005494	Novel_lncRNA	101116113	BRDT	0.980281123	2.27E-08
TCONS_00009013	XLOC_005494	XLOC_005494	Novel_lncRNA	101121012	GABRG1	0.99456214	3.71E-11
TCONS_00009013	XLOC_005494	XLOC_005494	Novel_lncRNA	443066	ESR2	0.951526634	1.94E-06
TCONS_00009013	XLOC_005494	XLOC_005494	Novel_lncRNA	101118112	MROH5	0.959077724	8.44E-07
TCONS_00009013	XLOC_005494	XLOC_005494	Novel_lncRNA	101110236	ARSI	0.965336968	3.72E-07
TCONS_00009013	XLOC_005494	XLOC_005494	Novel_lncRNA	106991730	KIF26A	0.993819817	7.03E-11
TCONS_00009014	XLOC_005494	XLOC_005494	Novel_lncRNA	101106879	LOC101106879	0.95276969	1.71E-06
TCONS_00009014	XLOC_005494	XLOC_005494	Novel_lncRNA	105601867	LOC105601867	1	0
TCONS_00009014	XLOC_005494	XLOC_005494	Novel_lncRNA	101106229	LOC101106229	0.984824496	6.18E-09
TCONS_00009014	XLOC_005494	XLOC_005494	Novel_lncRNA	101112744	TUSC5	0.963365941	4.89E-07
TCONS_00009014	XLOC_005494	XLOC_005494	Novel_lncRNA	101117301	C25H10orf71	0.998713514	2.77E-14
TCONS_00009014	XLOC_005494	XLOC_005494	Novel_lncRNA	101119972	SLCO1A2	0.990778918	5.17E-10
TCONS_00009014	XLOC_005494	XLOC_005494	Novel_lncRNA	101102105	LOC101102105	0.995285754	1.82E-11
TCONS_00009014	XLOC_005494	XLOC_005494	Novel_lncRNA	106991730	KIF26A	0.98494521	5.94E-09
TCONS_00009014	XLOC_005494	XLOC_005494	Novel_lncRNA	101119341	LY6G6D	0.957963309	9.63E-07
TCONS_00009014	XLOC_005494	XLOC_005494	Novel_lncRNA	101104641	HOXD13	0.999955727	1.34E-21
TCONS_00009014	XLOC_005494	XLOC_005494	Novel_lncRNA	101121828	ZNF385B	0.965490331	3.64E-07
TCONS_00009014	XLOC_005494	XLOC_005494	Novel_lncRNA	101113961	SLC24A4	0.99524388	1.90E-11
TCONS_00009014	XLOC_005494	XLOC_005494	Novel_lncRNA	101110866	LOC101110866	1	1.33E-79
TCONS_00009014	XLOC_005494	XLOC_005494	Novel_lncRNA	101104140	PTGES	0.984227036	7.49E-09
TCONS_00009014	XLOC_005494	XLOC_005494	Novel_lncRNA	101116841	LOC101116841	1	0
TCONS_00009014	XLOC_005494	XLOC_005494	Novel_lncRNA	101117956	UPK1A	0.998738243	2.51E-14
TCONS_00009014	XLOC_005494	XLOC_005494	Novel_lncRNA	101111007	DDX47	0.981144163	1.82E-08
TCONS_00009014	XLOC_005494	XLOC_005494	Novel_lncRNA	101108334	TSKS	0.979173231	2.98E-08
TCONS_00009014	XLOC_005494	XLOC_005494	Novel_lncRNA	101104380	LOC101104380	0.999210559	2.41E-15
TCONS_00009014	XLOC_005494	XLOC_005494	Novel_lncRNA	101111848	ADIPOQ	0.989668641	9.11E-10
TCONS_00009014	XLOC_005494	XLOC_005494	Novel_lncRNA	101110734	EBF2	0.969077371	2.11E-07
TCONS_00009014	XLOC_005494	XLOC_005494	Novel_lncRNA	101106824	HOXD10	0.995049791	2.32E-11
TCONS_00009014	XLOC_005494	XLOC_005494	Novel_lncRNA	101120397	GREB1	0.97451902	8.11E-08
TCONS_00009014	XLOC_005494	XLOC_005494	Novel_lncRNA	100381248	SIX1	0.955569415	1.27E-06
TCONS_00009014	XLOC_005494	XLOC_005494	Novel_lncRNA	101118806	EYA2	0.969677937	1.92E-07
TCONS_00009014	XLOC_005494	XLOC_005494	Novel_lncRNA	101111389	LOC101111389	0.999065249	5.61E-15
TCONS_00009014	XLOC_005494	XLOC_005494	Novel_lncRNA	101121781	IL22RA2	0.951807605	1.89E-06
TCONS_00009014	XLOC_005494	XLOC_005494	Novel_lncRNA	101120512	CNBD2	0.995368006	1.67E-11
TCONS_00009014	XLOC_005494	XLOC_005494	Novel_lncRNA	101123427	IVL	1	1.33E-79
TCONS_00009014	XLOC_005494	XLOC_005494	Novel_lncRNA	101104735	CLEC4D	0.987737668	2.14E-09
TCONS_00009014	XLOC_005494	XLOC_005494	Novel_lncRNA	101121225	TM4SF19	0.997936623	2.94E-13
TCONS_00009014	XLOC_005494	XLOC_005494	Novel_lncRNA	101111380	MYO15A	0.987078746	2.78E-09
TCONS_00009014	XLOC_005494	XLOC_005494	Novel_lncRNA	101102014	LOC101102014	0.978689625	3.34E-08
TCONS_00009014	XLOC_005494	XLOC_005494	Novel_lncRNA	101109177	SPINK9	0.981455596	1.67E-08
TCONS_00009014	XLOC_005494	XLOC_005494	Novel_lncRNA	101117175	KRT36	0.999351971	8.99E-16
TCONS_00009014	XLOC_005494	XLOC_005494	Novel_lncRNA	101121267	LOC101121267	0.999250501	1.86E-15
TCONS_00009014	XLOC_005494	XLOC_005494	Novel_lncRNA	106991749	LOC106991749	0.950655412	2.12E-06
TCONS_00009014	XLOC_005494	XLOC_005494	Novel_lncRNA	101113287	INSL5	0.978194602	3.74E-08
TCONS_00009014	XLOC_005494	XLOC_005494	Novel_lncRNA	101116538	PFKFB1	0.989429521	1.02E-09
TCONS_00009014	XLOC_005494	XLOC_005494	Novel_lncRNA	101106891	GJB5	0.957769529	9.85E-07
TCONS_00009014	XLOC_005494	XLOC_005494	Novel_lncRNA	101120335	EPB42	0.984671226	6.50E-09
TCONS_00009014	XLOC_005494	XLOC_005494	Novel_lncRNA	443050	AVPR1B	0.984595734	6.66E-09
TCONS_00009014	XLOC_005494	XLOC_005494	Novel_lncRNA	101111312	CATSPERG	0.952535258	1.75E-06
TCONS_00009014	XLOC_005494	XLOC_005494	Novel_lncRNA	101107071	HOXD12	1	1.33E-79
TCONS_00009014	XLOC_005494	XLOC_005494	Novel_lncRNA	101104891	EVX2	0.999349298	9.18E-16
TCONS_00009014	XLOC_005494	XLOC_005494	Novel_lncRNA	101119944	LOC101119944	0.99979582	2.79E-18
TCONS_00009014	XLOC_005494	XLOC_005494	Novel_lncRNA	101116113	BRDT	0.988899206	1.30E-09
TCONS_00009014	XLOC_005494	XLOC_005494	Novel_lncRNA	101121012	GABRG1	0.990627257	5.61E-10
TCONS_00009014	XLOC_005494	XLOC_005494	Novel_lncRNA	101111465	C11H17orf78	0.985684958	4.62E-09
TCONS_00009015	XLOC_005494	XLOC_005494	Novel_lncRNA	101117232	LOC101117232	0.97844612	3.53E-08
TCONS_00009015	XLOC_005494	XLOC_005494	Novel_lncRNA	101109006	SLC9A4	0.969869941	1.86E-07
TCONS_00109920	101104494	C7H15orf41	Novel_lncRNA	105609272	MRAP	0.986193219	3.86E-09
TCONS_00109920	101104494	C7H15orf41	Novel_lncRNA	101113185	ACKR1	0.961024222	6.63E-07
TCONS_00109920	101104494	C7H15orf41	Novel_lncRNA	101121238	ABCB11	0.994593579	3.60E-11
TCONS_00109920	101104494	C7H15orf41	Novel_lncRNA	101112162	LOC101112162	0.981665103	1.58E-08
TCONS_00109920	101104494	C7H15orf41	Novel_lncRNA	106991695	LOC106991695	0.983437078	9.55E-09
TCONS_00109920	101104494	C7H15orf41	Novel_lncRNA	100294595	SOCS3	0.978526179	3.47E-08
TCONS_00109920	101104494	C7H15orf41	Novel_lncRNA	443406	IL6	0.996379372	4.87E-12
TCONS_00109920	101104494	C7H15orf41	Novel_lncRNA	105607315	LOC105607315	0.996392921	4.78E-12
TCONS_00109920	101104494	C7H15orf41	Novel_lncRNA	101117918	OLR1	0.950303996	2.20E-06
TCONS_00109920	101104494	C7H15orf41	Novel_lncRNA	443180	TKDP5	0.996204949	6.16E-12
TCONS_00109920	101104494	C7H15orf41	Novel_lncRNA	100820746	ANKRD1	0.981191932	1.80E-08
TCONS_00109920	101104494	C7H15orf41	Novel_lncRNA	101111906	HEXB	0.992386625	1.99E-10
TCONS_00109920	101104494	C7H15orf41	Novel_lncRNA	101111965	ADH1C	0.97517513	7.12E-08
TCONS_00109920	101104494	C7H15orf41	Novel_lncRNA	106990115	LOC106990115	0.983144987	1.04E-08
TCONS_00109920	101104494	C7H15orf41	Novel_lncRNA	101119845	LOC101119845	1	0
TCONS_00109920	101104494	C7H15orf41	Novel_lncRNA	101104402	SLC2A9	0.99169663	3.07E-10
TCONS_00109920	101104494	C7H15orf41	Novel_lncRNA	XLOC_052535	XLOC_052535	0.998154983	1.68E-13
TCONS_00109920	101104494	C7H15orf41	Novel_lncRNA	101114186	MLC1	0.998858678	1.52E-14
TCONS_00109920	101104494	C7H15orf41	Novel_lncRNA	101115946	THSD7B	0.982591976	1.22E-08
TCONS_00109920	101104494	C7H15orf41	Novel_lncRNA	100170111	CYP3A24	0.969741385	1.90E-07
TCONS_00109920	101104494	C7H15orf41	Novel_lncRNA	493968	CYP17A1	0.983867007	8.38E-09
TCONS_00109920	101104494	C7H15orf41	Novel_lncRNA	101117556	CCL24	0.963402269	4.86E-07
TCONS_00109920	101104494	C7H15orf41	Novel_lncRNA	101110259	LOC101110259	0.995486161	1.46E-11
TCONS_00109920	101104494	C7H15orf41	Novel_lncRNA	105601846	CYP17	0.977001827	4.88E-08
TCONS_00109920	101104494	C7H15orf41	Novel_lncRNA	101112907	IFNGR1	0.953396643	1.60E-06
TCONS_00109927	101104751	MEIS2	Novel_lncRNA	101104472	LIN7A	0.950696544	2.11E-06
TCONS_00109927	101104751	MEIS2	Novel_lncRNA	101104751	MEIS2	0.971852813	1.33E-07
TCONS_00043775	XLOC_028020	XLOC_028020	Novel_lncRNA	101108924	LMBRD1	0.971497214	1.41E-07
TCONS_00043775	XLOC_028020	XLOC_028020	Novel_lncRNA	101117522	MYCBPAP	0.969566747	1.95E-07
TCONS_00043775	XLOC_028020	XLOC_028020	Novel_lncRNA	105603154	LOC105603154	0.95506888	1.34E-06
TCONS_00043775	XLOC_028020	XLOC_028020	Novel_lncRNA	101110202	LOC101110202	0.965720881	3.52E-07
TCONS_00043775	XLOC_028020	XLOC_028020	Novel_lncRNA	101120331	SULT1E1	0.962434211	5.53E-07
TCONS_00043775	XLOC_028020	XLOC_028020	Novel_lncRNA	100170111	CYP3A24	0.961380373	6.34E-07
TCONS_00043775	XLOC_028020	XLOC_028020	Novel_lncRNA	101106100	CMTR2	0.956456248	1.15E-06
TCONS_00043775	XLOC_028020	XLOC_028020	Novel_lncRNA	101111190	LOC101111190	0.977269782	4.60E-08
TCONS_00043775	XLOC_028020	XLOC_028020	Novel_lncRNA	105607653	TDRD15	0.967804704	2.58E-07
TCONS_00043775	XLOC_028020	XLOC_028020	Novel_lncRNA	101111860	TMEM37	0.956922326	1.09E-06
TCONS_00043775	XLOC_028020	XLOC_028020	Novel_lncRNA	101105514	LOC101105514	0.964611193	4.12E-07
TCONS_00043775	XLOC_028020	XLOC_028020	Novel_lncRNA	101121435	ASPA	0.952972419	1.67E-06
TCONS_00043775	XLOC_028020	XLOC_028020	Novel_lncRNA	443440	ALDOB	0.950006259	2.26E-06
TCONS_00043775	XLOC_028020	XLOC_028020	Novel_lncRNA	105615893	LOC105615893	0.95098584	2.05E-06
TCONS_00043775	XLOC_028020	XLOC_028020	Novel_lncRNA	101119987	LOC101119987	0.95102808	2.04E-06
TCONS_00043775	XLOC_028020	XLOC_028020	Novel_lncRNA	101113103	ASIC5	0.970707514	1.62E-07
TCONS_00145537	XLOC_093170	XLOC_093170	Novel_lncRNA	101123153	MND1	0.957705883	9.93E-07
TCONS_00145537	XLOC_093170	XLOC_093170	Novel_lncRNA	101104490	SLCO4C1	0.956191213	1.18E-06
TCONS_00145537	XLOC_093170	XLOC_093170	Novel_lncRNA	101113632	LOC101113632	0.961047227	6.62E-07
TCONS_00145537	XLOC_093170	XLOC_093170	Novel_lncRNA	101114146	LOC101114146	0.963374202	4.88E-07
TCONS_00145537	XLOC_093170	XLOC_093170	Novel_lncRNA	100144756	CDK4	0.96078584	6.84E-07
TCONS_00145537	XLOC_093170	XLOC_093170	Novel_lncRNA	101122527	PIF1	0.97385646	9.21E-08
TCONS_00145537	XLOC_093170	XLOC_093170	Novel_lncRNA	101109549	RGS9	0.969447284	1.99E-07
TCONS_00145537	XLOC_093170	XLOC_093170	Novel_lncRNA	101107629	LPXN	0.953310814	1.62E-06
TCONS_00145537	XLOC_093170	XLOC_093170	Novel_lncRNA	101117203	KIF2C	0.970000229	1.82E-07
TCONS_00145537	XLOC_093170	XLOC_093170	Novel_lncRNA	101116171	RRM1	0.975346191	6.88E-08
TCONS_00145537	XLOC_093170	XLOC_093170	Novel_lncRNA	101107536	CDC6	0.961801047	6.01E-07
TCONS_00145537	XLOC_093170	XLOC_093170	Novel_lncRNA	101110493	GNB3	0.985115	5.61E-09
TCONS_00145537	XLOC_093170	XLOC_093170	Novel_lncRNA	101108719	PAX5	0.970800925	1.59E-07
TCONS_00145537	XLOC_093170	XLOC_093170	Novel_lncRNA	101113167	HCK	0.97066921	1.63E-07
TCONS_00145537	XLOC_093170	XLOC_093170	Novel_lncRNA	101115663	LOC101115663	0.971325888	1.45E-07
TCONS_00145537	XLOC_093170	XLOC_093170	Novel_lncRNA	101102431	MBD4	0.97582516	6.24E-08
TCONS_00145537	XLOC_093170	XLOC_093170	Novel_lncRNA	101122645	LOC101122645	0.964333502	4.28E-07
TCONS_00145537	XLOC_093170	XLOC_093170	Novel_lncRNA	101114540	TMC8	0.953428507	1.60E-06
TCONS_00145537	XLOC_093170	XLOC_093170	Novel_lncRNA	101117778	PPP1R9B	0.979099111	3.03E-08
TCONS_00145537	XLOC_093170	XLOC_093170	Novel_lncRNA	443385	PAEP	0.963965687	4.50E-07
TCONS_00145537	XLOC_093170	XLOC_093170	Novel_lncRNA	101104255	IKZF3	0.95397546	1.51E-06
TCONS_00145537	XLOC_093170	XLOC_093170	Novel_lncRNA	101122904	LOC101122904	0.951026141	2.04E-06
TCONS_00145537	XLOC_093170	XLOC_093170	Novel_lncRNA	101104596	PTPRT	0.97138917	1.44E-07
TCONS_00145537	XLOC_093170	XLOC_093170	Novel_lncRNA	101119345	NDC1	0.954840876	1.37E-06
TCONS_00145537	XLOC_093170	XLOC_093170	Novel_lncRNA	101119344	MUTYH	0.969924155	1.84E-07
TCONS_00145537	XLOC_093170	XLOC_093170	Novel_lncRNA	101106195	CA5A	0.971377214	1.44E-07
TCONS_00145537	XLOC_093170	XLOC_093170	Novel_lncRNA	101109650	XPC	0.952377997	1.78E-06
TCONS_00145537	XLOC_093170	XLOC_093170	Novel_lncRNA	101102780	ANKUB1	0.979022185	3.09E-08
TCONS_00145537	XLOC_093170	XLOC_093170	Novel_lncRNA	101113917	STMN1	0.976790383	5.10E-08
TCONS_00145537	XLOC_093170	XLOC_093170	Novel_lncRNA	101107029	RECQL4	0.953602427	1.57E-06
TCONS_00145537	XLOC_093170	XLOC_093170	Novel_lncRNA	443122	STAR	0.965173099	3.81E-07
TCONS_00145537	XLOC_093170	XLOC_093170	Novel_lncRNA	105615196	LOC105615196	0.958805629	8.72E-07
TCONS_00145537	XLOC_093170	XLOC_093170	Novel_lncRNA	101109393	RASAL1	0.968905778	2.17E-07
TCONS_00145537	XLOC_093170	XLOC_093170	Novel_lncRNA	100820742	GPX1	0.958781845	8.74E-07
TCONS_00145537	XLOC_093170	XLOC_093170	Novel_lncRNA	101110557	BCL6	0.957167725	1.06E-06
TCONS_00145537	XLOC_093170	XLOC_093170	Novel_lncRNA	101123372	FCER2	0.972424579	1.20E-07
TCONS_00145537	XLOC_093170	XLOC_093170	Novel_lncRNA	101115699	DUSP2	0.95129764	1.99E-06
TCONS_00145537	XLOC_093170	XLOC_093170	Novel_lncRNA	101110813	CARD11	0.950559362	2.14E-06
TCONS_00145537	XLOC_093170	XLOC_093170	Novel_lncRNA	100137068	TRPV6	0.955408903	1.29E-06
TCONS_00145537	XLOC_093170	XLOC_093170	Novel_lncRNA	101108087	LY86	0.97261246	1.16E-07
TCONS_00145537	XLOC_093170	XLOC_093170	Novel_lncRNA	443135	PTHLH	0.974136095	8.73E-08
TCONS_00145537	XLOC_093170	XLOC_093170	Novel_lncRNA	101115266	RNF144A	0.966266538	3.25E-07
TCONS_00145537	XLOC_093170	XLOC_093170	Novel_lncRNA	101108643	PTPN6	0.967705533	2.62E-07
TCONS_00145537	XLOC_093170	XLOC_093170	Novel_lncRNA	101122129	VSIG10L	0.953335026	1.61E-06
TCONS_00145537	XLOC_093170	XLOC_093170	Novel_lncRNA	101110675	DAPP1	0.951034091	2.04E-06
TCONS_00145537	XLOC_093170	XLOC_093170	Novel_lncRNA	101120824	AKR1B1	0.966558292	3.11E-07
TCONS_00145537	XLOC_093170	XLOC_093170	Novel_lncRNA	101105543	FAM43A	0.952853838	1.69E-06
TCONS_00145537	XLOC_093170	XLOC_093170	Novel_lncRNA	101104895	EHD3	0.972157297	1.26E-07
TCONS_00145537	XLOC_093170	XLOC_093170	Novel_lncRNA	101106041	LOC101106041	0.966741627	3.03E-07
TCONS_00145537	XLOC_093170	XLOC_093170	Novel_lncRNA	101112072	TMIGD1	0.984853942	6.12E-09
TCONS_00145537	XLOC_093170	XLOC_093170	Novel_lncRNA	101122539	GABRD	0.971456144	1.42E-07
TCONS_00145537	XLOC_093170	XLOC_093170	Novel_lncRNA	101120789	STAMBPL1	0.964884845	3.96E-07
TCONS_00145537	XLOC_093170	XLOC_093170	Novel_lncRNA	101117076	CLEC17A	0.966458421	3.16E-07
TCONS_00145537	XLOC_093170	XLOC_093170	Novel_lncRNA	101113367	KIFC1	0.970085147	1.79E-07
TCONS_00145537	XLOC_093170	XLOC_093170	Novel_lncRNA	101110382	RFC2	0.973637798	9.59E-08
TCONS_00145537	XLOC_093170	XLOC_093170	Novel_lncRNA	101103794	LOC101103794	0.971267714	1.47E-07
TCONS_00145537	XLOC_093170	XLOC_093170	Novel_lncRNA	101103373	S1PR3	0.963741028	4.64E-07
TCONS_00145537	XLOC_093170	XLOC_093170	Novel_lncRNA	101111947	LOC101111947	0.971691141	1.37E-07
TCONS_00145537	XLOC_093170	XLOC_093170	Novel_lncRNA	101121348	NRG2	0.956626529	1.12E-06
TCONS_00145537	XLOC_093170	XLOC_093170	Novel_lncRNA	101119849	BASP1	0.966281479	3.24E-07
TCONS_00145537	XLOC_093170	XLOC_093170	Novel_lncRNA	101106608	AURKAIP1	0.961722506	6.07E-07
TCONS_00145537	XLOC_093170	XLOC_093170	Novel_lncRNA	101112056	KCNN1	0.971920267	1.31E-07
TCONS_00145537	XLOC_093170	XLOC_093170	Novel_lncRNA	101121189	C13H20orf27	0.952494261	1.76E-06
TCONS_00145537	XLOC_093170	XLOC_093170	Novel_lncRNA	101103696	TSPEAR	0.972440413	1.20E-07
TCONS_00145537	XLOC_093170	XLOC_093170	Novel_lncRNA	101114785	RNASET2	0.954863851	1.37E-06
TCONS_00145537	XLOC_093170	XLOC_093170	Novel_lncRNA	101109708	RPGRIP1	0.960820592	6.81E-07
TCONS_00145537	XLOC_093170	XLOC_093170	Novel_lncRNA	101106722	LOC101106722	0.967504151	2.70E-07
TCONS_00145537	XLOC_093170	XLOC_093170	Novel_lncRNA	101113976	CHST15	0.963562985	4.76E-07
TCONS_00145537	XLOC_093170	XLOC_093170	Novel_lncRNA	443326	ALOX5AP	0.961516908	6.23E-07
TCONS_00145537	XLOC_093170	XLOC_093170	Novel_lncRNA	101110466	FADS3	0.968960275	2.15E-07
TCONS_00145537	XLOC_093170	XLOC_093170	Novel_lncRNA	101115341	BFSP2	0.968755828	2.23E-07
TCONS_00145537	XLOC_093170	XLOC_093170	Novel_lncRNA	101119401	COL22A1	0.962286653	5.64E-07
TCONS_00145537	XLOC_093170	XLOC_093170	Novel_lncRNA	101110541	WDR76	0.970632422	1.64E-07
TCONS_00145537	XLOC_093170	XLOC_093170	Novel_lncRNA	101110708	ELL3	0.969966403	1.83E-07
TCONS_00145537	XLOC_093170	XLOC_093170	Novel_lncRNA	443017	CR2	0.965276582	3.75E-07
TCONS_00145537	XLOC_093170	XLOC_093170	Novel_lncRNA	101120206	CDCA5	0.965280385	3.75E-07
TCONS_00145537	XLOC_093170	XLOC_093170	Novel_lncRNA	105605763	LOC105605763	0.971043413	1.53E-07
TCONS_00145537	XLOC_093170	XLOC_093170	Novel_lncRNA	101108265	ADRBK1	0.954374997	1.44E-06
TCONS_00145537	XLOC_093170	XLOC_093170	Novel_lncRNA	443155	PCNA	0.960726055	6.89E-07
TCONS_00145537	XLOC_093170	XLOC_093170	Novel_lncRNA	101116277	SSC4D	0.972376477	1.21E-07
TCONS_00145537	XLOC_093170	XLOC_093170	Novel_lncRNA	101110605	GRAP	0.968246772	2.41E-07
TCONS_00145537	XLOC_093170	XLOC_093170	Novel_lncRNA	101106664	PLA2G2F	0.97160781	1.39E-07
TCONS_00145537	XLOC_093170	XLOC_093170	Novel_lncRNA	101104901	TNFRSF13C	0.965017288	3.89E-07
TCONS_00145537	XLOC_093170	XLOC_093170	Novel_lncRNA	101107728	HINFP	0.966233761	3.27E-07
TCONS_00145537	XLOC_093170	XLOC_093170	Novel_lncRNA	101109761	NUPR2	0.952845123	1.70E-06
TCONS_00145537	XLOC_093170	XLOC_093170	Novel_lncRNA	101102659	ATP6V1G3	0.973780214	9.34E-08
TCONS_00145537	XLOC_093170	XLOC_093170	Novel_lncRNA	101114774	SLC44A2	0.960635359	6.97E-07
TCONS_00145537	XLOC_093170	XLOC_093170	Novel_lncRNA	101107897	ERGIC1	0.971749706	1.35E-07
TCONS_00145537	XLOC_093170	XLOC_093170	Novel_lncRNA	101104648	AAAS	0.96456012	4.15E-07
TCONS_00145537	XLOC_093170	XLOC_093170	Novel_lncRNA	101107711	TCEA1	0.977209429	4.66E-08
TCONS_00145537	XLOC_093170	XLOC_093170	Novel_lncRNA	101107410	SUSD3	0.953124425	1.65E-06
TCONS_00145537	XLOC_093170	XLOC_093170	Novel_lncRNA	101107344	SPIC	0.957335683	1.04E-06
TCONS_00145537	XLOC_093170	XLOC_093170	Novel_lncRNA	101107643	GJA4	0.957724491	9.90E-07
TCONS_00145537	XLOC_093170	XLOC_093170	Novel_lncRNA	101102559	CERS4	0.969856139	1.86E-07
TCONS_00145537	XLOC_093170	XLOC_093170	Novel_lncRNA	101114201	C11H17orf49	0.963311598	4.92E-07
TCONS_00145537	XLOC_093170	XLOC_093170	Novel_lncRNA	105606224	ZNF831	0.966372374	3.20E-07
TCONS_00145537	XLOC_093170	XLOC_093170	Novel_lncRNA	101117815	SH2B2	0.952390333	1.78E-06
TCONS_00145537	XLOC_093170	XLOC_093170	Novel_lncRNA	101102383	CLEC4F	0.962355205	5.59E-07
TCONS_00145537	XLOC_093170	XLOC_093170	Novel_lncRNA	101102553	TMPRSS6	0.971431666	1.43E-07
TCONS_00145537	XLOC_093170	XLOC_093170	Novel_lncRNA	101120892	HMGB2	0.980474305	2.16E-08
TCONS_00145537	XLOC_093170	XLOC_093170	Novel_lncRNA	101107091	KLHL3	0.97735276	4.52E-08
TCONS_00145537	XLOC_093170	XLOC_093170	Novel_lncRNA	101121906	COL9A2	0.965599294	3.58E-07
TCONS_00145537	XLOC_093170	XLOC_093170	Novel_lncRNA	101113578	LRMP	0.970682965	1.62E-07
TCONS_00145537	XLOC_093170	XLOC_093170	Novel_lncRNA	101109918	PPP1R18	0.963363892	4.89E-07
TCONS_00145537	XLOC_093170	XLOC_093170	Novel_lncRNA	101113671	IL17REL	0.95894462	8.57E-07
TCONS_00145537	XLOC_093170	XLOC_093170	Novel_lncRNA	443485	BCAT1	0.972122845	1.27E-07
TCONS_00145537	XLOC_093170	XLOC_093170	Novel_lncRNA	101119076	LOC101119076	0.971325888	1.45E-07
TCONS_00145537	XLOC_093170	XLOC_093170	Novel_lncRNA	101119320	RDM1	0.978009213	3.90E-08
TCONS_00145537	XLOC_093170	XLOC_093170	Novel_lncRNA	101117383	CCDC178	0.965226322	3.78E-07
TCONS_00145537	XLOC_093170	XLOC_093170	Novel_lncRNA	101113948	FCAMR	0.970529014	1.67E-07
TCONS_00145537	XLOC_093170	XLOC_093170	Novel_lncRNA	101110864	CD37	0.970105759	1.79E-07
TCONS_00145537	XLOC_093170	XLOC_093170	Novel_lncRNA	101107325	FCRLA	0.971510711	1.41E-07
TCONS_00145537	XLOC_093170	XLOC_093170	Novel_lncRNA	101113226	CENPM	0.97962673	2.67E-08
TCONS_00145537	XLOC_093170	XLOC_093170	Novel_lncRNA	101108081	RNFT2	0.978276092	3.67E-08
TCONS_00145537	XLOC_093170	XLOC_093170	Novel_lncRNA	101108086	LOC101108086	0.965911995	3.42E-07
TCONS_00145537	XLOC_093170	XLOC_093170	Novel_lncRNA	100037674	TYMS	0.98453932	6.78E-09
TCONS_00145537	XLOC_093170	XLOC_093170	Novel_lncRNA	101118683	LBX2	0.976235593	5.74E-08
TCONS_00145537	XLOC_093170	XLOC_093170	Novel_lncRNA	100820753	IL21R	0.968014389	2.50E-07
TCONS_00145537	XLOC_093170	XLOC_093170	Novel_lncRNA	101104007	SWAP70	0.967669324	2.63E-07
TCONS_00145537	XLOC_093170	XLOC_093170	Novel_lncRNA	101107435	IKZF1	0.952376367	1.78E-06
TCONS_00145537	XLOC_093170	XLOC_093170	Novel_lncRNA	101111539	C4H7orf72	0.971116958	1.51E-07
TCONS_00145537	XLOC_093170	XLOC_093170	Novel_lncRNA	101115771	HMGN2	0.984656595	6.53E-09
TCONS_00145537	XLOC_093170	XLOC_093170	Novel_lncRNA	101115053	UBE2C	0.986637606	3.28E-09
TCONS_00145537	XLOC_093170	XLOC_093170	Novel_lncRNA	101110973	LOC101110973	0.951563972	1.94E-06
TCONS_00145537	XLOC_093170	XLOC_093170	Novel_lncRNA	101118802	FAM117A	0.973471456	9.90E-08
TCONS_00145537	XLOC_093170	XLOC_093170	Novel_lncRNA	101122453	RGS13	0.971996693	1.29E-07
TCONS_00145537	XLOC_093170	XLOC_093170	Novel_lncRNA	101123158	LOC101123158	0.969085028	2.11E-07
TCONS_00145537	XLOC_093170	XLOC_093170	Novel_lncRNA	101116140	AP1M1	0.953633785	1.56E-06
TCONS_00145537	XLOC_093170	XLOC_093170	Novel_lncRNA	101111100	CXCL13	0.956032954	1.20E-06
TCONS_00145537	XLOC_093170	XLOC_093170	Novel_lncRNA	101117085	WDR27	0.95715238	1.06E-06
TCONS_00145537	XLOC_093170	XLOC_093170	Novel_lncRNA	101107154	SLC5A11	0.95740014	1.03E-06
TCONS_00145537	XLOC_093170	XLOC_093170	Novel_lncRNA	101116550	PLCXD1	0.972480353	1.19E-07
TCONS_00145537	XLOC_093170	XLOC_093170	Novel_lncRNA	101111256	LOC101111256	0.9724228	1.20E-07
TCONS_00145537	XLOC_093170	XLOC_093170	Novel_lncRNA	100302314	ARL5C	0.970747476	1.61E-07
TCONS_00145537	XLOC_093170	XLOC_093170	Novel_lncRNA	101122054	CD180	0.96653892	3.12E-07
TCONS_00145537	XLOC_093170	XLOC_093170	Novel_lncRNA	101118957	PLEKHD1	0.961875656	5.95E-07
TCONS_00145537	XLOC_093170	XLOC_093170	Novel_lncRNA	101107303	ZNF428	0.950795398	2.09E-06
TCONS_00145537	XLOC_093170	XLOC_093170	Novel_lncRNA	101114605	MYO1G	0.961292679	6.41E-07
TCONS_00145537	XLOC_093170	XLOC_093170	Novel_lncRNA	101107019	GRK6	0.977592654	4.28E-08
TCONS_00145537	XLOC_093170	XLOC_093170	Novel_lncRNA	101116533	TIGIT	0.961825437	5.99E-07
TCONS_00145537	XLOC_093170	XLOC_093170	Novel_lncRNA	100145867	SNRPA	0.960949415	6.70E-07
TCONS_00145537	XLOC_093170	XLOC_093170	Novel_lncRNA	101110837	FCHO1	0.96736467	2.76E-07
TCONS_00145537	XLOC_093170	XLOC_093170	Novel_lncRNA	101104340	RELT	0.976259805	5.71E-08
TCONS_00145537	XLOC_093170	XLOC_093170	Novel_lncRNA	101105681	CD79A	0.970230738	1.75E-07
TCONS_00145537	XLOC_093170	XLOC_093170	Novel_lncRNA	101121935	LYL1	0.978905148	3.18E-08
TCONS_00145537	XLOC_093170	XLOC_093170	Novel_lncRNA	101115324	CDCA8	0.975576031	6.57E-08
TCONS_00145537	XLOC_093170	XLOC_093170	Novel_lncRNA	101116795	LOC101116795	0.952547461	1.75E-06
TCONS_00145537	XLOC_093170	XLOC_093170	Novel_lncRNA	101106429	SLC9B2	0.97234936	1.22E-07
TCONS_00145537	XLOC_093170	XLOC_093170	Novel_lncRNA	101114965	SLC10A2	0.971582553	1.39E-07
TCONS_00145537	XLOC_093170	XLOC_093170	Novel_lncRNA	101107279	DOK3	0.968574289	2.29E-07
TCONS_00145537	XLOC_093170	XLOC_093170	Novel_lncRNA	101103246	COL19A1	0.952949933	1.68E-06
TCONS_00145537	XLOC_093170	XLOC_093170	Novel_lncRNA	101116876	DKK1	0.970632284	1.64E-07
TCONS_00145537	XLOC_093170	XLOC_093170	Novel_lncRNA	105602910	LOC105602910	0.957898211	9.71E-07
TCONS_00145537	XLOC_093170	XLOC_093170	Novel_lncRNA	100303605	KRT5	0.971325888	1.45E-07
TCONS_00145537	XLOC_093170	XLOC_093170	Novel_lncRNA	101110877	DERL3	0.958939369	8.58E-07
TCONS_00145537	XLOC_093170	XLOC_093170	Novel_lncRNA	101105958	LOC101105958	0.968346676	2.37E-07
TCONS_00145537	XLOC_093170	XLOC_093170	Novel_lncRNA	101122952	PSMB11	0.971325888	1.45E-07
TCONS_00145537	XLOC_093170	XLOC_093170	Novel_lncRNA	101107810	RGS19	0.969797518	1.88E-07
TCONS_00145537	XLOC_093170	XLOC_093170	Novel_lncRNA	101111566	LEFTY2	0.974450884	8.21E-08
TCONS_00145537	XLOC_093170	XLOC_093170	Novel_lncRNA	101119746	SALL4	0.959694755	7.83E-07
TCONS_00145537	XLOC_093170	XLOC_093170	Novel_lncRNA	106991694	LOC106991694	0.981726736	1.56E-08
TCONS_00145537	XLOC_093170	XLOC_093170	Novel_lncRNA	101122892	LOC101122892	0.96699257	2.92E-07
TCONS_00145537	XLOC_093170	XLOC_093170	Novel_lncRNA	101119188	CNR2	0.960577969	7.02E-07
TCONS_00145537	XLOC_093170	XLOC_093170	Novel_lncRNA	101114190	EBF1	0.959194113	8.32E-07
TCONS_00145537	XLOC_093170	XLOC_093170	Novel_lncRNA	101118815	GPR83	0.966707111	3.05E-07
TCONS_00145537	XLOC_093170	XLOC_093170	Novel_lncRNA	105614152	CR1L	0.954894147	1.36E-06
TCONS_00145537	XLOC_093170	XLOC_093170	Novel_lncRNA	101104055	MCM5	0.957909842	9.69E-07
TCONS_00145537	XLOC_093170	XLOC_093170	Novel_lncRNA	101117314	SLC30A2	0.960348405	7.22E-07
TCONS_00145537	XLOC_093170	XLOC_093170	Novel_lncRNA	101108771	RLTPR	0.971185477	1.49E-07
TCONS_00145537	XLOC_093170	XLOC_093170	Novel_lncRNA	101102272	LOC101102272	0.951308684	1.99E-06
TCONS_00145537	XLOC_093170	XLOC_093170	Novel_lncRNA	101112603	TWF2	0.962952942	5.16E-07
TCONS_00145537	XLOC_093170	XLOC_093170	Novel_lncRNA	101122658	GPC2	0.963792612	4.61E-07
TCONS_00145537	XLOC_093170	XLOC_093170	Novel_lncRNA	101115620	ANKLE1	0.966920811	2.95E-07
TCONS_00145537	XLOC_093170	XLOC_093170	Novel_lncRNA	101105102	C15H11orf65	0.957864546	9.74E-07
TCONS_00145537	XLOC_093170	XLOC_093170	Novel_lncRNA	101120459	GCSAM	0.963413352	4.86E-07
TCONS_00145537	XLOC_093170	XLOC_093170	Novel_lncRNA	101119123	GLE1	0.952552408	1.75E-06
TCONS_00145537	XLOC_093170	XLOC_093170	Novel_lncRNA	105612224	KIAA0040	0.976303592	5.66E-08
TCONS_00145537	XLOC_093170	XLOC_093170	Novel_lncRNA	101106367	NEIL1	0.978357173	3.61E-08
TCONS_00145537	XLOC_093170	XLOC_093170	Novel_lncRNA	101103078	LIMD2	0.963194216	5.00E-07
TCONS_00145537	XLOC_093170	XLOC_093170	Novel_lncRNA	101113251	LOC101113251	0.959122851	8.39E-07
TCONS_00145537	XLOC_093170	XLOC_093170	Novel_lncRNA	443532	CXCR4	0.979174774	2.98E-08
TCONS_00145537	XLOC_093170	XLOC_093170	Novel_lncRNA	101102473	LOC101102473	0.951539131	1.94E-06
TCONS_00145537	XLOC_093170	XLOC_093170	Novel_lncRNA	101113125	SPOCK2	0.976927032	4.95E-08
TCONS_00145537	XLOC_093170	XLOC_093170	Novel_lncRNA	101104586	CD79B	0.970615469	1.64E-07
TCONS_00145537	XLOC_093170	XLOC_093170	Novel_lncRNA	101120569	EPHB6	0.95574877	1.24E-06
TCONS_00145537	XLOC_093170	XLOC_093170	Novel_lncRNA	101111586	AGER	0.981335959	1.73E-08
TCONS_00145537	XLOC_093170	XLOC_093170	Novel_lncRNA	101115130	GJB7	0.973420029	9.99E-08
TCONS_00145537	XLOC_093170	XLOC_093170	Novel_lncRNA	101118558	IZUMO1R	0.970521504	1.67E-07
TCONS_00145537	XLOC_093170	XLOC_093170	Novel_lncRNA	101120002	MAP1LC3C	0.969200366	2.07E-07
TCONS_00145537	XLOC_093170	XLOC_093170	Novel_lncRNA	101110457	LOC101110457	0.95522943	1.31E-06
TCONS_00145537	XLOC_093170	XLOC_093170	Novel_lncRNA	101106132	SOX8	0.960852627	6.78E-07
TCONS_00145537	XLOC_093170	XLOC_093170	Novel_lncRNA	101115330	FERMT3	0.982348027	1.31E-08
TCONS_00145537	XLOC_093170	XLOC_093170	Novel_lncRNA	101112622	FCRL4	0.968250852	2.41E-07
TCONS_00145537	XLOC_093170	XLOC_093170	Novel_lncRNA	101113716	FGF8	0.971325888	1.45E-07
TCONS_00145537	XLOC_093170	XLOC_093170	Novel_lncRNA	101104291	FBXO24	0.957030896	1.07E-06
TCONS_00145537	XLOC_093170	XLOC_093170	Novel_lncRNA	101101969	RASGRP3	0.959117934	8.40E-07
TCONS_00145537	XLOC_093170	XLOC_093170	Novel_lncRNA	101103646	AFP	0.958775185	8.75E-07
TCONS_00145537	XLOC_093170	XLOC_093170	Novel_lncRNA	101102019	LOC101102019	0.951599096	1.93E-06
TCONS_00145537	XLOC_093170	XLOC_093170	Novel_lncRNA	106991508	LOC106991508	0.966403346	3.19E-07
TCONS_00145537	XLOC_093170	XLOC_093170	Novel_lncRNA	101107727	POU2AF1	0.970688368	1.62E-07
TCONS_00145537	XLOC_093170	XLOC_093170	Novel_lncRNA	101102831	MANBAL	0.95688051	1.09E-06
TCONS_00145537	XLOC_093170	XLOC_093170	Novel_lncRNA	494547	TLR9	0.970263189	1.74E-07
TCONS_00145537	XLOC_093170	XLOC_093170	Novel_lncRNA	100048994	CYP11A1	0.970569632	1.66E-07
TCONS_00145537	XLOC_093170	XLOC_093170	Novel_lncRNA	101119627	C3H2orf50	0.967449843	2.72E-07
TCONS_00145537	XLOC_093170	XLOC_093170	Novel_lncRNA	101102835	CD22	0.969412804	2.00E-07
TCONS_00145537	XLOC_093170	XLOC_093170	Novel_lncRNA	101116804	AFF2	0.968442586	2.34E-07
TCONS_00145537	XLOC_093170	XLOC_093170	Novel_lncRNA	101122884	SIGLEC10	0.965011087	3.89E-07
TCONS_00145537	XLOC_093170	XLOC_093170	Novel_lncRNA	101118220	C17H12orf65	0.972852509	1.11E-07
TCONS_00145537	XLOC_093170	XLOC_093170	Novel_lncRNA	101123000	NRROS	0.956654973	1.12E-06
TCONS_00145537	XLOC_093170	XLOC_093170	Novel_lncRNA	105601931	LOC105601931	0.973769319	9.36E-08
TCONS_00145537	XLOC_093170	XLOC_093170	Novel_lncRNA	101111510	CD19	0.970896276	1.57E-07
TCONS_00145537	XLOC_093170	XLOC_093170	Novel_lncRNA	101112284	LRP2BP	0.950655173	2.12E-06
TCONS_00145537	XLOC_093170	XLOC_093170	Novel_lncRNA	101119756	SPI1	0.958745881	8.78E-07
TCONS_00145537	XLOC_093170	XLOC_093170	Novel_lncRNA	101118561	VPREB3	0.971666732	1.37E-07
TCONS_00145537	XLOC_093170	XLOC_093170	Novel_lncRNA	101119804	LOC101119804	0.952720517	1.72E-06
TCONS_00145537	XLOC_093170	XLOC_093170	Novel_lncRNA	101112768	HMCES	0.956915282	1.09E-06
TCONS_00145537	XLOC_093170	XLOC_093170	Novel_lncRNA	101106860	AURKB	0.989399453	1.04E-09
TCONS_00145537	XLOC_093170	XLOC_093170	Novel_lncRNA	101110196	HCLS1	0.95428366	1.46E-06
TCONS_00145537	XLOC_093170	XLOC_093170	Novel_lncRNA	101123078	LTA	0.960044945	7.50E-07
TCONS_00145537	XLOC_093170	XLOC_093170	Novel_lncRNA	106990131	EFCAB3	0.974100929	8.79E-08
TCONS_00145537	XLOC_093170	XLOC_093170	Novel_lncRNA	101107917	CUEDC2	0.95177321	1.89E-06
TCONS_00145537	XLOC_093170	XLOC_093170	Novel_lncRNA	101117626	SAPCD1	0.974786723	7.69E-08
TCONS_00145537	XLOC_093170	XLOC_093170	Novel_lncRNA	443514	SLC1A1	0.97105566	1.52E-07
TCONS_00145537	XLOC_093170	XLOC_093170	Novel_lncRNA	101105211	ORAI3	0.955896701	1.22E-06
TCONS_00145537	XLOC_093170	XLOC_093170	Novel_lncRNA	101103554	MFNG	0.958297902	9.26E-07
TCONS_00145537	XLOC_093170	XLOC_093170	Novel_lncRNA	101115895	NPHS1	0.957465265	1.02E-06
TCONS_00145537	XLOC_093170	XLOC_093170	Novel_lncRNA	101113131	NR0B1	0.952405443	1.78E-06
TCONS_00145537	XLOC_093170	XLOC_093170	Novel_lncRNA	106991729	BDKRB1	0.973732377	9.42E-08
TCONS_00145537	XLOC_093170	XLOC_093170	Novel_lncRNA	101122837	TTN	0.986762891	3.13E-09
TCONS_00145537	XLOC_093170	XLOC_093170	Novel_lncRNA	XLOC_136686	XLOC_136686	0.967419453	2.74E-07
TCONS_00145537	XLOC_093170	XLOC_093170	Novel_lncRNA	101104386	GALNT14	0.971016343	1.53E-07
TCONS_00145537	XLOC_093170	XLOC_093170	Novel_lncRNA	105612076	SPIB	0.969318105	2.03E-07
TCONS_00145537	XLOC_093170	XLOC_093170	Novel_lncRNA	101121951	NT5C	0.972258653	1.24E-07
TCONS_00145537	XLOC_093170	XLOC_093170	Novel_lncRNA	101116685	TRAIP	0.963014197	5.12E-07
TCONS_00145537	XLOC_093170	XLOC_093170	Novel_lncRNA	105611415	RTN4RL2	0.951442791	1.96E-06
TCONS_00145537	XLOC_093170	XLOC_093170	Novel_lncRNA	101113723	RFTN1	0.957798738	9.82E-07
TCONS_00145537	XLOC_093170	XLOC_093170	Novel_lncRNA	101113062	ASIC3	0.971734893	1.35E-07
TCONS_00145537	XLOC_093170	XLOC_093170	Novel_lncRNA	101105725	BTK	0.961707037	6.08E-07
TCONS_00145537	XLOC_093170	XLOC_093170	Novel_lncRNA	101120975	BTLA	0.958833717	8.69E-07
TCONS_00145537	XLOC_093170	XLOC_093170	Novel_lncRNA	101109740	RFC5	0.984095986	7.80E-09
TCONS_00145537	XLOC_093170	XLOC_093170	Novel_lncRNA	101123415	CAMKV	0.967529445	2.69E-07
TCONS_00145537	XLOC_093170	XLOC_093170	Novel_lncRNA	101122682	PVALB	0.957380463	1.03E-06
TCONS_00145537	XLOC_093170	XLOC_093170	Novel_lncRNA	101113271	MS4A1	0.969970005	1.83E-07
TCONS_00145537	XLOC_093170	XLOC_093170	Novel_lncRNA	101122149	TSPAN4	0.960884278	6.75E-07
TCONS_00145537	XLOC_093170	XLOC_093170	Novel_lncRNA	106991890	LOC106991890	0.957190668	1.05E-06
TCONS_00145537	XLOC_093170	XLOC_093170	Novel_lncRNA	101109219	LOC101109219	0.952470933	1.76E-06
TCONS_00145537	XLOC_093170	XLOC_093170	Novel_lncRNA	101119685	PTPRCAP	0.968150147	2.45E-07
TCONS_00145537	XLOC_093170	XLOC_093170	Novel_lncRNA	101105534	PAX9	0.970857366	1.58E-07
TCONS_00145537	XLOC_093170	XLOC_093170	Novel_lncRNA	101110185	LOC101110185	0.956459068	1.15E-06
TCONS_00145537	XLOC_093170	XLOC_093170	Novel_lncRNA	101109277	AKAP5	0.95031617	2.19E-06
TCONS_00145537	XLOC_093170	XLOC_093170	Novel_lncRNA	106991406	C11H17orf99	0.951886027	1.87E-06
TCONS_00145537	XLOC_093170	XLOC_093170	Novel_lncRNA	101122065	SLC15A3	0.957605825	1.00E-06
TCONS_00145537	XLOC_093170	XLOC_093170	Novel_lncRNA	101103556	KCNF1	0.950785864	2.09E-06
TCONS_00145537	XLOC_093170	XLOC_093170	Novel_lncRNA	101110063	HSPA2	0.96177888	6.02E-07
TCONS_00145537	XLOC_093170	XLOC_093170	Novel_lncRNA	101104785	HVCN1	0.969961974	1.83E-07
TCONS_00145537	XLOC_093170	XLOC_093170	Novel_lncRNA	101114326	CORO1A	0.9511965	2.01E-06
TCONS_00145537	XLOC_093170	XLOC_093170	Novel_lncRNA	101113774	WSCD1	0.954212329	1.47E-06
TCONS_00145537	XLOC_093170	XLOC_093170	Novel_lncRNA	101115767	PHF19	0.960797478	6.83E-07
TCONS_00145537	XLOC_093170	XLOC_093170	Novel_lncRNA	105606975	E2F2	0.967880336	2.55E-07
TCONS_00145537	XLOC_093170	XLOC_093170	Novel_lncRNA	101106075	MEF2B	0.972084851	1.27E-07
TCONS_00145537	XLOC_093170	XLOC_093170	Novel_lncRNA	101120184	CLEC3A	0.970767549	1.60E-07
TCONS_00145537	XLOC_093170	XLOC_093170	Novel_lncRNA	105605976	SHISA8	0.961753628	6.04E-07
TCONS_00145537	XLOC_093170	XLOC_093170	Novel_lncRNA	101120650	DOK1	0.956437521	1.15E-06
TCONS_00145537	XLOC_093170	XLOC_093170	Novel_lncRNA	101122820	LTB	0.959954704	7.58E-07
TCONS_00145537	XLOC_093170	XLOC_093170	Novel_lncRNA	101102992	LOC101102992	0.954733947	1.39E-06
TCONS_00145537	XLOC_093170	XLOC_093170	Novel_lncRNA	101103056	AICDA	0.970804044	1.59E-07
TCONS_00145537	XLOC_093170	XLOC_093170	Novel_lncRNA	101109860	CDK15	0.973406696	1.00E-07
TCONS_00145537	XLOC_093170	XLOC_093170	Novel_lncRNA	101102699	TNFSF8	0.969753846	1.89E-07
TCONS_00145537	XLOC_093170	XLOC_093170	Novel_lncRNA	101123314	PRR29	0.967680857	2.63E-07
TCONS_00145537	XLOC_093170	XLOC_093170	Novel_lncRNA	101121376	CDC45	0.965399237	3.69E-07
TCONS_00145537	XLOC_093170	XLOC_093170	Novel_lncRNA	101115963	PLK5	0.967767151	2.60E-07
TCONS_00145537	XLOC_093170	XLOC_093170	Novel_lncRNA	101121782	MYBL1	0.958289066	9.27E-07
TCONS_00145537	XLOC_093170	XLOC_093170	Novel_lncRNA	101103116	ATP8B2	0.972289846	1.23E-07
TCONS_00145537	XLOC_093170	XLOC_093170	Novel_lncRNA	101113820	MIS18A	0.953888049	1.52E-06
TCONS_00145537	XLOC_093170	XLOC_093170	Novel_lncRNA	105616788	LOC105616788	0.965823554	3.47E-07
TCONS_00145537	XLOC_093170	XLOC_093170	Novel_lncRNA	101104842	FMO2	0.95152293	1.94E-06
TCONS_00145537	XLOC_093170	XLOC_093170	Novel_lncRNA	443204	FCER1G	0.955191218	1.32E-06
TCONS_00145537	XLOC_093170	XLOC_093170	Novel_lncRNA	101104045	XKRX	0.972500222	1.18E-07
TCONS_00145537	XLOC_093170	XLOC_093170	Novel_lncRNA	101105924	OSR2	0.974266216	8.51E-08
TCONS_00145537	XLOC_093170	XLOC_093170	Novel_lncRNA	101113636	LOC101113636	0.969314315	2.04E-07
TCONS_00145537	XLOC_093170	XLOC_093170	Novel_lncRNA	101111167	BLK	0.968697555	2.25E-07
TCONS_00145537	XLOC_093170	XLOC_093170	Novel_lncRNA	101106916	PLA2G2D	0.959156542	8.36E-07
TCONS_00145537	XLOC_093170	XLOC_093170	Novel_lncRNA	443329	GH	0.961984013	5.87E-07
TCONS_00145537	XLOC_093170	XLOC_093170	Novel_lncRNA	101102950	KLHL6	0.965751575	3.50E-07
TCONS_00145537	XLOC_093170	XLOC_093170	Novel_lncRNA	101107525	LOC101107525	0.971325888	1.45E-07
TCONS_00145537	XLOC_093170	XLOC_093170	Novel_lncRNA	105616893	SRRM5	0.955770731	1.24E-06
TCONS_00145537	XLOC_093170	XLOC_093170	Novel_lncRNA	105603758	GPSM3	0.964811026	4.01E-07
TCONS_00145537	XLOC_093170	XLOC_093170	Novel_lncRNA	101119177	GP2	0.970332741	1.72E-07
TCONS_00145537	XLOC_093170	XLOC_093170	Novel_lncRNA	101110348	LBR	0.973795386	9.31E-08
TCONS_00145537	XLOC_093170	XLOC_093170	Novel_lncRNA	101122538	KCNAB2	0.969412006	2.00E-07
TCONS_00145537	XLOC_093170	XLOC_093170	Novel_lncRNA	101110974	LOC101110974	0.964757147	4.04E-07
TCONS_00145537	XLOC_093170	XLOC_093170	Novel_lncRNA	101109845	SFRP5	0.961616378	6.15E-07
TCONS_00145537	XLOC_093170	XLOC_093170	Novel_lncRNA	101117442	KIRREL2	0.972176364	1.25E-07
TCONS_00145537	XLOC_093170	XLOC_093170	Novel_lncRNA	101104023	RASGRP2	0.967511581	2.70E-07
TCONS_00145537	XLOC_093170	XLOC_093170	Novel_lncRNA	100381247	SOLD1	0.964116368	4.41E-07
TCONS_00145537	XLOC_093170	XLOC_093170	Novel_lncRNA	101112874	FCRL3	0.962145823	5.74E-07
TCONS_00145537	XLOC_093170	XLOC_093170	Novel_lncRNA	101104773	POU2F2	0.966257803	3.25E-07
TCONS_00145537	XLOC_093170	XLOC_093170	Novel_lncRNA	101106354	ZBTB32	0.979020977	3.09E-08
TCONS_00145537	XLOC_093170	XLOC_093170	Novel_lncRNA	101112856	LOC101112856	0.959444787	8.07E-07
TCONS_00145537	XLOC_093170	XLOC_093170	Novel_lncRNA	101121926	FAM78A	0.979519335	2.74E-08
TCONS_00145537	XLOC_093170	XLOC_093170	Novel_lncRNA	101113588	UNC13A	0.967950635	2.52E-07
TCONS_00145537	XLOC_093170	XLOC_093170	Novel_lncRNA	101115084	RCSD1	0.967344128	2.77E-07
TCONS_00145537	XLOC_093170	XLOC_093170	Novel_lncRNA	101111144	EAF2	0.974036436	8.90E-08
TCONS_00145537	XLOC_093170	XLOC_093170	Novel_lncRNA	101108050	METTL3	0.951397979	1.97E-06
TCONS_00145537	XLOC_093170	XLOC_093170	Novel_lncRNA	101108838	BACH2	0.971935377	1.31E-07
TCONS_00145537	XLOC_093170	XLOC_093170	Novel_lncRNA	101120455	LOC101120455	0.976058388	5.95E-08
TCONS_00145537	XLOC_093170	XLOC_093170	Novel_lncRNA	101103013	BCL7A	0.971755621	1.35E-07
TCONS_00145537	XLOC_093170	XLOC_093170	Novel_lncRNA	105611203	LOC105611203	0.961189016	6.50E-07
TCONS_00145537	XLOC_093170	XLOC_093170	Novel_lncRNA	101118580	ZP3	0.969805285	1.88E-07
TCONS_00145537	XLOC_093170	XLOC_093170	Novel_lncRNA	101116477	TCF3	0.968390354	2.36E-07
TCONS_00145537	XLOC_093170	XLOC_093170	Novel_lncRNA	641296	ITGAL	0.955974426	1.21E-06
TCONS_00145537	XLOC_093170	XLOC_093170	Novel_lncRNA	101112615	CALHM3	0.97399688	8.96E-08
TCONS_00145537	XLOC_093170	XLOC_093170	Novel_lncRNA	442998	PYGM	0.971238185	1.48E-07
TCONS_00145537	XLOC_093170	XLOC_093170	Novel_lncRNA	101116704	SIT1	0.971927393	1.31E-07
TCONS_00145537	XLOC_093170	XLOC_093170	Novel_lncRNA	101105151	WBP2NL	0.966589456	3.10E-07
TCONS_00145537	XLOC_093170	XLOC_093170	Novel_lncRNA	101107354	VAV1	0.957259485	1.05E-06
TCONS_00145537	XLOC_093170	XLOC_093170	Novel_lncRNA	101109892	C11H17orf62	0.962820189	5.26E-07
TCONS_00145537	XLOC_093170	XLOC_093170	Novel_lncRNA	101121002	DDN	0.969100789	2.11E-07
TCONS_00145537	XLOC_093170	XLOC_093170	Novel_lncRNA	105604801	LOC105604801	0.962537514	5.46E-07
TCONS_00145537	XLOC_093170	XLOC_093170	Novel_lncRNA	101112052	S1PR2	0.974267027	8.51E-08
TCONS_00145537	XLOC_093170	XLOC_093170	Novel_lncRNA	101114246	P2RY8	0.971171427	1.49E-07
TCONS_00145537	XLOC_093170	XLOC_093170	Novel_lncRNA	101103654	SLAIN1	0.956136421	1.19E-06
TCONS_00145537	XLOC_093170	XLOC_093170	Novel_lncRNA	101116051	FABP6	0.969794276	1.88E-07
TCONS_00145537	XLOC_093170	XLOC_093170	Novel_lncRNA	101108961	LOC101108961	0.968621504	2.27E-07
TCONS_00145537	XLOC_093170	XLOC_093170	Novel_lncRNA	101123093	ASB9	0.960815224	6.81E-07
TCONS_00145537	XLOC_093170	XLOC_093170	Novel_lncRNA	101108536	LOC101108536	0.975509841	6.66E-08
TCONS_00145537	XLOC_093170	XLOC_093170	Novel_lncRNA	101121878	IGLON5	0.960762872	6.86E-07
TCONS_00145537	XLOC_093170	XLOC_093170	Novel_lncRNA	101110839	KCTD16	0.956855135	1.09E-06
TCONS_00145537	XLOC_093170	XLOC_093170	Novel_lncRNA	101116503	NAPSA	0.964219709	4.35E-07
TCONS_00145537	XLOC_093170	XLOC_093170	Novel_lncRNA	101102801	C1QTNF6	0.973965625	9.02E-08
TCONS_00145537	XLOC_093170	XLOC_093170	Novel_lncRNA	101115961	CNN2	0.962864946	5.23E-07
TCONS_00145537	XLOC_093170	XLOC_093170	Novel_lncRNA	443053	CP	0.959736174	7.79E-07
TCONS_00145537	XLOC_093170	XLOC_093170	Novel_lncRNA	101111138	LPAR3	0.965980754	3.39E-07
TCONS_00145537	XLOC_093170	XLOC_093170	Novel_lncRNA	101114123	SOST	0.975460037	6.73E-08
TCONS_00145537	XLOC_093170	XLOC_093170	Novel_lncRNA	101120694	CCNB1	0.962508179	5.48E-07
TCONS_00145537	XLOC_093170	XLOC_093170	Novel_lncRNA	101104174	CXCR5	0.965494654	3.64E-07
TCONS_00145537	XLOC_093170	XLOC_093170	Novel_lncRNA	101103905	SLC13A5	0.967930679	2.53E-07
TCONS_00145537	XLOC_093170	XLOC_093170	Novel_lncRNA	101108896	MREG	0.951688191	1.91E-06
TCONS_00145537	XLOC_093170	XLOC_093170	Novel_lncRNA	101110031	SUV39H1	0.955286926	1.31E-06
TCONS_00117596	101103576	CEP85L	Novel_lncRNA	105609482	NPTXR	0.950737015	2.10E-06
TCONS_00049055	XLOC_031249	XLOC_031249	Novel_lncRNA	105607227	SOHLH1	0.982898533	1.12E-08
TCONS_00049055	XLOC_031249	XLOC_031249	Novel_lncRNA	105605833	LOC105605833	0.963770632	4.63E-07
TCONS_00049055	XLOC_031249	XLOC_031249	Novel_lncRNA	105604834	LOC105604834	0.984123612	7.74E-09
TCONS_00049055	XLOC_031249	XLOC_031249	Novel_lncRNA	105603237	TCL1B	0.98103598	1.87E-08
TCONS_00049055	XLOC_031249	XLOC_031249	Novel_lncRNA	101113540	EEFSEC	0.9584695	9.07E-07
TCONS_00049055	XLOC_031249	XLOC_031249	Novel_lncRNA	101107595	TEX43	0.950616896	2.13E-06
TCONS_00049055	XLOC_031249	XLOC_031249	Novel_lncRNA	101115178	WDR49	0.975232935	7.04E-08
TCONS_00049055	XLOC_031249	XLOC_031249	Novel_lncRNA	105607318	LOC105607318	0.985559667	4.83E-09
TCONS_00049055	XLOC_031249	XLOC_031249	Novel_lncRNA	101108501	GJD3	0.977003391	4.87E-08
TCONS_00049055	XLOC_031249	XLOC_031249	Novel_lncRNA	101109385	NLRP5	0.982309214	1.32E-08
TCONS_00049055	XLOC_031249	XLOC_031249	Novel_lncRNA	105604883	LOC105604883	0.979323116	2.88E-08
TCONS_00049055	XLOC_031249	XLOC_031249	Novel_lncRNA	101105873	LMF1	0.962719591	5.33E-07
TCONS_00049055	XLOC_031249	XLOC_031249	Novel_lncRNA	101119335	LOC101119335	0.954194458	1.47E-06
TCONS_00064501	XLOC_041007	XLOC_041007	Novel_lncRNA	101104982	LOC101104982	0.956940871	1.08E-06
TCONS_00013104	101106891	GJB5	Novel_lncRNA	101102052	MFAP5	0.958699841	8.83E-07
TCONS_00013104	101106891	GJB5	Novel_lncRNA	101105471	C2H9orf135	0.951135917	2.02E-06
TCONS_00013104	101106891	GJB5	Novel_lncRNA	101111222	CEACAM19	0.954193459	1.47E-06
TCONS_00013104	101106891	GJB5	Novel_lncRNA	101119631	UPK3A	0.968582359	2.29E-07
TCONS_00013104	101106891	GJB5	Novel_lncRNA	101123629	ATP6AP1L	0.952404208	1.78E-06
TCONS_00013104	101106891	GJB5	Novel_lncRNA	101115632	LOC101115632	0.972308598	1.22E-07
TCONS_00013104	101106891	GJB5	Novel_lncRNA	101120419	CCDC70	0.954810653	1.38E-06
TCONS_00013104	101106891	GJB5	Novel_lncRNA	101111238	FRRS1	0.952385199	1.78E-06
TCONS_00013104	101106891	GJB5	Novel_lncRNA	101103118	GP5	0.965744076	3.51E-07
TCONS_00013104	101106891	GJB5	Novel_lncRNA	101116050	TMEM173	0.966690735	3.05E-07
TCONS_00013104	101106891	GJB5	Novel_lncRNA	101104856	P4HA3	0.970398895	1.70E-07
TCONS_00013104	101106891	GJB5	Novel_lncRNA	443335	AGTR2	0.963294367	4.93E-07
TCONS_00013104	101106891	GJB5	Novel_lncRNA	101119195	LOC101119195	0.98273775	1.17E-08
TCONS_00013104	101106891	GJB5	Novel_lncRNA	101122471	PI16	0.951059006	2.04E-06
TCONS_00013104	101106891	GJB5	Novel_lncRNA	101106492	FAP	0.950083477	2.24E-06
TCONS_00013104	101106891	GJB5	Novel_lncRNA	101116267	LOC101116267	0.969237973	2.06E-07
TCONS_00013104	101106891	GJB5	Novel_lncRNA	101102378	CDA	0.955726605	1.24E-06
TCONS_00013104	101106891	GJB5	Novel_lncRNA	101111534	SLC30A3	0.953907009	1.52E-06
TCONS_00013104	101106891	GJB5	Novel_lncRNA	105604849	ZG16B	0.964528477	4.17E-07
TCONS_00245360	XLOC_156064	XLOC_156064	Novel_lncRNA	101111848	ADIPOQ	0.950618409	2.13E-06
TCONS_00245360	XLOC_156064	XLOC_156064	Novel_lncRNA	100381248	SIX1	0.97146206	1.42E-07
TCONS_00245360	XLOC_156064	XLOC_156064	Novel_lncRNA	101106229	LOC101106229	0.963710791	4.66E-07
TCONS_00245360	XLOC_156064	XLOC_156064	Novel_lncRNA	101111389	LOC101111389	0.951491398	1.95E-06
TCONS_00245360	XLOC_156064	XLOC_156064	Novel_lncRNA	101121225	TM4SF19	0.956106723	1.19E-06
TCONS_00245360	XLOC_156064	XLOC_156064	Novel_lncRNA	101111380	MYO15A	0.95452103	1.42E-06
TCONS_00245360	XLOC_156064	XLOC_156064	Novel_lncRNA	101117175	KRT36	0.951658535	1.92E-06
TCONS_00245360	XLOC_156064	XLOC_156064	Novel_lncRNA	101111007	DDX47	0.950582917	2.14E-06
TCONS_00245360	XLOC_156064	XLOC_156064	Novel_lncRNA	101116538	PFKFB1	0.95677591	1.10E-06
TCONS_00232181	105604851	LOC105604851	Novel_lncRNA	780515	PKLR	0.974667462	7.87E-08
TCONS_00232181	105604851	LOC105604851	Novel_lncRNA	101121875	BCO1	0.98207924	1.41E-08
TCONS_00232181	105604851	LOC105604851	Novel_lncRNA	101116575	BST1	0.975669179	6.45E-08
TCONS_00232181	105604851	LOC105604851	Novel_lncRNA	101115576	LOC101115576	0.953932324	1.51E-06
TCONS_00232181	105604851	LOC105604851	Novel_lncRNA	443510	SPP2	0.967092979	2.88E-07
TCONS_00232181	105604851	LOC105604851	Novel_lncRNA	101104109	ENO4	0.968306297	2.39E-07
TCONS_00232181	105604851	LOC105604851	Novel_lncRNA	101116640	LOC101116640	0.978460267	3.52E-08
TCONS_00232181	105604851	LOC105604851	Novel_lncRNA	101103641	AKR1D1	0.967934712	2.53E-07
TCONS_00232181	105604851	LOC105604851	Novel_lncRNA	443020	PR	0.978344291	3.62E-08
TCONS_00232181	105604851	LOC105604851	Novel_lncRNA	101113279	LOC101113279	0.988100157	1.84E-09
TCONS_00232181	105604851	LOC105604851	Novel_lncRNA	101118046	ASPDH	0.959947668	7.59E-07
TCONS_00232181	105604851	LOC105604851	Novel_lncRNA	105604186	LOC105604186	0.962296254	5.63E-07
TCONS_00232181	105604851	LOC105604851	Novel_lncRNA	105605867	LOC105605867	0.958954529	8.56E-07
TCONS_00232181	105604851	LOC105604851	Novel_lncRNA	101104619	APOA2	0.957509091	1.02E-06
TCONS_00232181	105604851	LOC105604851	Novel_lncRNA	101119865	ATRNL1	0.953507418	1.58E-06
TCONS_00070871	XLOC_045025	XLOC_045025	Novel_lncRNA	101103733	SLCO5A1	0.962001903	5.85E-07
TCONS_00070871	XLOC_045025	XLOC_045025	Novel_lncRNA	101107629	LPXN	0.981064366	1.86E-08
TCONS_00070871	XLOC_045025	XLOC_045025	Novel_lncRNA	101110864	CD37	0.995890002	9.17E-12
TCONS_00070871	XLOC_045025	XLOC_045025	Novel_lncRNA	101120206	CDCA5	0.989590092	9.46E-10
TCONS_00070871	XLOC_045025	XLOC_045025	Novel_lncRNA	101112271	CD53	0.98042112	2.19E-08
TCONS_00070871	XLOC_045025	XLOC_045025	Novel_lncRNA	101118145	MAP4K2	0.951289472	1.99E-06
TCONS_00070871	XLOC_045025	XLOC_045025	Novel_lncRNA	101103882	PLA2G5	0.962065508	5.80E-07
TCONS_00070871	XLOC_045025	XLOC_045025	Novel_lncRNA	101114718	LOC101114718	0.962159024	5.73E-07
TCONS_00070871	XLOC_045025	XLOC_045025	Novel_lncRNA	101106195	CA5A	0.996721395	2.97E-12
TCONS_00070871	XLOC_045025	XLOC_045025	Novel_lncRNA	101113615	CTSA	0.970617663	1.64E-07
TCONS_00070871	XLOC_045025	XLOC_045025	Novel_lncRNA	101111539	C4H7orf72	0.997270744	1.19E-12
TCONS_00070871	XLOC_045025	XLOC_045025	Novel_lncRNA	101110557	BCL6	0.993504189	9.01E-11
TCONS_00070871	XLOC_045025	XLOC_045025	Novel_lncRNA	101107820	TESC	0.955246866	1.31E-06
TCONS_00070871	XLOC_045025	XLOC_045025	Novel_lncRNA	101108643	PTPN6	0.991013646	4.55E-10
TCONS_00070871	XLOC_045025	XLOC_045025	Novel_lncRNA	101117371	DEF6	0.960398224	7.18E-07
TCONS_00070871	XLOC_045025	XLOC_045025	Novel_lncRNA	101105543	FAM43A	0.983725385	8.75E-09
TCONS_00070871	XLOC_045025	XLOC_045025	Novel_lncRNA	101104895	EHD3	0.997002645	1.90E-12
TCONS_00070871	XLOC_045025	XLOC_045025	Novel_lncRNA	101107525	LOC101107525	0.996925137	2.15E-12
TCONS_00070871	XLOC_045025	XLOC_045025	Novel_lncRNA	101118580	ZP3	0.996453903	4.39E-12
TCONS_00070871	XLOC_045025	XLOC_045025	Novel_lncRNA	101122637	LOC101122637	0.951629627	1.92E-06
TCONS_00070871	XLOC_045025	XLOC_045025	Novel_lncRNA	101110388	SH3KBP1	0.974151089	8.70E-08
TCONS_00070871	XLOC_045025	XLOC_045025	Novel_lncRNA	101120702	LOC101120702	0.953775357	1.54E-06
TCONS_00070871	XLOC_045025	XLOC_045025	Novel_lncRNA	101103696	TSPEAR	0.997155008	1.46E-12
TCONS_00070871	XLOC_045025	XLOC_045025	Novel_lncRNA	101109708	RPGRIP1	0.99259379	1.73E-10
TCONS_00070871	XLOC_045025	XLOC_045025	Novel_lncRNA	101106722	LOC101106722	0.975173981	7.12E-08
TCONS_00070871	XLOC_045025	XLOC_045025	Novel_lncRNA	101113976	CHST15	0.995099712	2.21E-11
TCONS_00070871	XLOC_045025	XLOC_045025	Novel_lncRNA	101112579	LCP1	0.966299395	3.24E-07
TCONS_00070871	XLOC_045025	XLOC_045025	Novel_lncRNA	101119401	COL22A1	0.990485122	6.04E-10
TCONS_00070871	XLOC_045025	XLOC_045025	Novel_lncRNA	101110708	ELL3	0.997712026	4.92E-13
TCONS_00070871	XLOC_045025	XLOC_045025	Novel_lncRNA	101113465	SLC38A5	0.950825445	2.08E-06
TCONS_00070871	XLOC_045025	XLOC_045025	Novel_lncRNA	101122453	RGS13	0.996796799	2.64E-12
TCONS_00070871	XLOC_045025	XLOC_045025	Novel_lncRNA	101107410	SUSD3	0.988027025	1.90E-09
TCONS_00070871	XLOC_045025	XLOC_045025	Novel_lncRNA	101117778	PPP1R9B	0.990643933	5.56E-10
TCONS_00070871	XLOC_045025	XLOC_045025	Novel_lncRNA	101105534	PAX9	0.997220328	1.30E-12
TCONS_00070871	XLOC_045025	XLOC_045025	Novel_lncRNA	101115053	UBE2C	0.976060838	5.95E-08
TCONS_00070871	XLOC_045025	XLOC_045025	Novel_lncRNA	101118531	ZGRF1	0.954225794	1.47E-06
TCONS_00070871	XLOC_045025	XLOC_045025	Novel_lncRNA	101103013	BCL7A	0.979257886	2.92E-08
TCONS_00070871	XLOC_045025	XLOC_045025	Novel_lncRNA	101114979	PPM1F	0.98529486	5.28E-09
TCONS_00070871	XLOC_045025	XLOC_045025	Novel_lncRNA	101119320	RDM1	0.950067811	2.25E-06
TCONS_00070871	XLOC_045025	XLOC_045025	Novel_lncRNA	101113271	MS4A1	0.997338608	1.05E-12
TCONS_00070871	XLOC_045025	XLOC_045025	Novel_lncRNA	101120021	SEMA7A	0.989186679	1.14E-09
TCONS_00070871	XLOC_045025	XLOC_045025	Novel_lncRNA	101108081	RNFT2	0.994149812	5.34E-11
TCONS_00070871	XLOC_045025	XLOC_045025	Novel_lncRNA	101108086	LOC101108086	0.992449771	1.91E-10
TCONS_00070871	XLOC_045025	XLOC_045025	Novel_lncRNA	101108087	LY86	0.994777656	3.03E-11
TCONS_00070871	XLOC_045025	XLOC_045025	Novel_lncRNA	101121002	DDN	0.996887667	2.29E-12
TCONS_00070871	XLOC_045025	XLOC_045025	Novel_lncRNA	100302314	ARL5C	0.997134337	1.51E-12
TCONS_00070871	XLOC_045025	XLOC_045025	Novel_lncRNA	101123345	MED12L	0.972666306	1.15E-07
TCONS_00070871	XLOC_045025	XLOC_045025	Novel_lncRNA	101116533	TIGIT	0.98211517	1.40E-08
TCONS_00070871	XLOC_045025	XLOC_045025	Novel_lncRNA	101113019	MOG	0.974832281	7.62E-08
TCONS_00070871	XLOC_045025	XLOC_045025	Novel_lncRNA	101102019	LOC101102019	0.974620959	7.95E-08
TCONS_00070871	XLOC_045025	XLOC_045025	Novel_lncRNA	106992004	LOC106992004	0.990754603	5.24E-10
TCONS_00070871	XLOC_045025	XLOC_045025	Novel_lncRNA	101110877	DERL3	0.990081483	7.44E-10
TCONS_00070871	XLOC_045025	XLOC_045025	Novel_lncRNA	105616893	SRRM5	0.960531468	7.06E-07
TCONS_00070871	XLOC_045025	XLOC_045025	Novel_lncRNA	101115049	LOC101115049	0.952598846	1.74E-06
TCONS_00070871	XLOC_045025	XLOC_045025	Novel_lncRNA	101118815	GPR83	0.984121487	7.74E-09
TCONS_00070871	XLOC_045025	XLOC_045025	Novel_lncRNA	101104055	MCM5	0.979213391	2.95E-08
TCONS_00070871	XLOC_045025	XLOC_045025	Novel_lncRNA	101102272	LOC101102272	0.968180045	2.44E-07
TCONS_00070871	XLOC_045025	XLOC_045025	Novel_lncRNA	101104340	RELT	0.987290487	2.56E-09
TCONS_00070871	XLOC_045025	XLOC_045025	Novel_lncRNA	101113125	SPOCK2	0.984983025	5.86E-09
TCONS_00070871	XLOC_045025	XLOC_045025	Novel_lncRNA	101120569	EPHB6	0.958376536	9.17E-07
TCONS_00070871	XLOC_045025	XLOC_045025	Novel_lncRNA	101110457	LOC101110457	0.971655186	1.37E-07
TCONS_00070871	XLOC_045025	XLOC_045025	Novel_lncRNA	105602910	LOC105602910	0.994933649	2.61E-11
TCONS_00070871	XLOC_045025	XLOC_045025	Novel_lncRNA	443345	GJB2	0.959996897	7.54E-07
TCONS_00070871	XLOC_045025	XLOC_045025	Novel_lncRNA	106991508	LOC106991508	0.984576393	6.70E-09
TCONS_00070871	XLOC_045025	XLOC_045025	Novel_lncRNA	101104023	RASGRP2	0.988736453	1.40E-09
TCONS_00070871	XLOC_045025	XLOC_045025	Novel_lncRNA	101119198	NCKAP1L	0.966222006	3.27E-07
TCONS_00070871	XLOC_045025	XLOC_045025	Novel_lncRNA	101122207	RBCK1	0.970327694	1.72E-07
TCONS_00070871	XLOC_045025	XLOC_045025	Novel_lncRNA	101115266	RNF144A	0.987754802	2.12E-09
TCONS_00070871	XLOC_045025	XLOC_045025	Novel_lncRNA	101115895	NPHS1	0.993921455	6.47E-11
TCONS_00070871	XLOC_045025	XLOC_045025	Novel_lncRNA	101111597	CCDC17	0.966274002	3.25E-07
TCONS_00070871	XLOC_045025	XLOC_045025	Novel_lncRNA	106991729	BDKRB1	0.989977767	7.83E-10
TCONS_00070871	XLOC_045025	XLOC_045025	Novel_lncRNA	101122837	TTN	0.969056246	2.12E-07
TCONS_00070871	XLOC_045025	XLOC_045025	Novel_lncRNA	101103794	LOC101103794	0.99699766	1.91E-12
TCONS_00070871	XLOC_045025	XLOC_045025	Novel_lncRNA	101109918	PPP1R18	0.98355545	9.21E-09
TCONS_00070871	XLOC_045025	XLOC_045025	Novel_lncRNA	101113723	RFTN1	0.987053319	2.80E-09
TCONS_00070871	XLOC_045025	XLOC_045025	Novel_lncRNA	101122682	PVALB	0.987098461	2.75E-09
TCONS_00070871	XLOC_045025	XLOC_045025	Novel_lncRNA	443119	NFKB2	0.97277044	1.13E-07
TCONS_00070871	XLOC_045025	XLOC_045025	Novel_lncRNA	101119685	PTPRCAP	0.99604139	7.60E-12
TCONS_00070871	XLOC_045025	XLOC_045025	Novel_lncRNA	101108771	RLTPR	0.96086399	6.77E-07
TCONS_00070871	XLOC_045025	XLOC_045025	Novel_lncRNA	101109277	AKAP5	0.980255117	2.29E-08
TCONS_00070871	XLOC_045025	XLOC_045025	Novel_lncRNA	101123168	ARHGAP30	0.950426932	2.17E-06
TCONS_00070871	XLOC_045025	XLOC_045025	Novel_lncRNA	101122065	SLC15A3	0.988837796	1.34E-09
TCONS_00070871	XLOC_045025	XLOC_045025	Novel_lncRNA	101105672	MILR1	0.958794653	8.73E-07
TCONS_00070871	XLOC_045025	XLOC_045025	Novel_lncRNA	101120184	CLEC3A	0.996725413	2.95E-12
TCONS_00070871	XLOC_045025	XLOC_045025	Novel_lncRNA	101103056	AICDA	0.996983611	1.96E-12
TCONS_00070871	XLOC_045025	XLOC_045025	Novel_lncRNA	101110675	DAPP1	0.985683334	4.62E-09
TCONS_00070871	XLOC_045025	XLOC_045025	Novel_lncRNA	101103116	ATP8B2	0.983972104	8.11E-09
TCONS_00070871	XLOC_045025	XLOC_045025	Novel_lncRNA	101117815	SH2B2	0.993880555	6.69E-11
TCONS_00070871	XLOC_045025	XLOC_045025	Novel_lncRNA	101109926	RNASEH2C	0.972050968	1.28E-07
TCONS_00070871	XLOC_045025	XLOC_045025	Novel_lncRNA	101122904	LOC101122904	0.956829694	1.10E-06
TCONS_00070871	XLOC_045025	XLOC_045025	Novel_lncRNA	101114246	P2RY8	0.996617779	3.47E-12
TCONS_00070871	XLOC_045025	XLOC_045025	Novel_lncRNA	101102057	LOC101102057	0.958552031	8.99E-07
TCONS_00070871	XLOC_045025	XLOC_045025	Novel_lncRNA	101113588	UNC13A	0.970461221	1.69E-07
TCONS_00070871	XLOC_045025	XLOC_045025	Novel_lncRNA	442998	PYGM	0.982695509	1.19E-08
TCONS_00070871	XLOC_045025	XLOC_045025	Novel_lncRNA	101117762	ADAT3	0.975830458	6.24E-08
TCONS_00070871	XLOC_045025	XLOC_045025	Novel_lncRNA	101105151	WBP2NL	0.993198956	1.13E-10
TCONS_00070871	XLOC_045025	XLOC_045025	Novel_lncRNA	101107354	VAV1	0.990175234	7.09E-10
TCONS_00070871	XLOC_045025	XLOC_045025	Novel_lncRNA	101118561	VPREB3	0.997079608	1.66E-12
TCONS_00070871	XLOC_045025	XLOC_045025	Novel_lncRNA	101111234	IRF4	0.976065845	5.94E-08
TCONS_00070871	XLOC_045025	XLOC_045025	Novel_lncRNA	443232	CD40	0.979790334	2.57E-08
TCONS_00070871	XLOC_045025	XLOC_045025	Novel_lncRNA	101110382	RFC2	0.984671195	6.50E-09
TCONS_00070871	XLOC_045025	XLOC_045025	Novel_lncRNA	101108074	CDT1	0.952978366	1.67E-06
TCONS_00070871	XLOC_045025	XLOC_045025	Novel_lncRNA	101114146	LOC101114146	0.977580331	4.30E-08
TCONS_00070871	XLOC_045025	XLOC_045025	Novel_lncRNA	100144756	CDK4	0.952341453	1.79E-06
TCONS_00070871	XLOC_045025	XLOC_045025	Novel_lncRNA	101112745	ABI3	0.956305478	1.17E-06
TCONS_00070871	XLOC_045025	XLOC_045025	Novel_lncRNA	101120447	LOC101120447	0.955883931	1.22E-06
TCONS_00070871	XLOC_045025	XLOC_045025	Novel_lncRNA	101121447	LOC101121447	0.955015451	1.35E-06
TCONS_00070871	XLOC_045025	XLOC_045025	Novel_lncRNA	101113167	HCK	0.974583345	8.00E-08
TCONS_00070871	XLOC_045025	XLOC_045025	Novel_lncRNA	101102431	MBD4	0.996580152	3.66E-12
TCONS_00070871	XLOC_045025	XLOC_045025	Novel_lncRNA	101113690	FCMR	0.991376614	3.70E-10
TCONS_00070871	XLOC_045025	XLOC_045025	Novel_lncRNA	101101998	4-Sep	0.957376123	1.03E-06
TCONS_00070871	XLOC_045025	XLOC_045025	Novel_lncRNA	101109393	RASAL1	0.997449164	8.47E-13
TCONS_00070871	XLOC_045025	XLOC_045025	Novel_lncRNA	101102001	ICAM2	0.978694239	3.34E-08
TCONS_00070871	XLOC_045025	XLOC_045025	Novel_lncRNA	101116550	PLCXD1	0.973528343	9.79E-08
TCONS_00070871	XLOC_045025	XLOC_045025	Novel_lncRNA	101110063	HSPA2	0.978787519	3.26E-08
TCONS_00070871	XLOC_045025	XLOC_045025	Novel_lncRNA	101122129	VSIG10L	0.96647413	3.15E-07
TCONS_00070871	XLOC_045025	XLOC_045025	Novel_lncRNA	101111167	BLK	0.996536702	3.90E-12
TCONS_00070871	XLOC_045025	XLOC_045025	Novel_lncRNA	101122538	KCNAB2	0.994281702	4.77E-11
TCONS_00070871	XLOC_045025	XLOC_045025	Novel_lncRNA	101122539	GABRD	0.996726335	2.94E-12
TCONS_00070871	XLOC_045025	XLOC_045025	Novel_lncRNA	101111162	CDCA7	0.962449963	5.52E-07
TCONS_00070871	XLOC_045025	XLOC_045025	Novel_lncRNA	101120789	STAMBPL1	0.961123399	6.55E-07
TCONS_00070871	XLOC_045025	XLOC_045025	Novel_lncRNA	101109892	C11H17orf62	0.974279713	8.49E-08
TCONS_00070871	XLOC_045025	XLOC_045025	Novel_lncRNA	101111947	LOC101111947	0.997111829	1.57E-12
TCONS_00070871	XLOC_045025	XLOC_045025	Novel_lncRNA	101121348	NRG2	0.986400711	3.58E-09
TCONS_00070871	XLOC_045025	XLOC_045025	Novel_lncRNA	101119849	BASP1	0.99374148	7.48E-11
TCONS_00070871	XLOC_045025	XLOC_045025	Novel_lncRNA	101106608	AURKAIP1	0.977194049	4.68E-08
TCONS_00070871	XLOC_045025	XLOC_045025	Novel_lncRNA	101102587	LOC101102587	0.989267334	1.10E-09
TCONS_00070871	XLOC_045025	XLOC_045025	Novel_lncRNA	101110466	FADS3	0.976556612	5.36E-08
TCONS_00070871	XLOC_045025	XLOC_045025	Novel_lncRNA	101110541	WDR76	0.982460711	1.27E-08
TCONS_00070871	XLOC_045025	XLOC_045025	Novel_lncRNA	101111548	SLC36A3	0.984308911	7.30E-09
TCONS_00070871	XLOC_045025	XLOC_045025	Novel_lncRNA	101107838	RMI2	0.977566372	4.31E-08
TCONS_00070871	XLOC_045025	XLOC_045025	Novel_lncRNA	443017	CR2	0.996526444	3.96E-12
TCONS_00070871	XLOC_045025	XLOC_045025	Novel_lncRNA	443155	PCNA	0.968060054	2.48E-07
TCONS_00070871	XLOC_045025	XLOC_045025	Novel_lncRNA	101110605	GRAP	0.996890415	2.28E-12
TCONS_00070871	XLOC_045025	XLOC_045025	Novel_lncRNA	101102214	SH2D3C	0.958343624	9.21E-07
TCONS_00070871	XLOC_045025	XLOC_045025	Novel_lncRNA	101114560	BCL2A1	0.975096459	7.24E-08
TCONS_00070871	XLOC_045025	XLOC_045025	Novel_lncRNA	101107643	GJA4	0.972863247	1.11E-07
TCONS_00070871	XLOC_045025	XLOC_045025	Novel_lncRNA	101114201	C11H17orf49	0.973102911	1.06E-07
TCONS_00070871	XLOC_045025	XLOC_045025	Novel_lncRNA	105606023	LOC105606023	0.950333944	2.19E-06
TCONS_00070871	XLOC_045025	XLOC_045025	Novel_lncRNA	101121532	TRAF3IP3	0.962829598	5.25E-07
TCONS_00070871	XLOC_045025	XLOC_045025	Novel_lncRNA	101120304	SASH3	0.979650462	2.66E-08
TCONS_00070871	XLOC_045025	XLOC_045025	Novel_lncRNA	101121906	COL9A2	0.988025497	1.90E-09
TCONS_00070871	XLOC_045025	XLOC_045025	Novel_lncRNA	101113948	FCAMR	0.99688163	2.31E-12
TCONS_00070871	XLOC_045025	XLOC_045025	Novel_lncRNA	101115699	DUSP2	0.989916633	8.07E-10
TCONS_00070871	XLOC_045025	XLOC_045025	Novel_lncRNA	101118683	LBX2	0.994974865	2.50E-11
TCONS_00070871	XLOC_045025	XLOC_045025	Novel_lncRNA	101108151	USP6NL	0.958720072	8.81E-07
TCONS_00070871	XLOC_045025	XLOC_045025	Novel_lncRNA	101109123	DTX1	0.981902112	1.48E-08
TCONS_00070871	XLOC_045025	XLOC_045025	Novel_lncRNA	105604801	LOC105604801	0.959723163	7.80E-07
TCONS_00070871	XLOC_045025	XLOC_045025	Novel_lncRNA	101101969	RASGRP3	0.984976978	5.88E-09
TCONS_00070871	XLOC_045025	XLOC_045025	Novel_lncRNA	101108744	LRRC25	0.979496647	2.76E-08
TCONS_00070871	XLOC_045025	XLOC_045025	Novel_lncRNA	101105114	LOC101105114	0.96914158	2.09E-07
TCONS_00070871	XLOC_045025	XLOC_045025	Novel_lncRNA	101122054	CD180	0.996742712	2.87E-12
TCONS_00070871	XLOC_045025	XLOC_045025	Novel_lncRNA	101118957	PLEKHD1	0.987337541	2.51E-09
TCONS_00070871	XLOC_045025	XLOC_045025	Novel_lncRNA	101107019	GRK6	0.979219351	2.95E-08
TCONS_00070871	XLOC_045025	XLOC_045025	Novel_lncRNA	101117314	SLC30A2	0.959584151	7.93E-07
TCONS_00070871	XLOC_045025	XLOC_045025	Novel_lncRNA	101107390	RPP25	0.972519819	1.18E-07
TCONS_00070871	XLOC_045025	XLOC_045025	Novel_lncRNA	101104429	TMEM154	0.958847487	8.67E-07
TCONS_00070871	XLOC_045025	XLOC_045025	Novel_lncRNA	101105681	CD79A	0.996363981	4.97E-12
TCONS_00070871	XLOC_045025	XLOC_045025	Novel_lncRNA	101104596	PTPRT	0.99165444	3.14E-10
TCONS_00070871	XLOC_045025	XLOC_045025	Novel_lncRNA	101107544	HCST	0.961564998	6.19E-07
TCONS_00070871	XLOC_045025	XLOC_045025	Novel_lncRNA	101106429	SLC9B2	0.993467853	9.26E-11
TCONS_00070871	XLOC_045025	XLOC_045025	Novel_lncRNA	101114965	SLC10A2	0.995306648	1.78E-11
TCONS_00070871	XLOC_045025	XLOC_045025	Novel_lncRNA	101122952	PSMB11	0.996925137	2.15E-12
TCONS_00070871	XLOC_045025	XLOC_045025	Novel_lncRNA	101123594	SEMA4A	0.950316873	2.19E-06
TCONS_00070871	XLOC_045025	XLOC_045025	Novel_lncRNA	101116704	SIT1	0.990886847	4.88E-10
TCONS_00070871	XLOC_045025	XLOC_045025	Novel_lncRNA	101122892	LOC101122892	0.982537406	1.24E-08
TCONS_00070871	XLOC_045025	XLOC_045025	Novel_lncRNA	101112024	SNX25	0.971227223	1.48E-07
TCONS_00070871	XLOC_045025	XLOC_045025	Novel_lncRNA	101123372	FCER2	0.990570314	5.78E-10
TCONS_00070871	XLOC_045025	XLOC_045025	Novel_lncRNA	101109464	RECQL5	0.951614884	1.93E-06
TCONS_00070871	XLOC_045025	XLOC_045025	Novel_lncRNA	101118410	PRKCB	0.963248034	4.96E-07
TCONS_00070871	XLOC_045025	XLOC_045025	Novel_lncRNA	101118558	IZUMO1R	0.994524801	3.84E-11
TCONS_00070871	XLOC_045025	XLOC_045025	Novel_lncRNA	101107303	ZNF428	0.96427097	4.32E-07
TCONS_00070871	XLOC_045025	XLOC_045025	Novel_lncRNA	101104901	TNFRSF13C	0.997908766	3.14E-13
TCONS_00070871	XLOC_045025	XLOC_045025	Novel_lncRNA	101114774	SLC44A2	0.951061379	2.04E-06
TCONS_00070871	XLOC_045025	XLOC_045025	Novel_lncRNA	106990358	LOC106990358	0.978745853	3.30E-08
TCONS_00070871	XLOC_045025	XLOC_045025	Novel_lncRNA	101118220	C17H12orf65	0.966551851	3.12E-07
TCONS_00070871	XLOC_045025	XLOC_045025	Novel_lncRNA	106991406	C11H17orf99	0.991358194	3.74E-10
TCONS_00070871	XLOC_045025	XLOC_045025	Novel_lncRNA	101111510	CD19	0.997678546	5.29E-13
TCONS_00070871	XLOC_045025	XLOC_045025	Novel_lncRNA	106991404	LOC106991404	0.95655256	1.13E-06
TCONS_00070871	XLOC_045025	XLOC_045025	Novel_lncRNA	101104045	XKRX	0.982915962	1.11E-08
TCONS_00070871	XLOC_045025	XLOC_045025	Novel_lncRNA	101112850	RITA1	0.984274644	7.38E-09
TCONS_00070871	XLOC_045025	XLOC_045025	Novel_lncRNA	106990131	EFCAB3	0.997636001	5.79E-13
TCONS_00070871	XLOC_045025	XLOC_045025	Novel_lncRNA	101103554	MFNG	0.983969563	8.12E-09
TCONS_00070871	XLOC_045025	XLOC_045025	Novel_lncRNA	101103556	KCNF1	0.957966605	9.63E-07
TCONS_00070871	XLOC_045025	XLOC_045025	Novel_lncRNA	XLOC_136686	XLOC_136686	0.994798119	2.97E-11
TCONS_00070871	XLOC_045025	XLOC_045025	Novel_lncRNA	443053	CP	0.997095332	1.62E-12
TCONS_00070871	XLOC_045025	XLOC_045025	Novel_lncRNA	101102835	CD22	0.997289382	1.15E-12
TCONS_00070871	XLOC_045025	XLOC_045025	Novel_lncRNA	101120975	BTLA	0.996674975	3.18E-12
TCONS_00070871	XLOC_045025	XLOC_045025	Novel_lncRNA	101110837	FCHO1	0.991165184	4.18E-10
TCONS_00070871	XLOC_045025	XLOC_045025	Novel_lncRNA	101111631	TIMD4	0.980910671	1.93E-08
TCONS_00070871	XLOC_045025	XLOC_045025	Novel_lncRNA	101114326	CORO1A	0.987767397	2.11E-09
TCONS_00070871	XLOC_045025	XLOC_045025	Novel_lncRNA	101112284	LRP2BP	0.977960442	3.95E-08
TCONS_00070871	XLOC_045025	XLOC_045025	Novel_lncRNA	101115554	HS3ST3B1	0.962595399	5.42E-07
TCONS_00070871	XLOC_045025	XLOC_045025	Novel_lncRNA	101112603	TWF2	0.972843593	1.11E-07
TCONS_00070871	XLOC_045025	XLOC_045025	Novel_lncRNA	101120993	LOC101120993	0.987058149	2.80E-09
TCONS_00070871	XLOC_045025	XLOC_045025	Novel_lncRNA	101105924	OSR2	0.996972086	1.99E-12
TCONS_00070871	XLOC_045025	XLOC_045025	Novel_lncRNA	101109860	CDK15	0.991655312	3.14E-10
TCONS_00070871	XLOC_045025	XLOC_045025	Novel_lncRNA	101105923	TIAM2	0.961898205	5.93E-07
TCONS_00070871	XLOC_045025	XLOC_045025	Novel_lncRNA	101121782	MYBL1	0.975050396	7.30E-08
TCONS_00070871	XLOC_045025	XLOC_045025	Novel_lncRNA	100137068	TRPV6	0.988688273	1.43E-09
TCONS_00070871	XLOC_045025	XLOC_045025	Novel_lncRNA	101113632	LOC101113632	0.967165033	2.84E-07
TCONS_00070871	XLOC_045025	XLOC_045025	Novel_lncRNA	101113636	LOC101113636	0.97960073	2.69E-08
TCONS_00070871	XLOC_045025	XLOC_045025	Novel_lncRNA	443122	STAR	0.995307682	1.78E-11
TCONS_00070871	XLOC_045025	XLOC_045025	Novel_lncRNA	101102950	KLHL6	0.995396075	1.62E-11
TCONS_00070871	XLOC_045025	XLOC_045025	Novel_lncRNA	101110348	LBR	0.966944071	2.94E-07
TCONS_00070871	XLOC_045025	XLOC_045025	Novel_lncRNA	101106860	AURKB	0.979481723	2.77E-08
TCONS_00070871	XLOC_045025	XLOC_045025	Novel_lncRNA	101123153	MND1	0.957826403	9.79E-07
TCONS_00070871	XLOC_045025	XLOC_045025	Novel_lncRNA	101123627	CLEC4G	0.976332986	5.62E-08
TCONS_00070871	XLOC_045025	XLOC_045025	Novel_lncRNA	101113226	CENPM	0.977598379	4.28E-08
TCONS_00070871	XLOC_045025	XLOC_045025	Novel_lncRNA	101123158	LOC101123158	0.97980741	2.56E-08
TCONS_00070871	XLOC_045025	XLOC_045025	Novel_lncRNA	101115084	RCSD1	0.992575738	1.75E-10
TCONS_00070871	XLOC_045025	XLOC_045025	Novel_lncRNA	101107503	ARHGAP4	0.955261079	1.31E-06
TCONS_00070871	XLOC_045025	XLOC_045025	Novel_lncRNA	101115771	HMGN2	0.963482982	4.81E-07
TCONS_00070871	XLOC_045025	XLOC_045025	Novel_lncRNA	641296	ITGAL	0.976038684	5.98E-08
TCONS_00070871	XLOC_045025	XLOC_045025	Novel_lncRNA	443532	CXCR4	0.995002394	2.43E-11
TCONS_00070871	XLOC_045025	XLOC_045025	Novel_lncRNA	443135	PTHLH	0.976115421	5.88E-08
TCONS_00070871	XLOC_045025	XLOC_045025	Novel_lncRNA	101118018	RNF44	0.972080313	1.27E-07
TCONS_00070871	XLOC_045025	XLOC_045025	Novel_lncRNA	443485	BCAT1	0.997279923	1.17E-12
TCONS_00070871	XLOC_045025	XLOC_045025	Novel_lncRNA	101109761	NUPR2	0.984906548	6.02E-09
TCONS_00070871	XLOC_045025	XLOC_045025	Novel_lncRNA	101121878	IGLON5	0.987278736	2.57E-09
TCONS_00070871	XLOC_045025	XLOC_045025	Novel_lncRNA	101113917	STMN1	0.981057118	1.86E-08
TCONS_00070871	XLOC_045025	XLOC_045025	Novel_lncRNA	101110031	SUV39H1	0.954117485	1.48E-06
TCONS_00070871	XLOC_045025	XLOC_045025	Novel_lncRNA	101101858	HIVEP3	0.968313963	2.39E-07
TCONS_00070871	XLOC_045025	XLOC_045025	Novel_lncRNA	101109549	RGS9	0.974396701	8.30E-08
TCONS_00070871	XLOC_045025	XLOC_045025	Novel_lncRNA	101116171	RRM1	0.954839735	1.37E-06
TCONS_00070871	XLOC_045025	XLOC_045025	Novel_lncRNA	101117076	CLEC17A	0.994523956	3.84E-11
TCONS_00070871	XLOC_045025	XLOC_045025	Novel_lncRNA	101105025	FAM196B	0.960789916	6.83E-07
TCONS_00070871	XLOC_045025	XLOC_045025	Novel_lncRNA	443226	TIMELESS	0.962464921	5.51E-07
TCONS_00070871	XLOC_045025	XLOC_045025	Novel_lncRNA	101116277	SSC4D	0.996203789	6.17E-12
TCONS_00070871	XLOC_045025	XLOC_045025	Novel_lncRNA	101107344	SPIC	0.991136461	4.24E-10
TCONS_00070871	XLOC_045025	XLOC_045025	Novel_lncRNA	443385	PAEP	0.987687825	2.18E-09
TCONS_00070871	XLOC_045025	XLOC_045025	Novel_lncRNA	101107435	IKZF1	0.986246115	3.79E-09
TCONS_00070871	XLOC_045025	XLOC_045025	Novel_lncRNA	101118515	LOC101118515	0.971889478	1.32E-07
TCONS_00070871	XLOC_045025	XLOC_045025	Novel_lncRNA	101113131	NR0B1	0.954219362	1.47E-06
TCONS_00070871	XLOC_045025	XLOC_045025	Novel_lncRNA	101104785	HVCN1	0.993261735	1.08E-10
TCONS_00070871	XLOC_045025	XLOC_045025	Novel_lncRNA	101114532	LOC101114532	0.961545544	6.21E-07
TCONS_00070871	XLOC_045025	XLOC_045025	Novel_lncRNA	105615196	LOC105615196	0.969081588	2.11E-07
TCONS_00070871	XLOC_045025	XLOC_045025	Novel_lncRNA	100820742	GPX1	0.963776677	4.62E-07
TCONS_00070871	XLOC_045025	XLOC_045025	Novel_lncRNA	101105095	MYBL2	0.950114282	2.24E-06
TCONS_00070871	XLOC_045025	XLOC_045025	Novel_lncRNA	101122966	CFHR5	0.967251567	2.81E-07
TCONS_00070871	XLOC_045025	XLOC_045025	Novel_lncRNA	101111412	SLC15A2	0.960082997	7.46E-07
TCONS_00070871	XLOC_045025	XLOC_045025	Novel_lncRNA	101120824	AKR1B1	0.974525056	8.10E-08
TCONS_00070871	XLOC_045025	XLOC_045025	Novel_lncRNA	101106041	LOC101106041	0.981375926	1.71E-08
TCONS_00070871	XLOC_045025	XLOC_045025	Novel_lncRNA	101112072	TMIGD1	0.989060302	1.21E-09
TCONS_00070871	XLOC_045025	XLOC_045025	Novel_lncRNA	101110925	MYL6B	0.984346239	7.21E-09
TCONS_00070871	XLOC_045025	XLOC_045025	Novel_lncRNA	101116414	CRLF3	0.976276545	5.69E-08
TCONS_00070871	XLOC_045025	XLOC_045025	Novel_lncRNA	101113171	CPT1C	0.981507573	1.65E-08
TCONS_00070871	XLOC_045025	XLOC_045025	Novel_lncRNA	101102780	ANKUB1	0.973020956	1.08E-07
TCONS_00070871	XLOC_045025	XLOC_045025	Novel_lncRNA	101116991	LOC101116991	0.97561407	6.52E-08
TCONS_00070871	XLOC_045025	XLOC_045025	Novel_lncRNA	105614852	LOC105614852	0.978466372	3.52E-08
TCONS_00070871	XLOC_045025	XLOC_045025	Novel_lncRNA	101111256	LOC101111256	0.989438878	1.02E-09
TCONS_00070871	XLOC_045025	XLOC_045025	Novel_lncRNA	105605763	LOC105605763	0.97688767	5.00E-08
TCONS_00070871	XLOC_045025	XLOC_045025	Novel_lncRNA	101110070	NSMAF	0.951248706	2.00E-06
TCONS_00070871	XLOC_045025	XLOC_045025	Novel_lncRNA	101107727	POU2AF1	0.998061992	2.15E-13
TCONS_00070871	XLOC_045025	XLOC_045025	Novel_lncRNA	101107897	ERGIC1	0.980085596	2.39E-08
TCONS_00070871	XLOC_045025	XLOC_045025	Novel_lncRNA	101104648	AAAS	0.951524038	1.94E-06
TCONS_00070871	XLOC_045025	XLOC_045025	Novel_lncRNA	101106389	EPHB3	0.95716689	1.06E-06
TCONS_00070871	XLOC_045025	XLOC_045025	Novel_lncRNA	101102254	LOC101102254	0.967305636	2.78E-07
TCONS_00070871	XLOC_045025	XLOC_045025	Novel_lncRNA	101102559	CERS4	0.99622651	5.99E-12
TCONS_00070871	XLOC_045025	XLOC_045025	Novel_lncRNA	106991890	LOC106991890	0.984674806	6.49E-09
TCONS_00070871	XLOC_045025	XLOC_045025	Novel_lncRNA	105606224	ZNF831	0.997596836	6.29E-13
TCONS_00070871	XLOC_045025	XLOC_045025	Novel_lncRNA	101113774	WSCD1	0.987577391	2.28E-09
TCONS_00070871	XLOC_045025	XLOC_045025	Novel_lncRNA	101102553	TMPRSS6	0.995444098	1.53E-11
TCONS_00070871	XLOC_045025	XLOC_045025	Novel_lncRNA	101120892	HMGB2	0.979164267	2.99E-08
TCONS_00070871	XLOC_045025	XLOC_045025	Novel_lncRNA	101113578	LRMP	0.994693409	3.28E-11
TCONS_00070871	XLOC_045025	XLOC_045025	Novel_lncRNA	101113671	IL17REL	0.994450013	4.11E-11
TCONS_00070871	XLOC_045025	XLOC_045025	Novel_lncRNA	101109740	RFC5	0.957668649	9.97E-07
TCONS_00070871	XLOC_045025	XLOC_045025	Novel_lncRNA	100037674	TYMS	0.982820781	1.14E-08
TCONS_00070871	XLOC_045025	XLOC_045025	Novel_lncRNA	101104007	SWAP70	0.972650591	1.15E-07
TCONS_00070871	XLOC_045025	XLOC_045025	Novel_lncRNA	101119344	MUTYH	0.983536439	9.27E-09
TCONS_00070871	XLOC_045025	XLOC_045025	Novel_lncRNA	101117152	EFCAB6	0.970963741	1.55E-07
TCONS_00070871	XLOC_045025	XLOC_045025	Novel_lncRNA	101110973	LOC101110973	0.98961947	9.33E-10
TCONS_00070871	XLOC_045025	XLOC_045025	Novel_lncRNA	101107091	KLHL3	0.989379279	1.05E-09
TCONS_00070871	XLOC_045025	XLOC_045025	Novel_lncRNA	101105605	AP3B2	0.961798922	6.01E-07
TCONS_00070871	XLOC_045025	XLOC_045025	Novel_lncRNA	101110974	LOC101110974	0.987827025	2.06E-09
TCONS_00070871	XLOC_045025	XLOC_045025	Novel_lncRNA	101117259	TRPV2	0.956808585	1.10E-06
TCONS_00070871	XLOC_045025	XLOC_045025	Novel_lncRNA	101122616	TRIB3	0.953252829	1.63E-06
TCONS_00070871	XLOC_045025	XLOC_045025	Novel_lncRNA	101114605	MYO1G	0.989169069	1.15E-09
TCONS_00070871	XLOC_045025	XLOC_045025	Novel_lncRNA	101121935	LYL1	0.993297304	1.05E-10
TCONS_00070871	XLOC_045025	XLOC_045025	Novel_lncRNA	101105958	LOC101105958	0.961789764	6.02E-07
TCONS_00070871	XLOC_045025	XLOC_045025	Novel_lncRNA	101105327	DENND1C	0.96312187	5.05E-07
TCONS_00070871	XLOC_045025	XLOC_045025	Novel_lncRNA	101108536	LOC101108536	0.993279079	1.07E-10
TCONS_00070871	XLOC_045025	XLOC_045025	Novel_lncRNA	101105322	VSTM2A	0.970041674	1.81E-07
TCONS_00070871	XLOC_045025	XLOC_045025	Novel_lncRNA	101119746	SALL4	0.953234519	1.63E-06
TCONS_00070871	XLOC_045025	XLOC_045025	Novel_lncRNA	106991694	LOC106991694	0.980094951	2.38E-08
TCONS_00070871	XLOC_045025	XLOC_045025	Novel_lncRNA	101108050	METTL3	0.95859036	8.94E-07
TCONS_00070871	XLOC_045025	XLOC_045025	Novel_lncRNA	101108753	KIAA0101	0.950028271	2.26E-06
TCONS_00070871	XLOC_045025	XLOC_045025	Novel_lncRNA	101117636	KLHL14	0.977120661	4.75E-08
TCONS_00070871	XLOC_045025	XLOC_045025	Novel_lncRNA	101113251	LOC101113251	0.983891825	8.31E-09
TCONS_00070871	XLOC_045025	XLOC_045025	Novel_lncRNA	100216315	POLR2G	0.951508386	1.95E-06
TCONS_00070871	XLOC_045025	XLOC_045025	Novel_lncRNA	101108838	BACH2	0.994038228	5.87E-11
TCONS_00070871	XLOC_045025	XLOC_045025	Novel_lncRNA	101120002	MAP1LC3C	0.996176966	6.39E-12
TCONS_00070871	XLOC_045025	XLOC_045025	Novel_lncRNA	101115330	FERMT3	0.973171485	1.05E-07
TCONS_00070871	XLOC_045025	XLOC_045025	Novel_lncRNA	443466	PRLH	0.973168531	1.05E-07
TCONS_00070871	XLOC_045025	XLOC_045025	Novel_lncRNA	101103078	LIMD2	0.992357986	2.03E-10
TCONS_00070871	XLOC_045025	XLOC_045025	Novel_lncRNA	101119947	AIP	0.974387939	8.31E-08
TCONS_00070871	XLOC_045025	XLOC_045025	Novel_lncRNA	101110196	HCLS1	0.992338574	2.05E-10
TCONS_00070871	XLOC_045025	XLOC_045025	Novel_lncRNA	494547	TLR9	0.987938623	1.97E-09
TCONS_00070871	XLOC_045025	XLOC_045025	Novel_lncRNA	101122884	SIGLEC10	0.998419255	7.75E-14
TCONS_00070871	XLOC_045025	XLOC_045025	Novel_lncRNA	105601931	LOC105601931	0.952937677	1.68E-06
TCONS_00070871	XLOC_045025	XLOC_045025	Novel_lncRNA	101107279	DOK3	0.998436713	7.33E-14
TCONS_00070871	XLOC_045025	XLOC_045025	Novel_lncRNA	101116051	FABP6	0.991202745	4.09E-10
TCONS_00070871	XLOC_045025	XLOC_045025	Novel_lncRNA	101105174	LOC101105174	0.986293536	3.72E-09
TCONS_00070871	XLOC_045025	XLOC_045025	Novel_lncRNA	101104386	GALNT14	0.996777311	2.72E-12
TCONS_00070871	XLOC_045025	XLOC_045025	Novel_lncRNA	101123000	NRROS	0.954767293	1.38E-06
TCONS_00070871	XLOC_045025	XLOC_045025	Novel_lncRNA	101109052	TBC1D10C	0.957261657	1.05E-06
TCONS_00070871	XLOC_045025	XLOC_045025	Novel_lncRNA	101106916	PLA2G2D	0.997372336	9.82E-13
TCONS_00070871	XLOC_045025	XLOC_045025	Novel_lncRNA	101101937	SIPA1	0.975147794	7.16E-08
TCONS_00070871	XLOC_045025	XLOC_045025	Novel_lncRNA	101111915	LOC101111915	0.961046953	6.62E-07
TCONS_00070871	XLOC_045025	XLOC_045025	Novel_lncRNA	101112249	LOC101112249	0.966919652	2.95E-07
TCONS_00070871	XLOC_045025	XLOC_045025	Novel_lncRNA	101120462	SPN	0.981968464	1.46E-08
TCONS_00070871	XLOC_045025	XLOC_045025	Novel_lncRNA	101122820	LTB	0.990569251	5.78E-10
TCONS_00070871	XLOC_045025	XLOC_045025	Novel_lncRNA	100303605	KRT5	0.996925137	2.15E-12
TCONS_00070871	XLOC_045025	XLOC_045025	Novel_lncRNA	101106075	MEF2B	0.996814894	2.57E-12
TCONS_00070871	XLOC_045025	XLOC_045025	Novel_lncRNA	101123314	PRR29	0.985455371	5.00E-09
TCONS_00070871	XLOC_045025	XLOC_045025	Novel_lncRNA	100174987	KCNQ5	0.95689471	1.09E-06
TCONS_00070871	XLOC_045025	XLOC_045025	Novel_lncRNA	101123086	SLX4	0.951922141	1.87E-06
TCONS_00070871	XLOC_045025	XLOC_045025	Novel_lncRNA	101114700	MZB1	0.952389162	1.78E-06
TCONS_00070871	XLOC_045025	XLOC_045025	Novel_lncRNA	443329	GH	0.982249776	1.35E-08
TCONS_00070871	XLOC_045025	XLOC_045025	Novel_lncRNA	105603758	GPSM3	0.954110801	1.48E-06
TCONS_00070871	XLOC_045025	XLOC_045025	Novel_lncRNA	443326	ALOX5AP	0.990391763	6.35E-10
TCONS_00070871	XLOC_045025	XLOC_045025	Novel_lncRNA	101117442	KIRREL2	0.994114643	5.51E-11
TCONS_00070871	XLOC_045025	XLOC_045025	Novel_lncRNA	101110493	GNB3	0.984228725	7.48E-09
TCONS_00070871	XLOC_045025	XLOC_045025	Novel_lncRNA	101104773	POU2F2	0.995829639	9.87E-12
TCONS_00070871	XLOC_045025	XLOC_045025	Novel_lncRNA	101106354	ZBTB32	0.971896723	1.32E-07
TCONS_00070871	XLOC_045025	XLOC_045025	Novel_lncRNA	101111144	EAF2	0.991434788	3.58E-10
TCONS_00070871	XLOC_045025	XLOC_045025	Novel_lncRNA	105611203	LOC105611203	0.991045075	4.47E-10
TCONS_00070871	XLOC_045025	XLOC_045025	Novel_lncRNA	101112615	CALHM3	0.99515307	2.09E-11
TCONS_00070871	XLOC_045025	XLOC_045025	Novel_lncRNA	101120792	ACTRT3	0.966220953	3.27E-07
TCONS_00070871	XLOC_045025	XLOC_045025	Novel_lncRNA	101122149	TSPAN4	0.955150536	1.33E-06
TCONS_00070871	XLOC_045025	XLOC_045025	Novel_lncRNA	101115963	PLK5	0.987914044	1.99E-09
TCONS_00070871	XLOC_045025	XLOC_045025	Novel_lncRNA	101102801	C1QTNF6	0.955773505	1.24E-06
TCONS_00070871	XLOC_045025	XLOC_045025	Novel_lncRNA	101115961	CNN2	0.989612599	9.36E-10
TCONS_00070871	XLOC_045025	XLOC_045025	Novel_lncRNA	101111138	LPAR3	0.97526165	7.00E-08
TCONS_00070871	XLOC_045025	XLOC_045025	Novel_lncRNA	101104174	CXCR5	0.99767652	5.31E-13
TCONS_00070871	XLOC_045025	XLOC_045025	Novel_lncRNA	101107857	ELFN2	0.982631838	1.21E-08
TCONS_00070871	XLOC_045025	XLOC_045025	Novel_lncRNA	101104490	SLCO4C1	0.993812328	7.07E-11
TCONS_00070871	XLOC_045025	XLOC_045025	Novel_lncRNA	101110140	IFFO1	0.95916295	8.35E-07
TCONS_00070871	XLOC_045025	XLOC_045025	Novel_lncRNA	101114894	GMFG	0.981748805	1.55E-08
TCONS_00070871	XLOC_045025	XLOC_045025	Novel_lncRNA	101107536	CDC6	0.981450993	1.68E-08
TCONS_00070871	XLOC_045025	XLOC_045025	Novel_lncRNA	101108719	PAX5	0.996935976	2.12E-12
TCONS_00070871	XLOC_045025	XLOC_045025	Novel_lncRNA	101114469	LOC101114469	0.966029775	3.37E-07
TCONS_00070871	XLOC_045025	XLOC_045025	Novel_lncRNA	101115663	LOC101115663	0.996925137	2.15E-12
TCONS_00070871	XLOC_045025	XLOC_045025	Novel_lncRNA	101122645	LOC101122645	0.970037995	1.81E-07
TCONS_00070871	XLOC_045025	XLOC_045025	Novel_lncRNA	101114540	TMC8	0.984847173	6.13E-09
TCONS_00070871	XLOC_045025	XLOC_045025	Novel_lncRNA	101104255	IKZF3	0.987700542	2.17E-09
TCONS_00070871	XLOC_045025	XLOC_045025	Novel_lncRNA	101114260	CD27	0.987051531	2.81E-09
TCONS_00070871	XLOC_045025	XLOC_045025	Novel_lncRNA	101103444	LAMP3	0.973378286	1.01E-07
TCONS_00070871	XLOC_045025	XLOC_045025	Novel_lncRNA	101103769	TRMT112	0.961254247	6.44E-07
TCONS_00070871	XLOC_045025	XLOC_045025	Novel_lncRNA	101113367	KIFC1	0.950637737	2.12E-06
TCONS_00070871	XLOC_045025	XLOC_045025	Novel_lncRNA	105610645	PARVG	0.958528827	9.01E-07
TCONS_00070871	XLOC_045025	XLOC_045025	Novel_lncRNA	554318	CD86	0.954968154	1.35E-06
TCONS_00070871	XLOC_045025	XLOC_045025	Novel_lncRNA	101115130	GJB7	0.998005287	2.48E-13
TCONS_00070871	XLOC_045025	XLOC_045025	Novel_lncRNA	101115345	LOC101115345	0.956241555	1.17E-06
TCONS_00070871	XLOC_045025	XLOC_045025	Novel_lncRNA	101115341	BFSP2	0.996303405	5.40E-12
TCONS_00070871	XLOC_045025	XLOC_045025	Novel_lncRNA	100820753	IL21R	0.997787699	4.16E-13
TCONS_00070871	XLOC_045025	XLOC_045025	Novel_lncRNA	101116766	MGARP	0.966848529	2.98E-07
TCONS_00070871	XLOC_045025	XLOC_045025	Novel_lncRNA	101112941	INPP5D	0.973458047	9.92E-08
TCONS_00070871	XLOC_045025	XLOC_045025	Novel_lncRNA	101112009	BAG2	0.956958306	1.08E-06
TCONS_00070871	XLOC_045025	XLOC_045025	Novel_lncRNA	101106132	SOX8	0.966761454	3.02E-07
TCONS_00070871	XLOC_045025	XLOC_045025	Novel_lncRNA	101116389	LOC101116389	0.989987343	7.79E-10
TCONS_00070871	XLOC_045025	XLOC_045025	Novel_lncRNA	101112768	HMCES	0.990134113	7.24E-10
TCONS_00070871	XLOC_045025	XLOC_045025	Novel_lncRNA	101113062	ASIC3	0.997224836	1.29E-12
TCONS_00070871	XLOC_045025	XLOC_045025	Novel_lncRNA	101105725	BTK	0.994432153	4.17E-11
TCONS_00070871	XLOC_045025	XLOC_045025	Novel_lncRNA	101102383	CLEC4F	0.985681865	4.63E-09
TCONS_00070871	XLOC_045025	XLOC_045025	Novel_lncRNA	101119679	LOC101119679	0.957989601	9.60E-07
TCONS_00070871	XLOC_045025	XLOC_045025	Novel_lncRNA	101119177	GP2	0.997347212	1.03E-12
TCONS_00070871	XLOC_045025	XLOC_045025	Novel_lncRNA	101104928	NFKBID	0.97267917	1.15E-07
TCONS_00070871	XLOC_045025	XLOC_045025	Novel_lncRNA	101119076	LOC101119076	0.996925137	2.15E-12
TCONS_00070871	XLOC_045025	XLOC_045025	Novel_lncRNA	101117383	CCDC178	0.982039982	1.43E-08
TCONS_00070871	XLOC_045025	XLOC_045025	Novel_lncRNA	101108894	CD72	0.988856695	1.33E-09
TCONS_00070871	XLOC_045025	XLOC_045025	Novel_lncRNA	101108896	MREG	0.975491728	6.68E-08
TCONS_00070871	XLOC_045025	XLOC_045025	Novel_lncRNA	101118209	PTPN1	0.964091819	4.43E-07
TCONS_00070871	XLOC_045025	XLOC_045025	Novel_lncRNA	101118802	FAM117A	0.973890995	9.15E-08
TCONS_00070871	XLOC_045025	XLOC_045025	Novel_lncRNA	101107711	TCEA1	0.988042606	1.89E-09
TCONS_00070871	XLOC_045025	XLOC_045025	Novel_lncRNA	101111100	CXCL13	0.992995642	1.31E-10
TCONS_00070871	XLOC_045025	XLOC_045025	Novel_lncRNA	101110545	LOC101110545	0.974213261	8.60E-08
TCONS_00070871	XLOC_045025	XLOC_045025	Novel_lncRNA	101114190	EBF1	0.976878949	5.01E-08
TCONS_00070871	XLOC_045025	XLOC_045025	Novel_lncRNA	101113667	CHST11	0.97613474	5.86E-08
TCONS_00070871	XLOC_045025	XLOC_045025	Novel_lncRNA	101104011	DOCK2	0.966125459	3.32E-07
TCONS_00070871	XLOC_045025	XLOC_045025	Novel_lncRNA	101116876	DKK1	0.996613546	3.49E-12
TCONS_00070871	XLOC_045025	XLOC_045025	Novel_lncRNA	101103246	COL19A1	0.977069623	4.80E-08
TCONS_00070871	XLOC_045025	XLOC_045025	Novel_lncRNA	101112829	KIAA0226L	0.951641564	1.92E-06
TCONS_00070871	XLOC_045025	XLOC_045025	Novel_lncRNA	101107810	RGS19	0.996442169	4.46E-12
TCONS_00070871	XLOC_045025	XLOC_045025	Novel_lncRNA	101111566	LEFTY2	0.969725657	1.90E-07
TCONS_00070871	XLOC_045025	XLOC_045025	Novel_lncRNA	101111401	LOC101111401	0.958374363	9.18E-07
TCONS_00070871	XLOC_045025	XLOC_045025	Novel_lncRNA	101119188	CNR2	0.992732017	1.58E-10
TCONS_00070871	XLOC_045025	XLOC_045025	Novel_lncRNA	101103862	LOC101103862	0.950293015	2.20E-06
TCONS_00070871	XLOC_045025	XLOC_045025	Novel_lncRNA	105614152	CR1L	0.995395602	1.62E-11
TCONS_00070871	XLOC_045025	XLOC_045025	Novel_lncRNA	101117241	MIOX	0.954366775	1.44E-06
TCONS_00070871	XLOC_045025	XLOC_045025	Novel_lncRNA	101121033	MIA	0.970004826	1.82E-07
TCONS_00070871	XLOC_045025	XLOC_045025	Novel_lncRNA	101122658	GPC2	0.952368154	1.78E-06
TCONS_00070871	XLOC_045025	XLOC_045025	Novel_lncRNA	101115620	ANKLE1	0.986305046	3.71E-09
TCONS_00070871	XLOC_045025	XLOC_045025	Novel_lncRNA	101115621	SHD	0.953718735	1.55E-06
TCONS_00070871	XLOC_045025	XLOC_045025	Novel_lncRNA	101106367	NEIL1	0.99327077	1.07E-10
TCONS_00070871	XLOC_045025	XLOC_045025	Novel_lncRNA	101121926	FAM78A	0.986416364	3.56E-09
TCONS_00070871	XLOC_045025	XLOC_045025	Novel_lncRNA	101104586	CD79B	0.997294494	1.14E-12
TCONS_00070871	XLOC_045025	XLOC_045025	Novel_lncRNA	101111586	AGER	0.991658599	3.14E-10
TCONS_00070871	XLOC_045025	XLOC_045025	Novel_lncRNA	101109845	SFRP5	0.990152998	7.17E-10
TCONS_00070871	XLOC_045025	XLOC_045025	Novel_lncRNA	101109929	FBXO40	0.95986451	7.67E-07
TCONS_00070871	XLOC_045025	XLOC_045025	Novel_lncRNA	101112622	FCRL4	0.997189177	1.38E-12
TCONS_00070871	XLOC_045025	XLOC_045025	Novel_lncRNA	101113716	FGF8	0.996925137	2.15E-12
TCONS_00070871	XLOC_045025	XLOC_045025	Novel_lncRNA	101119756	SPI1	0.983576805	9.15E-09
TCONS_00070871	XLOC_045025	XLOC_045025	Novel_lncRNA	101102831	MANBAL	0.968556338	2.30E-07
TCONS_00070871	XLOC_045025	XLOC_045025	Novel_lncRNA	100048994	CYP11A1	0.997245409	1.24E-12
TCONS_00070871	XLOC_045025	XLOC_045025	Novel_lncRNA	101110362	GAPT	0.957764969	9.86E-07
TCONS_00070871	XLOC_045025	XLOC_045025	Novel_lncRNA	101116804	AFF2	0.995886684	9.21E-12
TCONS_00070871	XLOC_045025	XLOC_045025	Novel_lncRNA	101123070	TMEM120B	0.955867748	1.22E-06
TCONS_00070871	XLOC_045025	XLOC_045025	Novel_lncRNA	101116204	RNF122	0.974261042	8.52E-08
TCONS_00070871	XLOC_045025	XLOC_045025	Novel_lncRNA	101113147	CYFIP2	0.95628548	1.17E-06
TCONS_00070871	XLOC_045025	XLOC_045025	Novel_lncRNA	100381247	SOLD1	0.997586836	6.42E-13
TCONS_00070871	XLOC_045025	XLOC_045025	Novel_lncRNA	101123078	LTA	0.990957052	4.69E-10
TCONS_00070871	XLOC_045025	XLOC_045025	Novel_lncRNA	101107917	CUEDC2	0.962324198	5.61E-07
TCONS_00070871	XLOC_045025	XLOC_045025	Novel_lncRNA	101117626	SAPCD1	0.960944587	6.70E-07
TCONS_00070871	XLOC_045025	XLOC_045025	Novel_lncRNA	443514	SLC1A1	0.975177348	7.12E-08
TCONS_00070871	XLOC_045025	XLOC_045025	Novel_lncRNA	101105211	ORAI3	0.95479204	1.38E-06
TCONS_00070871	XLOC_045025	XLOC_045025	Novel_lncRNA	101108292	LOC101108292	0.976898536	4.98E-08
TCONS_00070871	XLOC_045025	XLOC_045025	Novel_lncRNA	101106564	CIITA	0.976807102	5.08E-08
TCONS_00070871	XLOC_045025	XLOC_045025	Novel_lncRNA	105612076	SPIB	0.99663914	3.36E-12
TCONS_00070871	XLOC_045025	XLOC_045025	Novel_lncRNA	101121951	NT5C	0.962054655	5.81E-07
TCONS_00070871	XLOC_045025	XLOC_045025	Novel_lncRNA	101119319	ACAP1	0.969895753	1.85E-07
TCONS_00070871	XLOC_045025	XLOC_045025	Novel_lncRNA	101122937	FMNL3	0.968242488	2.41E-07
TCONS_00070871	XLOC_045025	XLOC_045025	Novel_lncRNA	101103654	SLAIN1	0.968781828	2.22E-07
TCONS_00070871	XLOC_045025	XLOC_045025	Novel_lncRNA	101110185	LOC101110185	0.970848891	1.58E-07
TCONS_00070871	XLOC_045025	XLOC_045025	Novel_lncRNA	101109219	LOC101109219	0.986955517	2.91E-09
TCONS_00070871	XLOC_045025	XLOC_045025	Novel_lncRNA	101116503	NAPSA	0.986057583	4.05E-09
TCONS_00070871	XLOC_045025	XLOC_045025	Novel_lncRNA	101123417	LOC101123417	0.962486574	5.49E-07
TCONS_00070871	XLOC_045025	XLOC_045025	Novel_lncRNA	101123415	CAMKV	0.980894606	1.94E-08
TCONS_00070871	XLOC_045025	XLOC_045025	Novel_lncRNA	105605976	SHISA8	0.994894618	2.71E-11
TCONS_00070871	XLOC_045025	XLOC_045025	Novel_lncRNA	101102699	TNFSF8	0.990743325	5.27E-10
TCONS_00070871	XLOC_045025	XLOC_045025	Novel_lncRNA	101114839	LAT2	0.9700401	1.81E-07
TCONS_00070871	XLOC_045025	XLOC_045025	Novel_lncRNA	101107049	FES	0.965192392	3.80E-07
TCONS_00070871	XLOC_045025	XLOC_045025	Novel_lncRNA	105616788	LOC105616788	0.983350745	9.80E-09
TCONS_00070871	XLOC_045025	XLOC_045025	Novel_lncRNA	443204	FCER1G	0.985105858	5.63E-09
TCONS_00070871	XLOC_045025	XLOC_045025	Novel_lncRNA	101111202	GPR18	0.962544514	5.45E-07
TCONS_00070871	XLOC_045025	XLOC_045025	Novel_lncRNA	105605733	LOC105605733	0.952914189	1.68E-06
TCONS_00070871	XLOC_045025	XLOC_045025	Novel_lncRNA	101107325	FCRLA	0.996938812	2.11E-12
TCONS_00070871	XLOC_045025	XLOC_045025	Novel_lncRNA	101106664	PLA2G2F	0.997427801	8.83E-13
TCONS_00070871	XLOC_045025	XLOC_045025	Novel_lncRNA	101112874	FCRL3	0.997062221	1.71E-12
TCONS_00070871	XLOC_045025	XLOC_045025	Novel_lncRNA	101103839	ATG16L2	0.965277599	3.75E-07
TCONS_00070871	XLOC_045025	XLOC_045025	Novel_lncRNA	101116376	KLKB1	0.965763215	3.50E-07
TCONS_00070871	XLOC_045025	XLOC_045025	Novel_lncRNA	101112052	S1PR2	0.995427715	1.56E-11
TCONS_00070871	XLOC_045025	XLOC_045025	Novel_lncRNA	101120455	LOC101120455	0.981474196	1.67E-08
TCONS_00070871	XLOC_045025	XLOC_045025	Novel_lncRNA	101112056	KCNN1	0.997206014	1.33E-12
TCONS_00070871	XLOC_045025	XLOC_045025	Novel_lncRNA	101116477	TCF3	0.987771949	2.11E-09
TCONS_00070871	XLOC_045025	XLOC_045025	Novel_lncRNA	105612224	KIAA0040	0.991016277	4.54E-10
TCONS_00070871	XLOC_045025	XLOC_045025	Novel_lncRNA	101120459	GCSAM	0.990307508	6.63E-10
TCONS_00070871	XLOC_045025	XLOC_045025	Novel_lncRNA	101119627	C3H2orf50	0.997914554	3.10E-13
TCONS_00070871	XLOC_045025	XLOC_045025	Novel_lncRNA	101103373	S1PR3	0.977204956	4.67E-08
TCONS_00070871	XLOC_045025	XLOC_045025	Novel_lncRNA	101108961	LOC101108961	0.997904522	3.17E-13
TCONS_00070871	XLOC_045025	XLOC_045025	Novel_lncRNA	101123093	ASB9	0.987646798	2.22E-09
TCONS_00070871	XLOC_045025	XLOC_045025	Novel_lncRNA	101114123	SOST	0.994404826	4.28E-11
TCONS_00070871	XLOC_045025	XLOC_045025	Novel_lncRNA	101103905	SLC13A5	0.988557832	1.52E-09
TCONS_00070871	XLOC_045025	XLOC_045025	Novel_lncRNA	101112901	HMHA1	0.972691761	1.14E-07
XR_001433966.1	105606565	LOC105606565	Annotated_lncRNA	443392	AHSG	0.962305626	5.63E-07
XR_001433966.1	105606565	LOC105606565	Annotated_lncRNA	100127212	ST3GAL4	0.976043795	5.97E-08
XR_001433966.1	105606565	LOC105606565	Annotated_lncRNA	101112133	LYPD8	0.970172962	1.77E-07
TCONS_00093464	XLOC_059690	XLOC_059690	Novel_lncRNA	101103733	SLCO5A1	0.957470284	1.02E-06
TCONS_00093464	XLOC_059690	XLOC_059690	Novel_lncRNA	101122527	PIF1	0.954492616	1.42E-06
TCONS_00093464	XLOC_059690	XLOC_059690	Novel_lncRNA	101107629	LPXN	0.982171256	1.38E-08
TCONS_00093464	XLOC_059690	XLOC_059690	Novel_lncRNA	101110864	CD37	0.998927887	1.11E-14
TCONS_00093464	XLOC_059690	XLOC_059690	Novel_lncRNA	101120206	CDCA5	0.995846814	9.66E-12
TCONS_00093464	XLOC_059690	XLOC_059690	Novel_lncRNA	101112271	CD53	0.966305096	3.23E-07
TCONS_00093464	XLOC_059690	XLOC_059690	Novel_lncRNA	101118145	MAP4K2	0.950940264	2.06E-06
TCONS_00093464	XLOC_059690	XLOC_059690	Novel_lncRNA	101103882	PLA2G5	0.95132223	1.98E-06
TCONS_00093464	XLOC_059690	XLOC_059690	Novel_lncRNA	101114718	LOC101114718	0.96214741	5.74E-07
TCONS_00093464	XLOC_059690	XLOC_059690	Novel_lncRNA	101106195	CA5A	0.999778555	4.19E-18
TCONS_00093464	XLOC_059690	XLOC_059690	Novel_lncRNA	101113615	CTSA	0.961599183	6.17E-07
TCONS_00093464	XLOC_059690	XLOC_059690	Novel_lncRNA	101111539	C4H7orf72	0.999872682	2.63E-19
TCONS_00093464	XLOC_059690	XLOC_059690	Novel_lncRNA	101110557	BCL6	0.994658829	3.39E-11
TCONS_00093464	XLOC_059690	XLOC_059690	Novel_lncRNA	101108643	PTPN6	0.992238568	2.19E-10
TCONS_00093464	XLOC_059690	XLOC_059690	Novel_lncRNA	101117371	DEF6	0.956063942	1.20E-06
TCONS_00093464	XLOC_059690	XLOC_059690	Novel_lncRNA	101105543	FAM43A	0.973428288	9.98E-08
TCONS_00093464	XLOC_059690	XLOC_059690	Novel_lncRNA	101104895	EHD3	0.999584571	9.74E-17
TCONS_00093464	XLOC_059690	XLOC_059690	Novel_lncRNA	101107525	LOC101107525	1	0
TCONS_00093464	XLOC_059690	XLOC_059690	Novel_lncRNA	101118580	ZP3	0.999834194	9.87E-19
TCONS_00093464	XLOC_059690	XLOC_059690	Novel_lncRNA	101122637	LOC101122637	0.959293985	8.22E-07
TCONS_00093464	XLOC_059690	XLOC_059690	Novel_lncRNA	101110388	SH3KBP1	0.978425148	3.55E-08
TCONS_00093464	XLOC_059690	XLOC_059690	Novel_lncRNA	101120702	LOC101120702	0.962927764	5.18E-07
TCONS_00093464	XLOC_059690	XLOC_059690	Novel_lncRNA	101103696	TSPEAR	0.999675725	2.82E-17
TCONS_00093464	XLOC_059690	XLOC_059690	Novel_lncRNA	101109708	RPGRIP1	0.992011809	2.53E-10
TCONS_00093464	XLOC_059690	XLOC_059690	Novel_lncRNA	101106722	LOC101106722	0.981495463	1.66E-08
TCONS_00093464	XLOC_059690	XLOC_059690	Novel_lncRNA	101113976	CHST15	0.997509564	7.51E-13
TCONS_00093464	XLOC_059690	XLOC_059690	Novel_lncRNA	101112579	LCP1	0.968222734	2.42E-07
TCONS_00093464	XLOC_059690	XLOC_059690	Novel_lncRNA	101119401	COL22A1	0.993962193	6.26E-11
TCONS_00093464	XLOC_059690	XLOC_059690	Novel_lncRNA	101110708	ELL3	0.999864848	3.55E-19
TCONS_00093464	XLOC_059690	XLOC_059690	Novel_lncRNA	101122453	RGS13	0.999354314	8.83E-16
TCONS_00093464	XLOC_059690	XLOC_059690	Novel_lncRNA	101107410	SUSD3	0.986814402	3.07E-09
TCONS_00093464	XLOC_059690	XLOC_059690	Novel_lncRNA	101117778	PPP1R9B	0.993035682	1.28E-10
TCONS_00093464	XLOC_059690	XLOC_059690	Novel_lncRNA	101105534	PAX9	0.998085024	2.02E-13
TCONS_00093464	XLOC_059690	XLOC_059690	Novel_lncRNA	101115053	UBE2C	0.983531404	9.28E-09
TCONS_00093464	XLOC_059690	XLOC_059690	Novel_lncRNA	101118531	ZGRF1	0.969265761	2.05E-07
TCONS_00093464	XLOC_059690	XLOC_059690	Novel_lncRNA	101103013	BCL7A	0.985898925	4.29E-09
TCONS_00093464	XLOC_059690	XLOC_059690	Novel_lncRNA	101114979	PPM1F	0.982608339	1.22E-08
TCONS_00093464	XLOC_059690	XLOC_059690	Novel_lncRNA	101119320	RDM1	0.961387035	6.34E-07
TCONS_00093464	XLOC_059690	XLOC_059690	Novel_lncRNA	101120021	SEMA7A	0.986645969	3.27E-09
TCONS_00093464	XLOC_059690	XLOC_059690	Novel_lncRNA	101108081	RNFT2	0.997367794	9.91E-13
TCONS_00093464	XLOC_059690	XLOC_059690	Novel_lncRNA	101108086	LOC101108086	0.996553121	3.81E-12
TCONS_00093464	XLOC_059690	XLOC_059690	Novel_lncRNA	101108087	LY86	0.994212737	5.06E-11
TCONS_00093464	XLOC_059690	XLOC_059690	Novel_lncRNA	101121002	DDN	0.998896468	1.29E-14
TCONS_00093464	XLOC_059690	XLOC_059690	Novel_lncRNA	100302314	ARL5C	0.999981246	1.83E-23
TCONS_00093464	XLOC_059690	XLOC_059690	Novel_lncRNA	101123345	MED12L	0.977668063	4.21E-08
TCONS_00093464	XLOC_059690	XLOC_059690	Novel_lncRNA	101116533	TIGIT	0.982449792	1.27E-08
TCONS_00093464	XLOC_059690	XLOC_059690	Novel_lncRNA	101105114	LOC101105114	0.978000358	3.91E-08
TCONS_00093464	XLOC_059690	XLOC_059690	Novel_lncRNA	101113019	MOG	0.981220753	1.78E-08
TCONS_00093464	XLOC_059690	XLOC_059690	Novel_lncRNA	101102019	LOC101102019	0.981330151	1.73E-08
TCONS_00093464	XLOC_059690	XLOC_059690	Novel_lncRNA	106992004	LOC106992004	0.990770778	5.19E-10
TCONS_00093464	XLOC_059690	XLOC_059690	Novel_lncRNA	XLOC_136686	XLOC_136686	0.992568489	1.76E-10
TCONS_00093464	XLOC_059690	XLOC_059690	Novel_lncRNA	101110877	DERL3	0.986789546	3.10E-09
TCONS_00093464	XLOC_059690	XLOC_059690	Novel_lncRNA	105616893	SRRM5	0.957549622	1.01E-06
TCONS_00093464	XLOC_059690	XLOC_059690	Novel_lncRNA	101118815	GPR83	0.98637948	3.61E-09
TCONS_00093464	XLOC_059690	XLOC_059690	Novel_lncRNA	101104055	MCM5	0.986139973	3.94E-09
TCONS_00093464	XLOC_059690	XLOC_059690	Novel_lncRNA	101102272	LOC101102272	0.975808227	6.27E-08
TCONS_00093464	XLOC_059690	XLOC_059690	Novel_lncRNA	101104340	RELT	0.98534792	5.19E-09
TCONS_00093464	XLOC_059690	XLOC_059690	Novel_lncRNA	101113125	SPOCK2	0.990796864	5.12E-10
TCONS_00093464	XLOC_059690	XLOC_059690	Novel_lncRNA	101120569	EPHB6	0.969209826	2.07E-07
TCONS_00093464	XLOC_059690	XLOC_059690	Novel_lncRNA	101110457	LOC101110457	0.979524681	2.74E-08
TCONS_00093464	XLOC_059690	XLOC_059690	Novel_lncRNA	105602910	LOC105602910	0.997826673	3.80E-13
TCONS_00093464	XLOC_059690	XLOC_059690	Novel_lncRNA	443345	GJB2	0.963452246	4.83E-07
TCONS_00093464	XLOC_059690	XLOC_059690	Novel_lncRNA	106991508	LOC106991508	0.991209233	4.07E-10
TCONS_00093464	XLOC_059690	XLOC_059690	Novel_lncRNA	101104023	RASGRP2	0.994937229	2.60E-11
TCONS_00093464	XLOC_059690	XLOC_059690	Novel_lncRNA	101119198	NCKAP1L	0.968641739	2.27E-07
TCONS_00093464	XLOC_059690	XLOC_059690	Novel_lncRNA	101122207	RBCK1	0.954969103	1.35E-06
TCONS_00093464	XLOC_059690	XLOC_059690	Novel_lncRNA	101114336	WAS	0.958171417	9.40E-07
TCONS_00093464	XLOC_059690	XLOC_059690	Novel_lncRNA	101115266	RNF144A	0.989321878	1.07E-09
TCONS_00093464	XLOC_059690	XLOC_059690	Novel_lncRNA	101115895	NPHS1	0.991962751	2.61E-10
TCONS_00093464	XLOC_059690	XLOC_059690	Novel_lncRNA	101111597	CCDC17	0.971467308	1.42E-07
TCONS_00093464	XLOC_059690	XLOC_059690	Novel_lncRNA	106991729	BDKRB1	0.991577524	3.29E-10
TCONS_00093464	XLOC_059690	XLOC_059690	Novel_lncRNA	101122837	TTN	0.976455178	5.48E-08
TCONS_00093464	XLOC_059690	XLOC_059690	Novel_lncRNA	101103794	LOC101103794	0.999998134	1.78E-28
TCONS_00093464	XLOC_059690	XLOC_059690	Novel_lncRNA	101109918	PPP1R18	0.989068678	1.21E-09
TCONS_00093464	XLOC_059690	XLOC_059690	Novel_lncRNA	101113723	RFTN1	0.986212921	3.83E-09
TCONS_00093464	XLOC_059690	XLOC_059690	Novel_lncRNA	101104291	FBXO24	0.958943336	8.57E-07
TCONS_00093464	XLOC_059690	XLOC_059690	Novel_lncRNA	101122682	PVALB	0.990893453	4.86E-10
TCONS_00093464	XLOC_059690	XLOC_059690	Novel_lncRNA	443119	NFKB2	0.965162081	3.81E-07
TCONS_00093464	XLOC_059690	XLOC_059690	Novel_lncRNA	101119685	PTPRCAP	0.997276629	1.17E-12
TCONS_00093464	XLOC_059690	XLOC_059690	Novel_lncRNA	101108771	RLTPR	0.968835403	2.20E-07
TCONS_00093464	XLOC_059690	XLOC_059690	Novel_lncRNA	101109277	AKAP5	0.982371578	1.30E-08
TCONS_00093464	XLOC_059690	XLOC_059690	Novel_lncRNA	101123168	ARHGAP30	0.954124069	1.48E-06
TCONS_00093464	XLOC_059690	XLOC_059690	Novel_lncRNA	101122065	SLC15A3	0.983563206	9.19E-09
TCONS_00093464	XLOC_059690	XLOC_059690	Novel_lncRNA	101120184	CLEC3A	0.999975297	7.24E-23
TCONS_00093464	XLOC_059690	XLOC_059690	Novel_lncRNA	101103056	AICDA	0.99999162	3.25E-25
TCONS_00093464	XLOC_059690	XLOC_059690	Novel_lncRNA	101110675	DAPP1	0.985641835	4.69E-09
TCONS_00093464	XLOC_059690	XLOC_059690	Novel_lncRNA	101103116	ATP8B2	0.985219065	5.42E-09
TCONS_00093464	XLOC_059690	XLOC_059690	Novel_lncRNA	101117815	SH2B2	0.995023171	2.38E-11
TCONS_00093464	XLOC_059690	XLOC_059690	Novel_lncRNA	101109926	RNASEH2C	0.970297829	1.73E-07
TCONS_00093464	XLOC_059690	XLOC_059690	Novel_lncRNA	101122904	LOC101122904	0.965809062	3.47E-07
TCONS_00093464	XLOC_059690	XLOC_059690	Novel_lncRNA	101107810	RGS19	0.995530605	1.39E-11
TCONS_00093464	XLOC_059690	XLOC_059690	Novel_lncRNA	101114246	P2RY8	0.999870749	2.84E-19
TCONS_00093464	XLOC_059690	XLOC_059690	Novel_lncRNA	101102057	LOC101102057	0.957811252	9.81E-07
TCONS_00093464	XLOC_059690	XLOC_059690	Novel_lncRNA	101113588	UNC13A	0.974465758	8.19E-08
TCONS_00093464	XLOC_059690	XLOC_059690	Novel_lncRNA	442998	PYGM	0.989261331	1.10E-09
TCONS_00093464	XLOC_059690	XLOC_059690	Novel_lncRNA	101117762	ADAT3	0.976401966	5.54E-08
TCONS_00093464	XLOC_059690	XLOC_059690	Novel_lncRNA	101105151	WBP2NL	0.997462214	8.25E-13
TCONS_00093464	XLOC_059690	XLOC_059690	Novel_lncRNA	101107354	VAV1	0.990395336	6.33E-10
TCONS_00093464	XLOC_059690	XLOC_059690	Novel_lncRNA	101118561	VPREB3	0.999987135	2.78E-24
TCONS_00093464	XLOC_059690	XLOC_059690	Novel_lncRNA	101111234	IRF4	0.968282398	2.40E-07
TCONS_00093464	XLOC_059690	XLOC_059690	Novel_lncRNA	443232	CD40	0.981178501	1.80E-08
TCONS_00093464	XLOC_059690	XLOC_059690	Novel_lncRNA	101110382	RFC2	0.988262099	1.72E-09
TCONS_00093464	XLOC_059690	XLOC_059690	Novel_lncRNA	101108074	CDT1	0.963539471	4.77E-07
TCONS_00093464	XLOC_059690	XLOC_059690	Novel_lncRNA	101114146	LOC101114146	0.985801247	4.44E-09
TCONS_00093464	XLOC_059690	XLOC_059690	Novel_lncRNA	100144756	CDK4	0.956285573	1.17E-06
TCONS_00093464	XLOC_059690	XLOC_059690	Novel_lncRNA	101112745	ABI3	0.953157722	1.64E-06
TCONS_00093464	XLOC_059690	XLOC_059690	Novel_lncRNA	101120447	LOC101120447	0.964225823	4.35E-07
TCONS_00093464	XLOC_059690	XLOC_059690	Novel_lncRNA	101121447	LOC101121447	0.958180863	9.39E-07
TCONS_00093464	XLOC_059690	XLOC_059690	Novel_lncRNA	101113167	HCK	0.973284691	1.02E-07
TCONS_00093464	XLOC_059690	XLOC_059690	Novel_lncRNA	101102431	MBD4	0.996084794	7.20E-12
TCONS_00093464	XLOC_059690	XLOC_059690	Novel_lncRNA	101113690	FCMR	0.991976333	2.58E-10
TCONS_00093464	XLOC_059690	XLOC_059690	Novel_lncRNA	101109393	RASAL1	0.999594312	8.65E-17
TCONS_00093464	XLOC_059690	XLOC_059690	Novel_lncRNA	101102001	ICAM2	0.97123188	1.48E-07
TCONS_00093464	XLOC_059690	XLOC_059690	Novel_lncRNA	101102780	ANKUB1	0.977473146	4.40E-08
TCONS_00093464	XLOC_059690	XLOC_059690	Novel_lncRNA	101110063	HSPA2	0.982990182	1.09E-08
TCONS_00093464	XLOC_059690	XLOC_059690	Novel_lncRNA	101122129	VSIG10L	0.96676979	3.02E-07
TCONS_00093464	XLOC_059690	XLOC_059690	Novel_lncRNA	101111167	BLK	0.999606502	7.42E-17
TCONS_00093464	XLOC_059690	XLOC_059690	Novel_lncRNA	101122538	KCNAB2	0.996307919	5.37E-12
TCONS_00093464	XLOC_059690	XLOC_059690	Novel_lncRNA	101122539	GABRD	0.999345263	9.46E-16
TCONS_00093464	XLOC_059690	XLOC_059690	Novel_lncRNA	101111162	CDCA7	0.964471167	4.20E-07
TCONS_00093464	XLOC_059690	XLOC_059690	Novel_lncRNA	101120789	STAMBPL1	0.955740749	1.24E-06
TCONS_00093464	XLOC_059690	XLOC_059690	Novel_lncRNA	101109892	C11H17orf62	0.967371451	2.76E-07
TCONS_00093464	XLOC_059690	XLOC_059690	Novel_lncRNA	101111947	LOC101111947	0.999990729	5.39E-25
TCONS_00093464	XLOC_059690	XLOC_059690	Novel_lncRNA	101121348	NRG2	0.988704726	1.42E-09
TCONS_00093464	XLOC_059690	XLOC_059690	Novel_lncRNA	101119849	BASP1	0.994799352	2.97E-11
TCONS_00093464	XLOC_059690	XLOC_059690	Novel_lncRNA	101106608	AURKAIP1	0.97176191	1.35E-07
TCONS_00093464	XLOC_059690	XLOC_059690	Novel_lncRNA	101102587	LOC101102587	0.988094729	1.85E-09
TCONS_00093464	XLOC_059690	XLOC_059690	Novel_lncRNA	101110466	FADS3	0.976453069	5.48E-08
TCONS_00093464	XLOC_059690	XLOC_059690	Novel_lncRNA	101110541	WDR76	0.989898641	8.14E-10
TCONS_00093464	XLOC_059690	XLOC_059690	Novel_lncRNA	101111548	SLC36A3	0.974778878	7.70E-08
TCONS_00093464	XLOC_059690	XLOC_059690	Novel_lncRNA	101107838	RMI2	0.980926577	1.93E-08
TCONS_00093464	XLOC_059690	XLOC_059690	Novel_lncRNA	443017	CR2	0.997101403	1.60E-12
TCONS_00093464	XLOC_059690	XLOC_059690	Novel_lncRNA	443155	PCNA	0.973959024	9.03E-08
TCONS_00093464	XLOC_059690	XLOC_059690	Novel_lncRNA	101110605	GRAP	0.998588829	4.40E-14
TCONS_00093464	XLOC_059690	XLOC_059690	Novel_lncRNA	101102214	SH2D3C	0.964728766	4.05E-07
TCONS_00093464	XLOC_059690	XLOC_059690	Novel_lncRNA	101114560	BCL2A1	0.969094432	2.11E-07
TCONS_00093464	XLOC_059690	XLOC_059690	Novel_lncRNA	101107643	GJA4	0.974922582	7.49E-08
TCONS_00093464	XLOC_059690	XLOC_059690	Novel_lncRNA	101114201	C11H17orf49	0.971312299	1.46E-07
TCONS_00093464	XLOC_059690	XLOC_059690	Novel_lncRNA	105606023	LOC105606023	0.954967095	1.35E-06
TCONS_00093464	XLOC_059690	XLOC_059690	Novel_lncRNA	101121532	TRAF3IP3	0.951431276	1.96E-06
TCONS_00093464	XLOC_059690	XLOC_059690	Novel_lncRNA	101120304	SASH3	0.980306322	2.26E-08
TCONS_00093464	XLOC_059690	XLOC_059690	Novel_lncRNA	101121906	COL9A2	0.992702509	1.61E-10
TCONS_00093464	XLOC_059690	XLOC_059690	Novel_lncRNA	101113948	FCAMR	0.999977482	4.56E-23
TCONS_00093464	XLOC_059690	XLOC_059690	Novel_lncRNA	101115699	DUSP2	0.981210802	1.79E-08
TCONS_00093464	XLOC_059690	XLOC_059690	Novel_lncRNA	101118683	LBX2	0.999105797	4.50E-15
TCONS_00093464	XLOC_059690	XLOC_059690	Novel_lncRNA	101108151	USP6NL	0.96889897	2.18E-07
TCONS_00093464	XLOC_059690	XLOC_059690	Novel_lncRNA	101102917	PTPRC	0.951488837	1.95E-06
TCONS_00093464	XLOC_059690	XLOC_059690	Novel_lncRNA	101109123	DTX1	0.98497332	5.88E-09
TCONS_00093464	XLOC_059690	XLOC_059690	Novel_lncRNA	105604801	LOC105604801	0.962381634	5.57E-07
TCONS_00093464	XLOC_059690	XLOC_059690	Novel_lncRNA	101101969	RASGRP3	0.988275503	1.71E-09
TCONS_00093464	XLOC_059690	XLOC_059690	Novel_lncRNA	101108744	LRRC25	0.967645753	2.64E-07
TCONS_00093464	XLOC_059690	XLOC_059690	Novel_lncRNA	101113302	FAM25A	0.954146387	1.48E-06
TCONS_00093464	XLOC_059690	XLOC_059690	Novel_lncRNA	101105290	LOC101105290	0.95152306	1.94E-06
TCONS_00093464	XLOC_059690	XLOC_059690	Novel_lncRNA	101122054	CD180	0.998745606	2.44E-14
TCONS_00093464	XLOC_059690	XLOC_059690	Novel_lncRNA	101118957	PLEKHD1	0.992731117	1.58E-10
TCONS_00093464	XLOC_059690	XLOC_059690	Novel_lncRNA	101107019	GRK6	0.980797672	1.99E-08
TCONS_00093464	XLOC_059690	XLOC_059690	Novel_lncRNA	101117314	SLC30A2	0.967207661	2.83E-07
TCONS_00093464	XLOC_059690	XLOC_059690	Novel_lncRNA	101107390	RPP25	0.972038426	1.28E-07
TCONS_00093464	XLOC_059690	XLOC_059690	Novel_lncRNA	101104429	TMEM154	0.96083287	6.80E-07
TCONS_00093464	XLOC_059690	XLOC_059690	Novel_lncRNA	101105681	CD79A	0.999864177	3.64E-19
TCONS_00093464	XLOC_059690	XLOC_059690	Novel_lncRNA	101104596	PTPRT	0.996848595	2.43E-12
TCONS_00093464	XLOC_059690	XLOC_059690	Novel_lncRNA	101107544	HCST	0.956734459	1.11E-06
TCONS_00093464	XLOC_059690	XLOC_059690	Novel_lncRNA	101106429	SLC9B2	0.996504698	4.08E-12
TCONS_00093464	XLOC_059690	XLOC_059690	Novel_lncRNA	101114965	SLC10A2	0.999383044	7.03E-16
TCONS_00093464	XLOC_059690	XLOC_059690	Novel_lncRNA	101122952	PSMB11	1	0
TCONS_00093464	XLOC_059690	XLOC_059690	Novel_lncRNA	101116704	SIT1	0.989944184	7.96E-10
TCONS_00093464	XLOC_059690	XLOC_059690	Novel_lncRNA	101122892	LOC101122892	0.986694612	3.21E-09
TCONS_00093464	XLOC_059690	XLOC_059690	Novel_lncRNA	101112024	SNX25	0.978136826	3.79E-08
TCONS_00093464	XLOC_059690	XLOC_059690	Novel_lncRNA	101123372	FCER2	0.992079754	2.42E-10
TCONS_00093464	XLOC_059690	XLOC_059690	Novel_lncRNA	101118410	PRKCB	0.96623715	3.26E-07
TCONS_00093464	XLOC_059690	XLOC_059690	Novel_lncRNA	101118558	IZUMO1R	0.998511457	5.74E-14
TCONS_00093464	XLOC_059690	XLOC_059690	Novel_lncRNA	101107303	ZNF428	0.963358272	4.89E-07
TCONS_00093464	XLOC_059690	XLOC_059690	Novel_lncRNA	101104901	TNFRSF13C	0.997791336	4.12E-13
TCONS_00093464	XLOC_059690	XLOC_059690	Novel_lncRNA	101114774	SLC44A2	0.958595414	8.94E-07
TCONS_00093464	XLOC_059690	XLOC_059690	Novel_lncRNA	106990358	LOC106990358	0.978531008	3.47E-08
TCONS_00093464	XLOC_059690	XLOC_059690	Novel_lncRNA	101118220	C17H12orf65	0.972335567	1.22E-07
TCONS_00093464	XLOC_059690	XLOC_059690	Novel_lncRNA	106991406	C11H17orf99	0.990128561	7.26E-10
TCONS_00093464	XLOC_059690	XLOC_059690	Novel_lncRNA	101111510	CD19	0.99991714	3.08E-20
TCONS_00093464	XLOC_059690	XLOC_059690	Novel_lncRNA	106991404	LOC106991404	0.951686149	1.91E-06
TCONS_00093464	XLOC_059690	XLOC_059690	Novel_lncRNA	101104045	XKRX	0.983351837	9.79E-09
TCONS_00093464	XLOC_059690	XLOC_059690	Novel_lncRNA	101112850	RITA1	0.984721675	6.39E-09
TCONS_00093464	XLOC_059690	XLOC_059690	Novel_lncRNA	106990131	EFCAB3	0.999289931	1.42E-15
TCONS_00093464	XLOC_059690	XLOC_059690	Novel_lncRNA	101111864	SH3BGRL3	0.952430341	1.77E-06
TCONS_00093464	XLOC_059690	XLOC_059690	Novel_lncRNA	101103554	MFNG	0.980857011	1.96E-08
TCONS_00093464	XLOC_059690	XLOC_059690	Novel_lncRNA	101103556	KCNF1	0.968277896	2.40E-07
TCONS_00093464	XLOC_059690	XLOC_059690	Novel_lncRNA	101113271	MS4A1	0.999935606	8.72E-21
TCONS_00093464	XLOC_059690	XLOC_059690	Novel_lncRNA	101116895	AGAP2	0.950220971	2.21E-06
TCONS_00093464	XLOC_059690	XLOC_059690	Novel_lncRNA	101120975	BTLA	0.997049491	1.75E-12
TCONS_00093464	XLOC_059690	XLOC_059690	Novel_lncRNA	101110837	FCHO1	0.994509256	3.89E-11
TCONS_00093464	XLOC_059690	XLOC_059690	Novel_lncRNA	101111631	TIMD4	0.975564808	6.59E-08
TCONS_00093464	XLOC_059690	XLOC_059690	Novel_lncRNA	101104785	HVCN1	0.996701622	3.06E-12
TCONS_00093464	XLOC_059690	XLOC_059690	Novel_lncRNA	101114326	CORO1A	0.986542453	3.40E-09
TCONS_00093464	XLOC_059690	XLOC_059690	Novel_lncRNA	101112284	LRP2BP	0.986681907	3.23E-09
TCONS_00093464	XLOC_059690	XLOC_059690	Novel_lncRNA	101115554	HS3ST3B1	0.969846357	1.87E-07
TCONS_00093464	XLOC_059690	XLOC_059690	Novel_lncRNA	101112603	TWF2	0.967189113	2.83E-07
TCONS_00093464	XLOC_059690	XLOC_059690	Novel_lncRNA	101120993	LOC101120993	0.985117802	5.61E-09
TCONS_00093464	XLOC_059690	XLOC_059690	Novel_lncRNA	101105924	OSR2	0.999296231	1.36E-15
TCONS_00093464	XLOC_059690	XLOC_059690	Novel_lncRNA	101109860	CDK15	0.996738391	2.89E-12
TCONS_00093464	XLOC_059690	XLOC_059690	Novel_lncRNA	101105923	TIAM2	0.961528129	6.22E-07
TCONS_00093464	XLOC_059690	XLOC_059690	Novel_lncRNA	101121376	CDC45	0.955094798	1.33E-06
TCONS_00093464	XLOC_059690	XLOC_059690	Novel_lncRNA	101121782	MYBL1	0.984531782	6.80E-09
TCONS_00093464	XLOC_059690	XLOC_059690	Novel_lncRNA	100137068	TRPV6	0.990315995	6.60E-10
TCONS_00093464	XLOC_059690	XLOC_059690	Novel_lncRNA	101113632	LOC101113632	0.975963671	6.07E-08
TCONS_00093464	XLOC_059690	XLOC_059690	Novel_lncRNA	101113636	LOC101113636	0.98320282	1.02E-08
TCONS_00093464	XLOC_059690	XLOC_059690	Novel_lncRNA	443122	STAR	0.992225554	2.21E-10
TCONS_00093464	XLOC_059690	XLOC_059690	Novel_lncRNA	101102950	KLHL6	0.998032271	2.32E-13
TCONS_00093464	XLOC_059690	XLOC_059690	Novel_lncRNA	101110348	LBR	0.973958706	9.03E-08
TCONS_00093464	XLOC_059690	XLOC_059690	Novel_lncRNA	101106860	AURKB	0.988460108	1.58E-09
TCONS_00093464	XLOC_059690	XLOC_059690	Novel_lncRNA	101123153	MND1	0.971548726	1.40E-07
TCONS_00093464	XLOC_059690	XLOC_059690	Novel_lncRNA	101123627	CLEC4G	0.973356586	1.01E-07
TCONS_00093464	XLOC_059690	XLOC_059690	Novel_lncRNA	101113226	CENPM	0.983871184	8.37E-09
TCONS_00093464	XLOC_059690	XLOC_059690	Novel_lncRNA	101123158	LOC101123158	0.987401657	2.45E-09
TCONS_00093464	XLOC_059690	XLOC_059690	Novel_lncRNA	101115084	RCSD1	0.993739669	7.49E-11
TCONS_00093464	XLOC_059690	XLOC_059690	Novel_lncRNA	101107503	ARHGAP4	0.959625941	7.89E-07
TCONS_00093464	XLOC_059690	XLOC_059690	Novel_lncRNA	101115771	HMGN2	0.968227298	2.42E-07
TCONS_00093464	XLOC_059690	XLOC_059690	Novel_lncRNA	641296	ITGAL	0.979020672	3.09E-08
TCONS_00093464	XLOC_059690	XLOC_059690	Novel_lncRNA	443532	CXCR4	0.997420829	8.95E-13
TCONS_00093464	XLOC_059690	XLOC_059690	Novel_lncRNA	101104174	CXCR5	0.999214235	2.36E-15
TCONS_00093464	XLOC_059690	XLOC_059690	Novel_lncRNA	101118018	RNF44	0.978859598	3.21E-08
TCONS_00093464	XLOC_059690	XLOC_059690	Novel_lncRNA	443485	BCAT1	0.999671956	2.99E-17
TCONS_00093464	XLOC_059690	XLOC_059690	Novel_lncRNA	101109761	NUPR2	0.989195457	1.14E-09
TCONS_00093464	XLOC_059690	XLOC_059690	Novel_lncRNA	101121878	IGLON5	0.989093028	1.19E-09
TCONS_00093464	XLOC_059690	XLOC_059690	Novel_lncRNA	101113917	STMN1	0.98250063	1.26E-08
TCONS_00093464	XLOC_059690	XLOC_059690	Novel_lncRNA	101122784	RASAL3	0.95085377	2.08E-06
TCONS_00093464	XLOC_059690	XLOC_059690	Novel_lncRNA	101107857	ELFN2	0.974140227	8.72E-08
TCONS_00093464	XLOC_059690	XLOC_059690	Novel_lncRNA	101107592	RAC2	0.950327377	2.19E-06
TCONS_00093464	XLOC_059690	XLOC_059690	Novel_lncRNA	101101858	HIVEP3	0.962570322	5.43E-07
TCONS_00093464	XLOC_059690	XLOC_059690	Novel_lncRNA	101105785	LOC101105785	0.951414404	1.96E-06
TCONS_00093464	XLOC_059690	XLOC_059690	Novel_lncRNA	101109549	RGS9	0.976800288	5.09E-08
TCONS_00093464	XLOC_059690	XLOC_059690	Novel_lncRNA	101116171	RRM1	0.960379269	7.19E-07
TCONS_00093464	XLOC_059690	XLOC_059690	Novel_lncRNA	101117076	CLEC17A	0.99820778	1.45E-13
TCONS_00093464	XLOC_059690	XLOC_059690	Novel_lncRNA	101105025	FAM196B	0.967509307	2.70E-07
TCONS_00093464	XLOC_059690	XLOC_059690	Novel_lncRNA	443226	TIMELESS	0.970919761	1.56E-07
TCONS_00093464	XLOC_059690	XLOC_059690	Novel_lncRNA	101116277	SSC4D	0.999428738	4.79E-16
TCONS_00093464	XLOC_059690	XLOC_059690	Novel_lncRNA	101107344	SPIC	0.993885563	6.66E-11
TCONS_00093464	XLOC_059690	XLOC_059690	Novel_lncRNA	443385	PAEP	0.990416364	6.27E-10
TCONS_00093464	XLOC_059690	XLOC_059690	Novel_lncRNA	101107435	IKZF1	0.987732987	2.14E-09
TCONS_00093464	XLOC_059690	XLOC_059690	Novel_lncRNA	101118515	LOC101118515	0.975870429	6.19E-08
TCONS_00093464	XLOC_059690	XLOC_059690	Novel_lncRNA	101113131	NR0B1	0.958780821	8.74E-07
TCONS_00093464	XLOC_059690	XLOC_059690	Novel_lncRNA	101107029	RECQL4	0.956333662	1.16E-06
TCONS_00093464	XLOC_059690	XLOC_059690	Novel_lncRNA	101114532	LOC101114532	0.969938108	1.84E-07
TCONS_00093464	XLOC_059690	XLOC_059690	Novel_lncRNA	105615196	LOC105615196	0.975156631	7.15E-08
TCONS_00093464	XLOC_059690	XLOC_059690	Novel_lncRNA	100820742	GPX1	0.962170774	5.73E-07
TCONS_00093464	XLOC_059690	XLOC_059690	Novel_lncRNA	101105095	MYBL2	0.961202001	6.49E-07
TCONS_00093464	XLOC_059690	XLOC_059690	Novel_lncRNA	101122966	CFHR5	0.970372611	1.71E-07
TCONS_00093464	XLOC_059690	XLOC_059690	Novel_lncRNA	101111412	SLC15A2	0.963300631	4.93E-07
TCONS_00093464	XLOC_059690	XLOC_059690	Novel_lncRNA	101120824	AKR1B1	0.977122893	4.75E-08
TCONS_00093464	XLOC_059690	XLOC_059690	Novel_lncRNA	101106040	PRIM2	0.958493996	9.05E-07
TCONS_00093464	XLOC_059690	XLOC_059690	Novel_lncRNA	101106041	LOC101106041	0.989527067	9.75E-10
TCONS_00093464	XLOC_059690	XLOC_059690	Novel_lncRNA	101112072	TMIGD1	0.993938865	6.38E-11
TCONS_00093464	XLOC_059690	XLOC_059690	Novel_lncRNA	101110925	MYL6B	0.986608082	3.32E-09
TCONS_00093464	XLOC_059690	XLOC_059690	Novel_lncRNA	101116414	CRLF3	0.962147871	5.74E-07
TCONS_00093464	XLOC_059690	XLOC_059690	Novel_lncRNA	101113171	CPT1C	0.978320831	3.64E-08
[truncated: 243,319 more rows]
