# Supplementary material for: Insights Into Long Non-Coding RNA and mRNA Expression in the Jejunum of Lambs Challenged With Escherichia coli F17
Source: Front Vet Sci. 2022 Apr 12;9:819917. doi: 10.3389/fvets.2022.819917 (PMC9039264; doi:10.3389/fvets.2022.819917)
Supplement: Supplementary Table S7 — Details of the differentially expressed (DE) interaction network. [file Table_7.XLSX]

## Sheet: Sheet1
mRNA_Gene	lncRNA_ID	Target_type
ANO5	XR_001023391.1	cis
ANO5	XR_001023391.1	cis
APOA4	TCONS_00177474	cis
APOA4	TCONS_00177472	cis
APOA4	TCONS_00177479	cis
APOC3	TCONS_00177479	cis
APOC3	TCONS_00177472	cis
APOC3	TCONS_00177474	cis
CDC42BPA	TCONS_00149551	cis
CDR2	TCONS_00229643	cis
CTNNA2	TCONS_00062293	cis
DNAJB7	TCONS_00070738	cis
DNAJB7	TCONS_00070740	cis
DNAJB7	TCONS_00070741	cis
DNAJB7	TCONS_00070739	cis
DNAJB7	TCONS_00070738	cis
DNAJB7	TCONS_00070740	cis
DNAJB7	TCONS_00070741	cis
DNAJB7	TCONS_00070739	cis
EHHADH	TCONS_00022426	cis
EHHADH	TCONS_00009353	cis
ENPEP	TCONS_00098501	cis
FOXD2	TCONS_00001473	cis
GATA4	TCONS_00029738	cis
GATA4	TCONS_00029746	cis
GATA5	XR_001044618.2	cis
GPAT3	TCONS_00101436	cis
GPAT3	TCONS_00101441	cis
HOXB13	TCONS_00141957	cis
HOXB13	TCONS_00136505	cis
HOXB13	TCONS_00136486	cis
HOXB13	TCONS_00141966	cis
HOXB13	TCONS_00136507	cis
LCT	TCONS_00043538	cis
LOC101106374	TCONS_00210846	cis
LOC101106806	XR_001023119.2	cis
LOC101106941	TCONS_00101891	cis
LOC101107119	TCONS_00159210	cis
LOC101107119	TCONS_00159208	cis
LOC101107119	TCONS_00159202	cis
LOC101107809	TCONS_00159208	cis
LOC101107809	TCONS_00159202	cis
LOC101108071	TCONS_00159208	cis
LOC101108071	TCONS_00159202	cis
LOC101108071	TCONS_00159210	cis
LOC101109677	TCONS_00045723	cis
LOC101109677	TCONS_00045720	cis
LOC101112345	TCONS_00177479	cis
LOC101112345	TCONS_00177474	cis
LOC101112345	TCONS_00177472	cis
LOC101112585	XR_001435403.1	cis
LOC101117785	TCONS_00177474	cis
LOC101117785	TCONS_00177479	cis
LOC101117785	TCONS_00177472	cis
LOC101120797	TCONS_00232169	cis
LRAT	TCONS_00185641	cis
OTOP3	TCONS_00138635	cis
PROM1	TCONS_00101891	cis
SEC16B	TCONS_00151324	cis
SERPINA5	XR_001436113.1	cis
SLC20A2	TCONS_00242989	cis
SLC28A2	TCONS_00106036	cis
SLC2A12	TCONS_00118970	cis
SLC2A5	TCONS_00149208	cis
SLC2A5	XR_001435403.1	cis
SLC2A5	TCONS_00149044	cis
SLC2A5	TCONS_00149551	cis
SLC30A10	TCONS_00149208	cis
TMPRSS15	TCONS_00019689	cis
WDR11	TCONS_00222830	cis
WDR11	TCONS_00222833	cis
A1CF	TCONS_00133120	trans
ABCC11	TCONS_00119097	trans
ABCC11	TCONS_00159208	trans
ABCC2	TCONS_00009486	trans
ABCG2	TCONS_00159208	trans
ABCG2	TCONS_00232169	trans
ABCG8	TCONS_00133120	trans
ABCG8	TCONS_00133120	trans
ABCG8	TCONS_00133120	trans
ABHD1	TCONS_00182975	trans
ABHD1	XR_001435446.1	trans
ABHD1	TCONS_00254814	trans
ABHD1	XR_001435403.1	trans
ABHD1	TCONS_00177479	trans
ABHD1	TCONS_00101436	trans
ABHD6	TCONS_00031034	trans
ABHD6	TCONS_00029738	trans
ABHD6	TCONS_00127002	trans
ACAA1	TCONS_00223467	trans
ACAA1	TCONS_00070739	trans
ACAA1	TCONS_00138635	trans
ACAA1	TCONS_00121293	trans
ACAA1	TCONS_00070741	trans
ACBD5	TCONS_00177479	trans
ACBD5	XR_001435446.1	trans
ACBD5	TCONS_00101436	trans
ACBD5	TCONS_00070740	trans
ACBD5	TCONS_00254814	trans
ACE	XR_001024572.2	trans
ACOT12	TCONS_00127002	trans
ACOT12	TCONS_00182975	trans
ACOT12	TCONS_00101436	trans
ACOT12	XR_001434070.1	trans
ACOT12	TCONS_00133120	trans
ACOT12	TCONS_00009486	trans
ACOT12	XR_001435403.1	trans
ACSL1	TCONS_00254812	trans
ACSL1	TCONS_00133120	trans
ACSL5	TCONS_00119097	trans
ACSL5	TCONS_00159208	trans
ACSL5	TCONS_00009486	trans
ACSL5	TCONS_00232169	trans
ACSL5	TCONS_00133120	trans
ADA	TCONS_00149208	trans
ADIPOQ	TCONS_00009353	trans
ADIPOQ	TCONS_00238127	trans
ADIPOQ	XR_001023832.2	trans
ADIPOQ	XR_001436961.1	trans
ADIPOQ	TCONS_00022426	trans
ADIPOQ	TCONS_00009353	trans
ADIPOQ	TCONS_00238127	trans
ADIPOQ	XR_001023832.2	trans
ADIPOQ	XR_001436961.1	trans
ADIPOQ	TCONS_00022426	trans
ADIPOR2	TCONS_00009486	trans
ADIPOR2	TCONS_00067908	trans
ADIPOR2	TCONS_00109561	trans
ADIPOR2	TCONS_00127002	trans
ADIPOR2	TCONS_00182975	trans
ADIPOR2	XR_001434070.1	trans
ADTRP	TCONS_00254814	trans
ADTRP	XR_001023119.2	trans
AFM	TCONS_00101891	trans
AFM	XR_001020910.2	trans
AGMAT	TCONS_00182975	trans
AGMAT	TCONS_00133120	trans
AGMO	TCONS_00161088	trans
AICDA	TCONS_00062270	trans
ALDH1A3	TCONS_00016307	trans
ANGPTL3	TCONS_00009486	trans
ANGPTL3	TCONS_00127002	trans
ANGPTL3	TCONS_00029738	trans
ANGPTL3	TCONS_00009486	trans
ANGPTL3	TCONS_00127002	trans
ANGPTL3	TCONS_00029738	trans
ANGPTL5	TCONS_00136505	trans
ANO5	TCONS_00248581	trans
ANO5	TCONS_00248581	trans
ANOS1	XR_001435887.1	trans
ANXA13	TCONS_00029738	trans
ANXA13	TCONS_00009486	trans
ANXA13	TCONS_00133120	trans
ANXA13	TCONS_00029738	trans
ANXA13	TCONS_00009486	trans
ANXA13	TCONS_00133120	trans
ANXA13	TCONS_00029738	trans
ANXA13	TCONS_00009486	trans
ANXA13	TCONS_00133120	trans
APOA2	TCONS_00159202	trans
APOA2	XR_001025146.1	trans
APOA2	TCONS_00151652	trans
APOA2	TCONS_00121295	trans
APOA4	TCONS_00223467	trans
APOA4	TCONS_00149208	trans
APOA4	TCONS_00070739	trans
APOB	TCONS_00133120	trans
APOBEC3Z1	TCONS_00029746	trans
APOC2	TCONS_00221036	trans
APOC2	TCONS_00109561	trans
APOC3	TCONS_00138635	trans
APOC3	TCONS_00223467	trans
APOC3	TCONS_00070739	trans
APOC3	TCONS_00254814	trans
APOC3	TCONS_00070741	trans
APOC3	TCONS_00121293	trans
AQP7	TCONS_00189789	trans
AQP7	TCONS_00138635	trans
AQP7	TCONS_00256381	trans
AQP7	TCONS_00121293	trans
AQP7	TCONS_00070738	trans
AQP7	TCONS_00051403	trans
AQP7	TCONS_00070739	trans
AQP7	TCONS_00222465	trans
AQP7	TCONS_00070741	trans
AQP7	TCONS_00101441	trans
AQP7	TCONS_00223467	trans
ASAH2	TCONS_00133120	trans
ASAH2	TCONS_00133120	trans
ASPDH	TCONS_00159202	trans
ASPDH	TCONS_00121295	trans
ASPDH	XR_001435446.1	trans
ASPDH	TCONS_00070740	trans
ASPDH	TCONS_00177479	trans
ASPDH	XR_001025146.1	trans
ATF7IP2	XR_001435445.1	trans
ATF7IP2	XR_001435445.1	trans
ATF7IP2	XR_001435445.1	trans
ATF7IP2	XR_001435445.1	trans
ATF7IP2	XR_001435445.1	trans
ATP7B	TCONS_00029746	trans
ATP7B	TCONS_00009486	trans
ATP7B	TCONS_00127002	trans
ATP7B	TCONS_00029738	trans
BAIAP2L2	TCONS_00009486	trans
BAIAP2L2	TCONS_00127002	trans
BAIAP2L2	TCONS_00109561	trans
BAIAP2L2	TCONS_00101436	trans
BAIAP2L2	TCONS_00182975	trans
BAIAP2L2	TCONS_00067908	trans
BAIAP2L2	XR_001435403.1	trans
BAIAP2L2	XR_001434070.1	trans
BCO1	TCONS_00011952	trans
BCO1	TCONS_00159202	trans
BCO1	TCONS_00254814	trans
BCO1	XR_001435446.1	trans
BCO1	TCONS_00177479	trans
BMP8A	XR_001435446.1	trans
BMP8A	TCONS_00011952	trans
BMP8A	TCONS_00071951	trans
BMP8A	TCONS_00177479	trans
BMP8A	TCONS_00222464	trans
BMP8B	TCONS_00254814	trans
BMP8B	XR_001435403.1	trans
BMP8B	XR_001435446.1	trans
BMP8B	TCONS_00177479	trans
BMP8B	TCONS_00011952	trans
BMP8B	TCONS_00101436	trans
CA12	TCONS_00208790	trans
CA12	TCONS_00208790	trans
CACNB4	TCONS_00136505	trans
CAPN11	TCONS_00189789	trans
CAPN11	TCONS_00121292	trans
CAPN11	TCONS_00070741	trans
CAPN11	TCONS_00121293	trans
CAPN11	TCONS_00124867	trans
CAPN11	TCONS_00121295	trans
CAT	TCONS_00254814	trans
CAT	TCONS_00101436	trans
CCL25	TCONS_00221039	trans
CCL25	TCONS_00221039	trans
CCSER2	TCONS_00254814	trans
CD22	TCONS_00062270	trans
CD79B	TCONS_00062270	trans
CECR6	TCONS_00234903	trans
CES2	TCONS_00101441	trans
CES2	TCONS_00070739	trans
CES2	TCONS_00223467	trans
CES3	TCONS_00070739	trans
CES3	TCONS_00101441	trans
CES3	TCONS_00138635	trans
CES3	TCONS_00189789	trans
CES3	TCONS_00222465	trans
CES3	TCONS_00256381	trans
CES3	TCONS_00223467	trans
CES3	TCONS_00121293	trans
CES3	TCONS_00070741	trans
CES3	TCONS_00070738	trans
CES3	TCONS_00124867	trans
CES3	TCONS_00070739	trans
CES3	TCONS_00101441	trans
CES3	TCONS_00138635	trans
CES3	TCONS_00189789	trans
CES3	TCONS_00222465	trans
CES3	TCONS_00256381	trans
CES3	TCONS_00223467	trans
CES3	TCONS_00121293	trans
CES3	TCONS_00070741	trans
CES3	TCONS_00070738	trans
CES3	TCONS_00124867	trans
CES3	TCONS_00070739	trans
CES3	TCONS_00101441	trans
CES3	TCONS_00138635	trans
CES3	TCONS_00189789	trans
CES3	TCONS_00222465	trans
CES3	TCONS_00256381	trans
CES3	TCONS_00223467	trans
CES3	TCONS_00121293	trans
CES3	TCONS_00070741	trans
CES3	TCONS_00070738	trans
CES3	TCONS_00124867	trans
CHKA	XR_001435403.1	trans
CHKA	TCONS_00101436	trans
CIDEB	TCONS_00009486	trans
CIDEB	TCONS_00159208	trans
CIDEB	TCONS_00182975	trans
CLDN8	XR_001434095.1	trans
CLDN8	TCONS_00234081	trans
CLEC17A	TCONS_00062270	trans
CLIC5	TCONS_00221039	trans
CNGB3	XR_001044194.2	trans
CREB3L3	TCONS_00223467	trans
CREB3L3	TCONS_00223467	trans
CREB3L3	TCONS_00223467	trans
CTAGE5	TCONS_00133120	trans
CUBN	TCONS_00232169	trans
CUBN	TCONS_00159208	trans
CUBN	TCONS_00133120	trans
DAB1	TCONS_00159208	trans
DAB1	TCONS_00232169	trans
DAO	TCONS_00071951	trans
DAO	TCONS_00229643	trans
DENND5B	TCONS_00133120	trans
DFNA5	TCONS_00109561	trans
DFNA5	XR_001044618.2	trans
DPP4	TCONS_00070739	trans
DPP4	TCONS_00070738	trans
DPP4	TCONS_00070739	trans
DPP4	TCONS_00070738	trans
DPP6	TCONS_00170815	trans
EDN2	TCONS_00101436	trans
EDN2	TCONS_00009486	trans
EDN2	TCONS_00133120	trans
EDN2	XR_001435403.1	trans
EDN2	TCONS_00182975	trans
EFCAB13	XR_001434095.1	trans
EFR3B	TCONS_00067908	trans
EFR3B	TCONS_00067908	trans
EHHADH	TCONS_00070739	trans
ENPP3	TCONS_00133120	trans
EPHX2	TCONS_00221039	trans
ERC2	TCONS_00111203	trans
F13B	TCONS_00223467	trans
F13B	TCONS_00070739	trans
F13B	TCONS_00256381	trans
F13B	TCONS_00070738	trans
F13B	TCONS_00101441	trans
F13B	TCONS_00223467	trans
F13B	TCONS_00070739	trans
F13B	TCONS_00256381	trans
F13B	TCONS_00070738	trans
F13B	TCONS_00101441	trans
FABP2	TCONS_00009486	trans
FABP4	TCONS_00062293	trans
FAM13B	TCONS_00133120	trans
FAM13B	TCONS_00133120	trans
FAM159B	TCONS_00136507	trans
FAM159B	TCONS_00213186	trans
FAM19A4	XR_001435445.1	trans
FAM19A4	XR_001435445.1	trans
FCAMR	TCONS_00062270	trans
FER1L6	TCONS_00047030	trans
FERMT2	TCONS_00141957	trans
FERMT2	TCONS_00167123	trans
FERMT2	TCONS_00141957	trans
FERMT2	TCONS_00167123	trans
FETUB	XR_001436113.1	trans
FGF19	XR_001435446.1	trans
FGF19	TCONS_00222464	trans
FGF19	TCONS_00161078	trans
FMO5	TCONS_00009486	trans
FMO5	TCONS_00133120	trans
FMO5	TCONS_00182975	trans
FOXD2	TCONS_00234903	trans
FOXD2	TCONS_00170815	trans
FUT5	TCONS_00136507	trans
FUT5	TCONS_00004249	trans
G6PC	TCONS_00159202	trans
G6PC	TCONS_00058637	trans
G6PC	XR_001025146.1	trans
G6PC	TCONS_00151652	trans
G6PC	TCONS_00071951	trans
G6PC	TCONS_00223466	trans
G6PC	TCONS_00229643	trans
G6PC	TCONS_00159202	trans
G6PC	TCONS_00058637	trans
G6PC	XR_001025146.1	trans
G6PC	TCONS_00151652	trans
G6PC	TCONS_00071951	trans
G6PC	TCONS_00223466	trans
G6PC	TCONS_00229643	trans
GATA4	TCONS_00009486	trans
GATA4	TCONS_00127002	trans
GATA4	TCONS_00029738	trans
GIMD1	TCONS_00149208	trans
GIP	TCONS_00070738	trans
GIP	TCONS_00070741	trans
GIP	TCONS_00121293	trans
GIP	TCONS_00070739	trans
GIP	TCONS_00223467	trans
GJB3	XR_001020910.2	trans
GK	TCONS_00101441	trans
GK	TCONS_00223467	trans
GK	TCONS_00070739	trans
GK	TCONS_00101441	trans
GK	TCONS_00223467	trans
GK	TCONS_00070739	trans
GK	TCONS_00101441	trans
GK	TCONS_00223467	trans
GK	TCONS_00070739	trans
GK	TCONS_00101441	trans
GK	TCONS_00223467	trans
GK	TCONS_00070739	trans
GP2	TCONS_00062270	trans
GPAT3	TCONS_00009486	trans
GPD1	XR_001434070.1	trans
GPD1	TCONS_00182975	trans
GPD1	TCONS_00067908	trans
GPD1	TCONS_00009486	trans
GPD1	TCONS_00159208	trans
GPD1	TCONS_00232169	trans
GRIFIN	TCONS_00248581	trans
GRPR	TCONS_00111248	trans
HABP2	TCONS_00100001	trans
HACL1	TCONS_00232169	trans
HACL1	TCONS_00133120	trans
HEPACAM2	TCONS_00170815	trans
HOXA11	TCONS_00170815	trans
HOXB13	TCONS_00047030	trans
HOXD10	TCONS_00238127	trans
HOXD10	XR_001436961.1	trans
HOXD10	TCONS_00009353	trans
HOXD10	XR_001023832.2	trans
HOXD10	TCONS_00022426	trans
HSD17B11	TCONS_00221039	trans
HSPB11	TCONS_00213186	trans
IKZF3	TCONS_00062270	trans
IL7	TCONS_00223467	trans
IL7	TCONS_00070739	trans
INSL5	TCONS_00009353	trans
INSL5	XR_001023832.2	trans
INSL5	TCONS_00022426	trans
INSL5	TCONS_00238127	trans
INSL5	XR_001436961.1	trans
KCNIP1	TCONS_00101891	trans
KCNIP1	TCONS_00160963	trans
KCNIP1	TCONS_00139214	trans
KCNS1	XR_001436113.1	trans
KHK	TCONS_00254814	trans
KHK	TCONS_00254814	trans
KHK	TCONS_00254814	trans
KHK	TCONS_00254814	trans
KIFC3	TCONS_00182969	trans
LCP1	TCONS_00062270	trans
LCT	TCONS_00009486	trans
LCT	TCONS_00159208	trans
LCT	TCONS_00133120	trans
LCT	TCONS_00232169	trans
LGALS15	TCONS_00234108	trans
LOC101103356	TCONS_00101436	trans
LOC101103356	TCONS_00119097	trans
LOC101103356	TCONS_00159208	trans
LOC101103356	TCONS_00232169	trans
LOC101103356	TCONS_00182975	trans
LOC101103356	TCONS_00254814	trans
LOC101103356	TCONS_00133120	trans
LOC101103439	TCONS_00130668	trans
LOC101103517	TCONS_00254812	trans
LOC101103517	TCONS_00133120	trans
LOC101103517	TCONS_00254812	trans
LOC101103517	TCONS_00133120	trans
LOC101104046	XR_001024572.2	trans
LOC101104046	TCONS_00215075	trans
LOC101106374	TCONS_00051403	trans
LOC101106374	TCONS_00210846	trans
LOC101106447	TCONS_00133120	trans
LOC101106641	TCONS_00138635	trans
LOC101106641	TCONS_00070741	trans
LOC101106641	TCONS_00070738	trans
LOC101106728	TCONS_00136505	trans
LOC101107135	TCONS_00182975	trans
LOC101107135	TCONS_00133120	trans
LOC101107135	XR_001435403.1	trans
LOC101107135	TCONS_00159208	trans
LOC101107135	TCONS_00101436	trans
LOC101107809	TCONS_00101436	trans
LOC101107809	XR_001435446.1	trans
LOC101107809	XR_001435403.1	trans
LOC101108071	TCONS_00070741	trans
LOC101109150	TCONS_00222464	trans
LOC101109150	TCONS_00058637	trans
LOC101109150	TCONS_00151652	trans
LOC101109677	TCONS_00070739	trans
LOC101110202	TCONS_00223467	trans
LOC101110202	TCONS_00256381	trans
LOC101110202	TCONS_00222465	trans
LOC101110202	TCONS_00184034	trans
LOC101110202	TCONS_00101441	trans
LOC101110202	TCONS_00045723	trans
LOC101110202	TCONS_00070739	trans
LOC101110202	TCONS_00045720	trans
LOC101110727	TCONS_00177479	trans
LOC101110727	TCONS_00254814	trans
LOC101110727	TCONS_00222464	trans
LOC101110727	XR_001435446.1	trans
LOC101110727	TCONS_00070741	trans
LOC101110727	TCONS_00121295	trans
LOC101110727	TCONS_00159202	trans
LOC101110727	TCONS_00121293	trans
LOC101110777	TCONS_00205216	trans
LOC101110777	TCONS_00241897	trans
LOC101111083	TCONS_00223466	trans
LOC101111083	XR_001025146.1	trans
LOC101111083	TCONS_00071951	trans
LOC101111083	TCONS_00229643	trans
LOC101111083	TCONS_00151652	trans
LOC101111190	TCONS_00222465	trans
LOC101111190	XR_001039678.2	trans
LOC101111190	TCONS_00045723	trans
LOC101111190	TCONS_00070739	trans
LOC101111190	TCONS_00043538	trans
LOC101111190	TCONS_00070738	trans
LOC101111190	TCONS_00101441	trans
LOC101111190	TCONS_00256381	trans
LOC101111190	TCONS_00045720	trans
LOC101112345	TCONS_00070741	trans
LOC101112345	TCONS_00223467	trans
LOC101112345	TCONS_00138635	trans
LOC101112345	TCONS_00070739	trans
LOC101112345	XR_001023119.2	trans
LOC101112585	TCONS_00133120	trans
LOC101112585	TCONS_00159208	trans
LOC101112585	TCONS_00101436	trans
LOC101112585	TCONS_00182975	trans
LOC101112590	TCONS_00133120	trans
LOC101112590	TCONS_00221039	trans
LOC101112590	TCONS_00182975	trans
LOC101113705	TCONS_00045723	trans
LOC101113705	TCONS_00001770	trans
LOC101113715	TCONS_00019689	trans
LOC101113995	TCONS_00029738	trans
LOC101113995	TCONS_00127002	trans
LOC101113995	TCONS_00029746	trans
LOC101114920	TCONS_00070741	trans
LOC101114920	TCONS_00138635	trans
LOC101114920	TCONS_00223467	trans
LOC101114920	XR_001023119.2	trans
LOC101114973	TCONS_00136505	trans
LOC101114973	TCONS_00136505	trans
LOC101114973	TCONS_00136505	trans
LOC101115172	TCONS_00223467	trans
LOC101115172	TCONS_00254814	trans
LOC101115172	TCONS_00138635	trans
LOC101115172	TCONS_00070741	trans
LOC101115172	XR_001023119.2	trans
LOC101115632	TCONS_00102611	trans
LOC101115632	XR_001020910.2	trans
LOC101116121	TCONS_00101436	trans
LOC101116121	TCONS_00133120	trans
LOC101116121	TCONS_00182975	trans
LOC101116121	XR_001435403.1	trans
LOC101116640	XR_001025146.1	trans
LOC101116640	TCONS_00121295	trans
LOC101116640	TCONS_00159202	trans
LOC101116867	TCONS_00011952	trans
LOC101116867	TCONS_00254814	trans
LOC101116867	TCONS_00109561	trans
LOC101116867	XR_001435403.1	trans
LOC101116867	XR_001435446.1	trans
LOC101116867	TCONS_00177479	trans
LOC101116867	TCONS_00101436	trans
LOC101116867	TCONS_00067908	trans
LOC101117013	TCONS_00067910	trans
LOC101117013	TCONS_00182975	trans
LOC101117536	XR_001025146.1	trans
LOC101117536	TCONS_00071951	trans
LOC101117536	TCONS_00229643	trans
LOC101117536	TCONS_00161078	trans
LOC101117785	TCONS_00138635	trans
LOC101117785	TCONS_00223467	trans
LOC101117785	TCONS_00070739	trans
LOC101117831	TCONS_00254814	trans
LOC101117831	TCONS_00070740	trans
LOC101117831	TCONS_00070741	trans
LOC101117831	TCONS_00177479	trans
LOC101118441	TCONS_00098501	trans
LOC101118441	TCONS_00098501	trans
LOC101118441	TCONS_00098501	trans
LOC101118447	TCONS_00029746	trans
LOC101119214	TCONS_00009486	trans
LOC101119214	TCONS_00029738	trans
LOC101119214	TCONS_00133120	trans
LOC101119842	TCONS_00221039	trans
LOC101119842	TCONS_00149208	trans
LOC101120797	TCONS_00221039	trans
LOC101122183	TCONS_00103056	trans
LOC101122521	TCONS_00254814	trans
LOC101123223	TCONS_00256381	trans
LOC101123223	TCONS_00101441	trans
LOC101123223	TCONS_00070741	trans
LOC101123223	TCONS_00121293	trans
LOC101123223	TCONS_00070739	trans
LOC101123223	TCONS_00222465	trans
LOC101123223	TCONS_00223467	trans
LOC101123223	TCONS_00070738	trans
LOC101123223	TCONS_00189789	trans
LOC105605147	TCONS_00016307	trans
LOC105605147	TCONS_00254812	trans
LOC105605931	TCONS_00022426	trans
LOC105605931	XR_001020910.2	trans
LOC105605931	XR_001436961.1	trans
LOC105605931	XR_001023832.2	trans
LOC105605931	TCONS_00009353	trans
LOC105605931	TCONS_00238127	trans
LOC105606042	TCONS_00070741	trans
LOC105611673	TCONS_00133120	trans
LOC105611754	TCONS_00070741	trans
LOC105611754	TCONS_00070741	trans
LPGAT1	TCONS_00133120	trans
LPGAT1	TCONS_00009486	trans
LPGAT1	TCONS_00182975	trans
LRAT	TCONS_00067908	trans
LRAT	TCONS_00009486	trans
LRAT	TCONS_00159208	trans
LRAT	XR_001434070.1	trans
LRAT	TCONS_00182975	trans
MALRD1	TCONS_00133120	trans
MAOB	TCONS_00159208	trans
MAOB	TCONS_00029738	trans
MAOB	TCONS_00009486	trans
MAOB	XR_001434070.1	trans
MAOB	TCONS_00133120	trans
ME1	TCONS_00136507	trans
MFAP3L	TCONS_00208790	trans
MFAP3L	TCONS_00208790	trans
MICAL1	TCONS_00182975	trans
MME	TCONS_00133120	trans
MME	TCONS_00133120	trans
MME	TCONS_00133120	trans
MME	TCONS_00133120	trans
MS4A10	XR_001435446.1	trans
MS4A10	TCONS_00101436	trans
MS4A10	TCONS_00254814	trans
MS4A10	XR_001435403.1	trans
MS4A18	TCONS_00133120	trans
MSMB	TCONS_00141966	trans
MSMB	TCONS_00241897	trans
MSMB	TCONS_00149044	trans
MTTP	TCONS_00133120	trans
MYO1B	TCONS_00141957	trans
MYRFL	TCONS_00182975	trans
MYRFL	TCONS_00221039	trans
MYRFL	TCONS_00009486	trans
NAGS	TCONS_00182975	trans
NAGS	TCONS_00221039	trans
NCCRP1	TCONS_00022426	trans
NCCRP1	XR_001020910.2	trans
NCCRP1	TCONS_00238127	trans
NCKAP5	TCONS_00229643	trans
NCKAP5	TCONS_00223466	trans
NCKAP5	TCONS_00177474	trans
NCKAP5	TCONS_00071951	trans
NCKAP5	XR_001025146.1	trans
NCKAP5	TCONS_00229643	trans
NCKAP5	TCONS_00223466	trans
NCKAP5	TCONS_00177474	trans
NCKAP5	TCONS_00071951	trans
NCKAP5	XR_001025146.1	trans
NCOA4	TCONS_00133120	trans
NCOA4	TCONS_00232169	trans
NCOA4	TCONS_00009486	trans
NCOA4	TCONS_00159208	trans
NOS2	TCONS_00130457	trans
NPAS2	TCONS_00029738	trans
NPAS2	TCONS_00127002	trans
NPAS2	TCONS_00029738	trans
NPAS2	TCONS_00127002	trans
NR0B2	TCONS_00100001	trans
NUGGC	XR_001436113.1	trans
NUGGC	XR_001436113.1	trans
NXPE2	TCONS_00136505	trans
OAT	TCONS_00133120	trans
ODC1	TCONS_00029746	trans
OLFM4	TCONS_00103462	trans
ONECUT2	XR_001024572.2	trans
ONECUT2	TCONS_00029746	trans
ONECUT2	TCONS_00029738	trans
OTC	TCONS_00254814	trans
OTC	TCONS_00177479	trans
OTC	TCONS_00254814	trans
OTC	TCONS_00177479	trans
OTOP3	TCONS_00121293	trans
OTOP3	TCONS_00070741	trans
OTOP3	TCONS_00254814	trans
OTOP3	TCONS_00070739	trans
OTOP3	TCONS_00138635	trans
OTOP3	TCONS_00223467	trans
PAX5	TCONS_00062270	trans
PCSK5	XR_001024572.2	trans
PECR	TCONS_00254814	trans
PEX11A	TCONS_00029738	trans
PFKFB1	TCONS_00009353	trans
PFKFB1	TCONS_00022426	trans
PFKFB1	TCONS_00238127	trans
PFKFB1	XR_001436961.1	trans
PFKFB1	XR_001023832.2	trans
PHOSPHO1	TCONS_00254814	trans
PHOSPHO1	XR_001435403.1	trans
PHOSPHO1	TCONS_00222464	trans
PHOSPHO1	TCONS_00177479	trans
PHOSPHO1	TCONS_00011952	trans
PHOSPHO1	TCONS_00101436	trans
PHOSPHO1	XR_001435446.1	trans
PHOSPHO1	TCONS_00254814	trans
PHOSPHO1	XR_001435403.1	trans
PHOSPHO1	TCONS_00222464	trans
PHOSPHO1	TCONS_00177479	trans
PHOSPHO1	TCONS_00011952	trans
PHOSPHO1	TCONS_00101436	trans
PHOSPHO1	XR_001435446.1	trans
PI3	TCONS_00047071	trans
PI3	TCONS_00103462	trans
PKD1L2	TCONS_00121293	trans
PKD1L2	TCONS_00178491	trans
PKD1L2	TCONS_00121292	trans
PKD1L2	TCONS_00121295	trans
PKD1L2	TCONS_00070741	trans
PKD1L2	TCONS_00189789	trans
PKD1L2	TCONS_00124867	trans
PLA2G7	TCONS_00221039	trans
PLA2G7	TCONS_00221039	trans
PLA2G7	TCONS_00221039	trans
PM20D1	TCONS_00070738	trans
PM20D1	TCONS_00101441	trans
PM20D1	TCONS_00051403	trans
PM20D1	TCONS_00223467	trans
PM20D1	TCONS_00070739	trans
PRDM16	TCONS_00031034	trans
PRDM16	TCONS_00029738	trans
PREB	TCONS_00009486	trans
PREB	TCONS_00127002	trans
PREB	TCONS_00009486	trans
PREB	TCONS_00127002	trans
PRIMPOL	TCONS_00070741	trans
PRIMPOL	TCONS_00070738	trans
PVRL4	TCONS_00102611	trans
PVRL4	XR_001020910.2	trans
PVRL4	TCONS_00047030	trans
PVRL4	TCONS_00102611	trans
PVRL4	XR_001020910.2	trans
PVRL4	TCONS_00047030	trans
PVRL4	TCONS_00102611	trans
PVRL4	XR_001020910.2	trans
PVRL4	TCONS_00047030	trans
PVRL4	TCONS_00102611	trans
PVRL4	XR_001020910.2	trans
PVRL4	TCONS_00047030	trans
RBP2	TCONS_00254814	trans
RBP2	TCONS_00119097	trans
RMND1	TCONS_00254814	trans
RMND1	TCONS_00101436	trans
RMND1	TCONS_00182975	trans
RMND1	XR_001435403.1	trans
RTP3	XR_001023119.2	trans
RTP3	TCONS_00177479	trans
RTP3	TCONS_00222464	trans
RTP3	TCONS_00101436	trans
RTP3	TCONS_00254814	trans
SCCPDH	TCONS_00232169	trans
SCCPDH	TCONS_00119097	trans
SCCPDH	TCONS_00159208	trans
SCTR	TCONS_00254814	trans
SCTR	TCONS_00070740	trans
SCTR	TCONS_00070741	trans
SEC16B	TCONS_00009486	trans
SEC16B	TCONS_00067908	trans
SEC16B	TCONS_00029738	trans
SEC16B	TCONS_00127002	trans
SEC16B	TCONS_00159208	trans
SEC16B	XR_001434070.1	trans
SEC16B	TCONS_00182975	trans
SEMA5A	TCONS_00009486	trans
SEMA5A	TCONS_00029738	trans
SEMA5A	TCONS_00133120	trans
SEMA5A	TCONS_00009486	trans
SEMA5A	TCONS_00029738	trans
SEMA5A	TCONS_00133120	trans
SERPINA5	TCONS_00124867	trans
SERPINA5	TCONS_00138635	trans
SERPINA5	TCONS_00121295	trans
SERPINA5	TCONS_00070741	trans
SERPINA5	TCONS_00189789	trans
SERPINA5	TCONS_00121293	trans
SGK3	TCONS_00221039	trans
SGK3	TCONS_00221039	trans
SLC13A1	TCONS_00047030	trans
SLC13A1	XR_001020910.2	trans
SLC13A4	TCONS_00029746	trans
SLC15A1	TCONS_00070741	trans
SLC24A4	TCONS_00009353	trans
SLC24A4	XR_001436961.1	trans
SLC24A4	TCONS_00022426	trans
SLC24A4	TCONS_00238127	trans
SLC24A4	XR_001023832.2	trans
SLC24A4	TCONS_00009353	trans
SLC24A4	XR_001436961.1	trans
SLC24A4	TCONS_00022426	trans
SLC24A4	TCONS_00238127	trans
SLC24A4	XR_001023832.2	trans
SLC27A4	TCONS_00221039	trans
SLC27A4	TCONS_00221039	trans
SLC28A1	TCONS_00221039	trans
SLC2A2	TCONS_00222465	trans
SLC2A2	TCONS_00070739	trans
SLC2A2	TCONS_00256381	trans
SLC2A2	TCONS_00223467	trans
SLC2A2	TCONS_00070738	trans
SLC2A2	TCONS_00101441	trans
SLC2A5	TCONS_00133120	trans
SLC30A10	TCONS_00159208	trans
SLC30A10	TCONS_00232169	trans
SLC30A10	XR_001434070.1	trans
SLC30A10	TCONS_00067908	trans
SLC37A2	TCONS_00070741	trans
SLC37A2	TCONS_00121293	trans
SLC37A2	TCONS_00070740	trans
SLC5A1	TCONS_00133120	trans
SLC5A12	TCONS_00070738	trans
SLC5A12	TCONS_00223467	trans
SLC5A12	TCONS_00256381	trans
SLC5A12	TCONS_00070739	trans
SLC5A12	TCONS_00070741	trans
SLC5A12	TCONS_00138635	trans
SLC5A12	TCONS_00121293	trans
SLC5A12	TCONS_00070738	trans
SLC5A12	TCONS_00223467	trans
SLC5A12	TCONS_00256381	trans
SLC5A12	TCONS_00070739	trans
SLC5A12	TCONS_00070741	trans
SLC5A12	TCONS_00138635	trans
SLC5A12	TCONS_00121293	trans
SLC5A12	TCONS_00070738	trans
SLC5A12	TCONS_00223467	trans
SLC5A12	TCONS_00256381	trans
SLC5A12	TCONS_00070739	trans
SLC5A12	TCONS_00070741	trans
SLC5A12	TCONS_00138635	trans
SLC5A12	TCONS_00121293	trans
SLC5A12	TCONS_00070738	trans
SLC5A12	TCONS_00223467	trans
SLC5A12	TCONS_00256381	trans
SLC5A12	TCONS_00070739	trans
SLC5A12	TCONS_00070741	trans
SLC5A12	TCONS_00138635	trans
SLC5A12	TCONS_00121293	trans
SLC7A7	TCONS_00070741	trans
SLC7A7	TCONS_00210846	trans
SLC7A7	TCONS_00070738	trans
SLC7A7	TCONS_00051403	trans
SLC7A7	TCONS_00138635	trans
SLC7A7	TCONS_00070741	trans
SLC7A7	TCONS_00210846	trans
SLC7A7	TCONS_00070738	trans
SLC7A7	TCONS_00051403	trans
SLC7A7	TCONS_00138635	trans
SLURP1	TCONS_00126476	trans
SMLR1	TCONS_00133120	trans
SMLR1	TCONS_00029738	trans
SNX25	TCONS_00062270	trans
SNX25	TCONS_00151205	trans
SOAT2	TCONS_00127002	trans
SOAT2	TCONS_00182975	trans
SOAT2	TCONS_00009486	trans
SOAT2	TCONS_00029738	trans
SOAT2	XR_001434070.1	trans
SOAT2	TCONS_00127002	trans
SOAT2	TCONS_00182975	trans
SOAT2	TCONS_00009486	trans
SOAT2	TCONS_00029738	trans
SOAT2	XR_001434070.1	trans
SOAT2	TCONS_00127002	trans
SOAT2	TCONS_00182975	trans
SOAT2	TCONS_00009486	trans
SOAT2	TCONS_00029738	trans
SOAT2	XR_001434070.1	trans
SOAT2	TCONS_00127002	trans
SOAT2	TCONS_00182975	trans
SOAT2	TCONS_00009486	trans
SOAT2	TCONS_00029738	trans
SOAT2	XR_001434070.1	trans
SORD	TCONS_00254814	trans
SOX6	TCONS_00133120	trans
SOX6	TCONS_00133120	trans
SOX6	TCONS_00133120	trans
SOX6	TCONS_00133120	trans
SOX6	TCONS_00133120	trans
SOX6	TCONS_00133120	trans
SOX6	TCONS_00133120	trans
SPINK1	TCONS_00252672	trans
ST6GALNAC6	TCONS_00234903	trans
ST6GALNAC6	TCONS_00170815	trans
ST6GALNAC6	TCONS_00234903	trans
ST6GALNAC6	TCONS_00170815	trans
ST6GALNAC6	TCONS_00234903	trans
ST6GALNAC6	TCONS_00170815	trans
ST6GALNAC6	TCONS_00234903	trans
ST6GALNAC6	TCONS_00170815	trans
SUGCT	TCONS_00161078	trans
SUGCT	TCONS_00071951	trans
SUGCT	TCONS_00229643	trans
SUGCT	TCONS_00070740	trans
SUGCT	XR_001025146.1	trans
SUGCT	TCONS_00161078	trans
SUGCT	TCONS_00071951	trans
SUGCT	TCONS_00229643	trans
SUGCT	TCONS_00070740	trans
SUGCT	XR_001025146.1	trans
SYTL5	TCONS_00136507	trans
SYTL5	TCONS_00136505	trans
TBX3	TCONS_00133120	trans
TBX3	TCONS_00127002	trans
TBX3	TCONS_00029738	trans
TBX3	TCONS_00009486	trans
TIMP4	TCONS_00254814	trans
TIMP4	TCONS_00177479	trans
TIMP4	XR_001435446.1	trans
TIMP4	TCONS_00070741	trans
TIMP4	TCONS_00254814	trans
TIMP4	TCONS_00177479	trans
TIMP4	XR_001435446.1	trans
TIMP4	TCONS_00070741	trans
TM4SF5	TCONS_00009486	trans
TM4SF5	TCONS_00133120	trans
TM6SF2	TCONS_00254814	trans
TM6SF2	TCONS_00119097	trans
TM6SF2	TCONS_00182975	trans
TMEM173	XR_001020910.2	trans
TMEM173	XR_001020910.2	trans
TMEM27	TCONS_00254814	trans
TMEM45A	XR_001020910.2	trans
TMPRSS15	TCONS_00019689	trans
TPM2	TCONS_00141957	trans
TTC6	XR_001025000.2	trans
TTC6	XR_001024166.2	trans
TUSC5	XR_001436961.1	trans
TUSC5	TCONS_00009353	trans
TUSC5	TCONS_00238127	trans
UNC5CL	TCONS_00133120	trans
UNC5CL	TCONS_00254812	trans
UNC5CL	TCONS_00029738	trans
UPB1	TCONS_00071951	trans
UPB1	TCONS_00161078	trans
UPK1B	TCONS_00227470	trans
UPK1B	TCONS_00102611	trans
UPK3A	XR_001020910.2	trans
USP54	TCONS_00102611	trans
WBSCR17	TCONS_00238127	trans
WDR72	XR_001020910.2	trans
WDR72	TCONS_00047030	trans
WDR72	XR_001020910.2	trans
WDR72	TCONS_00047030	trans
WISP3	TCONS_00167123	trans
XKR9	TCONS_00070738	trans
XKR9	TCONS_00070739	trans
XLOC_164025	TCONS_00159208	trans
XLOC_164025	TCONS_00119097	trans
XLOC_164025	TCONS_00232169	trans
XLOC_164025	TCONS_00133120	trans
ZC3H12D	TCONS_00001553	trans
ZDHHC21	TCONS_00170815	trans
