# Supplementary material for: Insights Into Long Non-Coding RNA and mRNA Expression in the Jejunum of Lambs Challenged With Escherichia coli F17
Source: Front Vet Sci. 2022 Apr 12;9:819917. doi: 10.3389/fvets.2022.819917 (PMC9039264; doi:10.3389/fvets.2022.819917)
Supplement: Supplementary Table S8 — Gene ontology (GO) enrichment results of differentially expressed mRNAs and target genes of differentially expressed lncRNAs. [file Table_8.XLSX]

## Sheet: up_mRNA_GO
GO_accession	Description	Term_type	Over_represented_pValue	Corrected_pValue	DEG_item	DEG_list	Bg_item	Bg_list
GO:0015631	tubulin binding	molecular_function	0.00019147	0.51565	7	131	76	8129
GO:0008017	microtubule binding	molecular_function	0.0002581	0.51565	6	131	59	8129
GO:0005515	protein binding	molecular_function	0.0004847	0.51565	59	131	2464	8129
GO:0001897	cytolysis by symbiont of host cells	biological_process	0.00079788	0.51565	2	131	3	8129
GO:0019836	hemolysis by symbiont of host erythrocytes	biological_process	0.00079788	0.51565	2	131	3	8129
GO:0051801	cytolysis in other organism involved in symbiotic interaction	biological_process	0.0011281	0.51565	2	131	4	8129
GO:0052331	hemolysis in other organism involved in symbiotic interaction	biological_process	0.0011281	0.51565	2	131	4	8129
GO:0044456	synapse part	cellular_component	0.0014092	0.51565	2	131	2	8129
GO:0048786	presynaptic active zone	cellular_component	0.0014092	0.51565	2	131	2	8129
GO:0097458	neuron part	cellular_component	0.0014092	0.51565	2	131	2	8129
GO:0098793	presynapse	cellular_component	0.0014092	0.51565	2	131	2	8129
GO:0008272	sulfate transport	biological_process	0.0026318	0.51565	2	131	6	8129
GO:0015116	sulfate transmembrane transporter activity	molecular_function	0.0026318	0.51565	2	131	6	8129
GO:1901682	sulfur compound transmembrane transporter activity	molecular_function	0.0026318	0.51565	2	131	6	8129
GO:0001907	killing by symbiont of host cells	biological_process	0.0027104	0.51565	2	131	4	8129
GO:0044004	disruption by symbiont of host cell	biological_process	0.0027104	0.51565	2	131	4	8129
GO:0018995	host	cellular_component	0.0027335	0.51565	5	131	53	8129
GO:0033643	host cell part	cellular_component	0.0027335	0.51565	5	131	53	8129
GO:0043657	host cell	cellular_component	0.0027335	0.51565	5	131	53	8129
GO:0044215	other organism	cellular_component	0.0027335	0.51565	5	131	53	8129
GO:0044216	other organism cell	cellular_component	0.0027335	0.51565	5	131	53	8129
GO:0044217	other organism part	cellular_component	0.0027335	0.51565	5	131	53	8129
GO:0072348	sulfur compound transport	biological_process	0.0031169	0.51565	2	131	7	8129
GO:0044179	hemolysis in other organism	biological_process	0.003168	0.51565	2	131	5	8129
GO:0051715	cytolysis in other organism	biological_process	0.003168	0.51565	2	131	5	8129
GO:0051818	disruption of cells of other organism involved in symbiotic interaction	biological_process	0.0032961	0.51565	2	131	5	8129
GO:0051883	killing of cells in other organism involved in symbiotic interaction	biological_process	0.0032961	0.51565	2	131	5	8129
GO:0033365	protein localization to organelle	biological_process	0.0038055	0.55567	6	131	103	8129
GO:0032403	protein complex binding	molecular_function	0.0038687	0.55567	7	131	142	8129
GO:0007017	microtubule-based process	biological_process	0.0039465	0.55567	7	131	109	8129
GO:0042025	host cell nucleus	cellular_component	0.0053396	0.71231	4	131	39	8129
GO:0033647	host intracellular organelle	cellular_component	0.0055649	0.71231	4	131	40	8129
GO:0033648	host intracellular membrane-bounded organelle	cellular_component	0.0055649	0.71231	4	131	40	8129
GO:0006414	translational elongation	biological_process	0.0059045	0.73279	2	131	14	8129
GO:0031640	killing of cells of other organism	biological_process	0.00721	0.73279	2	131	7	8129
GO:0044364	disruption of cells of other organism	biological_process	0.00721	0.73279	2	131	7	8129
GO:0002218	activation of innate immune response	biological_process	0.0074597	0.73279	1	131	1	8129
GO:0031349	positive regulation of defense response	biological_process	0.0074597	0.73279	1	131	1	8129
GO:0032479	regulation of type I interferon production	biological_process	0.0074597	0.73279	1	131	1	8129
GO:0032481	positive regulation of type I interferon production	biological_process	0.0074597	0.73279	1	131	1	8129
GO:0032606	type I interferon production	biological_process	0.0074597	0.73279	1	131	1	8129
GO:0045088	regulation of innate immune response	biological_process	0.0074597	0.73279	1	131	1	8129
GO:0045089	positive regulation of innate immune response	biological_process	0.0074597	0.73279	1	131	1	8129
GO:0000793	condensed chromosome	cellular_component	0.0080192	0.76488	4	131	58	8129
GO:0045202	synapse	cellular_component	0.0086198	0.76488	2	131	6	8129
GO:0033646	host intracellular part	cellular_component	0.0090362	0.76488	4	131	44	8129
GO:0043656	intracellular region of host	cellular_component	0.0090362	0.76488	4	131	44	8129
GO:1901677	phosphate transmembrane transporter activity	molecular_function	0.0091403	0.76488	2	131	6	8129
GO:0001906	cell killing	biological_process	0.0091456	0.76488	2	131	8	8129
GO:0072594	establishment of protein localization to organelle	biological_process	0.0092894	0.76488	5	131	88	8129
GO:0000090	mitotic anaphase	biological_process	0.0094161	0.76488	2	131	12	8129
GO:0051322	anaphase	biological_process	0.0094161	0.76488	2	131	12	8129
GO:0051382	kinetochore assembly	biological_process	0.0098044	0.76692	2	131	14	8129
GO:0051383	kinetochore organization	biological_process	0.0098044	0.76692	2	131	14	8129
GO:0000746	conjugation	biological_process	0.010316	0.78222	2	131	10	8129
GO:0005576	extracellular region	cellular_component	0.01037	0.78222	17	131	592	8129
GO:0044877	macromolecular complex binding	molecular_function	0.011246	0.83336	7	131	169	8129
GO:0000087	mitotic M phase	biological_process	0.012763	0.89831	2	131	14	8129
GO:0098763	mitotic cell cycle phase	biological_process	0.012763	0.89831	2	131	14	8129
GO:0048583	regulation of response to stimulus	biological_process	0.013308	0.89831	7	131	134	8129
GO:0003774	motor activity	molecular_function	0.014014	0.89831	5	131	60	8129
GO:0000279	M phase	biological_process	0.014039	0.89831	2	131	15	8129
GO:0022403	cell cycle phase	biological_process	0.014039	0.89831	2	131	15	8129
GO:0044848	biological phase	biological_process	0.014039	0.89831	2	131	15	8129
GO:0008092	cytoskeletal protein binding	molecular_function	0.014044	0.89831	9	131	224	8129
GO:0015698	inorganic anion transport	biological_process	0.014205	0.89831	3	131	28	8129
GO:0044764	multi-organism cellular process	biological_process	0.014249	0.89831	10	131	255	8129
GO:0007059	chromosome segregation	biological_process	0.01485	0.92244	4	131	63	8129
GO:1902580	single-organism cellular localization	biological_process	0.015866	0.97125	5	131	99	8129
GO:0051128	regulation of cellular component organization	biological_process	0.016635	1	4	131	82	8129
GO:0019835	cytolysis	biological_process	0.01814	1	2	131	13	8129
GO:0006605	protein targeting	biological_process	0.018624	1	5	131	101	8129
GO:0046983	protein dimerization activity	molecular_function	0.018998	1	6	131	150	8129
GO:0017069	snRNA binding	molecular_function	0.020418	1	1	131	1	8129
GO:0017070	U6 snRNA binding	molecular_function	0.020418	1	1	131	1	8129
GO:0006450	regulation of translational fidelity	biological_process	0.021308	1	1	131	3	8129
GO:0031109	microtubule polymerization or depolymerization	biological_process	0.022314	1	2	131	19	8129
GO:0031110	regulation of microtubule polymerization or depolymerization	biological_process	0.022314	1	2	131	19	8129
GO:0034508	centromere complex assembly	biological_process	0.024285	1	2	131	20	8129
GO:0008134	transcription factor binding	molecular_function	0.025055	1	4	131	71	8129
GO:0032886	regulation of microtubule-based process	biological_process	0.02556	1	2	131	20	8129
GO:0070507	regulation of microtubule cytoskeleton organization	biological_process	0.02556	1	2	131	20	8129
GO:0010821	regulation of mitochondrion organization	biological_process	0.026236	1	1	131	2	8129
GO:0010822	positive regulation of mitochondrion organization	biological_process	0.026236	1	1	131	2	8129
GO:0090199	regulation of release of cytochrome c from mitochondria	biological_process	0.026236	1	1	131	2	8129
GO:0090200	positive regulation of release of cytochrome c from mitochondria	biological_process	0.026236	1	1	131	2	8129
GO:0097193	intrinsic apoptotic signaling pathway	biological_process	0.026236	1	1	131	2	8129
GO:2001233	regulation of apoptotic signaling pathway	biological_process	0.026236	1	1	131	2	8129
GO:2001235	positive regulation of apoptotic signaling pathway	biological_process	0.026236	1	1	131	2	8129
GO:0009317	acetyl-CoA carboxylase complex	cellular_component	0.026354	1	1	131	3	8129
GO:0000794	condensed nuclear chromosome	cellular_component	0.026389	1	3	131	43	8129
GO:0050795	regulation of behavior	biological_process	0.026758	1	1	131	1	8129
GO:0050920	regulation of chemotaxis	biological_process	0.026758	1	1	131	1	8129
GO:0006606	protein import into nucleus	biological_process	0.026952	1	3	131	53	8129
GO:0034504	protein localization to nucleus	biological_process	0.026952	1	3	131	53	8129
GO:0044744	protein targeting to nucleus	biological_process	0.026952	1	3	131	53	8129
GO:0051170	nuclear import	biological_process	0.026952	1	3	131	53	8129
GO:1902593	single-organism nuclear import	biological_process	0.026952	1	3	131	53	8129
GO:0001071	nucleic acid binding transcription factor activity	molecular_function	0.027287	1	10	131	327	8129
GO:0003700	transcription factor activity, sequence-specific DNA binding	molecular_function	0.027287	1	10	131	327	8129
GO:0006448	regulation of translational elongation	biological_process	0.027327	1	1	131	4	8129
GO:0000940	condensed chromosome outer kinetochore	cellular_component	0.027565	1	3	131	48	8129
GO:0019089	transmission of virus	biological_process	0.027883	1	1	131	2	8129
GO:0044007	dissemination or transmission of symbiont from host	biological_process	0.027883	1	1	131	2	8129
GO:0051821	dissemination or transmission of organism from other organism involved in symbiotic interaction	biological_process	0.027883	1	1	131	2	8129
GO:0008137	NADH dehydrogenase (ubiquinone) activity	molecular_function	0.029188	1	2	131	18	8129
GO:0050136	NADH dehydrogenase (quinone) activity	molecular_function	0.029188	1	2	131	18	8129
GO:0000226	microtubule cytoskeleton organization	biological_process	0.029479	1	4	131	73	8129
GO:0000777	condensed chromosome kinetochore	cellular_component	0.029962	1	3	131	50	8129
GO:0000779	condensed chromosome, centromeric region	cellular_component	0.029962	1	3	131	50	8129
GO:0001882	nucleoside binding	molecular_function	0.032132	1	21	131	831	8129
GO:0019073	viral DNA genome packaging	biological_process	0.033616	1	1	131	1	8129
GO:1902590	multi-organism organelle organization	biological_process	0.033616	1	1	131	1	8129
GO:0033993	response to lipid	biological_process	0.033694	1	2	131	21	8129
GO:0043401	steroid hormone mediated signaling pathway	biological_process	0.033694	1	2	131	21	8129
GO:0048545	response to steroid hormone	biological_process	0.033694	1	2	131	21	8129
GO:0071383	cellular response to steroid hormone stimulus	biological_process	0.033694	1	2	131	21	8129
GO:0071396	cellular response to lipid	biological_process	0.033694	1	2	131	21	8129
GO:0071407	cellular response to organic cyclic compound	biological_process	0.033694	1	2	131	21	8129
GO:0005876	spindle microtubule	cellular_component	0.033726	1	2	131	22	8129
GO:0003989	acetyl-CoA carboxylase activity	molecular_function	0.033999	1	1	131	4	8129
GO:0016421	CoA carboxylase activity	molecular_function	0.033999	1	1	131	4	8129
GO:0016885	ligase activity, forming carbon-carbon bonds	molecular_function	0.033999	1	1	131	4	8129
GO:0043531	ADP binding	molecular_function	0.034683	1	2	131	14	8129
GO:0032553	ribonucleotide binding	molecular_function	0.035608	1	21	131	839	8129
GO:0097367	carbohydrate derivative binding	molecular_function	0.035694	1	22	131	883	8129
GO:0005524	ATP binding	molecular_function	0.035865	1	19	131	700	8129
GO:0008811	chloramphenicol O-acetyltransferase activity	molecular_function	0.036058	1	1	131	1	8129
GO:0016413	O-acetyltransferase activity	molecular_function	0.036058	1	1	131	1	8129
GO:0014070	response to organic cyclic compound	biological_process	0.036519	1	2	131	23	8129
GO:0032559	adenyl ribonucleotide binding	molecular_function	0.037252	1	19	131	702	8129
GO:0000776	kinetochore	cellular_component	0.037317	1	3	131	56	8129
GO:0033043	regulation of organelle organization	biological_process	0.037855	1	3	131	59	8129
GO:0044454	nuclear chromosome part	cellular_component	0.038212	1	3	131	50	8129
GO:0009755	hormone-mediated signaling pathway	biological_process	0.038361	1	2	131	24	8129
GO:0032870	cellular response to hormone stimulus	biological_process	0.038361	1	2	131	24	8129
GO:0071495	cellular response to endogenous stimulus	biological_process	0.038361	1	2	131	24	8129
GO:0007610	behavior	biological_process	0.038486	1	2	131	21	8129
GO:0003777	microtubule motor activity	molecular_function	0.038599	1	3	131	28	8129
GO:0036094	small molecule binding	molecular_function	0.038724	1	23	131	963	8129
GO:0015103	inorganic anion transmembrane transporter activity	molecular_function	0.040502	1	2	131	18	8129
GO:0030554	adenyl nucleotide binding	molecular_function	0.040676	1	19	131	714	8129
GO:0044430	cytoskeletal part	cellular_component	0.041344	1	7	131	209	8129
GO:0004869	cysteine-type endopeptidase inhibitor activity	molecular_function	0.041556	1	1	131	6	8129
GO:0043168	anion binding	molecular_function	0.04213	1	23	131	980	8129
GO:0008138	protein tyrosine/serine/threonine phosphatase activity	molecular_function	0.043301	1	3	131	36	8129
GO:0001733	galactosylceramide sulfotransferase activity	molecular_function	0.043569	1	1	131	3	8129
GO:0050694	galactose 3-O-sulfotransferase activity	molecular_function	0.043569	1	1	131	3	8129
GO:0005488	binding	molecular_function	0.044083	1	83	131	4782	8129
GO:0003954	NADH dehydrogenase activity	molecular_function	0.044218	1	2	131	20	8129
GO:0004517	nitric-oxide synthase activity	molecular_function	0.044639	1	1	131	2	8129
GO:0006809	nitric oxide biosynthetic process	biological_process	0.044639	1	1	131	2	8129
GO:0046209	nitric oxide metabolic process	biological_process	0.044639	1	1	131	2	8129
GO:1903409	reactive oxygen species biosynthetic process	biological_process	0.044639	1	1	131	2	8129
GO:0007018	microtubule-based movement	biological_process	0.044708	1	3	131	31	8129
GO:0030638	polyketide metabolic process	biological_process	0.046115	1	1	131	1	8129
GO:0030639	polyketide biosynthetic process	biological_process	0.046115	1	1	131	1	8129
GO:0071310	cellular response to organic substance	biological_process	0.047277	1	2	131	26	8129
GO:0016730	oxidoreductase activity, acting on iron-sulfur proteins as donors	molecular_function	0.048144	1	1	131	2	8129
GO:0035639	purine ribonucleoside triphosphate binding	molecular_function	0.05044	1	20	131	824	8129
GO:0005245	voltage-gated calcium channel activity	molecular_function	0.051015	1	1	131	2	8129
GO:0043623	cellular protein complex assembly	biological_process	0.051159	1	5	131	138	8129
GO:0017038	protein import	biological_process	0.051403	1	3	131	67	8129
GO:0000295	adenine nucleotide transmembrane transporter activity	molecular_function	0.051515	1	1	131	3	8129
GO:0005346	purine ribonucleotide transmembrane transporter activity	molecular_function	0.051515	1	1	131	3	8129
GO:0005347	ATP transmembrane transporter activity	molecular_function	0.051515	1	1	131	3	8129
GO:0005471	ATP:ADP antiporter activity	molecular_function	0.051515	1	1	131	3	8129
GO:0015211	purine nucleoside transmembrane transporter activity	molecular_function	0.051515	1	1	131	3	8129
GO:0015215	nucleotide transmembrane transporter activity	molecular_function	0.051515	1	1	131	3	8129
GO:0015216	purine nucleotide transmembrane transporter activity	molecular_function	0.051515	1	1	131	3	8129
GO:0015217	ADP transmembrane transporter activity	molecular_function	0.051515	1	1	131	3	8129
GO:0015301	anion:anion antiporter activity	molecular_function	0.051515	1	1	131	3	8129
GO:0015605	organophosphate ester transmembrane transporter activity	molecular_function	0.051515	1	1	131	3	8129
GO:0001883	purine nucleoside binding	molecular_function	0.052166	1	20	131	826	8129
GO:0032549	ribonucleoside binding	molecular_function	0.052166	1	20	131	826	8129
GO:0032550	purine ribonucleoside binding	molecular_function	0.052166	1	20	131	826	8129
GO:0008146	sulfotransferase activity	molecular_function	0.05278	1	2	131	24	8129
GO:0000166	nucleotide binding	molecular_function	0.053453	1	22	131	938	8129
GO:1901265	nucleoside phosphate binding	molecular_function	0.053453	1	22	131	938	8129
GO:0032555	purine ribonucleotide binding	molecular_function	0.054105	1	20	131	828	8129
GO:0005874	microtubule	cellular_component	0.055776	1	2	131	27	8129
GO:0030896	checkpoint clamp complex	cellular_component	0.055798	1	1	131	3	8129
GO:0005819	spindle	cellular_component	0.056256	1	3	131	62	8129
GO:0070887	cellular response to chemical stimulus	biological_process	0.056365	1	2	131	28	8129
GO:0004725	protein tyrosine phosphatase activity	molecular_function	0.056893	1	3	131	42	8129
GO:0005856	cytoskeleton	cellular_component	0.058567	1	7	131	221	8129
GO:0044421	extracellular region part	cellular_component	0.059031	1	5	131	148	8129
GO:0017076	purine nucleotide binding	molecular_function	0.059232	1	20	131	841	8129
GO:0008608	attachment of spindle microtubules to kinetochore	biological_process	0.059695	1	2	131	22	8129
GO:0051704	multi-organism process	biological_process	0.060163	1	15	131	557	8129
GO:0005135	interleukin-3 receptor binding	molecular_function	0.060362	1	1	131	3	8129
GO:0043565	sequence-specific DNA binding	molecular_function	0.060601	1	6	131	191	8129
GO:0044033	multi-organism metabolic process	biological_process	0.061299	1	2	131	28	8129
GO:0017025	TBP-class protein binding	molecular_function	0.061388	1	1	131	3	8129
GO:0000228	nuclear chromosome	cellular_component	0.062941	1	3	131	59	8129
GO:0006417	regulation of translation	biological_process	0.063581	1	1	131	9	8129
GO:0010608	posttranscriptional regulation of gene expression	biological_process	0.063581	1	1	131	9	8129
GO:0034248	regulation of cellular amide metabolic process	biological_process	0.063581	1	1	131	9	8129
GO:0051493	regulation of cytoskeleton organization	biological_process	0.063658	1	2	131	33	8129
GO:0008509	anion transmembrane transporter activity	molecular_function	0.063913	1	3	131	63	8129
GO:0006810	transport	biological_process	0.063967	1	25	131	1178	8129
GO:0006109	regulation of carbohydrate metabolic process	biological_process	0.064038	1	1	131	4	8129
GO:0031347	regulation of defense response	biological_process	0.064689	1	1	131	4	8129
GO:0051234	establishment of localization	biological_process	0.065106	1	25	131	1183	8129
GO:0009725	response to hormone	biological_process	0.06545	1	2	131	30	8129
GO:0072686	mitotic spindle	cellular_component	0.06553	1	2	131	28	8129
GO:0009966	regulation of signal transduction	biological_process	0.065768	1	5	131	108	8129
GO:0051701	interaction with host	biological_process	0.066119	1	4	131	75	8129
GO:0044403	symbiosis, encompassing mutualism through parasitism	biological_process	0.06612	1	8	131	246	8129
GO:0016482	cytoplasmic transport	biological_process	0.066153	1	5	131	142	8129
GO:0034061	DNA polymerase activity	molecular_function	0.066531	1	3	131	55	8129
GO:0044419	interspecies interaction between organisms	biological_process	0.067536	1	8	131	248	8129
GO:0022402	cell cycle process	biological_process	0.06812	1	5	131	156	8129
GO:0034453	microtubule anchoring	biological_process	0.068593	1	2	131	24	8129
GO:0000077	DNA damage checkpoint	biological_process	0.068978	1	1	131	5	8129
GO:0031570	DNA integrity checkpoint	biological_process	0.068978	1	1	131	5	8129
GO:0009719	response to endogenous stimulus	biological_process	0.069011	1	2	131	32	8129
GO:0005337	nucleoside transmembrane transporter activity	molecular_function	0.069025	1	1	131	6	8129
GO:1901505	carbohydrate derivative transporter activity	molecular_function	0.069025	1	1	131	6	8129
GO:0005179	hormone activity	molecular_function	0.069402	1	4	131	95	8129
GO:0032801	receptor catabolic process	biological_process	0.073928	1	1	131	6	8129
GO:0051179	localization	biological_process	0.074191	1	26	131	1243	8129
GO:0034613	cellular protein localization	biological_process	0.075313	1	8	131	263	8129
GO:0070727	cellular macromolecule localization	biological_process	0.075313	1	8	131	263	8129
GO:0015932	nucleobase-containing compound transmembrane transporter activity	molecular_function	0.075763	1	1	131	7	8129
GO:0016655	oxidoreductase activity, acting on NAD(P)H, quinone or similar compound as acceptor	molecular_function	0.07718	1	2	131	30	8129
GO:0016782	transferase activity, transferring sulfur-containing groups	molecular_function	0.077902	1	2	131	30	8129
GO:0006913	nucleocytoplasmic transport	biological_process	0.077917	1	3	131	74	8129
GO:0016021	integral component of membrane	cellular_component	0.078663	1	28	131	1643	8129
GO:0010646	regulation of cell communication	biological_process	0.079035	1	5	131	112	8129
GO:0008277	regulation of G-protein coupled receptor protein signaling pathway	biological_process	0.079081	1	1	131	6	8129
GO:0008849	enterochelin esterase activity	molecular_function	0.07943	1	1	131	2	8129
GO:0023051	regulation of signaling	biological_process	0.080103	1	5	131	113	8129
GO:0031224	intrinsic component of membrane	cellular_component	0.081017	1	28	131	1649	8129
GO:0004721	phosphoprotein phosphatase activity	molecular_function	0.081485	1	3	131	49	8129
GO:0010033	response to organic substance	biological_process	0.081778	1	2	131	35	8129
GO:0006359	regulation of transcription from RNA polymerase III promoter	biological_process	0.082124	1	1	131	4	8129
GO:0043112	receptor metabolic process	biological_process	0.082375	1	1	131	7	8129
GO:0006470	protein dephosphorylation	biological_process	0.084794	1	3	131	50	8129
GO:0005102	receptor binding	molecular_function	0.086068	1	8	131	313	8129
GO:0015630	microtubule cytoskeleton	cellular_component	0.087061	1	4	131	105	8129
GO:0008537	proteasome activator complex	cellular_component	0.089435	1	1	131	6	8129
GO:0022624	proteasome accessory complex	cellular_component	0.089435	1	1	131	6	8129
GO:0006886	intracellular protein transport	biological_process	0.09002	1	7	131	234	8129
GO:0010506	regulation of autophagy	biological_process	0.090395	1	2	131	37	8129
GO:0045502	dynein binding	molecular_function	0.090974	1	2	131	46	8129
GO:0019825	oxygen binding	molecular_function	0.091279	1	1	131	12	8129
GO:0003746	translation elongation factor activity	molecular_function	0.091581	1	1	131	11	8129
GO:0007049	cell cycle	biological_process	0.093097	1	6	131	229	8129
GO:0044550	secondary metabolite biosynthetic process	biological_process	0.093186	1	1	131	5	8129
GO:0032324	molybdopterin cofactor biosynthetic process	biological_process	0.093298	1	1	131	5	8129
GO:0043545	molybdopterin cofactor metabolic process	biological_process	0.093298	1	1	131	5	8129
GO:0009395	phospholipid catabolic process	biological_process	0.093409	1	1	131	4	8129
GO:0002253	activation of immune response	biological_process	0.093644	1	1	131	8	8129
GO:0005577	fibrinogen complex	cellular_component	0.095385	1	2	131	47	8129
GO:0030168	platelet activation	biological_process	0.095385	1	2	131	47	8129
GO:0019222	regulation of metabolic process	biological_process	0.095496	1	20	131	938	8129
GO:0009295	nucleoid	cellular_component	0.097071	1	1	131	3	8129
GO:0019072	viral genome packaging	biological_process	0.097574	1	1	131	5	8129
GO:0005315	inorganic phosphate transmembrane transporter activity	molecular_function	0.097894	1	1	131	3	8129
GO:0016311	dephosphorylation	biological_process	0.098267	1	3	131	55	8129
GO:0005891	voltage-gated calcium channel complex	cellular_component	0.098757	1	1	131	6	8129
GO:0034704	calcium channel complex	cellular_component	0.098757	1	1	131	6	8129
GO:0051169	nuclear transport	biological_process	0.098764	1	3	131	78	8129
GO:0006869	lipid transport	biological_process	0.098887	1	2	131	36	8129
GO:0048584	positive regulation of response to stimulus	biological_process	0.099007	1	2	131	34	8129
GO:0044260	cellular macromolecule metabolic process	biological_process	0.09906	1	43	131	2391	8129
GO:0051189	prosthetic group metabolic process	biological_process	0.099979	1	1	131	6	8129
GO:0035257	nuclear hormone receptor binding	molecular_function	0.10171	1	1	131	3	8129
GO:0051427	hormone receptor binding	molecular_function	0.10171	1	1	131	3	8129
GO:0043170	macromolecule metabolic process	biological_process	0.10173	1	47	131	2677	8129
GO:0033036	macromolecule localization	biological_process	0.10301	1	10	131	394	8129
GO:0022804	active transmembrane transporter activity	molecular_function	0.10373	1	4	131	96	8129
GO:0006432	phenylalanyl-tRNA aminoacylation	biological_process	0.10374	1	1	131	6	8129
GO:0034622	cellular macromolecular complex assembly	biological_process	0.10381	1	5	131	175	8129
GO:0065004	protein-DNA complex assembly	biological_process	0.10491	1	2	131	46	8129
GO:0071824	protein-DNA complex subunit organization	biological_process	0.10491	1	2	131	46	8129
GO:0031323	regulation of cellular metabolic process	biological_process	0.10607	1	19	131	897	8129
GO:0070070	proton-transporting V-type ATPase complex assembly	biological_process	0.10608	1	1	131	5	8129
GO:0070071	proton-transporting two-sector ATPase complex assembly	biological_process	0.10608	1	1	131	5	8129
GO:0070072	vacuolar proton-transporting V-type ATPase complex assembly	biological_process	0.10608	1	1	131	5	8129
GO:0001775	cell activation	biological_process	0.10634	1	2	131	50	8129
GO:0000775	chromosome, centromeric region	cellular_component	0.10769	1	3	131	82	8129
GO:0000778	condensed nuclear chromosome kinetochore	cellular_component	0.1079	1	2	131	38	8129
GO:0000780	condensed nuclear chromosome, centromeric region	cellular_component	0.1079	1	2	131	38	8129
GO:0000942	condensed nuclear chromosome outer kinetochore	cellular_component	0.1079	1	2	131	38	8129
GO:0042729	DASH complex	cellular_component	0.1079	1	2	131	38	8129
GO:0016459	myosin complex	cellular_component	0.10923	1	2	131	22	8129
GO:0002684	positive regulation of immune system process	biological_process	0.11028	1	1	131	11	8129
GO:0050778	positive regulation of immune response	biological_process	0.11028	1	1	131	11	8129
GO:0001558	regulation of cell growth	biological_process	0.1106	1	1	131	12	8129
GO:0005520	insulin-like growth factor binding	molecular_function	0.1106	1	1	131	12	8129
GO:0016049	cell growth	biological_process	0.1106	1	1	131	12	8129
GO:0006461	protein complex assembly	biological_process	0.11093	1	6	131	232	8129
GO:0044427	chromosomal part	cellular_component	0.11124	1	4	131	129	8129
GO:0070271	protein complex biogenesis	biological_process	0.11167	1	6	131	233	8129
GO:0072593	reactive oxygen species metabolic process	biological_process	0.11262	1	1	131	7	8129
GO:0006820	anion transport	biological_process	0.1132	1	3	131	81	8129
GO:0098687	chromosomal region	cellular_component	0.1143	1	3	131	85	8129
GO:0044765	single-organism transport	biological_process	0.11485	1	19	131	922	8129
GO:0006826	iron ion transport	biological_process	0.11547	1	2	131	43	8129
GO:0015016	[heparan sulfate]-glucosamine N-sulfotransferase activity	molecular_function	0.11561	1	1	131	4	8129
GO:0034483	heparan sulfate sulfotransferase activity	molecular_function	0.11561	1	1	131	4	8129
GO:0016818	hydrolase activity, acting on acid anhydrides, in phosphorus-containing anhydrides	molecular_function	0.11599	1	10	131	416	8129
GO:0019838	growth factor binding	molecular_function	0.11608	1	1	131	13	8129
GO:0040008	regulation of growth	biological_process	0.11608	1	1	131	13	8129
GO:0009982	pseudouridine synthase activity	molecular_function	0.11628	1	1	131	12	8129
GO:0016651	oxidoreductase activity, acting on NAD(P)H	molecular_function	0.11834	1	3	131	76	8129
GO:0045087	innate immune response	biological_process	0.11871	1	1	131	8	8129
GO:0007067	mitotic nuclear division	biological_process	0.11907	1	2	131	55	8129
GO:0065003	macromolecular complex assembly	biological_process	0.12197	1	6	131	239	8129
GO:0030674	protein binding, bridging	molecular_function	0.12211	1	2	131	54	8129
GO:0060090	binding, bridging	molecular_function	0.12211	1	2	131	54	8129
GO:0044242	cellular lipid catabolic process	biological_process	0.12427	1	1	131	7	8129
GO:2001057	reactive nitrogen species metabolic process	biological_process	0.12492	1	1	131	9	8129
GO:0008374	O-acyltransferase activity	molecular_function	0.126	1	1	131	7	8129
GO:0006278	RNA-dependent DNA replication	biological_process	0.12646	1	1	131	7	8129
GO:0006928	movement of cell or subcellular component	biological_process	0.12949	1	4	131	100	8129
GO:0004127	cytidylate kinase activity	molecular_function	0.12982	1	1	131	10	8129
GO:0005615	extracellular space	cellular_component	0.12987	1	3	131	89	8129
GO:0016709	oxidoreductase activity, acting on paired donors, with incorporation or reduction of molecular oxygen, NAD(P)H as one donor, and incorporation of one atom of oxygen	molecular_function	0.12998	1	1	131	6	8129
GO:0001836	release of cytochrome c from mitochondria	biological_process	0.13128	1	1	131	8	8129
GO:0008637	apoptotic mitochondrial changes	biological_process	0.13128	1	1	131	8	8129
GO:0097190	apoptotic signaling pathway	biological_process	0.13128	1	1	131	8	8129
GO:0070851	growth factor receptor binding	molecular_function	0.13185	1	1	131	11	8129
GO:1902578	single-organism localization	biological_process	0.13263	1	19	131	941	8129
GO:0071822	protein complex subunit organization	biological_process	0.13462	1	6	131	254	8129
GO:0070925	organelle assembly	biological_process	0.13477	1	2	131	49	8129
GO:0009055	electron carrier activity	molecular_function	0.13879	1	3	131	96	8129
GO:0017111	nucleoside-triphosphatase activity	molecular_function	0.13887	1	9	131	375	8129
GO:0007617	mating behavior	biological_process	0.13912	1	1	131	9	8129
GO:0019098	reproductive behavior	biological_process	0.13912	1	1	131	9	8129
GO:0044705	multi-organism reproductive behavior	biological_process	0.13912	1	1	131	9	8129
GO:0003964	RNA-directed DNA polymerase activity	molecular_function	0.13986	1	1	131	9	8129
GO:0040011	locomotion	biological_process	0.14037	1	4	131	109	8129
GO:0000042	protein targeting to Golgi	biological_process	0.14054	1	1	131	5	8129
GO:0000301	retrograde transport, vesicle recycling within Golgi	biological_process	0.14054	1	1	131	5	8129
GO:0034067	protein localization to Golgi apparatus	biological_process	0.14054	1	1	131	5	8129
GO:0072600	establishment of protein localization to Golgi	biological_process	0.14054	1	1	131	5	8129
GO:0007172	signal complex assembly	biological_process	0.14201	1	1	131	8	8129
GO:0034645	cellular macromolecule biosynthetic process	biological_process	0.14327	1	27	131	1517	8129
GO:0003688	DNA replication origin binding	molecular_function	0.14418	1	1	131	6	8129
GO:0033644	host cell membrane	cellular_component	0.14444	1	1	131	10	8129
GO:0044218	other organism cell membrane	cellular_component	0.14444	1	1	131	10	8129
GO:0044279	other organism membrane	cellular_component	0.14444	1	1	131	10	8129
GO:0042803	protein homodimerization activity	molecular_function	0.14658	1	2	131	58	8129
GO:0006633	fatty acid biosynthetic process	biological_process	0.14662	1	1	131	19	8129
GO:0030261	chromosome condensation	biological_process	0.14668	1	1	131	6	8129
GO:0006323	DNA packaging	biological_process	0.14685	1	2	131	42	8129
GO:2000112	regulation of cellular macromolecule biosynthetic process	biological_process	0.14751	1	17	131	818	8129
GO:0031329	regulation of cellular catabolic process	biological_process	0.14783	1	2	131	53	8129
GO:0019538	protein metabolic process	biological_process	0.14862	1	24	131	1346	8129
GO:0006914	autophagy	biological_process	0.14871	1	3	131	103	8129
GO:0010556	regulation of macromolecule biosynthetic process	biological_process	0.14918	1	17	131	821	8129
GO:0031326	regulation of cellular biosynthetic process	biological_process	0.14918	1	17	131	821	8129
GO:0009889	regulation of biosynthetic process	biological_process	0.14962	1	17	131	822	8129
GO:0042470	melanosome	cellular_component	0.1509	1	1	131	4	8129
GO:0048770	pigment granule	cellular_component	0.1509	1	1	131	4	8129
GO:0016462	pyrophosphatase activity	molecular_function	0.15102	1	9	131	382	8129
GO:0051705	multi-organism behavior	biological_process	0.1511	1	1	131	11	8129
GO:0051171	regulation of nitrogen compound metabolic process	biological_process	0.15182	1	17	131	825	8129
GO:0009894	regulation of catabolic process	biological_process	0.15279	1	2	131	55	8129
GO:0072330	monocarboxylic acid biosynthetic process	biological_process	0.15462	1	1	131	20	8129
GO:0044380	protein localization to cytoskeleton	biological_process	0.15555	1	1	131	9	8129
GO:0071988	protein localization to spindle pole body	biological_process	0.15555	1	1	131	9	8129
GO:0072698	protein localization to microtubule cytoskeleton	biological_process	0.15555	1	1	131	9	8129
GO:0008104	protein localization	biological_process	0.15563	1	8	131	322	8129
GO:0010468	regulation of gene expression	biological_process	0.15704	1	17	131	828	8129
GO:0032101	regulation of response to external stimulus	biological_process	0.1573	1	1	131	9	8129
GO:0009059	macromolecule biosynthetic process	biological_process	0.15835	1	27	131	1535	8129
GO:0098813	nuclear chromosome segregation	biological_process	0.15836	1	2	131	45	8129
GO:0008378	galactosyltransferase activity	molecular_function	0.1589	1	1	131	12	8129
GO:0006412	translation	biological_process	0.15902	1	7	131	401	8129
GO:0004180	carboxypeptidase activity	molecular_function	0.16001	1	1	131	10	8129
GO:0008234	cysteine-type peptidase activity	molecular_function	0.16025	1	3	131	83	8129
GO:0030246	carbohydrate binding	molecular_function	0.16079	1	2	131	44	8129
GO:0009061	anaerobic respiration	biological_process	0.16269	1	1	131	9	8129
GO:0015947	methane metabolic process	biological_process	0.16269	1	1	131	9	8129
GO:0015948	methanogenesis	biological_process	0.16269	1	1	131	9	8129
GO:0015975	energy derivation by oxidation of reduced inorganic compounds	biological_process	0.16269	1	1	131	9	8129
GO:0043446	cellular alkane metabolic process	biological_process	0.16269	1	1	131	9	8129
GO:0043447	alkane biosynthetic process	biological_process	0.16269	1	1	131	9	8129
GO:0006383	transcription from RNA polymerase III promoter	biological_process	0.1632	1	1	131	10	8129
GO:0051276	chromosome organization	biological_process	0.16378	1	4	131	128	8129
GO:0003887	DNA-directed DNA polymerase activity	molecular_function	0.16415	1	2	131	42	8129
GO:0044237	cellular metabolic process	biological_process	0.16562	1	49	131	2902	8129
GO:0006817	phosphate ion transport	biological_process	0.16651	1	1	131	8	8129
GO:0043043	peptide biosynthetic process	biological_process	0.16699	1	7	131	407	8129
GO:0010876	lipid localization	biological_process	0.1684	1	2	131	49	8129
GO:0006486	protein glycosylation	biological_process	0.16915	1	2	131	43	8129
GO:0043413	macromolecule glycosylation	biological_process	0.16915	1	2	131	43	8129
GO:0019076	viral release from host cell	biological_process	0.1702	1	1	131	10	8129
GO:0016272	prefoldin complex	cellular_component	0.17154	1	1	131	17	8129
GO:0015629	actin cytoskeleton	cellular_component	0.17313	1	2	131	35	8129
GO:0044003	modification by symbiont of host morphology or physiology	biological_process	0.17323	1	2	131	38	8129
GO:0007596	blood coagulation	biological_process	0.17366	1	2	131	58	8129
GO:0051258	protein polymerization	biological_process	0.17385	1	2	131	65	8129
GO:0005912	adherens junction	cellular_component	0.17433	1	1	131	9	8129
GO:0005924	cell-substrate adherens junction	cellular_component	0.17433	1	1	131	9	8129
GO:0005925	focal adhesion	cellular_component	0.17433	1	1	131	9	8129
GO:0030055	cell-substrate junction	cellular_component	0.17433	1	1	131	9	8129
GO:0070161	anchoring junction	cellular_component	0.17433	1	1	131	9	8129
GO:0051817	modification of morphology or physiology of other organism involved in symbiotic interaction	biological_process	0.17548	1	2	131	39	8129
GO:0007618	mating	biological_process	0.17662	1	1	131	10	8129
GO:0000280	nuclear division	biological_process	0.17704	1	2	131	66	8129
GO:0001522	pseudouridine synthesis	biological_process	0.17796	1	1	131	18	8129
GO:1902582	single-organism intracellular transport	biological_process	0.17887	1	5	131	199	8129
GO:0015291	secondary active transmembrane transporter activity	molecular_function	0.17912	1	2	131	39	8129
GO:0016866	intramolecular transferase activity	molecular_function	0.17947	1	1	131	16	8129
GO:0009101	glycoprotein biosynthetic process	biological_process	0.1796	1	2	131	46	8129
GO:0070085	glycosylation	biological_process	0.17981	1	2	131	44	8129
GO:0020037	heme binding	molecular_function	0.17989	1	2	131	58	8129
GO:0046434	organophosphate catabolic process	biological_process	0.1804	1	1	131	11	8129
GO:0048285	organelle fission	biological_process	0.18148	1	2	131	68	8129
GO:0005669	transcription factor TFIID complex	cellular_component	0.18444	1	1	131	22	8129
GO:0043604	amide biosynthetic process	biological_process	0.18587	1	7	131	417	8129
GO:0006275	regulation of DNA replication	biological_process	0.1867	1	1	131	13	8129
GO:0015031	protein transport	biological_process	0.18691	1	7	131	293	8129
GO:0010181	FMN binding	molecular_function	0.18702	1	1	131	11	8129
GO:0007599	hemostasis	biological_process	0.18873	1	2	131	63	8129
GO:0050817	coagulation	biological_process	0.18873	1	2	131	63	8129
GO:0050878	regulation of body fluid levels	biological_process	0.18873	1	2	131	63	8129
GO:0046906	tetrapyrrole binding	molecular_function	0.18891	1	2	131	62	8129
GO:0022607	cellular component assembly	biological_process	0.18938	1	7	131	328	8129
GO:0006518	peptide metabolic process	biological_process	0.19016	1	7	131	419	8129
GO:0035821	modification of morphology or physiology of other organism	biological_process	0.19052	1	2	131	41	8129
GO:0045184	establishment of protein localization	biological_process	0.1906	1	7	131	297	8129
GO:0000502	proteasome complex	cellular_component	0.19082	1	1	131	18	8129
GO:0071702	organic substance transport	biological_process	0.19147	1	9	131	421	8129
GO:0000155	phosphorelay sensor kinase activity	molecular_function	0.19165	1	1	131	14	8129
GO:0019028	viral capsid	cellular_component	0.19175	1	4	131	148	8129
GO:0009100	glycoprotein metabolic process	biological_process	0.19204	1	2	131	48	8129
GO:0009058	biosynthetic process	biological_process	0.19326	1	31	131	1836	8129
GO:0001816	cytokine production	biological_process	0.1937	1	1	131	14	8129
GO:0001817	regulation of cytokine production	biological_process	0.1937	1	1	131	14	8129
GO:0001819	positive regulation of cytokine production	biological_process	0.1937	1	1	131	14	8129
GO:0006413	translational initiation	biological_process	0.19428	1	1	131	19	8129
GO:0009036	Type II site-specific deoxyribonuclease activity	molecular_function	0.19536	1	1	131	10	8129
GO:0009307	DNA restriction-modification system	biological_process	0.19536	1	1	131	10	8129
GO:0015666	restriction endodeoxyribonuclease activity	molecular_function	0.19536	1	1	131	10	8129
GO:0044355	clearance of foreign intracellular DNA	biological_process	0.19536	1	1	131	10	8129
GO:0019058	viral life cycle	biological_process	0.19553	1	4	131	136	8129
GO:0010638	positive regulation of organelle organization	biological_process	0.19561	1	1	131	15	8129
GO:0004673	protein histidine kinase activity	molecular_function	0.19663	1	1	131	15	8129
GO:0016775	phosphotransferase activity, nitrogenous group as acceptor	molecular_function	0.19663	1	1	131	15	8129
GO:0044249	cellular biosynthetic process	biological_process	0.19846	1	30	131	1766	8129
GO:0031981	nuclear lumen	cellular_component	0.20137	1	5	131	202	8129
GO:0042626	ATPase activity, coupled to transmembrane movement of substances	molecular_function	0.20263	1	2	131	49	8129
GO:0043492	ATPase activity, coupled to movement of substances	molecular_function	0.20263	1	2	131	49	8129
GO:0045735	nutrient reservoir activity	molecular_function	0.20266	1	1	131	8	8129
GO:0080090	regulation of primary metabolic process	biological_process	0.2027	1	17	131	869	8129
GO:0016817	hydrolase activity, acting on acid anhydrides	molecular_function	0.20446	1	10	131	466	8129
GO:0005581	collagen trimer	cellular_component	0.20462	1	1	131	8	8129
GO:0051052	regulation of DNA metabolic process	biological_process	0.20473	1	1	131	15	8129
GO:0016032	viral process	biological_process	0.20535	1	6	131	227	8129
GO:0006950	response to stress	biological_process	0.2058	1	9	131	457	8129
GO:0005578	proteinaceous extracellular matrix	cellular_component	0.20794	1	2	131	59	8129
GO:0006355	regulation of transcription, DNA-templated	biological_process	0.20822	1	16	131	803	8129
GO:1903506	regulation of nucleic acid-templated transcription	biological_process	0.20822	1	16	131	803	8129
GO:2001141	regulation of RNA biosynthetic process	biological_process	0.21028	1	16	131	806	8129
GO:0051252	regulation of RNA metabolic process	biological_process	0.21155	1	16	131	808	8129
GO:0080134	regulation of response to stress	biological_process	0.21178	1	1	131	16	8129
GO:0000160	phosphorelay signal transduction system	biological_process	0.21197	1	1	131	15	8129
GO:0019900	kinase binding	molecular_function	0.21241	1	1	131	20	8129
GO:0005694	chromosome	cellular_component	0.21255	1	4	131	156	8129
GO:0008023	transcription elongation factor complex	cellular_component	0.2129	1	1	131	13	8129
GO:0060255	regulation of macromolecule metabolic process	biological_process	0.21299	1	17	131	876	8129
GO:0008373	sialyltransferase activity	molecular_function	0.2141	1	1	131	11	8129
GO:0009611	response to wounding	biological_process	0.2197	1	2	131	70	8129
GO:0042060	wound healing	biological_process	0.2197	1	2	131	70	8129
GO:0030474	spindle pole body duplication	biological_process	0.21987	1	1	131	14	8129
GO:0051300	spindle pole body organization	biological_process	0.21987	1	1	131	14	8129
GO:0019219	regulation of nucleobase-containing compound metabolic process	biological_process	0.22088	1	16	131	816	8129
GO:0044271	cellular nitrogen compound biosynthetic process	biological_process	0.22183	1	25	131	1478	8129
GO:0006302	double-strand break repair	biological_process	0.22282	1	1	131	18	8129
GO:0043933	macromolecular complex subunit organization	biological_process	0.22366	1	6	131	287	8129
GO:0046907	intracellular transport	biological_process	0.22372	1	7	131	310	8129
GO:0019748	secondary metabolic process	biological_process	0.22377	1	1	131	16	8129
GO:0044267	cellular protein metabolic process	biological_process	0.22486	1	19	131	1069	8129
GO:0000041	transition metal ion transport	biological_process	0.22678	1	2	131	61	8129
GO:0005634	nucleus	cellular_component	0.22778	1	16	131	849	8129
GO:0015297	antiporter activity	molecular_function	0.22798	1	1	131	14	8129
GO:0050776	regulation of immune response	biological_process	0.22823	1	1	131	19	8129
GO:0051130	positive regulation of cellular component organization	biological_process	0.22933	1	1	131	19	8129
GO:0043233	organelle lumen	cellular_component	0.23111	1	5	131	212	8129
GO:0070013	intracellular organelle lumen	cellular_component	0.23111	1	5	131	212	8129
GO:0000075	cell cycle checkpoint	biological_process	0.23189	1	1	131	23	8129
GO:0031974	membrane-enclosed lumen	cellular_component	0.23455	1	5	131	215	8129
GO:0044238	primary metabolic process	biological_process	0.23481	1	50	131	3069	8129
GO:0044248	cellular catabolic process	biological_process	0.23701	1	5	131	225	8129
GO:0042802	identical protein binding	molecular_function	0.23773	1	2	131	73	8129
GO:0070588	calcium ion transmembrane transport	biological_process	0.23854	1	1	131	9	8129
GO:0043603	cellular amide metabolic process	biological_process	0.23861	1	7	131	437	8129
GO:0097159	organic cyclic compound binding	molecular_function	0.2388	1	39	131	2304	8129
GO:1901363	heterocyclic compound binding	molecular_function	0.2388	1	39	131	2304	8129
GO:0007010	cytoskeleton organization	biological_process	0.24184	1	5	131	193	8129
GO:0008152	metabolic process	biological_process	0.24188	1	59	131	3718	8129
GO:0010942	positive regulation of cell death	biological_process	0.24253	1	1	131	17	8129
GO:0043065	positive regulation of apoptotic process	biological_process	0.24253	1	1	131	17	8129
GO:0043068	positive regulation of programmed cell death	biological_process	0.24253	1	1	131	17	8129
GO:1902589	single-organism organelle organization	biological_process	0.24386	1	5	131	211	8129
GO:0015399	primary active transmembrane transporter activity	molecular_function	0.24738	1	2	131	54	8129
GO:0015405	P-P-bond-hydrolysis-driven transmembrane transporter activity	molecular_function	0.24738	1	2	131	54	8129
GO:0005882	intermediate filament	cellular_component	0.24745	1	2	131	84	8129
GO:0045111	intermediate filament cytoskeleton	cellular_component	0.24745	1	2	131	84	8129
GO:0043412	macromolecule modification	biological_process	0.24999	1	14	131	656	8129
GO:0051015	actin filament binding	molecular_function	0.2506	1	1	131	13	8129
GO:0004620	phospholipase activity	molecular_function	0.25183	1	1	131	14	8129
GO:0006352	DNA-templated transcription, initiation	biological_process	0.25368	1	2	131	79	8129
GO:0006614	SRP-dependent cotranslational protein targeting to membrane	biological_process	0.25424	1	1	131	17	8129
GO:0045047	protein targeting to ER	biological_process	0.25424	1	1	131	17	8129
GO:0072599	establishment of protein localization to endoplasmic reticulum	biological_process	0.25424	1	1	131	17	8129
GO:0000990	transcription factor activity, core RNA polymerase binding	molecular_function	0.25466	1	1	131	15	8129
GO:0000996	core DNA-dependent RNA polymerase binding promoter specificity activity	molecular_function	0.25466	1	1	131	15	8129
GO:0016987	sigma factor activity	molecular_function	0.25466	1	1	131	15	8129
GO:0070838	divalent metal ion transport	biological_process	0.25484	1	2	131	58	8129
GO:0016888	endodeoxyribonuclease activity, producing 5'-phosphomonoesters	molecular_function	0.25519	1	1	131	15	8129
GO:0043228	non-membrane-bounded organelle	cellular_component	0.25649	1	11	131	660	8129
GO:0009235	cobalamin metabolic process	biological_process	0.25657	1	1	131	13	8129
GO:0009236	cobalamin biosynthetic process	biological_process	0.25657	1	1	131	13	8129
GO:0007266	Rho protein signal transduction	biological_process	0.25677	1	2	131	39	8129
GO:0035023	regulation of Rho protein signal transduction	biological_process	0.25677	1	2	131	39	8129
GO:0019082	viral protein processing	biological_process	0.25696	1	1	131	19	8129
GO:0017080	sodium channel regulator activity	molecular_function	0.25792	1	1	131	20	8129
GO:0019871	sodium channel inhibitor activity	molecular_function	0.25792	1	1	131	20	8129
GO:0004674	protein serine/threonine kinase activity	molecular_function	0.26042	1	3	131	90	8129
GO:0004197	cysteine-type endopeptidase activity	molecular_function	0.26377	1	2	131	61	8129
GO:0006996	organelle organization	biological_process	0.26505	1	9	131	431	8129
GO:0042221	response to chemical	biological_process	0.26608	1	3	131	96	8129
GO:0051641	cellular localization	biological_process	0.26645	1	8	131	381	8129
GO:0006974	cellular response to DNA damage stimulus	biological_process	0.26689	1	4	131	190	8129
GO:0030414	peptidase inhibitor activity	molecular_function	0.2675	1	2	131	55	8129
GO:0061134	peptidase regulator activity	molecular_function	0.2675	1	2	131	55	8129
GO:0048518	positive regulation of biological process	biological_process	0.2686	1	4	131	169	8129
GO:0009288	bacterial-type flagellum	cellular_component	0.26919	1	1	131	19	8129
GO:0045892	negative regulation of transcription, DNA-templated	biological_process	0.2692	1	1	131	15	8129
GO:0045934	negative regulation of nucleobase-containing compound metabolic process	biological_process	0.2692	1	1	131	15	8129
GO:0051253	negative regulation of RNA metabolic process	biological_process	0.2692	1	1	131	15	8129
GO:1902679	negative regulation of RNA biosynthetic process	biological_process	0.2692	1	1	131	15	8129
GO:1903507	negative regulation of nucleic acid-templated transcription	biological_process	0.2692	1	1	131	15	8129
GO:0042995	cell projection	cellular_component	0.26954	1	2	131	67	8129
GO:0044425	membrane part	cellular_component	0.27151	1	29	131	1916	8129
GO:0031023	microtubule organizing center organization	biological_process	0.27204	1	1	131	18	8129
GO:0003713	transcription coactivator activity	molecular_function	0.27394	1	1	131	12	8129
GO:0070972	protein localization to endoplasmic reticulum	biological_process	0.27521	1	1	131	21	8129
GO:0005088	Ras guanyl-nucleotide exchange factor activity	molecular_function	0.27526	1	2	131	42	8129
GO:0005089	Rho guanyl-nucleotide exchange factor activity	molecular_function	0.27526	1	2	131	42	8129
GO:0034641	cellular nitrogen compound metabolic process	biological_process	0.2762	1	34	131	2077	8129
GO:0004497	monooxygenase activity	molecular_function	0.27962	1	1	131	20	8129
GO:0006613	cotranslational protein targeting to membrane	biological_process	0.27963	1	1	131	19	8129
GO:0055085	transmembrane transport	biological_process	0.28	1	8	131	417	8129
GO:0040012	regulation of locomotion	biological_process	0.28287	1	1	131	14	8129
GO:0009896	positive regulation of catabolic process	biological_process	0.28316	1	1	131	28	8129
GO:0010508	positive regulation of autophagy	biological_process	0.28316	1	1	131	28	8129
GO:0031331	positive regulation of cellular catabolic process	biological_process	0.28316	1	1	131	28	8129
GO:0007265	Ras protein signal transduction	biological_process	0.28352	1	2	131	43	8129
GO:0046578	regulation of Ras protein signal transduction	biological_process	0.28352	1	2	131	43	8129
GO:0010558	negative regulation of macromolecule biosynthetic process	biological_process	0.28405	1	1	131	18	8129
GO:0031327	negative regulation of cellular biosynthetic process	biological_process	0.28405	1	1	131	18	8129
GO:0051172	negative regulation of nitrogen compound metabolic process	biological_process	0.28405	1	1	131	18	8129
GO:2000113	negative regulation of cellular macromolecule biosynthetic process	biological_process	0.28405	1	1	131	18	8129
GO:0002682	regulation of immune system process	biological_process	0.28423	1	1	131	24	8129
GO:0005201	extracellular matrix structural constituent	molecular_function	0.28522	1	1	131	13	8129
GO:0008289	lipid binding	molecular_function	0.28547	1	3	131	111	8129
GO:0090575	RNA polymerase II transcription factor complex	cellular_component	0.28671	1	1	131	30	8129
GO:0006612	protein targeting to membrane	biological_process	0.28779	1	1	131	20	8129
GO:0009890	negative regulation of biosynthetic process	biological_process	0.28847	1	1	131	19	8129
GO:0032505	reproduction of a single-celled organism	biological_process	0.29001	1	1	131	30	8129
GO:0043093	FtsZ-dependent cytokinesis	biological_process	0.29001	1	1	131	30	8129
GO:0051301	cell division	biological_process	0.29003	1	2	131	78	8129
GO:1901576	organic substance biosynthetic process	biological_process	0.29204	1	29	131	1796	8129
GO:0000278	mitotic cell cycle	biological_process	0.29289	1	2	131	91	8129
GO:1903047	mitotic cell cycle process	biological_process	0.29289	1	2	131	91	8129
GO:0016836	hydro-lyase activity	molecular_function	0.29329	1	1	131	22	8129
GO:0006304	DNA modification	biological_process	0.29397	1	1	131	19	8129
GO:0071704	organic substance metabolic process	biological_process	0.29435	1	51	131	3192	8129
GO:0044085	cellular component biogenesis	biological_process	0.29462	1	7	131	376	8129
GO:0005215	transporter activity	molecular_function	0.29509	1	13	131	705	8129
GO:0006351	transcription, DNA-templated	biological_process	0.29525	1	17	131	948	8129
GO:0097659	nucleic acid-templated transcription	biological_process	0.29525	1	17	131	948	8129
GO:0044798	nuclear transcription factor complex	cellular_component	0.29548	1	1	131	32	8129
GO:0016042	lipid catabolic process	biological_process	0.2967	1	1	131	19	8129
GO:0010467	gene expression	biological_process	0.29734	1	25	131	1565	8129
GO:0004520	endodeoxyribonuclease activity	molecular_function	0.30118	1	1	131	21	8129
GO:0006807	nitrogen compound metabolic process	biological_process	0.30136	1	35	131	2175	8129
GO:0043231	intracellular membrane-bounded organelle	cellular_component	0.30299	1	21	131	1205	8129
GO:0019080	viral gene expression	biological_process	0.3034	1	1	131	25	8129
GO:0004129	cytochrome-c oxidase activity	molecular_function	0.30371	1	1	131	25	8129
GO:0016675	oxidoreductase activity, acting on a heme group of donors	molecular_function	0.30371	1	1	131	25	8129
GO:0016676	oxidoreductase activity, acting on a heme group of donors, oxygen as acceptor	molecular_function	0.30371	1	1	131	25	8129
GO:0004713	protein tyrosine kinase activity	molecular_function	0.30572	1	1	131	16	8129
GO:0051240	positive regulation of multicellular organismal process	biological_process	0.30602	1	1	131	19	8129
GO:0043227	membrane-bounded organelle	cellular_component	0.30688	1	21	131	1206	8129
GO:0071103	DNA conformation change	biological_process	0.30712	1	2	131	62	8129
GO:0006631	fatty acid metabolic process	biological_process	0.30728	1	1	131	33	8129
GO:0032774	RNA biosynthetic process	biological_process	0.30776	1	17	131	960	8129
GO:0034702	ion channel complex	cellular_component	0.30903	1	1	131	19	8129
GO:0034703	cation channel complex	cellular_component	0.30903	1	1	131	19	8129
GO:0006891	intra-Golgi vesicle-mediated transport	biological_process	0.30939	1	1	131	21	8129
GO:0051056	regulation of small GTPase mediated signal transduction	biological_process	0.31015	1	2	131	46	8129
GO:0051649	establishment of localization in cell	biological_process	0.316	1	7	131	353	8129
GO:0072511	divalent inorganic cation transport	biological_process	0.31783	1	2	131	65	8129
GO:0006766	vitamin metabolic process	biological_process	0.31878	1	1	131	22	8129
GO:0006767	water-soluble vitamin metabolic process	biological_process	0.31878	1	1	131	22	8129
GO:0009110	vitamin biosynthetic process	biological_process	0.31878	1	1	131	22	8129
GO:0042364	water-soluble vitamin biosynthetic process	biological_process	0.31878	1	1	131	22	8129
GO:0006464	cellular protein modification process	biological_process	0.31941	1	12	131	578	8129
GO:0036211	protein modification process	biological_process	0.31941	1	12	131	578	8129
GO:0000917	barrier septum assembly	biological_process	0.32002	1	1	131	32	8129
GO:0032506	cytokinetic process	biological_process	0.32002	1	1	131	32	8129
GO:0090529	cell septum assembly	biological_process	0.32002	1	1	131	32	8129
GO:1902410	mitotic cytokinetic process	biological_process	0.32002	1	1	131	32	8129
GO:0033554	cellular response to stress	biological_process	0.32037	1	4	131	209	8129
GO:0030001	metal ion transport	biological_process	0.32126	1	5	131	210	8129
GO:0005057	receptor signaling protein activity	molecular_function	0.3219	1	1	131	21	8129
GO:0016298	lipase activity	molecular_function	0.32378	1	1	131	20	8129
GO:0072509	divalent inorganic cation transmembrane transporter activity	molecular_function	0.32386	1	2	131	77	8129
GO:0004536	deoxyribonuclease activity	molecular_function	0.32429	1	2	131	75	8129
GO:0010629	negative regulation of gene expression	biological_process	0.32438	1	1	131	22	8129
GO:0043167	ion binding	molecular_function	0.32491	1	40	131	2197	8129
GO:0003723	RNA binding	molecular_function	0.32891	1	6	131	324	8129
GO:0006935	chemotaxis	biological_process	0.33002	1	1	131	21	8129
GO:0015074	DNA integration	biological_process	0.33319	1	1	131	27	8129
GO:0070011	peptidase activity, acting on L-amino acid peptides	molecular_function	0.33408	1	7	131	381	8129
GO:0005815	microtubule organizing center	cellular_component	0.3351	1	1	131	31	8129
GO:0090304	nucleic acid metabolic process	biological_process	0.33615	1	26	131	1530	8129
GO:0015093	ferrous iron transmembrane transporter activity	molecular_function	0.34148	1	1	131	37	8129
GO:0015684	ferrous iron transport	biological_process	0.34148	1	1	131	37	8129
GO:0004672	protein kinase activity	molecular_function	0.34211	1	7	131	302	8129
GO:0006310	DNA recombination	biological_process	0.34226	1	2	131	79	8129
GO:0090150	establishment of protein localization to membrane	biological_process	0.34263	1	1	131	29	8129
GO:0009967	positive regulation of signal transduction	biological_process	0.34409	1	1	131	23	8129
GO:0010647	positive regulation of cell communication	biological_process	0.34409	1	1	131	23	8129
GO:0023056	positive regulation of signaling	biological_process	0.34409	1	1	131	23	8129
GO:0008514	organic anion transmembrane transporter activity	molecular_function	0.3446	1	1	131	37	8129
GO:0005381	iron ion transmembrane transporter activity	molecular_function	0.34554	1	1	131	38	8129
GO:0043232	intracellular non-membrane-bounded organelle	cellular_component	0.34826	1	10	131	648	8129
GO:0016301	kinase activity	molecular_function	0.34915	1	9	131	442	8129
GO:0016820	hydrolase activity, acting on acid anhydrides, catalyzing transmembrane movement of substances	molecular_function	0.35038	1	2	131	69	8129
GO:0042330	taxis	biological_process	0.35194	1	1	131	22	8129
GO:0005667	transcription factor complex	cellular_component	0.35223	1	1	131	39	8129
GO:0043226	organelle	cellular_component	0.35798	1	27	131	1705	8129
GO:0006955	immune response	biological_process	0.35963	1	2	131	106	8129
GO:0065008	regulation of biological quality	biological_process	0.36042	1	5	131	261	8129
GO:1902495	transmembrane transporter complex	cellular_component	0.36086	1	1	131	24	8129
GO:1990351	transporter complex	cellular_component	0.36086	1	1	131	24	8129
GO:0016787	hydrolase activity	molecular_function	0.36478	1	25	131	1420	8129
GO:0004222	metalloendopeptidase activity	molecular_function	0.36523	1	2	131	68	8129
GO:0005623	cell	cellular_component	0.3675	1	36	131	2298	8129
GO:0044464	cell part	cellular_component	0.3675	1	36	131	2298	8129
GO:0019012	virion	cellular_component	0.37128	1	5	131	237	8129
GO:0005262	calcium channel activity	molecular_function	0.37172	1	1	131	27	8129
GO:0032040	small-subunit processome	cellular_component	0.37398	1	1	131	30	8129
GO:1901566	organonitrogen compound biosynthetic process	biological_process	0.37445	1	9	131	607	8129
GO:0019954	asexual reproduction	biological_process	0.37562	1	1	131	36	8129
GO:0000281	mitotic cytokinesis	biological_process	0.37703	1	1	131	36	8129
GO:0061640	cytoskeleton-dependent cytokinesis	biological_process	0.37703	1	1	131	36	8129
GO:0044283	small molecule biosynthetic process	biological_process	0.37938	1	2	131	102	8129
GO:0003682	chromatin binding	molecular_function	0.38049	1	1	131	31	8129
GO:0006952	defense response	biological_process	0.3849	1	3	131	141	8129
GO:0008135	translation factor activity, RNA binding	molecular_function	0.38615	1	1	131	49	8129
GO:0030684	preribosome	cellular_component	0.38662	1	1	131	33	8129
GO:0015002	heme-copper terminal oxidase activity	molecular_function	0.39156	1	1	131	29	8129
GO:0040007	growth	biological_process	0.3932	1	1	131	36	8129
GO:0009056	catabolic process	biological_process	0.39357	1	5	131	272	8129
GO:0030260	entry into host cell	biological_process	0.39596	1	1	131	23	8129
GO:0044409	entry into host	biological_process	0.39596	1	1	131	23	8129
GO:0046718	viral entry into host cell	biological_process	0.39596	1	1	131	23	8129
GO:0051806	entry into cell of other organism involved in symbiotic interaction	biological_process	0.39596	1	1	131	23	8129
GO:0051828	entry into other organism involved in symbiotic interaction	biological_process	0.39596	1	1	131	23	8129
GO:0072657	protein localization to membrane	biological_process	0.3975	1	1	131	31	8129
GO:0016668	oxidoreductase activity, acting on a sulfur group of donors, NAD(P) as acceptor	molecular_function	0.39791	1	1	131	31	8129
GO:0047134	protein-disulfide reductase activity	molecular_function	0.39791	1	1	131	31	8129
GO:0016779	nucleotidyltransferase activity	molecular_function	0.39827	1	4	131	193	8129
GO:0006259	DNA metabolic process	biological_process	0.39862	1	8	131	453	8129
GO:0016879	ligase activity, forming carbon-nitrogen bonds	molecular_function	0.40082	1	1	131	30	8129
GO:0043229	intracellular organelle	cellular_component	0.40263	1	26	131	1679	8129
GO:0008233	peptidase activity	molecular_function	0.40307	1	7	131	405	8129
GO:0042623	ATPase activity, coupled	molecular_function	0.40478	1	2	131	85	8129
GO:0016853	isomerase activity	molecular_function	0.40484	1	2	131	88	8129
GO:0031012	extracellular matrix	cellular_component	0.40701	1	2	131	84	8129
GO:0031325	positive regulation of cellular metabolic process	biological_process	0.40803	1	2	131	91	8129
GO:0002376	immune system process	biological_process	0.41197	1	2	131	120	8129
GO:0031514	motile cilium	cellular_component	0.41283	1	1	131	39	8129
GO:0008565	protein transporter activity	molecular_function	0.41344	1	1	131	37	8129
GO:0006816	calcium ion transport	biological_process	0.41511	1	1	131	19	8129
GO:0050660	flavin adenine dinucleotide binding	molecular_function	0.41666	1	1	131	37	8129
GO:0000910	cytokinesis	biological_process	0.41789	1	1	131	39	8129
GO:0016757	transferase activity, transferring glycosyl groups	molecular_function	0.41923	1	3	131	154	8129
GO:0005198	structural molecule activity	molecular_function	0.42199	1	8	131	545	8129
GO:0015085	calcium ion transmembrane transporter activity	molecular_function	0.42397	1	1	131	31	8129
GO:0032991	macromolecular complex	cellular_component	0.42479	1	18	131	1209	8129
GO:0006281	DNA repair	biological_process	0.42509	1	3	131	171	8129
GO:0048522	positive regulation of cellular process	biological_process	0.42523	1	3	131	151	8129
GO:0016043	cellular component organization	biological_process	0.42634	1	12	131	709	8129
GO:0016070	RNA metabolic process	biological_process	0.4276	1	20	131	1236	8129
GO:0005085	guanyl-nucleotide exchange factor activity	molecular_function	0.43064	1	2	131	65	8129
GO:0050662	coenzyme binding	molecular_function	0.43395	1	2	131	113	8129
GO:1902531	regulation of intracellular signal transduction	biological_process	0.43416	1	2	131	67	8129
GO:0016407	acetyltransferase activity	molecular_function	0.43495	1	1	131	34	8129
GO:0006418	tRNA aminoacylation for protein translation	biological_process	0.4364	1	1	131	40	8129
GO:0016835	carbon-oxygen lyase activity	molecular_function	0.4369	1	1	131	33	8129
GO:0005126	cytokine receptor binding	molecular_function	0.43737	1	1	131	54	8129
GO:0030054	cell junction	cellular_component	0.44065	1	1	131	25	8129
GO:0032787	monocarboxylic acid metabolic process	biological_process	0.44168	1	1	131	50	8129
GO:0043234	protein complex	cellular_component	0.44198	1	14	131	859	8129
GO:0009893	positive regulation of metabolic process	biological_process	0.44313	1	2	131	97	8129
GO:0019068	virion assembly	biological_process	0.44355	1	1	131	33	8129
GO:0005929	cilium	cellular_component	0.44767	1	1	131	43	8129
GO:0009617	response to bacterium	biological_process	0.4503	1	1	131	31	8129
GO:0042742	defense response to bacterium	biological_process	0.4503	1	1	131	31	8129
GO:0006793	phosphorus metabolic process	biological_process	0.45079	1	10	131	519	8129
GO:0006796	phosphate-containing compound metabolic process	biological_process	0.45079	1	10	131	519	8129
GO:0016567	protein ubiquitination	biological_process	0.45324	1	1	131	38	8129
GO:0046483	heterocycle metabolic process	biological_process	0.45419	1	28	131	1732	8129
GO:0034654	nucleobase-containing compound biosynthetic process	biological_process	0.45678	1	17	131	1049	8129
GO:0006508	proteolysis	biological_process	0.4602	1	6	131	379	8129
GO:0044255	cellular lipid metabolic process	biological_process	0.46027	1	2	131	112	8129
GO:0006139	nucleobase-containing compound metabolic process	biological_process	0.46072	1	27	131	1682	8129
GO:0016772	transferase activity, transferring phosphorus-containing groups	molecular_function	0.4642	1	12	131	667	8129
GO:0032446	protein modification by small protein conjugation	biological_process	0.46442	1	1	131	41	8129
GO:0018130	heterocycle biosynthetic process	biological_process	0.46513	1	18	131	1103	8129
GO:0016874	ligase activity	molecular_function	0.46669	1	2	131	101	8129
GO:0016192	vesicle-mediated transport	biological_process	0.4677	1	3	131	163	8129
GO:1901360	organic cyclic compound metabolic process	biological_process	0.47446	1	28	131	1750	8129
GO:0004857	enzyme inhibitor activity	molecular_function	0.47509	1	2	131	89	8129
GO:0052126	movement in host environment	biological_process	0.47709	1	1	131	30	8129
GO:0052192	movement in environment of other organism involved in symbiotic interaction	biological_process	0.47709	1	1	131	30	8129
GO:1901362	organic cyclic compound biosynthetic process	biological_process	0.47898	1	18	131	1115	8129
GO:0065007	biological regulation	biological_process	0.47928	1	36	131	2490	8129
GO:0016740	transferase activity	molecular_function	0.47993	1	20	131	1219	8129
GO:0033014	tetrapyrrole biosynthetic process	biological_process	0.48071	1	1	131	30	8129
GO:0031324	negative regulation of cellular metabolic process	biological_process	0.48117	1	1	131	40	8129
GO:0016485	protein processing	biological_process	0.4814	1	1	131	46	8129
GO:0051604	protein maturation	biological_process	0.4814	1	1	131	46	8129
GO:0045333	cellular respiration	biological_process	0.48313	1	1	131	37	8129
GO:0004017	adenylate kinase activity	molecular_function	0.48455	1	1	131	49	8129
GO:0008237	metallopeptidase activity	molecular_function	0.48587	1	2	131	86	8129
GO:0046915	transition metal ion transmembrane transporter activity	molecular_function	0.48658	1	1	131	50	8129
GO:0006814	sodium ion transport	biological_process	0.48663	1	1	131	34	8129
GO:0061630	ubiquitin protein ligase activity	molecular_function	0.48811	1	1	131	48	8129
GO:0061659	ubiquitin-like protein ligase activity	molecular_function	0.48811	1	1	131	48	8129
GO:0016591	DNA-directed RNA polymerase II, holoenzyme	cellular_component	0.48848	1	1	131	49	8129
GO:0044428	nuclear part	cellular_component	0.48858	1	5	131	294	8129
GO:0006629	lipid metabolic process	biological_process	0.49038	1	3	131	186	8129
GO:0005622	intracellular	cellular_component	0.49055	1	32	131	2129	8129
GO:0051726	regulation of cell cycle	biological_process	0.49082	1	1	131	46	8129
GO:0051082	unfolded protein binding	molecular_function	0.49369	1	1	131	58	8129
GO:0000287	magnesium ion binding	molecular_function	0.49476	1	1	131	37	8129
GO:0044423	virion part	cellular_component	0.49911	1	4	131	223	8129
GO:0044424	intracellular part	cellular_component	0.50133	1	30	131	2006	8129
GO:0005525	GTP binding	molecular_function	0.50179	1	3	131	205	8129
GO:0000988	transcription factor activity, protein binding	molecular_function	0.50305	1	2	131	96	8129
GO:0016776	phosphotransferase activity, phosphate group as acceptor	molecular_function	0.5044	1	1	131	54	8129
GO:0048037	cofactor binding	molecular_function	0.50774	1	2	131	135	8129
GO:0043038	amino acid activation	biological_process	0.50795	1	1	131	49	8129
GO:0043039	tRNA aminoacylation	biological_process	0.50795	1	1	131	49	8129
GO:0010605	negative regulation of macromolecule metabolic process	biological_process	0.51048	1	1	131	44	8129
GO:0071840	cellular component organization or biogenesis	biological_process	0.51308	1	12	131	755	8129
GO:0032561	guanyl ribonucleotide binding	molecular_function	0.51638	1	3	131	207	8129
GO:0032268	regulation of cellular protein metabolic process	biological_process	0.51776	1	1	131	53	8129
GO:0006457	protein folding	biological_process	0.51825	1	1	131	61	8129
GO:0015980	energy derivation by oxidation of organic compounds	biological_process	0.51956	1	1	131	41	8129
GO:0019001	guanyl nucleotide binding	molecular_function	0.52185	1	3	131	208	8129
GO:0051246	regulation of protein metabolic process	biological_process	0.52463	1	1	131	55	8129
GO:0022857	transmembrane transporter activity	molecular_function	0.52726	1	10	131	625	8129
GO:0008083	growth factor activity	molecular_function	0.5292	1	1	131	53	8129
GO:0050896	response to stimulus	biological_process	0.53296	1	26	131	1929	8129
GO:0050789	regulation of biological process	biological_process	0.533	1	34	131	2410	8129
GO:0007005	mitochondrion organization	biological_process	0.534	1	1	131	44	8129
GO:0000428	DNA-directed RNA polymerase complex	cellular_component	0.53405	1	1	131	55	8129
GO:0030880	RNA polymerase complex	cellular_component	0.53405	1	1	131	55	8129
GO:0055029	nuclear DNA-directed RNA polymerase complex	cellular_component	0.53405	1	1	131	55	8129
GO:0019201	nucleotide kinase activity	molecular_function	0.53709	1	1	131	58	8129
GO:0016893	endonuclease activity, active with either ribo- or deoxyribonucleic acids and producing 5'-phosphomonoesters	molecular_function	0.53801	1	1	131	41	8129
GO:0016773	phosphotransferase activity, alcohol group as acceptor	molecular_function	0.54065	1	7	131	374	8129
GO:0004866	endopeptidase inhibitor activity	molecular_function	0.54189	1	1	131	42	8129
GO:0061135	endopeptidase regulator activity	molecular_function	0.54189	1	1	131	42	8129
GO:0019031	viral envelope	cellular_component	0.5433	1	2	131	107	8129
GO:0036338	viral membrane	cellular_component	0.5433	1	2	131	107	8129
GO:0022843	voltage-gated cation channel activity	molecular_function	0.54565	1	1	131	40	8129
GO:0008238	exopeptidase activity	molecular_function	0.54592	1	1	131	52	8129
GO:0006732	coenzyme metabolic process	biological_process	0.54607	1	1	131	54	8129
GO:0005261	cation channel activity	molecular_function	0.54607	1	2	131	102	8129
GO:0045893	positive regulation of transcription, DNA-templated	biological_process	0.54745	1	1	131	47	8129
GO:0045935	positive regulation of nucleobase-containing compound metabolic process	biological_process	0.54745	1	1	131	47	8129
GO:0051254	positive regulation of RNA metabolic process	biological_process	0.54745	1	1	131	47	8129
GO:1902680	positive regulation of RNA biosynthetic process	biological_process	0.54745	1	1	131	47	8129
GO:1903508	positive regulation of nucleic acid-templated transcription	biological_process	0.54745	1	1	131	47	8129
GO:0019438	aromatic compound biosynthetic process	biological_process	0.54973	1	17	131	1095	8129
GO:0009891	positive regulation of biosynthetic process	biological_process	0.55025	1	1	131	48	8129
GO:0010557	positive regulation of macromolecule biosynthetic process	biological_process	0.55025	1	1	131	48	8129
GO:0010628	positive regulation of gene expression	biological_process	0.55025	1	1	131	48	8129
GO:0031328	positive regulation of cellular biosynthetic process	biological_process	0.55025	1	1	131	48	8129
GO:0051173	positive regulation of nitrogen compound metabolic process	biological_process	0.55025	1	1	131	48	8129
GO:0003676	nucleic acid binding	molecular_function	0.55135	1	23	131	1557	8129
GO:0008855	exodeoxyribonuclease VII activity	molecular_function	0.55139	1	1	131	52	8129
GO:0006725	cellular aromatic compound metabolic process	biological_process	0.55212	1	27	131	1739	8129
GO:0008270	zinc ion binding	molecular_function	0.55233	1	11	131	672	8129
GO:0000003	reproduction	biological_process	0.55524	1	2	131	119	8129
GO:0016020	membrane	cellular_component	0.55783	1	38	131	2684	8129
GO:0004529	exodeoxyribonuclease activity	molecular_function	0.55784	1	1	131	54	8129
GO:0016895	exodeoxyribonuclease activity, producing 5'-phosphomonoesters	molecular_function	0.55784	1	1	131	54	8129
GO:0009892	negative regulation of metabolic process	biological_process	0.56136	1	1	131	52	8129
GO:0051536	iron-sulfur cluster binding	molecular_function	0.56324	1	1	131	56	8129
GO:0051540	metal cluster binding	molecular_function	0.56324	1	1	131	56	8129
GO:0033013	tetrapyrrole metabolic process	biological_process	0.5639	1	1	131	41	8129
GO:0016791	phosphatase activity	molecular_function	0.56625	1	3	131	134	8129
GO:0019899	enzyme binding	molecular_function	0.57022	1	1	131	50	8129
GO:0006468	protein phosphorylation	biological_process	0.57406	1	5	131	261	8129
GO:0016053	organic acid biosynthetic process	biological_process	0.57776	1	1	131	76	8129
GO:0046394	carboxylic acid biosynthetic process	biological_process	0.57776	1	1	131	76	8129
GO:0016887	ATPase activity	molecular_function	0.57807	1	3	131	166	8129
GO:0009605	response to external stimulus	biological_process	0.579	1	2	131	115	8129
GO:0004842	ubiquitin-protein transferase activity	molecular_function	0.58001	1	2	131	110	8129
GO:0019787	ubiquitin-like protein transferase activity	molecular_function	0.58001	1	2	131	110	8129
GO:0019205	nucleobase-containing compound kinase activity	molecular_function	0.58046	1	1	131	67	8129
GO:0051716	cellular response to stimulus	biological_process	0.5826	1	21	131	1622	8129
GO:0010941	regulation of cell death	biological_process	0.58464	1	1	131	54	8129
GO:0042981	regulation of apoptotic process	biological_process	0.58464	1	1	131	54	8129
GO:0043067	regulation of programmed cell death	biological_process	0.58464	1	1	131	54	8129
GO:0061695	transferase complex, transferring phosphorus-containing groups	cellular_component	0.5852	1	1	131	67	8129
GO:0005794	Golgi apparatus	cellular_component	0.58548	1	1	131	58	8129
GO:0006811	ion transport	biological_process	0.58582	1	8	131	513	8129
GO:0016667	oxidoreductase activity, acting on a sulfur group of donors	molecular_function	0.58872	1	1	131	63	8129
GO:0006260	DNA replication	biological_process	0.59156	1	3	131	189	8129
GO:0051188	cofactor biosynthetic process	biological_process	0.59177	1	1	131	51	8129
GO:0003677	DNA binding	molecular_function	0.59262	1	15	131	1040	8129
GO:0098542	defense response to other organism	biological_process	0.59476	1	1	131	52	8129
GO:0006644	phospholipid metabolic process	biological_process	0.59799	1	1	131	57	8129
GO:0050794	regulation of cellular process	biological_process	0.59919	1	32	131	2344	8129
GO:0016796	exonuclease activity, active with either ribo- or deoxyribonucleic acids and producing 5'-phosphomonoesters	molecular_function	0.59973	1	1	131	59	8129
GO:0008610	lipid biosynthetic process	biological_process	0.60158	1	1	131	83	8129
GO:0098797	plasma membrane protein complex	cellular_component	0.60513	1	1	131	60	8129
GO:0044699	single-organism process	biological_process	0.60577	1	52	131	3750	8129
GO:0005975	carbohydrate metabolic process	biological_process	0.60926	1	4	131	249	8129
GO:0005244	voltage-gated ion channel activity	molecular_function	0.6127	1	1	131	51	8129
GO:0022832	voltage-gated channel activity	molecular_function	0.6127	1	1	131	51	8129
GO:0005506	iron ion binding	molecular_function	0.61618	1	1	131	72	8129
GO:0016023	cytoplasmic membrane-bounded vesicle	cellular_component	0.61646	1	1	131	52	8129
GO:0044707	single-multicellular organism process	biological_process	0.61709	1	4	131	272	8129
GO:0030529	ribonucleoprotein complex	cellular_component	0.62366	1	4	131	376	8129
GO:0005654	nucleoplasm	cellular_component	0.62421	1	2	131	135	8129
GO:0044451	nucleoplasm part	cellular_component	0.62421	1	2	131	135	8129
GO:0044723	single-organism carbohydrate metabolic process	biological_process	0.6255	1	2	131	132	8129
GO:0044802	single-organism membrane organization	biological_process	0.62809	1	1	131	65	8129
GO:0009987	cellular process	biological_process	0.6288	1	67	131	4831	8129
GO:0016788	hydrolase activity, acting on ester bonds	molecular_function	0.62947	1	7	131	399	8129
GO:0031988	membrane-bounded vesicle	cellular_component	0.63282	1	1	131	53	8129
GO:0004175	endopeptidase activity	molecular_function	0.63577	1	4	131	302	8129
GO:0008200	ion channel inhibitor activity	molecular_function	0.63795	1	1	131	59	8129
GO:0016248	channel inhibitor activity	molecular_function	0.63795	1	1	131	59	8129
GO:0006399	tRNA metabolic process	biological_process	0.64931	1	2	131	142	8129
GO:0005543	phospholipid binding	molecular_function	0.6515	1	1	131	54	8129
GO:0006812	cation transport	biological_process	0.65396	1	5	131	334	8129
GO:0019867	outer membrane	cellular_component	0.6568	1	1	131	78	8129
GO:0051239	regulation of multicellular organismal process	biological_process	0.65705	1	1	131	51	8129
GO:0009405	pathogenesis	biological_process	0.65732	1	3	131	180	8129
GO:0048870	cell motility	biological_process	0.65848	1	1	131	64	8129
GO:0051674	localization of cell	biological_process	0.65848	1	1	131	64	8129
GO:0010604	positive regulation of macromolecule metabolic process	biological_process	0.6596	1	1	131	63	8129
GO:0044712	single-organism catabolic process	biological_process	0.66148	1	1	131	74	8129
GO:0016705	oxidoreductase activity, acting on paired donors, with incorporation or reduction of molecular oxygen	molecular_function	0.66436	1	1	131	68	8129
GO:0046914	transition metal ion binding	molecular_function	0.66469	1	12	131	805	8129
GO:0003779	actin binding	molecular_function	0.66535	1	2	131	121	8129
GO:1901564	organonitrogen compound metabolic process	biological_process	0.66824	1	9	131	758	8129
GO:0003924	GTPase activity	molecular_function	0.66888	1	2	131	165	8129
GO:0019953	sexual reproduction	biological_process	0.66938	1	1	131	66	8129
GO:0044703	multi-organism reproductive process	biological_process	0.66938	1	1	131	66	8129
GO:0003735	structural constituent of ribosome	molecular_function	0.67137	1	3	131	318	8129
GO:0016310	phosphorylation	biological_process	0.67506	1	5	131	302	8129
GO:0005739	mitochondrion	cellular_component	0.67562	1	2	131	158	8129
GO:0006915	apoptotic process	biological_process	0.67688	1	1	131	71	8129
GO:0012501	programmed cell death	biological_process	0.67688	1	1	131	71	8129
GO:0016247	channel regulator activity	molecular_function	0.67744	1	1	131	64	8129
GO:0005840	ribosome	cellular_component	0.68114	1	3	131	321	8129
GO:0023052	signaling	biological_process	0.68123	1	18	131	1462	8129
GO:1901137	carbohydrate derivative biosynthetic process	biological_process	0.68173	1	2	131	145	8129
GO:0009451	RNA modification	biological_process	0.68277	1	1	131	77	8129
GO:0022892	substrate-specific transporter activity	molecular_function	0.68305	1	8	131	575	8129
GO:0004527	exonuclease activity	molecular_function	0.68347	1	1	131	69	8129
GO:0070647	protein modification by small protein conjugation or removal	biological_process	0.68445	1	1	131	64	8129
GO:0050790	regulation of catalytic activity	biological_process	0.68585	1	1	131	68	8129
GO:0035556	intracellular signal transduction	biological_process	0.68603	1	5	131	342	8129
GO:0044444	cytoplasmic part	cellular_component	0.68605	1	10	131	810	8129
GO:0016747	transferase activity, transferring acyl groups other than amino-acyl groups	molecular_function	0.68668	1	1	131	81	8129
GO:0003899	DNA-directed RNA polymerase activity	molecular_function	0.69042	1	1	131	76	8129
GO:0031410	cytoplasmic vesicle	cellular_component	0.69169	1	1	131	65	8129
GO:0043207	response to external biotic stimulus	biological_process	0.69441	1	1	131	66	8129
GO:0051707	response to other organism	biological_process	0.69441	1	1	131	66	8129
GO:0004519	endonuclease activity	molecular_function	0.69662	1	1	131	67	8129
GO:0044711	single-organism biosynthetic process	biological_process	0.70225	1	4	131	318	8129
GO:0008219	cell death	biological_process	0.70327	1	1	131	78	8129
GO:0016265	death	biological_process	0.70327	1	1	131	78	8129
GO:0046873	metal ion transmembrane transporter activity	molecular_function	0.70397	1	3	131	215	8129
GO:0031982	vesicle	cellular_component	0.70486	1	1	131	66	8129
GO:0005886	plasma membrane	cellular_component	0.70673	1	2	131	158	8129
GO:0030117	membrane coat	cellular_component	0.71143	1	1	131	61	8129
GO:0048475	coated membrane	cellular_component	0.71143	1	1	131	61	8129
GO:0004518	nuclease activity	molecular_function	0.71327	1	2	131	147	8129
GO:0048193	Golgi vesicle transport	biological_process	0.71416	1	1	131	82	8129
GO:0042578	phosphoric ester hydrolase activity	molecular_function	0.71535	1	3	131	172	8129
GO:0022414	reproductive process	biological_process	0.7169	1	1	131	74	8129
GO:0051186	cofactor metabolic process	biological_process	0.7188	1	1	131	79	8129
GO:0044763	single-organism cellular process	biological_process	0.71951	1	39	131	3000	8129
GO:0015075	ion transmembrane transporter activity	molecular_function	0.71961	1	7	131	524	8129
GO:0065009	regulation of molecular function	biological_process	0.72381	1	1	131	75	8129
GO:0004386	helicase activity	molecular_function	0.73355	1	1	131	87	8129
GO:0044459	plasma membrane part	cellular_component	0.73361	1	1	131	84	8129
GO:0016758	transferase activity, transferring hexosyl groups	molecular_function	0.73508	1	1	131	89	8129
GO:0048523	negative regulation of cellular process	biological_process	0.74153	1	1	131	85	8129
GO:0009607	response to biotic stimulus	biological_process	0.74166	1	1	131	77	8129
GO:0032501	multicellular organismal process	biological_process	0.74179	1	4	131	321	8129
GO:0007165	signal transduction	biological_process	0.74443	1	17	131	1449	8129
GO:0019752	carboxylic acid metabolic process	biological_process	0.74875	1	2	131	194	8129
GO:0022891	substrate-specific transmembrane transporter activity	molecular_function	0.74941	1	7	131	540	8129
GO:0007264	small GTPase mediated signal transduction	biological_process	0.75137	1	2	131	174	8129
GO:0003824	catalytic activity	molecular_function	0.7526	1	45	131	3107	8129
GO:1901575	organic substance catabolic process	biological_process	0.75466	1	2	131	169	8129
GO:0000989	transcription factor activity, transcription factor binding	molecular_function	0.75513	1	1	131	81	8129
GO:0003712	transcription cofactor activity	molecular_function	0.75513	1	1	131	81	8129
GO:0061024	membrane organization	biological_process	0.75606	1	1	131	87	8129
GO:0034660	ncRNA metabolic process	biological_process	0.75758	1	2	131	174	8129
GO:0044700	single organism signaling	biological_process	0.75983	1	17	131	1457	8129
GO:0043436	oxoacid metabolic process	biological_process	0.76979	1	2	131	204	8129
GO:0006091	generation of precursor metabolites and energy	biological_process	0.77066	1	1	131	87	8129
GO:0030234	enzyme regulator activity	molecular_function	0.77806	1	2	131	169	8129
GO:0006082	organic acid metabolic process	biological_process	0.77812	1	2	131	207	8129
GO:0007154	cell communication	biological_process	0.77972	1	17	131	1480	8129
GO:0008033	tRNA processing	biological_process	0.78341	1	1	131	95	8129
GO:0098772	molecular function regulator	molecular_function	0.7847	1	4	131	295	8129
GO:0005737	cytoplasm	cellular_component	0.78895	1	12	131	1019	8129
GO:0016491	oxidoreductase activity	molecular_function	0.79977	1	6	131	533	8129
GO:0003993	acid phosphatase activity	molecular_function	0.80478	1	1	131	55	8129
GO:0046872	metal ion binding	molecular_function	0.80966	1	21	131	1382	8129
GO:0043169	cation binding	molecular_function	0.81404	1	21	131	1389	8129
GO:0048519	negative regulation of biological process	biological_process	0.8155	1	1	131	106	8129
GO:0034062	RNA polymerase activity	molecular_function	0.81659	1	1	131	101	8129
GO:0009057	macromolecule catabolic process	biological_process	0.8167	1	1	131	104	8129
GO:0008236	serine-type peptidase activity	molecular_function	0.81703	1	1	131	131	8129
GO:0017171	serine hydrolase activity	molecular_function	0.81703	1	1	131	131	8129
GO:0004553	hydrolase activity, hydrolyzing O-glycosyl compounds	molecular_function	0.82368	1	1	131	92	8129
GO:0016746	transferase activity, transferring acyl groups	molecular_function	0.82801	1	1	131	120	8129
GO:1902494	catalytic complex	cellular_component	0.83266	1	2	131	199	8129
GO:0019637	organophosphate metabolic process	biological_process	0.83805	1	2	131	206	8129
GO:0008324	cation transmembrane transporter activity	molecular_function	0.8401	1	4	131	365	8129
GO:0007155	cell adhesion	biological_process	0.84185	1	2	131	163	8129
GO:0005783	endoplasmic reticulum	cellular_component	0.84195	1	1	131	110	8129
GO:0022610	biological adhesion	biological_process	0.84549	1	2	131	164	8129
GO:0006520	cellular amino acid metabolic process	biological_process	0.84592	1	1	131	134	8129
GO:0016798	hydrolase activity, acting on glycosyl bonds	molecular_function	0.85455	1	1	131	105	8129
GO:0044710	single-organism metabolic process	biological_process	0.86097	1	15	131	1254	8129
GO:0015078	hydrogen ion transmembrane transporter activity	molecular_function	0.86229	1	1	131	126	8129
GO:1901135	carbohydrate derivative metabolic process	biological_process	0.87015	1	2	131	227	8129
GO:0034470	ncRNA processing	biological_process	0.87097	1	1	131	127	8129
GO:0098662	inorganic cation transmembrane transport	biological_process	0.871	1	1	131	120	8129
GO:0098660	inorganic ion transmembrane transport	biological_process	0.87184	1	1	131	121	8129
GO:0098655	cation transmembrane transport	biological_process	0.87265	1	1	131	122	8129
GO:0044446	intracellular organelle part	cellular_component	0.87365	1	9	131	788	8129
GO:0007275	multicellular organismal development	biological_process	0.87944	1	1	131	123	8129
GO:0044422	organelle part	cellular_component	0.8796	1	9	131	794	8129
GO:0005216	ion channel activity	molecular_function	0.88022	1	2	131	215	8129
GO:0022838	substrate-specific channel activity	molecular_function	0.88022	1	2	131	215	8129
GO:0071944	cell periphery	cellular_component	0.88173	1	2	131	238	8129
GO:0012505	endomembrane system	cellular_component	0.88287	1	2	131	223	8129
GO:0015267	channel activity	molecular_function	0.88337	1	2	131	217	8129
GO:0022803	passive transmembrane transporter activity	molecular_function	0.88337	1	2	131	217	8129
GO:0090407	organophosphate biosynthetic process	biological_process	0.88732	1	1	131	132	8129
GO:0016829	lyase activity	molecular_function	0.89217	1	1	131	132	8129
GO:1990234	transferase complex	cellular_component	0.89653	1	1	131	148	8129
GO:0022836	gated channel activity	molecular_function	0.89767	1	1	131	129	8129
GO:0034220	ion transmembrane transport	biological_process	0.90153	1	1	131	151	8129
GO:0022890	inorganic cation transmembrane transporter activity	molecular_function	0.90956	1	3	131	334	8129
GO:0004871	signal transducer activity	molecular_function	0.91823	1	6	131	876	8129
GO:0044281	small molecule metabolic process	biological_process	0.92818	1	3	131	385	8129
GO:0060089	molecular transducer activity	molecular_function	0.9334	1	6	131	902	8129
GO:0005509	calcium ion binding	molecular_function	0.94701	1	2	131	249	8129
GO:0055114	oxidation-reduction process	biological_process	0.95188	1	4	131	505	8129
GO:0015672	monovalent inorganic cation transport	biological_process	0.95816	1	1	131	184	8129
GO:0006396	RNA processing	biological_process	0.96335	1	1	131	221	8129
GO:0098796	membrane protein complex	cellular_component	0.96364	1	2	131	313	8129
GO:0044767	single-organism developmental process	biological_process	0.96652	1	1	131	201	8129
GO:0038023	signaling receptor activity	molecular_function	0.96687	1	4	131	778	8129
GO:0032502	developmental process	biological_process	0.97298	1	1	131	216	8129
GO:0004872	receptor activity	molecular_function	0.97431	1	4	131	804	8129
GO:0015077	monovalent inorganic cation transmembrane transporter activity	molecular_function	0.97964	1	1	131	225	8129
GO:0004888	transmembrane signaling receptor activity	molecular_function	0.98657	1	3	131	755	8129
GO:0007186	G-protein coupled receptor signaling pathway	biological_process	0.98903	1	3	131	792	8129
GO:0004930	G-protein coupled receptor activity	molecular_function	0.99314	1	2	131	701	8129

## Sheet: down_mRNA_GO
GO_accession	Description	Term_type	Over_represented_pValue	Corrected_pValue	DEG_item	DEG_list	Bg_item	Bg_list
GO:0016705	oxidoreductase activity, acting on paired donors, with incorporation or reduction of molecular oxygen	molecular_function	0.0010119	1	6	142	68	8129
GO:0048037	cofactor binding	molecular_function	0.0012904	1	8	142	135	8129
GO:0035091	phosphatidylinositol binding	molecular_function	0.0018817	1	4	142	31	8129
GO:0050662	coenzyme binding	molecular_function	0.0020302	1	7	142	113	8129
GO:0006869	lipid transport	biological_process	0.0027249	1	4	142	36	8129
GO:0004197	cysteine-type endopeptidase activity	molecular_function	0.0036714	1	5	142	61	8129
GO:0016247	channel regulator activity	molecular_function	0.0049003	1	5	142	64	8129
GO:0003824	catalytic activity	molecular_function	0.0070038	1	65	142	3107	8129
GO:0010876	lipid localization	biological_process	0.0086594	1	4	142	49	8129
GO:0006857	oligopeptide transport	biological_process	0.0087339	1	1	142	1	8129
GO:0015197	peptide transporter activity	molecular_function	0.0087339	1	1	142	1	8129
GO:0015198	oligopeptide transporter activity	molecular_function	0.0087339	1	1	142	1	8129
GO:0015558	p-aminobenzoyl-glutamate uptake transmembrane transporter activity	molecular_function	0.0087339	1	1	142	1	8129
GO:0015563	uptake transmembrane transporter activity	molecular_function	0.0087339	1	1	142	1	8129
GO:0015569	p-aminobenzoyl-glutamate transmembrane transporter activity	molecular_function	0.0087339	1	1	142	1	8129
GO:0015814	p-aminobenzoyl-glutamate transport	biological_process	0.0087339	1	1	142	1	8129
GO:0035442	dipeptide transmembrane transport	biological_process	0.0087339	1	1	142	1	8129
GO:0035672	oligopeptide transmembrane transport	biological_process	0.0087339	1	1	142	1	8129
GO:0035673	oligopeptide transmembrane transporter activity	molecular_function	0.0087339	1	1	142	1	8129
GO:0042936	dipeptide transporter activity	molecular_function	0.0087339	1	1	142	1	8129
GO:0042938	dipeptide transport	biological_process	0.0087339	1	1	142	1	8129
GO:0071916	dipeptide transmembrane transporter activity	molecular_function	0.0087339	1	1	142	1	8129
GO:0072337	modified amino acid transport	biological_process	0.0087339	1	1	142	1	8129
GO:0072349	modified amino acid transmembrane transporter activity	molecular_function	0.0087339	1	1	142	1	8129
GO:1902604	p-aminobenzoyl-glutamate transmembrane transport	biological_process	0.0087339	1	1	142	1	8129
GO:0006449	regulation of translational termination	biological_process	0.0094996	1	1	142	1	8129
GO:0006452	translational frameshifting	biological_process	0.0094996	1	1	142	1	8129
GO:0034250	positive regulation of cellular amide metabolic process	biological_process	0.0094996	1	1	142	1	8129
GO:0043243	positive regulation of protein complex disassembly	biological_process	0.0094996	1	1	142	1	8129
GO:0045727	positive regulation of translation	biological_process	0.0094996	1	1	142	1	8129
GO:0045901	positive regulation of translational elongation	biological_process	0.0094996	1	1	142	1	8129
GO:0045905	positive regulation of translational termination	biological_process	0.0094996	1	1	142	1	8129
GO:0004019	adenylosuccinate synthase activity	molecular_function	0.0099633	1	1	142	1	8129
GO:0003729	mRNA binding	molecular_function	0.010737	1	2	142	9	8129
GO:0044822	poly(A) RNA binding	molecular_function	0.010737	1	2	142	9	8129
GO:0008289	lipid binding	molecular_function	0.010989	1	6	142	111	8129
GO:0005319	lipid transporter activity	molecular_function	0.012506	1	2	142	10	8129
GO:0008234	cysteine-type peptidase activity	molecular_function	0.012886	1	5	142	83	8129
GO:0004555	alpha,alpha-trehalase activity	molecular_function	0.013953	1	1	142	1	8129
GO:0015927	trehalase activity	molecular_function	0.013953	1	1	142	1	8129
GO:0016879	ligase activity, forming carbon-nitrogen bonds	molecular_function	0.01403	1	3	142	30	8129
GO:0005543	phospholipid binding	molecular_function	0.014171	1	4	142	54	8129
GO:0042173	regulation of sporulation resulting in formation of a cellular spore	biological_process	0.014673	1	1	142	1	8129
GO:0043937	regulation of sporulation	biological_process	0.014673	1	1	142	1	8129
GO:0043938	positive regulation of sporulation	biological_process	0.014673	1	1	142	1	8129
GO:0045597	positive regulation of cell differentiation	biological_process	0.014673	1	1	142	1	8129
GO:0045881	positive regulation of sporulation resulting in formation of a cellular spore	biological_process	0.014673	1	1	142	1	8129
GO:0000790	nuclear chromatin	cellular_component	0.015069	1	1	142	1	8129
GO:0031011	Ino80 complex	cellular_component	0.015069	1	1	142	1	8129
GO:0097346	INO80-type complex	cellular_component	0.015069	1	1	142	1	8129
GO:0000228	nuclear chromosome	cellular_component	0.015974	1	4	142	59	8129
GO:0006955	immune response	biological_process	0.016622	1	5	142	106	8129
GO:0015105	arsenite transmembrane transporter activity	molecular_function	0.017675	1	1	142	1	8129
GO:0015700	arsenite transport	biological_process	0.017675	1	1	142	1	8129
GO:0001871	pattern binding	molecular_function	0.017786	1	2	142	13	8129
GO:0030247	polysaccharide binding	molecular_function	0.017786	1	2	142	13	8129
GO:0017069	snRNA binding	molecular_function	0.017799	1	1	142	1	8129
GO:0017070	U6 snRNA binding	molecular_function	0.017799	1	1	142	1	8129
GO:0006779	porphyrin-containing compound biosynthetic process	biological_process	0.017861	1	2	142	12	8129
GO:0005246	calcium channel regulator activity	molecular_function	0.018284	1	2	142	12	8129
GO:0008200	ion channel inhibitor activity	molecular_function	0.018371	1	4	142	59	8129
GO:0016248	channel inhibitor activity	molecular_function	0.018371	1	4	142	59	8129
GO:0004553	hydrolase activity, hydrolyzing O-glycosyl compounds	molecular_function	0.020376	1	5	142	92	8129
GO:0016881	acid-amino acid ligase activity	molecular_function	0.021203	1	2	142	14	8129
GO:0005975	carbohydrate metabolic process	biological_process	0.023609	1	9	142	249	8129
GO:0015833	peptide transport	biological_process	0.023755	1	1	142	2	8129
GO:0001664	G-protein coupled receptor binding	molecular_function	0.024037	1	2	142	20	8129
GO:0016491	oxidoreductase activity	molecular_function	0.024539	1	15	142	533	8129
GO:0016810	hydrolase activity, acting on carbon-nitrogen (but not peptide) bonds	molecular_function	0.025784	1	3	142	39	8129
GO:0016843	amine-lyase activity	molecular_function	0.025892	1	1	142	2	8129
GO:0016844	strictosidine synthase activity	molecular_function	0.025892	1	1	142	2	8129
GO:0002376	immune system process	biological_process	0.027084	1	5	142	120	8129
GO:0043022	ribosome binding	molecular_function	0.027108	1	1	142	2	8129
GO:0008483	transaminase activity	molecular_function	0.028747	1	1	142	2	8129
GO:0016769	transferase activity, transferring nitrogenous groups	molecular_function	0.028747	1	1	142	2	8129
GO:0005506	iron ion binding	molecular_function	0.029218	1	4	142	72	8129
GO:0033202	DNA helicase complex	cellular_component	0.029246	1	1	142	2	8129
GO:0006629	lipid metabolic process	biological_process	0.029964	1	7	142	186	8129
GO:0006633	fatty acid biosynthetic process	biological_process	0.030646	1	2	142	19	8129
GO:0005991	trehalose metabolic process	biological_process	0.030852	1	1	142	2	8129
GO:0000098	sulfur amino acid catabolic process	biological_process	0.031287	1	1	142	2	8129
GO:0030328	prenylcysteine catabolic process	biological_process	0.031287	1	1	142	2	8129
GO:0030329	prenylcysteine metabolic process	biological_process	0.031287	1	1	142	2	8129
GO:0042219	cellular modified amino acid catabolic process	biological_process	0.031287	1	1	142	2	8129
GO:0044273	sulfur compound catabolic process	biological_process	0.031287	1	1	142	2	8129
GO:0016798	hydrolase activity, acting on glycosyl bonds	molecular_function	0.032498	1	5	142	105	8129
GO:0035821	modification of morphology or physiology of other organism	biological_process	0.032954	1	3	142	41	8129
GO:0072330	monocarboxylic acid biosynthetic process	biological_process	0.034231	1	2	142	20	8129
GO:0030354	melanin-concentrating hormone activity	molecular_function	0.035011	1	1	142	2	8129
GO:0008610	lipid biosynthetic process	biological_process	0.036324	1	4	142	83	8129
GO:0055114	oxidation-reduction process	biological_process	0.036475	1	14	142	505	8129
GO:0005044	scavenger receptor activity	molecular_function	0.03772	1	2	142	19	8129
GO:0038024	cargo receptor activity	molecular_function	0.03772	1	2	142	19	8129
GO:0055085	transmembrane transport	biological_process	0.038287	1	12	142	417	8129
GO:0006948	induction by virus of host cell-cell fusion	biological_process	0.040922	1	1	142	3	8129
GO:0070011	peptidase activity, acting on L-amino acid peptides	molecular_function	0.043857	1	11	142	381	8129
GO:0008083	growth factor activity	molecular_function	0.04478	1	3	142	53	8129
GO:0046914	transition metal ion binding	molecular_function	0.045119	1	20	142	805	8129
GO:0006072	glycerol-3-phosphate metabolic process	biological_process	0.045156	1	1	142	3	8129
GO:0046168	glycerol-3-phosphate catabolic process	biological_process	0.045156	1	1	142	3	8129
GO:0052646	alditol phosphate metabolic process	biological_process	0.045156	1	1	142	3	8129
GO:0016746	transferase activity, transferring acyl groups	molecular_function	0.045188	1	5	142	120	8129
GO:0045116	protein neddylation	biological_process	0.045297	1	1	142	3	8129
GO:0043167	ion binding	molecular_function	0.046711	1	46	142	2197	8129
GO:0004367	glycerol-3-phosphate dehydrogenase [NAD+] activity	molecular_function	0.047137	1	1	142	3	8129
GO:0044454	nuclear chromosome part	cellular_component	0.048001	1	3	142	50	8129
GO:0016743	carboxyl- or carbamoyltransferase activity	molecular_function	0.048731	1	1	142	3	8129
GO:0000096	sulfur amino acid metabolic process	biological_process	0.0496	1	1	142	3	8129
GO:0046148	pigment biosynthetic process	biological_process	0.049779	1	2	142	21	8129
GO:0009916	alternative oxidase activity	molecular_function	0.050416	1	1	142	2	8129
GO:0008417	fucosyltransferase activity	molecular_function	0.051657	1	1	142	3	8129
GO:0006448	regulation of translational elongation	biological_process	0.051728	1	1	142	4	8129
GO:0008410	CoA-transferase activity	molecular_function	0.051857	1	1	142	3	8129
GO:0031344	regulation of cell projection organization	biological_process	0.052678	1	1	142	3	8129
GO:0060491	regulation of cell projection assembly	biological_process	0.052678	1	1	142	3	8129
GO:1902115	regulation of organelle assembly	biological_process	0.052678	1	1	142	3	8129
GO:1902208	regulation of bacterial-type flagellum assembly	biological_process	0.052678	1	1	142	3	8129
GO:0004499	N,N-dimethylaniline monooxygenase activity	molecular_function	0.053012	1	1	142	3	8129
GO:0008608	attachment of spindle microtubules to kinetochore	biological_process	0.053869	1	2	142	22	8129
GO:0008716	D-alanine-D-alanine ligase activity	molecular_function	0.053894	1	1	142	3	8129
GO:0008238	exopeptidase activity	molecular_function	0.054824	1	3	142	52	8129
GO:0030435	sporulation resulting in formation of a cellular spore	biological_process	0.055409	1	1	142	4	8129
GO:0071804	cellular potassium ion transport	biological_process	0.056149	1	1	142	3	8129
GO:0071805	potassium ion transmembrane transport	biological_process	0.056149	1	1	142	3	8129
GO:0033588	Elongator holoenzyme complex	cellular_component	0.056774	1	1	142	3	8129
GO:0020037	heme binding	molecular_function	0.05855	1	3	142	58	8129
GO:0030493	bacteriochlorophyll metabolic process	biological_process	0.058928	1	1	142	3	8129
GO:0030494	bacteriochlorophyll biosynthetic process	biological_process	0.058928	1	1	142	3	8129
GO:0006778	porphyrin-containing compound metabolic process	biological_process	0.059217	1	2	142	23	8129
GO:0005984	disaccharide metabolic process	biological_process	0.060023	1	1	142	4	8129
GO:0035257	nuclear hormone receptor binding	molecular_function	0.06127	1	1	142	3	8129
GO:0051427	hormone receptor binding	molecular_function	0.06127	1	1	142	3	8129
GO:0045595	regulation of cell differentiation	biological_process	0.061297	1	1	142	4	8129
GO:0030001	metal ion transport	biological_process	0.06182	1	7	142	210	8129
GO:0032994	protein-lipid complex	cellular_component	0.062247	1	1	142	4	8129
GO:0034358	plasma lipoprotein particle	cellular_component	0.062247	1	1	142	4	8129
GO:0042627	chylomicron	cellular_component	0.062247	1	1	142	4	8129
GO:1990777	lipoprotein particle	cellular_component	0.062247	1	1	142	4	8129
GO:0042887	amide transmembrane transporter activity	molecular_function	0.062612	1	1	142	4	8129
GO:0034453	microtubule anchoring	biological_process	0.062969	1	2	142	24	8129
GO:0008233	peptidase activity	molecular_function	0.063485	1	11	142	405	8129
GO:0008320	protein transmembrane transporter activity	molecular_function	0.064731	1	1	142	4	8129
GO:0015450	P-P-bond-hydrolysis-driven protein transmembrane transporter activity	molecular_function	0.064731	1	1	142	4	8129
GO:0004869	cysteine-type endopeptidase inhibitor activity	molecular_function	0.066852	1	1	142	6	8129
GO:0046906	tetrapyrrole binding	molecular_function	0.066866	1	3	142	62	8129
GO:0004315	3-oxoacyl-[acyl-carrier-protein] synthase activity	molecular_function	0.067102	1	1	142	5	8129
GO:0004415	hyalurononglucosaminidase activity	molecular_function	0.067622	1	1	142	4	8129
GO:0015929	hexosaminidase activity	molecular_function	0.067622	1	1	142	4	8129
GO:0016055	Wnt signaling pathway	biological_process	0.068426	1	2	142	25	8129
GO:0070603	SWI/SNF superfamily-type complex	cellular_component	0.06844	1	1	142	4	8129
GO:0006487	protein N-linked glycosylation	biological_process	0.06953	1	1	142	4	8129
GO:0043021	ribonucleoprotein complex binding	molecular_function	0.07515	1	1	142	5	8129
GO:0007166	cell surface receptor signaling pathway	biological_process	0.075576	1	4	142	94	8129
GO:0072686	mitotic spindle	cellular_component	0.075703	1	2	142	28	8129
GO:0004198	calcium-dependent cysteine-type endopeptidase activity	molecular_function	0.081673	1	1	142	5	8129
GO:0046872	metal ion binding	molecular_function	0.081896	1	30	142	1382	8129
GO:0044179	hemolysis in other organism	biological_process	0.084305	1	1	142	5	8129
GO:0051715	cytolysis in other organism	biological_process	0.084305	1	1	142	5	8129
GO:0016840	carbon-nitrogen lyase activity	molecular_function	0.085333	1	1	142	6	8129
GO:0004176	ATP-dependent peptidase activity	molecular_function	0.085617	1	1	142	5	8129
GO:0042886	amide transport	biological_process	0.085945	1	1	142	6	8129
GO:0043169	cation binding	molecular_function	0.086041	1	30	142	1389	8129
GO:0004064	arylesterase activity	molecular_function	0.086696	1	1	142	5	8129
GO:0005576	extracellular region	cellular_component	0.087963	1	14	142	592	8129
GO:0008009	chemokine activity	molecular_function	0.088213	1	1	142	9	8129
GO:0042379	chemokine receptor binding	molecular_function	0.088213	1	1	142	9	8129
GO:0010466	negative regulation of peptidase activity	biological_process	0.088756	1	1	142	6	8129
GO:0010951	negative regulation of endopeptidase activity	biological_process	0.088756	1	1	142	6	8129
GO:0009416	response to light stimulus	biological_process	0.089862	1	1	142	5	8129
GO:0015995	chlorophyll biosynthetic process	biological_process	0.091759	1	1	142	5	8129
GO:0006631	fatty acid metabolic process	biological_process	0.092018	1	2	142	33	8129
GO:0006269	DNA replication, synthesis of RNA primer	biological_process	0.092949	1	1	142	6	8129
GO:0019354	siroheme biosynthetic process	biological_process	0.094469	1	1	142	6	8129
GO:0043115	precorrin-2 dehydrogenase activity	molecular_function	0.094469	1	1	142	6	8129
GO:0046156	siroheme metabolic process	biological_process	0.094469	1	1	142	6	8129
GO:0016679	oxidoreductase activity, acting on diphenols and related substances as donors	molecular_function	0.097574	1	2	142	30	8129
GO:0006812	cation transport	biological_process	0.098098	1	9	142	334	8129
GO:0008013	beta-catenin binding	molecular_function	0.099316	1	1	142	6	8129
GO:0030145	manganese ion binding	molecular_function	0.099529	1	1	142	6	8129
GO:0008152	metabolic process	biological_process	0.099575	1	68	142	3718	8129
GO:0004312	fatty acid synthase activity	molecular_function	0.099647	1	1	142	7	8129
GO:0042440	pigment metabolic process	biological_process	0.099956	1	2	142	31	8129
GO:0033014	tetrapyrrole biosynthetic process	biological_process	0.10048	1	2	142	30	8129
GO:0031704	apelin receptor binding	molecular_function	0.10143	1	1	142	7	8129
GO:0009314	response to radiation	biological_process	0.10144	1	1	142	6	8129
GO:0008250	oligosaccharyltransferase complex	cellular_component	0.10178	1	1	142	6	8129
GO:0005310	dicarboxylic acid transmembrane transporter activity	molecular_function	0.10377	1	1	142	7	8129
GO:0016709	oxidoreductase activity, acting on paired donors, with incorporation or reduction of molecular oxygen, NAD(P)H as one donor, and incorporation of one atom of oxygen	molecular_function	0.10435	1	1	142	6	8129
GO:0051094	positive regulation of developmental process	biological_process	0.10731	1	1	142	6	8129
GO:0004181	metallocarboxypeptidase activity	molecular_function	0.10772	1	1	142	7	8129
GO:0008235	metalloexopeptidase activity	molecular_function	0.10772	1	1	142	7	8129
GO:0000062	fatty-acyl-CoA binding	molecular_function	0.10775	1	1	142	7	8129
GO:0005102	receptor binding	molecular_function	0.108	1	8	142	313	8129
GO:0071855	neuropeptide receptor binding	molecular_function	0.10808	1	1	142	8	8129
GO:0019229	regulation of vasoconstriction	biological_process	0.10809	1	1	142	7	8129
GO:0042310	vasoconstriction	biological_process	0.10809	1	1	142	7	8129
GO:0006783	heme biosynthetic process	biological_process	0.10913	1	1	142	7	8129
GO:0005215	transporter activity	molecular_function	0.11017	1	16	142	705	8129
GO:0015459	potassium channel regulator activity	molecular_function	0.11074	1	1	142	6	8129
GO:0019870	potassium channel inhibitor activity	molecular_function	0.11074	1	1	142	6	8129
GO:0005694	chromosome	cellular_component	0.11089	1	5	142	156	8129
GO:0019855	calcium channel inhibitor activity	molecular_function	0.11122	1	1	142	7	8129
GO:0004175	endopeptidase activity	molecular_function	0.11151	1	8	142	302	8129
GO:0031640	killing of cells of other organism	biological_process	0.11219	1	1	142	7	8129
GO:0044364	disruption of cells of other organism	biological_process	0.11219	1	1	142	7	8129
GO:0006278	RNA-dependent DNA replication	biological_process	0.11534	1	1	142	7	8129
GO:0006541	glutamine metabolic process	biological_process	0.11574	1	1	142	7	8129
GO:0006417	regulation of translation	biological_process	0.11614	1	1	142	9	8129
GO:0010608	posttranscriptional regulation of gene expression	biological_process	0.11614	1	1	142	9	8129
GO:0034248	regulation of cellular amide metabolic process	biological_process	0.11614	1	1	142	9	8129
GO:0044765	single-organism transport	biological_process	0.11687	1	20	142	922	8129
GO:0008565	protein transporter activity	molecular_function	0.11815	1	2	142	37	8129
GO:0009063	cellular amino acid catabolic process	biological_process	0.12001	1	1	142	8	8129
GO:0003854	3-beta-hydroxy-delta5-steroid dehydrogenase activity	molecular_function	0.12002	1	1	142	9	8129
GO:0016229	steroid dehydrogenase activity	molecular_function	0.12002	1	1	142	9	8129
GO:0033764	steroid dehydrogenase activity, acting on the CH-OH group of donors, NAD or NADP as acceptor	molecular_function	0.12002	1	1	142	9	8129
GO:0043244	regulation of protein complex disassembly	biological_process	0.12006	1	1	142	9	8129
GO:0019048	modulation by virus of host morphology or physiology	biological_process	0.12324	1	2	142	35	8129
GO:0016108	tetraterpenoid metabolic process	biological_process	0.1243	1	1	142	8	8129
GO:0016109	tetraterpenoid biosynthetic process	biological_process	0.1243	1	1	142	8	8129
GO:0016116	carotenoid metabolic process	biological_process	0.1243	1	1	142	8	8129
GO:0016117	carotenoid biosynthetic process	biological_process	0.1243	1	1	142	8	8129
GO:0050661	NADP binding	molecular_function	0.12481	1	1	142	8	8129
GO:0050660	flavin adenine dinucleotide binding	molecular_function	0.12629	1	2	142	37	8129
GO:0022884	macromolecule transmembrane transporter activity	molecular_function	0.1264	1	1	142	9	8129
GO:0000778	condensed nuclear chromosome kinetochore	cellular_component	0.1273	1	2	142	38	8129
GO:0000780	condensed nuclear chromosome, centromeric region	cellular_component	0.1273	1	2	142	38	8129
GO:0000942	condensed nuclear chromosome outer kinetochore	cellular_component	0.1273	1	2	142	38	8129
GO:0042729	DASH complex	cellular_component	0.1273	1	2	142	38	8129
GO:0001906	cell killing	biological_process	0.1278	1	1	142	8	8129
GO:0008138	protein tyrosine/serine/threonine phosphatase activity	molecular_function	0.1295	1	2	142	36	8129
GO:0006694	steroid biosynthetic process	biological_process	0.13023	1	1	142	10	8129
GO:0098772	molecular function regulator	molecular_function	0.13028	1	8	142	295	8129
GO:0006415	translational termination	biological_process	0.1309	1	1	142	11	8129
GO:0043168	anion binding	molecular_function	0.13451	1	21	142	980	8129
GO:1902578	single-organism localization	biological_process	0.13497	1	20	142	941	8129
GO:0048013	ephrin receptor signaling pathway	biological_process	0.13561	1	1	142	8	8129
GO:0016597	amino acid binding	molecular_function	0.13809	1	1	142	9	8129
GO:0015994	chlorophyll metabolic process	biological_process	0.13882	1	1	142	8	8129
GO:0016747	transferase activity, transferring acyl groups other than amino-acyl groups	molecular_function	0.13999	1	3	142	81	8129
GO:0044003	modification by symbiont of host morphology or physiology	biological_process	0.14133	1	2	142	38	8129
GO:0044780	bacterial-type flagellum assembly	biological_process	0.14218	1	1	142	9	8129
GO:0044781	bacterial-type flagellum organization	biological_process	0.14218	1	1	142	9	8129
GO:0016740	transferase activity	molecular_function	0.14384	1	25	142	1219	8129
GO:0003964	RNA-directed DNA polymerase activity	molecular_function	0.14413	1	1	142	9	8129
GO:0051817	modification of morphology or physiology of other organism involved in symbiotic interaction	biological_process	0.14584	1	2	142	39	8129
GO:0003746	translation elongation factor activity	molecular_function	0.14857	1	1	142	11	8129
GO:0005488	binding	molecular_function	0.15052	1	84	142	4782	8129
GO:0031406	carboxylic acid binding	molecular_function	0.15225	1	1	142	10	8129
GO:0043177	organic acid binding	molecular_function	0.15225	1	1	142	10	8129
GO:0030246	carbohydrate binding	molecular_function	0.15337	1	2	142	44	8129
GO:0009628	response to abiotic stimulus	biological_process	0.15525	1	1	142	9	8129
GO:0000794	condensed nuclear chromosome	cellular_component	0.15679	1	2	142	43	8129
GO:0005615	extracellular space	cellular_component	0.15688	1	3	142	89	8129
GO:0006508	proteolysis	biological_process	0.15755	1	9	142	379	8129
GO:0004866	endopeptidase inhibitor activity	molecular_function	0.15788	1	2	142	42	8129
GO:0061135	endopeptidase regulator activity	molecular_function	0.15788	1	2	142	42	8129
GO:0004180	carboxypeptidase activity	molecular_function	0.15905	1	1	142	10	8129
GO:0005126	cytokine receptor binding	molecular_function	0.1591	1	2	142	54	8129
GO:0019054	modulation by virus of host process	biological_process	0.15988	1	1	142	11	8129
GO:0044068	modulation by symbiont of host cellular process	biological_process	0.15988	1	1	142	11	8129
GO:0046434	organophosphate catabolic process	biological_process	0.16253	1	1	142	11	8129
GO:0003896	DNA primase activity	molecular_function	0.16259	1	1	142	10	8129
GO:0004725	protein tyrosine phosphatase activity	molecular_function	0.16269	1	2	142	42	8129
GO:0033013	tetrapyrrole metabolic process	biological_process	0.16382	1	2	142	41	8129
GO:0042030	ATPase inhibitor activity	molecular_function	0.1666	1	1	142	10	8129
GO:0042623	ATPase activity, coupled	molecular_function	0.16707	1	3	142	85	8129
GO:0006486	protein glycosylation	biological_process	0.16726	1	2	142	43	8129
GO:0043413	macromolecule glycosylation	biological_process	0.16726	1	2	142	43	8129
GO:0008242	omega peptidase activity	molecular_function	0.17016	1	1	142	12	8129
GO:0098813	nuclear chromosome segregation	biological_process	0.17164	1	2	142	45	8129
GO:0006721	terpenoid metabolic process	biological_process	0.1722	1	1	142	12	8129
GO:0016114	terpenoid biosynthetic process	biological_process	0.1722	1	1	142	12	8129
GO:0008484	sulfuric ester hydrolase activity	molecular_function	0.17232	1	1	142	11	8129
GO:0022603	regulation of anatomical structure morphogenesis	biological_process	0.174	1	1	142	11	8129
GO:0070085	glycosylation	biological_process	0.17419	1	2	142	44	8129
GO:0008202	steroid metabolic process	biological_process	0.17471	1	1	142	13	8129
GO:0016616	oxidoreductase activity, acting on the CH-OH group of donors, NAD or NADP as acceptor	molecular_function	0.175	1	2	142	47	8129
GO:0036094	small molecule binding	molecular_function	0.1757	1	20	142	963	8129
GO:0006338	chromatin remodeling	biological_process	0.17775	1	1	142	12	8129
GO:0006952	defense response	biological_process	0.17891	1	4	142	141	8129
GO:0051346	negative regulation of hydrolase activity	biological_process	0.18011	1	1	142	12	8129
GO:0000940	condensed chromosome outer kinetochore	cellular_component	0.18101	1	2	142	48	8129
GO:0032787	monocarboxylic acid metabolic process	biological_process	0.18255	1	2	142	50	8129
GO:0043934	sporulation	biological_process	0.18472	1	1	142	12	8129
GO:0016682	oxidoreductase activity, acting on diphenols and related substances as donors, oxygen as acceptor	molecular_function	0.1848	1	1	142	10	8129
GO:0006414	translational elongation	biological_process	0.18491	1	1	142	14	8129
GO:0009101	glycoprotein biosynthetic process	biological_process	0.18498	1	2	142	46	8129
GO:0030955	potassium ion binding	molecular_function	0.18538	1	1	142	12	8129
GO:0031420	alkali metal ion binding	molecular_function	0.18538	1	1	142	12	8129
GO:0008237	metallopeptidase activity	molecular_function	0.18567	1	3	142	86	8129
GO:0016773	phosphotransferase activity, alcohol group as acceptor	molecular_function	0.18568	1	9	142	374	8129
GO:0004177	aminopeptidase activity	molecular_function	0.18651	1	1	142	13	8129
GO:0006835	dicarboxylic acid transport	biological_process	0.18687	1	1	142	13	8129
GO:0016670	oxidoreductase activity, acting on a sulfur group of donors, oxygen as acceptor	molecular_function	0.18961	1	1	142	13	8129
GO:0004857	enzyme inhibitor activity	molecular_function	0.19024	1	3	142	89	8129
GO:0009891	positive regulation of biosynthetic process	biological_process	0.19203	1	2	142	48	8129
GO:0010557	positive regulation of macromolecule biosynthetic process	biological_process	0.19203	1	2	142	48	8129
GO:0010628	positive regulation of gene expression	biological_process	0.19203	1	2	142	48	8129
GO:0031328	positive regulation of cellular biosynthetic process	biological_process	0.19203	1	2	142	48	8129
GO:0051173	positive regulation of nitrogen compound metabolic process	biological_process	0.19203	1	2	142	48	8129
GO:0007267	cell-cell signaling	biological_process	0.1925	1	1	142	12	8129
GO:0007268	synaptic transmission	biological_process	0.1925	1	1	142	12	8129
GO:0000777	condensed chromosome kinetochore	cellular_component	0.19305	1	2	142	50	8129
GO:0000779	condensed chromosome, centromeric region	cellular_component	0.19305	1	2	142	50	8129
GO:0006261	DNA-dependent DNA replication	biological_process	0.1937	1	2	142	51	8129
GO:0005179	hormone activity	molecular_function	0.19396	1	3	142	95	8129
GO:0009100	glycoprotein metabolic process	biological_process	0.19708	1	2	142	48	8129
GO:0043624	cellular protein complex disassembly	biological_process	0.19853	1	1	142	16	8129
GO:0042168	heme metabolic process	biological_process	0.19979	1	1	142	13	8129
GO:0004674	protein serine/threonine kinase activity	molecular_function	0.20037	1	3	142	90	8129
GO:0009405	pathogenesis	biological_process	0.20309	1	5	142	180	8129
GO:0016814	hydrolase activity, acting on carbon-nitrogen (but not peptide) bonds, in cyclic amidines	molecular_function	0.20376	1	1	142	14	8129
GO:0052547	regulation of peptidase activity	biological_process	0.20396	1	1	142	14	8129
GO:0052548	regulation of endopeptidase activity	biological_process	0.20396	1	1	142	14	8129
GO:0019835	cytolysis	biological_process	0.20414	1	1	142	13	8129
GO:0004721	phosphoprotein phosphatase activity	molecular_function	0.20612	1	2	142	49	8129
GO:0003713	transcription coactivator activity	molecular_function	0.20623	1	1	142	12	8129
GO:0019752	carboxylic acid metabolic process	biological_process	0.20655	1	5	142	194	8129
GO:0032268	regulation of cellular protein metabolic process	biological_process	0.20683	1	2	142	53	8129
GO:0016614	oxidoreductase activity, acting on CH-OH group of donors	molecular_function	0.20737	1	2	142	52	8129
GO:0009064	glutamine family amino acid metabolic process	biological_process	0.20879	1	1	142	14	8129
GO:0071949	FAD binding	molecular_function	0.20896	1	1	142	13	8129
GO:0003008	system process	biological_process	0.20951	1	2	142	54	8129
GO:0051188	cofactor biosynthetic process	biological_process	0.21031	1	2	142	51	8129
GO:0006470	protein dephosphorylation	biological_process	0.21304	1	2	142	50	8129
GO:0016054	organic acid catabolic process	biological_process	0.21318	1	1	142	15	8129
GO:0046395	carboxylic acid catabolic process	biological_process	0.21318	1	1	142	15	8129
GO:0006810	transport	biological_process	0.21333	1	23	142	1178	8129
GO:0003013	circulatory system process	biological_process	0.21477	1	1	142	14	8129
GO:0003018	vascular process in circulatory system	biological_process	0.21477	1	1	142	14	8129
GO:0008015	blood circulation	biological_process	0.21477	1	1	142	14	8129
GO:0035150	regulation of tube size	biological_process	0.21477	1	1	142	14	8129
GO:0050880	regulation of blood vessel size	biological_process	0.21477	1	1	142	14	8129
GO:1903522	regulation of blood circulation	biological_process	0.21477	1	1	142	14	8129
GO:0051246	regulation of protein metabolic process	biological_process	0.21838	1	2	142	55	8129
GO:0051234	establishment of localization	biological_process	0.21868	1	23	142	1183	8129
GO:0007010	cytoskeleton organization	biological_process	0.22076	1	5	142	193	8129
GO:0016628	oxidoreductase activity, acting on the CH-CH group of donors, NAD or NADP as acceptor	molecular_function	0.22251	1	1	142	16	8129
GO:0009311	oligosaccharide metabolic process	biological_process	0.22639	1	1	142	16	8129
GO:0006720	isoprenoid metabolic process	biological_process	0.22705	1	1	142	17	8129
GO:0008299	isoprenoid biosynthetic process	biological_process	0.22705	1	1	142	17	8129
GO:0000776	kinetochore	cellular_component	0.22791	1	2	142	56	8129
GO:0032984	macromolecular complex disassembly	biological_process	0.22801	1	1	142	19	8129
GO:0043241	protein complex disassembly	biological_process	0.22801	1	1	142	19	8129
GO:0015399	primary active transmembrane transporter activity	molecular_function	0.22982	1	2	142	54	8129
GO:0015405	P-P-bond-hydrolysis-driven transmembrane transporter activity	molecular_function	0.22982	1	2	142	54	8129
GO:0007009	plasma membrane organization	biological_process	0.2304	1	1	142	16	8129
GO:0030031	cell projection assembly	biological_process	0.23061	1	1	142	16	8129
GO:0032270	positive regulation of cellular protein metabolic process	biological_process	0.23267	1	1	142	16	8129
GO:0051247	positive regulation of protein metabolic process	biological_process	0.23267	1	1	142	16	8129
GO:0034061	DNA polymerase activity	molecular_function	0.23292	1	2	142	55	8129
GO:0044282	small molecule catabolic process	biological_process	0.23469	1	1	142	16	8129
GO:0008270	zinc ion binding	molecular_function	0.23473	1	14	142	672	8129
GO:0008121	ubiquinol-cytochrome-c reductase activity	molecular_function	0.2355	1	1	142	16	8129
GO:0016681	oxidoreductase activity, acting on diphenols and related substances as donors, cytochrome as acceptor	molecular_function	0.2355	1	1	142	16	8129
GO:0016706	oxidoreductase activity, acting on paired donors, with incorporation or reduction of molecular oxygen, 2-oxoglutarate as one donor, and incorporation of one atom each of oxygen into both donors	molecular_function	0.23636	1	1	142	15	8129
GO:0007167	enzyme linked receptor protein signaling pathway	biological_process	0.23639	1	1	142	15	8129
GO:0007169	transmembrane receptor protein tyrosine kinase signaling pathway	biological_process	0.23639	1	1	142	15	8129
GO:0043436	oxoacid metabolic process	biological_process	0.23695	1	5	142	204	8129
GO:0030414	peptidase inhibitor activity	molecular_function	0.23991	1	2	142	55	8129
GO:0061134	peptidase regulator activity	molecular_function	0.23991	1	2	142	55	8129
GO:0000793	condensed chromosome	cellular_component	0.2404	1	2	142	58	8129
GO:0016311	dephosphorylation	biological_process	0.24176	1	2	142	55	8129
GO:0044057	regulation of system process	biological_process	0.24367	1	1	142	17	8129
GO:0016874	ligase activity	molecular_function	0.2442	1	3	142	101	8129
GO:0022411	cellular component disassembly	biological_process	0.24528	1	1	142	20	8129
GO:1901136	carbohydrate derivative catabolic process	biological_process	0.24616	1	1	142	17	8129
GO:0006082	organic acid metabolic process	biological_process	0.24668	1	5	142	207	8129
GO:0006813	potassium ion transport	biological_process	0.24754	1	2	142	55	8129
GO:0004672	protein kinase activity	molecular_function	0.26114	1	7	142	302	8129
GO:0051130	positive regulation of cellular component organization	biological_process	0.26135	1	1	142	19	8129
GO:0019900	kinase binding	molecular_function	0.26301	1	1	142	20	8129
GO:0044764	multi-organism cellular process	biological_process	0.2631	1	6	142	255	8129
GO:0019082	viral protein processing	biological_process	0.26346	1	1	142	19	8129
GO:0005819	spindle	cellular_component	0.26551	1	2	142	62	8129
GO:0008509	anion transmembrane transporter activity	molecular_function	0.26677	1	2	142	63	8129
GO:0030170	pyridoxal phosphate binding	molecular_function	0.26702	1	1	142	20	8129
GO:0015103	inorganic anion transmembrane transporter activity	molecular_function	0.26717	1	1	142	18	8129
GO:0016667	oxidoreductase activity, acting on a sulfur group of donors	molecular_function	0.26759	1	2	142	63	8129
GO:0050909	sensory perception of taste	biological_process	0.26792	1	1	142	21	8129
GO:0044255	cellular lipid metabolic process	biological_process	0.26794	1	3	142	112	8129
GO:0006464	cellular protein modification process	biological_process	0.27324	1	12	142	578	8129
GO:0036211	protein modification process	biological_process	0.27324	1	12	142	578	8129
GO:0045861	negative regulation of proteolysis	biological_process	0.27347	1	1	142	20	8129
GO:0003723	RNA binding	molecular_function	0.27412	1	7	142	324	8129
GO:0015079	potassium ion transmembrane transporter activity	molecular_function	0.27832	1	2	142	60	8129
GO:0007059	chromosome segregation	biological_process	0.28118	1	2	142	63	8129
GO:0009306	protein secretion	biological_process	0.28287	1	1	142	20	8129
GO:0017080	sodium channel regulator activity	molecular_function	0.28528	1	1	142	20	8129
GO:0019871	sodium channel inhibitor activity	molecular_function	0.28528	1	1	142	20	8129
GO:0010604	positive regulation of macromolecule metabolic process	biological_process	0.28563	1	2	142	63	8129
GO:0030117	membrane coat	cellular_component	0.28924	1	2	142	61	8129
GO:0048475	coated membrane	cellular_component	0.28924	1	2	142	61	8129
GO:0033993	response to lipid	biological_process	0.29128	1	1	142	21	8129
GO:0043401	steroid hormone mediated signaling pathway	biological_process	0.29128	1	1	142	21	8129
GO:0048545	response to steroid hormone	biological_process	0.29128	1	1	142	21	8129
GO:0071383	cellular response to steroid hormone stimulus	biological_process	0.29128	1	1	142	21	8129
GO:0071396	cellular response to lipid	biological_process	0.29128	1	1	142	21	8129
GO:0071407	cellular response to organic cyclic compound	biological_process	0.29128	1	1	142	21	8129
GO:0004497	monooxygenase activity	molecular_function	0.29313	1	1	142	20	8129
GO:0008026	ATP-dependent helicase activity	molecular_function	0.29849	1	1	142	22	8129
GO:0070035	purine NTP-dependent helicase activity	molecular_function	0.29849	1	1	142	22	8129
GO:0006468	protein phosphorylation	biological_process	0.29889	1	6	142	261	8129
GO:0000166	nucleotide binding	molecular_function	0.29956	1	18	142	938	8129
GO:1901265	nucleoside phosphate binding	molecular_function	0.29956	1	18	142	938	8129
GO:0051179	localization	biological_process	0.30093	1	23	142	1243	8129
GO:0016836	hydro-lyase activity	molecular_function	0.30113	1	1	142	22	8129
GO:0005057	receptor signaling protein activity	molecular_function	0.30224	1	1	142	21	8129
GO:0044087	regulation of cellular component biogenesis	biological_process	0.30506	1	1	142	22	8129
GO:0030234	enzyme regulator activity	molecular_function	0.30655	1	4	142	169	8129
GO:0006265	DNA topological change	biological_process	0.30873	1	1	142	20	8129
GO:0006575	cellular modified amino acid metabolic process	biological_process	0.30941	1	1	142	23	8129
GO:0016887	ATPase activity	molecular_function	0.31067	1	4	142	166	8129
GO:0014070	response to organic cyclic compound	biological_process	0.31105	1	1	142	23	8129
GO:0016787	hydrolase activity	molecular_function	0.31222	1	26	142	1420	8129
GO:0006816	calcium ion transport	biological_process	0.31363	1	1	142	19	8129
GO:0019079	viral genome replication	biological_process	0.31437	1	1	142	24	8129
GO:0050790	regulation of catalytic activity	biological_process	0.31568	1	2	142	68	8129
GO:0009755	hormone-mediated signaling pathway	biological_process	0.31973	1	1	142	24	8129
GO:0032870	cellular response to hormone stimulus	biological_process	0.31973	1	1	142	24	8129
GO:0071495	cellular response to endogenous stimulus	biological_process	0.31973	1	1	142	24	8129
GO:0016053	organic acid biosynthetic process	biological_process	0.32285	1	2	142	76	8129
GO:0046394	carboxylic acid biosynthetic process	biological_process	0.32285	1	2	142	76	8129
GO:0051537	2 iron, 2 sulfur cluster binding	molecular_function	0.32484	1	1	142	23	8129
GO:0060590	ATPase regulator activity	molecular_function	0.32809	1	1	142	24	8129
GO:0019538	protein metabolic process	biological_process	0.32939	1	24	142	1346	8129
GO:0032269	negative regulation of cellular protein metabolic process	biological_process	0.32961	1	1	142	25	8129
GO:0051248	negative regulation of protein metabolic process	biological_process	0.32961	1	1	142	25	8129
GO:0019080	viral gene expression	biological_process	0.33043	1	1	142	25	8129
GO:0006811	ion transport	biological_process	0.33118	1	10	142	513	8129
GO:0003333	amino acid transmembrane transport	biological_process	0.33191	1	1	142	28	8129
GO:1903825	organic acid transmembrane transport	biological_process	0.33191	1	1	142	28	8129
GO:0022892	substrate-specific transporter activity	molecular_function	0.33294	1	11	142	575	8129
GO:0003779	actin binding	molecular_function	0.333	1	3	142	121	8129
GO:0016032	viral process	biological_process	0.3345	1	5	142	227	8129
GO:0052689	carboxylic ester hydrolase activity	molecular_function	0.33821	1	1	142	24	8129
GO:0000226	microtubule cytoskeleton organization	biological_process	0.33874	1	2	142	73	8129
GO:0006865	amino acid transport	biological_process	0.33899	1	1	142	29	8129
GO:0044427	chromosomal part	cellular_component	0.3416	1	3	142	129	8129
GO:0098656	anion transmembrane transport	biological_process	0.34199	1	1	142	29	8129
GO:0005125	cytokine activity	molecular_function	0.34295	1	1	142	31	8129
GO:0071310	cellular response to organic substance	biological_process	0.34394	1	1	142	26	8129
GO:0097159	organic cyclic compound binding	molecular_function	0.34651	1	40	142	2304	8129
GO:1901363	heterocyclic compound binding	molecular_function	0.34651	1	40	142	2304	8129
GO:0050793	regulation of developmental process	biological_process	0.35004	1	1	142	23	8129
GO:0044262	cellular carbohydrate metabolic process	biological_process	0.35033	1	1	142	26	8129
GO:0006790	sulfur compound metabolic process	biological_process	0.35093	1	1	142	26	8129
GO:0003968	RNA-directed RNA polymerase activity	molecular_function	0.35319	1	1	142	25	8129
GO:0000785	chromatin	cellular_component	0.35602	1	1	142	29	8129
GO:0044033	multi-organism metabolic process	biological_process	0.35634	1	1	142	28	8129
GO:0003916	DNA topoisomerase activity	molecular_function	0.35761	1	1	142	24	8129
GO:0065009	regulation of molecular function	biological_process	0.36002	1	2	142	75	8129
GO:0051128	regulation of cellular component organization	biological_process	0.36342	1	2	142	82	8129
GO:0030030	cell projection organization	biological_process	0.36442	1	1	142	27	8129
GO:0090066	regulation of anatomical structure size	biological_process	0.36481	1	1	142	27	8129
GO:0006820	anion transport	biological_process	0.3661	1	2	142	81	8129
GO:0070887	cellular response to chemical stimulus	biological_process	0.3666	1	1	142	28	8129
GO:0010256	endomembrane system organization	biological_process	0.36719	1	1	142	28	8129
GO:0051287	NAD binding	molecular_function	0.36735	1	1	142	29	8129
GO:0007606	sensory perception of chemical stimulus	biological_process	0.36969	1	1	142	30	8129
GO:0044723	single-organism carbohydrate metabolic process	biological_process	0.37343	1	3	142	132	8129
GO:0051186	cofactor metabolic process	biological_process	0.37366	1	2	142	79	8129
GO:0006520	cellular amino acid metabolic process	biological_process	0.37517	1	3	142	134	8129
GO:0043086	negative regulation of catalytic activity	biological_process	0.37833	1	1	142	29	8129
GO:0044092	negative regulation of molecular function	biological_process	0.37833	1	1	142	29	8129
GO:0005342	organic acid transmembrane transporter activity	molecular_function	0.37908	1	1	142	32	8129
GO:0046943	carboxylic acid transmembrane transporter activity	molecular_function	0.37908	1	1	142	32	8129
GO:0016568	chromatin modification	biological_process	0.38087	1	1	142	28	8129
GO:0006793	phosphorus metabolic process	biological_process	0.38153	1	10	142	519	8129
GO:0006796	phosphate-containing compound metabolic process	biological_process	0.38153	1	10	142	519	8129
GO:0051701	interaction with host	biological_process	0.38258	1	2	142	75	8129
GO:0015698	inorganic anion transport	biological_process	0.38289	1	1	142	28	8129
GO:0071702	organic substance transport	biological_process	0.3845	1	8	142	421	8129
GO:0006260	DNA replication	biological_process	0.38496	1	4	142	189	8129
GO:0016782	transferase activity, transferring sulfur-containing groups	molecular_function	0.38575	1	1	142	30	8129
GO:0030162	regulation of proteolysis	biological_process	0.38627	1	1	142	30	8129
GO:0009725	response to hormone	biological_process	0.38704	1	1	142	30	8129
GO:0000775	chromosome, centromeric region	cellular_component	0.38793	1	2	142	82	8129
GO:0044421	extracellular region part	cellular_component	0.39113	1	3	142	148	8129
GO:0005249	voltage-gated potassium channel activity	molecular_function	0.395	1	1	142	29	8129
GO:0042157	lipoprotein metabolic process	biological_process	0.39512	1	1	142	31	8129
GO:0044403	symbiosis, encompassing mutualism through parasitism	biological_process	0.39882	1	5	142	246	8129
GO:0044710	single-organism metabolic process	biological_process	0.39886	1	22	142	1254	8129
GO:0098687	chromosomal region	cellular_component	0.40291	1	2	142	85	8129
GO:0016779	nucleotidyltransferase activity	molecular_function	0.4035	1	4	142	193	8129
GO:0009719	response to endogenous stimulus	biological_process	0.40415	1	1	142	32	8129
GO:0044419	interspecies interaction between organisms	biological_process	0.40482	1	5	142	248	8129
GO:0031981	nuclear lumen	cellular_component	0.40674	1	4	142	202	8129
GO:0051213	dioxygenase activity	molecular_function	0.4068	1	1	142	29	8129
GO:0016668	oxidoreductase activity, acting on a sulfur group of donors, NAD(P) as acceptor	molecular_function	0.41023	1	1	142	31	8129
GO:0047134	protein-disulfide reductase activity	molecular_function	0.41023	1	1	142	31	8129
GO:0016310	phosphorylation	biological_process	0.41386	1	6	142	302	8129
GO:0044711	single-organism biosynthetic process	biological_process	0.41464	1	6	142	318	8129
GO:0051336	regulation of hydrolase activity	biological_process	0.415	1	1	142	31	8129
GO:0005524	ATP binding	molecular_function	0.41538	1	13	142	700	8129
GO:0006996	organelle organization	biological_process	0.41572	1	8	142	431	8129
GO:0001882	nucleoside binding	molecular_function	0.41762	1	15	142	831	8129
GO:0048646	anatomical structure formation involved in morphogenesis	biological_process	0.4198	1	1	142	33	8129
GO:0032559	adenyl ribonucleotide binding	molecular_function	0.42003	1	13	142	702	8129
GO:0040007	growth	biological_process	0.42352	1	1	142	36	8129
GO:0016835	carbon-oxygen lyase activity	molecular_function	0.42875	1	1	142	33	8129
GO:0043412	macromolecule modification	biological_process	0.43015	1	12	142	656	8129
GO:0008514	organic anion transmembrane transporter activity	molecular_function	0.43234	1	1	142	37	8129
GO:1901681	sulfur compound binding	molecular_function	0.43289	1	1	142	35	8129
GO:0010033	response to organic substance	biological_process	0.43398	1	1	142	35	8129
GO:0016758	transferase activity, transferring hexosyl groups	molecular_function	0.43469	1	2	142	89	8129
GO:0016627	oxidoreductase activity, acting on the CH-CH group of donors	molecular_function	0.43553	1	1	142	37	8129
GO:1901565	organonitrogen compound catabolic process	biological_process	0.43583	1	1	142	33	8129
GO:0031325	positive regulation of cellular metabolic process	biological_process	0.43899	1	2	142	91	8129
GO:0016772	transferase activity, transferring phosphorus-containing groups	molecular_function	0.43956	1	12	142	667	8129
GO:0007600	sensory perception	biological_process	0.44093	1	1	142	37	8129
GO:0050877	neurological system process	biological_process	0.44093	1	1	142	37	8129
GO:0030554	adenyl nucleotide binding	molecular_function	0.44135	1	13	142	714	8129
GO:0010506	regulation of autophagy	biological_process	0.44215	1	1	142	37	8129
GO:0043233	organelle lumen	cellular_component	0.444	1	4	142	212	8129
GO:0070013	intracellular organelle lumen	cellular_component	0.444	1	4	142	212	8129
GO:0006814	sodium ion transport	biological_process	0.44758	1	1	142	34	8129
GO:0031974	membrane-enclosed lumen	cellular_component	0.45028	1	4	142	215	8129
GO:0001071	nucleic acid binding transcription factor activity	molecular_function	0.4511	1	6	142	327	8129
GO:0003700	transcription factor activity, sequence-specific DNA binding	molecular_function	0.4511	1	6	142	327	8129
GO:0048522	positive regulation of cellular process	biological_process	0.45301	1	3	142	151	8129
GO:0044238	primary metabolic process	biological_process	0.45466	1	51	142	3069	8129
GO:0016757	transferase activity, transferring glycosyl groups	molecular_function	0.4652	1	3	142	154	8129
GO:0051704	multi-organism process	biological_process	0.46669	1	10	142	557	8129
GO:0009893	positive regulation of metabolic process	biological_process	0.47109	1	2	142	97	8129
GO:0046873	metal ion transmembrane transporter activity	molecular_function	0.47411	1	4	142	215	8129
GO:0044283	small molecule biosynthetic process	biological_process	0.47529	1	2	142	102	8129
GO:0019222	regulation of metabolic process	biological_process	0.48349	1	16	142	938	8129
GO:0031324	negative regulation of cellular metabolic process	biological_process	0.4846	1	1	142	40	8129
GO:0033036	macromolecule localization	biological_process	0.48542	1	7	142	394	8129
GO:0015849	organic acid transport	biological_process	0.48556	1	1	142	45	8129
GO:0046942	carboxylic acid transport	biological_process	0.48556	1	1	142	45	8129
GO:0008047	enzyme activator activity	molecular_function	0.49078	1	1	142	41	8129
GO:0006270	DNA replication initiation	biological_process	0.49123	1	1	142	42	8129
GO:0022804	active transmembrane transporter activity	molecular_function	0.49584	1	2	142	96	8129
GO:0022843	voltage-gated cation channel activity	molecular_function	0.5019	1	1	142	40	8129
GO:0034062	RNA polymerase activity	molecular_function	0.50355	1	2	142	101	8129
GO:0032446	protein modification by small protein conjugation	biological_process	0.50425	1	1	142	41	8129
GO:0015711	organic anion transport	biological_process	0.50434	1	1	142	47	8129
GO:0003887	DNA-directed DNA polymerase activity	molecular_function	0.5058	1	1	142	42	8129
GO:0008135	translation factor activity, RNA binding	molecular_function	0.50958	1	1	142	49	8129
GO:0016192	vesicle-mediated transport	biological_process	0.51077	1	3	142	163	8129
GO:0035639	purine ribonucleoside triphosphate binding	molecular_function	0.51654	1	14	142	824	8129
GO:0010605	negative regulation of macromolecule metabolic process	biological_process	0.51681	1	1	142	44	8129
GO:0097367	carbohydrate derivative binding	molecular_function	0.51845	1	15	142	883	8129
GO:0031323	regulation of cellular metabolic process	biological_process	0.519	1	15	142	897	8129
GO:0022891	substrate-specific transmembrane transporter activity	molecular_function	0.52023	1	9	142	540	8129
GO:0016485	protein processing	biological_process	0.52049	1	1	142	46	8129
GO:0051604	protein maturation	biological_process	0.52049	1	1	142	46	8129
GO:0015630	microtubule cytoskeleton	cellular_component	0.5205	1	2	142	105	8129
GO:0048518	positive regulation of biological process	biological_process	0.52078	1	3	142	169	8129
GO:0001883	purine nucleoside binding	molecular_function	0.52096	1	14	142	826	8129
GO:0032549	ribonucleoside binding	molecular_function	0.52096	1	14	142	826	8129
GO:0032550	purine ribonucleoside binding	molecular_function	0.52096	1	14	142	826	8129
GO:0032555	purine ribonucleotide binding	molecular_function	0.52537	1	14	142	828	8129
GO:0070925	organelle assembly	biological_process	0.5306	1	1	142	49	8129
GO:0032940	secretion by cell	biological_process	0.5309	1	1	142	46	8129
GO:0046903	secretion	biological_process	0.5309	1	1	142	46	8129
GO:0008324	cation transmembrane transporter activity	molecular_function	0.54619	1	6	142	365	8129
GO:0032553	ribonucleotide binding	molecular_function	0.5473	1	14	142	839	8129
GO:0017076	purine nucleotide binding	molecular_function	0.54739	1	14	142	841	8129
GO:0045893	positive regulation of transcription, DNA-templated	biological_process	0.55265	1	1	142	47	8129
GO:0045935	positive regulation of nucleobase-containing compound metabolic process	biological_process	0.55265	1	1	142	47	8129
GO:0051254	positive regulation of RNA metabolic process	biological_process	0.55265	1	1	142	47	8129
GO:1902680	positive regulation of RNA biosynthetic process	biological_process	0.55265	1	1	142	47	8129
GO:1903508	positive regulation of nucleic acid-templated transcription	biological_process	0.55265	1	1	142	47	8129
GO:0007017	microtubule-based process	biological_process	0.56049	1	2	142	109	8129
GO:0042626	ATPase activity, coupled to transmembrane movement of substances	molecular_function	0.56365	1	1	142	49	8129
GO:0043492	ATPase activity, coupled to movement of substances	molecular_function	0.56365	1	1	142	49	8129
GO:0031329	regulation of cellular catabolic process	biological_process	0.57022	1	1	142	53	8129
GO:0019899	enzyme binding	molecular_function	0.57089	1	1	142	50	8129
GO:0009892	negative regulation of metabolic process	biological_process	0.57517	1	1	142	52	8129
GO:0022857	transmembrane transporter activity	molecular_function	0.57832	1	10	142	625	8129
GO:0005244	voltage-gated ion channel activity	molecular_function	0.57895	1	1	142	51	8129
GO:0022832	voltage-gated channel activity	molecular_function	0.57895	1	1	142	51	8129
GO:0080090	regulation of primary metabolic process	biological_process	0.58111	1	14	142	869	8129
GO:0009894	regulation of catabolic process	biological_process	0.58369	1	1	142	55	8129
GO:0051536	iron-sulfur cluster binding	molecular_function	0.58835	1	1	142	56	8129
GO:0051540	metal cluster binding	molecular_function	0.58835	1	1	142	56	8129
GO:0060255	regulation of macromolecule metabolic process	biological_process	0.59393	1	14	142	876	8129
GO:0015672	monovalent inorganic cation transport	biological_process	0.59524	1	3	142	184	8129
GO:1901605	alpha-amino acid metabolic process	biological_process	0.59641	1	1	142	57	8129
GO:0051239	regulation of multicellular organismal process	biological_process	0.59723	1	1	142	51	8129
GO:0006325	chromatin organization	biological_process	0.5989	1	1	142	56	8129
GO:0060589	nucleoside-triphosphatase regulator activity	molecular_function	0.59894	1	1	142	54	8129
GO:0071704	organic substance metabolic process	biological_process	0.59978	1	51	142	3192	8129
GO:2000112	regulation of cellular macromolecule biosynthetic process	biological_process	0.60375	1	13	142	818	8129
GO:0010556	regulation of macromolecule biosynthetic process	biological_process	0.60856	1	13	142	821	8129
GO:0031326	regulation of cellular biosynthetic process	biological_process	0.60856	1	13	142	821	8129
GO:0044281	small molecule metabolic process	biological_process	0.60868	1	6	142	385	8129
GO:0043565	sequence-specific DNA binding	molecular_function	0.60874	1	3	142	191	8129
GO:0009889	regulation of biosynthetic process	biological_process	0.60979	1	13	142	822	8129
GO:0005267	potassium channel activity	molecular_function	0.61116	1	1	142	54	8129
GO:0051171	regulation of nitrogen compound metabolic process	biological_process	0.61536	1	13	142	825	8129
GO:0016301	kinase activity	molecular_function	0.61596	1	7	142	442	8129
GO:0033043	regulation of organelle organization	biological_process	0.61631	1	1	142	59	8129
GO:0070838	divalent metal ion transport	biological_process	0.61837	1	1	142	58	8129
GO:0004190	aspartic-type endopeptidase activity	molecular_function	0.61933	1	1	142	62	8129
GO:0070001	aspartic-type peptidase activity	molecular_function	0.61933	1	1	142	62	8129
GO:0065008	regulation of biological quality	biological_process	0.62102	1	4	142	261	8129
GO:0010468	regulation of gene expression	biological_process	0.62116	1	13	142	828	8129
GO:0015075	ion transmembrane transporter activity	molecular_function	0.62615	1	8	142	524	8129
GO:0051276	chromosome organization	biological_process	0.6283	1	2	142	128	8129
GO:0022890	inorganic cation transmembrane transporter activity	molecular_function	0.63778	1	5	142	334	8129
GO:0006164	purine nucleotide biosynthetic process	biological_process	0.6475	1	1	142	62	8129
GO:0009653	anatomical structure morphogenesis	biological_process	0.64973	1	1	142	64	8129
GO:0016829	lyase activity	molecular_function	0.65192	1	2	142	132	8129
GO:0071103	DNA conformation change	biological_process	0.65246	1	1	142	62	8129
GO:0003993	acid phosphatase activity	molecular_function	0.66399	1	1	142	55	8129
GO:0044802	single-organism membrane organization	biological_process	0.66425	1	1	142	65	8129
GO:1901362	organic cyclic compound biosynthetic process	biological_process	0.66538	1	17	142	1115	8129
GO:0072522	purine-containing compound biosynthetic process	biological_process	0.66566	1	1	142	65	8129
GO:0072511	divalent inorganic cation transport	biological_process	0.66611	1	1	142	65	8129
GO:0019058	viral life cycle	biological_process	0.66674	1	2	142	136	8129
GO:0070647	protein modification by small protein conjugation or removal	biological_process	0.67376	1	1	142	64	8129
GO:1902589	single-organism organelle organization	biological_process	0.68113	1	3	142	211	8129
GO:0030154	cell differentiation	biological_process	0.68441	1	1	142	69	8129
GO:0016791	phosphatase activity	molecular_function	0.68825	1	2	142	134	8129
GO:0006355	regulation of transcription, DNA-templated	biological_process	0.69141	1	12	142	803	8129
GO:1903506	regulation of nucleic acid-templated transcription	biological_process	0.69141	1	12	142	803	8129
GO:0006915	apoptotic process	biological_process	0.69368	1	1	142	71	8129
GO:0012501	programmed cell death	biological_process	0.69368	1	1	142	71	8129
GO:0016820	hydrolase activity, acting on acid anhydrides, catalyzing transmembrane movement of substances	molecular_function	0.69383	1	1	142	69	8129
GO:0004222	metalloendopeptidase activity	molecular_function	0.69484	1	1	142	68	8129
GO:2001141	regulation of RNA biosynthetic process	biological_process	0.69579	1	12	142	806	8129
GO:0034220	ion transmembrane transport	biological_process	0.69838	1	2	142	151	8129
GO:0051252	regulation of RNA metabolic process	biological_process	0.69891	1	12	142	808	8129
GO:1901137	carbohydrate derivative biosynthetic process	biological_process	0.69943	1	2	142	145	8129
GO:0046983	protein dimerization activity	molecular_function	0.70026	1	2	142	150	8129
GO:0071705	nitrogen compound transport	biological_process	0.70476	1	1	142	77	8129
GO:0044428	nuclear part	cellular_component	0.70596	1	4	142	294	8129
GO:0044712	single-organism catabolic process	biological_process	0.7067	1	1	142	74	8129
GO:0019219	regulation of nucleobase-containing compound metabolic process	biological_process	0.71144	1	12	142	816	8129
GO:0016651	oxidoreductase activity, acting on NAD(P)H	molecular_function	0.71189	1	1	142	76	8129
GO:0032774	RNA biosynthetic process	biological_process	0.71636	1	14	142	960	8129
GO:0003899	DNA-directed RNA polymerase activity	molecular_function	0.71772	1	1	142	76	8129
GO:0005789	endoplasmic reticulum membrane	cellular_component	0.72294	1	1	142	75	8129
GO:1901135	carbohydrate derivative metabolic process	biological_process	0.72386	1	3	142	227	8129
GO:0003676	nucleic acid binding	molecular_function	0.72433	1	23	142	1557	8129
GO:0015077	monovalent inorganic cation transmembrane transporter activity	molecular_function	0.72454	1	3	142	225	8129
GO:0022402	cell cycle process	biological_process	0.7256	1	2	142	156	8129
GO:0008219	cell death	biological_process	0.72595	1	1	142	78	8129
GO:0016265	death	biological_process	0.72595	1	1	142	78	8129
GO:0008092	cytoskeletal protein binding	molecular_function	0.72797	1	3	142	224	8129
GO:0019438	aromatic compound biosynthetic process	biological_process	0.72856	1	16	142	1095	8129
GO:0042175	nuclear outer membrane-endoplasmic reticulum membrane network	cellular_component	0.73179	1	1	142	77	8129
GO:0016043	cellular component organization	biological_process	0.73593	1	10	142	709	8129
GO:0044432	endoplasmic reticulum part	cellular_component	0.73734	1	1	142	78	8129
GO:0018130	heterocycle biosynthetic process	biological_process	0.74083	1	16	142	1103	8129
GO:0044699	single-organism process	biological_process	0.74212	1	56	142	3750	8129
GO:0000989	transcription factor activity, transcription factor binding	molecular_function	0.74365	1	1	142	81	8129
GO:0003712	transcription cofactor activity	molecular_function	0.74365	1	1	142	81	8129
GO:0034654	nucleobase-containing compound biosynthetic process	biological_process	0.75162	1	15	142	1049	8129
GO:0015979	photosynthesis	biological_process	0.7586	1	1	142	82	8129
GO:0048523	negative regulation of cellular process	biological_process	0.75864	1	1	142	85	8129
GO:0044267	cellular protein metabolic process	biological_process	0.76705	1	15	142	1069	8129
GO:0004386	helicase activity	molecular_function	0.77035	1	1	142	87	8129
GO:0061024	membrane organization	biological_process	0.77097	1	1	142	87	8129
GO:0048869	cellular developmental process	biological_process	0.77151	1	1	142	89	8129
GO:1901575	organic substance catabolic process	biological_process	0.77293	1	2	142	169	8129
GO:0016853	isomerase activity	molecular_function	0.77438	1	1	142	88	8129
GO:0009165	nucleotide biosynthetic process	biological_process	0.77573	1	1	142	88	8129
GO:1901293	nucleoside phosphate biosynthetic process	biological_process	0.77573	1	1	142	88	8129
GO:0006163	purine nucleotide metabolic process	biological_process	0.78607	1	1	142	93	8129
GO:0006351	transcription, DNA-templated	biological_process	0.79029	1	13	142	948	8129
GO:0097659	nucleic acid-templated transcription	biological_process	0.79029	1	13	142	948	8129
GO:0008033	tRNA processing	biological_process	0.79408	1	1	142	95	8129
GO:0005515	protein binding	molecular_function	0.79709	1	37	142	2464	8129
GO:0072521	purine-containing compound metabolic process	biological_process	0.79713	1	1	142	96	8129
GO:0006914	autophagy	biological_process	0.80008	1	1	142	103	8129
GO:0003677	DNA binding	molecular_function	0.80307	1	14	142	1040	8129
GO:0071840	cellular component organization or biogenesis	biological_process	0.80315	1	10	142	755	8129
GO:0000988	transcription factor activity, protein binding	molecular_function	0.80462	1	1	142	96	8129
GO:0009058	biosynthetic process	biological_process	0.80763	1	26	142	1836	8129
GO:0042221	response to chemical	biological_process	0.81207	1	1	142	96	8129
GO:0042578	phosphoric ester hydrolase activity	molecular_function	0.81273	1	2	142	172	8129
GO:0004252	serine-type endopeptidase activity	molecular_function	0.81914	1	1	142	109	8129
GO:0009056	catabolic process	biological_process	0.82286	1	3	142	272	8129
GO:0016788	hydrolase activity, acting on ester bonds	molecular_function	0.8243	1	5	142	399	8129
GO:0005261	cation channel activity	molecular_function	0.82455	1	1	142	102	8129
GO:0005525	GTP binding	molecular_function	0.8251	1	2	142	205	8129
GO:0048519	negative regulation of biological process	biological_process	0.82908	1	1	142	106	8129
GO:0032561	guanyl ribonucleotide binding	molecular_function	0.83031	1	2	142	207	8129
GO:0043170	macromolecule metabolic process	biological_process	0.83122	1	39	142	2677	8129
GO:1901576	organic substance biosynthetic process	biological_process	0.83182	1	25	142	1796	8129
GO:0019001	guanyl nucleotide binding	molecular_function	0.83269	1	2	142	208	8129
GO:1902494	catalytic complex	cellular_component	0.84047	1	2	142	199	8129
GO:0005783	endoplasmic reticulum	cellular_component	0.84341	1	1	142	110	8129
GO:0019031	viral envelope	cellular_component	0.84435	1	1	142	107	8129
GO:0036338	viral membrane	cellular_component	0.84435	1	1	142	107	8129
GO:0048856	anatomical structure development	biological_process	0.84817	1	1	142	113	8129
GO:0004842	ubiquitin-protein transferase activity	molecular_function	0.84914	1	1	142	110	8129
GO:0019787	ubiquitin-like protein transferase activity	molecular_function	0.84914	1	1	142	110	8129
GO:0016020	membrane	cellular_component	0.84978	1	37	142	2684	8129
GO:0019637	organophosphate metabolic process	biological_process	0.85602	1	2	142	206	8129
GO:0044430	cytoskeletal part	cellular_component	0.85952	1	2	142	209	8129
GO:0044249	cellular biosynthetic process	biological_process	0.86163	1	24	142	1766	8129
GO:0098662	inorganic cation transmembrane transport	biological_process	0.86388	1	1	142	120	8129
GO:0017111	nucleoside-triphosphatase activity	molecular_function	0.8657	1	4	142	375	8129
GO:0098660	inorganic ion transmembrane transport	biological_process	0.86596	1	1	142	121	8129
GO:0098655	cation transmembrane transport	biological_process	0.86773	1	1	142	122	8129
GO:0015031	protein transport	biological_process	0.87066	1	3	142	293	8129
GO:0015078	hydrogen ion transmembrane transporter activity	molecular_function	0.87133	1	1	142	126	8129
GO:0016741	transferase activity, transferring one-carbon groups	molecular_function	0.87264	1	1	142	124	8129
GO:0005198	structural molecule activity	molecular_function	0.87364	1	6	142	545	8129
GO:0034645	cellular macromolecule biosynthetic process	biological_process	0.87381	1	20	142	1517	8129
GO:0045184	establishment of protein localization	biological_process	0.87562	1	3	142	297	8129
GO:0016462	pyrophosphatase activity	molecular_function	0.8757	1	4	142	382	8129
GO:0008236	serine-type peptidase activity	molecular_function	0.87588	1	1	142	131	8129
GO:0017171	serine hydrolase activity	molecular_function	0.87588	1	1	142	131	8129
GO:0006259	DNA metabolic process	biological_process	0.87876	1	5	142	453	8129
GO:0034470	ncRNA processing	biological_process	0.88033	1	1	142	127	8129
GO:0044248	cellular catabolic process	biological_process	0.88215	1	2	142	225	8129
GO:0005856	cytoskeleton	cellular_component	0.88253	1	2	142	221	8129
GO:0016021	integral component of membrane	cellular_component	0.88493	1	20	142	1643	8129
GO:0009117	nucleotide metabolic process	biological_process	0.88612	1	1	142	131	8129
GO:0016817	hydrolase activity, acting on acid anhydrides	molecular_function	0.88626	1	5	142	466	8129
GO:0007049	cell cycle	biological_process	0.88646	1	2	142	229	8129
GO:0009059	macromolecule biosynthetic process	biological_process	0.88727	1	20	142	1535	8129
GO:0031224	intrinsic component of membrane	cellular_component	0.88876	1	20	142	1649	8129
GO:0022836	gated channel activity	molecular_function	0.88942	1	1	142	129	8129
GO:0098796	membrane protein complex	cellular_component	0.8915	1	3	142	313	8129
GO:0044271	cellular nitrogen compound biosynthetic process	biological_process	0.89169	1	19	142	1478	8129
GO:0090407	organophosphate biosynthetic process	biological_process	0.89269	1	1	142	132	8129
GO:0006753	nucleoside phosphate metabolic process	biological_process	0.89344	1	1	142	135	8129
GO:0043232	intracellular non-membrane-bounded organelle	cellular_component	0.8944	1	7	142	648	8129
GO:0044423	virion part	cellular_component	0.89462	1	2	142	223	8129
GO:0043228	non-membrane-bounded organelle	cellular_component	0.90536	1	7	142	660	8129
GO:0006886	intracellular protein transport	biological_process	0.90793	1	2	142	234	8129
GO:0006399	tRNA metabolic process	biological_process	0.90867	1	1	142	142	8129
GO:1990234	transferase complex	cellular_component	0.90944	1	1	142	148	8129
GO:0008104	protein localization	biological_process	0.90954	1	3	142	322	8129
GO:0016818	hydrolase activity, acting on acid anhydrides, in phosphorus-containing anhydrides	molecular_function	0.91255	1	4	142	416	8129
GO:0044763	single-organism cellular process	biological_process	0.91336	1	40	142	3000	8129
GO:0019012	virion	cellular_component	0.9152	1	2	142	237	8129
GO:0019028	viral capsid	cellular_component	0.91791	1	1	142	148	8129
GO:1901564	organonitrogen compound metabolic process	biological_process	0.92234	1	8	142	758	8129
GO:0003924	GTPase activity	molecular_function	0.92323	1	1	142	165	8129
GO:0009987	cellular process	biological_process	0.92346	1	69	142	4831	8129
GO:1901566	organonitrogen compound biosynthetic process	biological_process	0.92488	1	6	142	607	8129
GO:0055086	nucleobase-containing small molecule metabolic process	biological_process	0.92965	1	1	142	159	8129
GO:0044877	macromolecular complex binding	molecular_function	0.93354	1	1	142	169	8129
GO:0051649	establishment of localization in cell	biological_process	0.93616	1	3	142	353	8129
GO:0006950	response to stress	biological_process	0.9374	1	4	142	457	8129
GO:0034613	cellular protein localization	biological_process	0.93954	1	2	142	263	8129
GO:0070727	cellular macromolecule localization	biological_process	0.93954	1	2	142	263	8129
GO:0044707	single-multicellular organism process	biological_process	0.94003	1	2	142	272	8129
GO:0005634	nucleus	cellular_component	0.94451	1	9	142	849	8129
GO:0043933	macromolecular complex subunit organization	biological_process	0.94533	1	2	142	287	8129
GO:0034660	ncRNA metabolic process	biological_process	0.9471	1	1	142	174	8129
GO:0098588	bounding membrane of organelle	cellular_component	0.94735	1	1	142	176	8129
GO:0006412	translation	biological_process	0.95016	1	3	142	401	8129
GO:0050896	response to stimulus	biological_process	0.9527	1	22	142	1929	8129
GO:0043043	peptide biosynthetic process	biological_process	0.95366	1	3	142	407	8129
GO:0016070	RNA metabolic process	biological_process	0.95517	1	14	142	1236	8129
GO:0051641	cellular localization	biological_process	0.95607	1	3	142	381	8129
GO:0003735	structural constituent of ribosome	molecular_function	0.95731	1	2	142	318	8129
GO:0005840	ribosome	cellular_component	0.95917	1	2	142	321	8129
GO:0043604	amide biosynthetic process	biological_process	0.95923	1	3	142	417	8129
GO:0006518	peptide metabolic process	biological_process	0.96023	1	3	142	419	8129
GO:0050789	regulation of biological process	biological_process	0.96187	1	29	142	2410	8129
GO:0044237	cellular metabolic process	biological_process	0.96554	1	38	142	2902	8129
GO:0065007	biological regulation	biological_process	0.96597	1	30	142	2490	8129
GO:0044767	single-organism developmental process	biological_process	0.96708	1	1	142	201	8129
GO:0046907	intracellular transport	biological_process	0.96771	1	2	142	310	8129
GO:0043603	cellular amide metabolic process	biological_process	0.96892	1	3	142	437	8129
GO:0044260	cellular macromolecule metabolic process	biological_process	0.97002	1	30	142	2391	8129
GO:0032501	multicellular organismal process	biological_process	0.97011	1	2	142	321	8129
GO:0044425	membrane part	cellular_component	0.97172	1	21	142	1916	8129
GO:0032502	developmental process	biological_process	0.974	1	1	142	216	8129
GO:0005216	ion channel activity	molecular_function	0.9746	1	1	142	215	8129
GO:0022838	substrate-specific channel activity	molecular_function	0.9746	1	1	142	215	8129
GO:0006396	RNA processing	biological_process	0.97489	1	1	142	221	8129
GO:0015267	channel activity	molecular_function	0.97542	1	1	142	217	8129
GO:0022803	passive transmembrane transporter activity	molecular_function	0.97542	1	1	142	217	8129
GO:0050794	regulation of cellular process	biological_process	0.97592	1	27	142	2344	8129
GO:0035556	intracellular signal transduction	biological_process	0.97807	1	2	142	342	8129
GO:0012505	endomembrane system	cellular_component	0.97812	1	1	142	223	8129
GO:0010467	gene expression	biological_process	0.9782	1	17	142	1565	8129
GO:0090304	nucleic acid metabolic process	biological_process	0.97855	1	17	142	1530	8129
GO:1901360	organic cyclic compound metabolic process	biological_process	0.98027	1	20	142	1750	8129
GO:0031090	organelle membrane	cellular_component	0.98055	1	1	142	237	8129
GO:0030529	ribonucleoprotein complex	cellular_component	0.98155	1	2	142	376	8129
GO:0071822	protein complex subunit organization	biological_process	0.98306	1	1	142	254	8129
GO:0005509	calcium ion binding	molecular_function	0.9862	1	1	142	249	8129
GO:0006807	nitrogen compound metabolic process	biological_process	0.98681	1	25	142	2175	8129
GO:0046483	heterocycle metabolic process	biological_process	0.98737	1	19	142	1732	8129
GO:0006725	cellular aromatic compound metabolic process	biological_process	0.9882	1	19	142	1739	8129
GO:0004872	receptor activity	molecular_function	0.98923	1	5	142	804	8129
GO:0006139	nucleobase-containing compound metabolic process	biological_process	0.98933	1	18	142	1682	8129
GO:0060089	molecular transducer activity	molecular_function	0.98961	1	6	142	902	8129
GO:0044700	single organism signaling	biological_process	0.99012	1	13	142	1457	8129
GO:0023052	signaling	biological_process	0.9906	1	13	142	1462	8129
GO:0007154	cell communication	biological_process	0.99202	1	13	142	1480	8129
GO:0034641	cellular nitrogen compound metabolic process	biological_process	0.99498	1	22	142	2077	8129
GO:0007165	signal transduction	biological_process	0.99501	1	12	142	1449	8129
GO:0022607	cellular component assembly	biological_process	0.99551	1	1	142	328	8129
GO:0043234	protein complex	cellular_component	0.99601	1	6	142	859	8129
GO:0043231	intracellular membrane-bounded organelle	cellular_component	0.99644	1	10	142	1205	8129
GO:0043227	membrane-bounded organelle	cellular_component	0.99649	1	10	142	1206	8129
GO:0044446	intracellular organelle part	cellular_component	0.99686	1	5	142	788	8129
GO:0044422	organelle part	cellular_component	0.99709	1	5	142	794	8129
GO:0044444	cytoplasmic part	cellular_component	0.99719	1	5	142	810	8129
GO:0044085	cellular component biogenesis	biological_process	0.99802	1	1	142	376	8129
GO:0032991	macromolecular complex	cellular_component	0.99815	1	9	142	1209	8129
GO:0004888	transmembrane signaling receptor activity	molecular_function	0.99849	1	3	142	755	8129
GO:0004871	signal transducer activity	molecular_function	0.99867	1	4	142	876	8129
GO:0038023	signaling receptor activity	molecular_function	0.99892	1	3	142	778	8129
GO:0051716	cellular response to stimulus	biological_process	0.99924	1	12	142	1622	8129
GO:0004930	G-protein coupled receptor activity	molecular_function	0.9994	1	2	142	701	8129
GO:0005737	cytoplasm	cellular_component	0.99942	1	6	142	1019	8129
GO:0043229	intracellular organelle	cellular_component	0.99968	1	13	142	1679	8129
GO:0043226	organelle	cellular_component	0.99977	1	13	142	1705	8129
GO:0007186	G-protein coupled receptor signaling pathway	biological_process	0.99985	1	2	142	792	8129
GO:0005622	intracellular	cellular_component	0.99985	1	18	142	2129	8129
GO:0044424	intracellular part	cellular_component	0.9999	1	16	142	2006	8129
GO:0005623	cell	cellular_component	0.99998	1	18	142	2298	8129
GO:0044464	cell part	cellular_component	0.99998	1	18	142	2298	8129

## Sheet: up_lncRNA_cis_GO
GO_accession	Description	Term_type	Over_represented_pValue	Corrected_pValue	DEG_item	DEG_list	Bg_item	Bg_list
GO:0006955	immune response	biological_process	0.00010849	0.45825	8	110	106	8129
GO:0002376	immune system process	biological_process	0.00025766	0.54418	8	110	120	8129
GO:0002161	aminoacyl-tRNA editing activity	molecular_function	0.00052613	0.74079	2	110	3	8129
GO:0005164	tumor necrosis factor receptor binding	molecular_function	0.00095404	0.80597	2	110	4	8129
GO:0032813	tumor necrosis factor receptor superfamily binding	molecular_function	0.00095404	0.80597	2	110	4	8129
GO:0006289	nucleotide-excision repair	biological_process	0.007776	1	2	110	10	8129
GO:0016151	nickel cation binding	molecular_function	0.0078145	1	4	110	59	8129
GO:0016851	magnesium chelatase activity	molecular_function	0.0080924	1	1	110	1	8129
GO:0051002	ligase activity, forming nitrogen-metal bonds	molecular_function	0.0080924	1	1	110	1	8129
GO:0051003	ligase activity, forming nitrogen-metal bonds, forming coordination complexes	molecular_function	0.0080924	1	1	110	1	8129
GO:0004107	chorismate synthase activity	molecular_function	0.012866	1	1	110	1	8129
GO:0015225	biotin transporter activity	molecular_function	0.01513	1	1	110	1	8129
GO:0015878	biotin transport	biological_process	0.01513	1	1	110	1	8129
GO:0051183	vitamin transporter activity	molecular_function	0.01513	1	1	110	1	8129
GO:0003883	CTP synthase activity	molecular_function	0.022717	1	1	110	2	8129
GO:0030158	protein xylosyltransferase activity	molecular_function	0.02298	1	1	110	2	8129
GO:0035252	UDP-xylosyltransferase activity	molecular_function	0.02298	1	1	110	2	8129
GO:0042285	xylosyltransferase activity	molecular_function	0.02298	1	1	110	2	8129
GO:0008837	diaminopimelate epimerase activity	molecular_function	0.025751	1	1	110	2	8129
GO:0004557	alpha-galactosidase activity	molecular_function	0.026174	1	1	110	2	8129
GO:0008430	selenium binding	molecular_function	0.026319	1	1	110	2	8129
GO:0006281	DNA repair	biological_process	0.027476	1	6	110	171	8129
GO:0006480	N-terminal protein amino acid methylation	biological_process	0.027517	1	1	110	2	8129
GO:0031365	N-terminal protein amino acid modification	biological_process	0.027517	1	1	110	2	8129
GO:0006413	translational initiation	biological_process	0.027734	1	2	110	19	8129
GO:0019538	protein metabolic process	biological_process	0.030756	1	26	110	1346	8129
GO:0000151	ubiquitin ligase complex	cellular_component	0.031042	1	3	110	52	8129
GO:0000152	nuclear ubiquitin ligase complex	cellular_component	0.031042	1	3	110	52	8129
GO:0005680	anaphase-promoting complex	cellular_component	0.031042	1	3	110	52	8129
GO:0031461	cullin-RING ubiquitin ligase complex	cellular_component	0.031042	1	3	110	52	8129
GO:0035257	nuclear hormone receptor binding	molecular_function	0.031445	1	1	110	3	8129
GO:0051427	hormone receptor binding	molecular_function	0.031445	1	1	110	3	8129
GO:0008135	translation factor activity, RNA binding	molecular_function	0.031553	1	3	110	49	8129
GO:0008026	ATP-dependent helicase activity	molecular_function	0.033726	1	2	110	22	8129
GO:0070035	purine NTP-dependent helicase activity	molecular_function	0.033726	1	2	110	22	8129
GO:0034061	DNA polymerase activity	molecular_function	0.034691	1	3	110	55	8129
GO:0052689	carboxylic ester hydrolase activity	molecular_function	0.038611	1	2	110	24	8129
GO:0009073	aromatic amino acid family biosynthetic process	biological_process	0.038677	1	1	110	3	8129
GO:0007010	cytoskeleton organization	biological_process	0.039869	1	6	110	193	8129
GO:0047661	amino-acid racemase activity	molecular_function	0.04015	1	1	110	3	8129
GO:0016055	Wnt signaling pathway	biological_process	0.040266	1	2	110	25	8129
GO:0070652	HAUS complex	cellular_component	0.042311	1	1	110	3	8129
GO:0006974	cellular response to DNA damage stimulus	biological_process	0.042984	1	6	110	190	8129
GO:0016874	ligase activity	molecular_function	0.043656	1	4	110	101	8129
GO:0051180	vitamin transport	biological_process	0.043758	1	1	110	3	8129
GO:0000439	core TFIIH complex	cellular_component	0.044062	1	1	110	3	8129
GO:0016838	carbon-oxygen lyase activity, acting on phosphates	molecular_function	0.046824	1	1	110	4	8129
GO:0016855	racemase and epimerase activity, acting on amino acids and derivatives	molecular_function	0.051409	1	1	110	4	8129
GO:0036361	racemase activity, acting on amino acids and derivatives	molecular_function	0.051409	1	1	110	4	8129
GO:0003906	DNA-(apurinic or apyrimidinic site) lyase activity	molecular_function	0.054768	1	1	110	4	8129
GO:0015718	monocarboxylic acid transport	biological_process	0.056392	1	1	110	4	8129
GO:0003743	translation initiation factor activity	molecular_function	0.057701	1	2	110	28	8129
GO:0033554	cellular response to stress	biological_process	0.063168	1	6	110	209	8129
GO:0003682	chromatin binding	molecular_function	0.063356	1	2	110	31	8129
GO:0051225	spindle assembly	biological_process	0.06647	1	1	110	5	8129
GO:1901566	organonitrogen compound biosynthetic process	biological_process	0.066722	1	13	110	607	8129
GO:0030131	clathrin adaptor complex	cellular_component	0.067772	1	1	110	5	8129
GO:0016835	carbon-oxygen lyase activity	molecular_function	0.068309	1	2	110	33	8129
GO:0008013	beta-catenin binding	molecular_function	0.071632	1	1	110	6	8129
GO:0044267	cellular protein metabolic process	biological_process	0.072041	1	20	110	1069	8129
GO:0000226	microtubule cytoskeleton organization	biological_process	0.072306	1	3	110	73	8129
GO:0008092	cytoskeletal protein binding	molecular_function	0.072641	1	6	110	224	8129
GO:0030145	manganese ion binding	molecular_function	0.07538	1	1	110	6	8129
GO:0005816	spindle pole body	cellular_component	0.076105	1	1	110	6	8129
GO:0005823	central plaque of spindle pole body	cellular_component	0.076105	1	1	110	6	8129
GO:0044450	microtubule organizing center part	cellular_component	0.076105	1	1	110	6	8129
GO:0016746	transferase activity, transferring acyl groups	molecular_function	0.076361	1	4	110	120	8129
GO:0006743	ubiquinone metabolic process	biological_process	0.076425	1	1	110	6	8129
GO:0006744	ubiquinone biosynthetic process	biological_process	0.076425	1	1	110	6	8129
GO:0042886	amide transport	biological_process	0.079226	1	1	110	6	8129
GO:0051184	cofactor transporter activity	molecular_function	0.080512	1	1	110	6	8129
GO:0005234	extracellular-glutamate-gated ion channel activity	molecular_function	0.081528	1	1	110	7	8129
GO:0006024	glycosaminoglycan biosynthetic process	biological_process	0.085552	1	1	110	7	8129
GO:0071704	organic substance metabolic process	biological_process	0.086336	1	50	110	3192	8129
GO:0019229	regulation of vasoconstriction	biological_process	0.087181	1	1	110	7	8129
GO:0042310	vasoconstriction	biological_process	0.087181	1	1	110	7	8129
GO:0019855	calcium channel inhibitor activity	molecular_function	0.087634	1	1	110	7	8129
GO:0009058	biosynthetic process	biological_process	0.08786	1	31	110	1836	8129
GO:0045995	regulation of embryonic development	biological_process	0.08848	1	1	110	8	8129
GO:0042181	ketone biosynthetic process	biological_process	0.090029	1	1	110	7	8129
GO:1901661	quinone metabolic process	biological_process	0.090029	1	1	110	7	8129
GO:1901663	quinone biosynthetic process	biological_process	0.090029	1	1	110	7	8129
GO:0072348	sulfur compound transport	biological_process	0.091272	1	1	110	7	8129
GO:0043933	macromolecular complex subunit organization	biological_process	0.091436	1	7	110	287	8129
GO:0005634	nucleus	cellular_component	0.094236	1	16	110	849	8129
GO:0008234	cysteine-type peptidase activity	molecular_function	0.095151	1	3	110	83	8129
GO:0000775	chromosome, centromeric region	cellular_component	0.097026	1	3	110	82	8129
GO:0006418	tRNA aminoacylation for protein translation	biological_process	0.098494	1	2	110	40	8129
GO:0009072	aromatic amino acid family metabolic process	biological_process	0.10077	1	1	110	8	8129
GO:0006412	translation	biological_process	0.10097	1	9	110	401	8129
GO:0031012	extracellular matrix	cellular_component	0.1013	1	3	110	84	8129
GO:0004812	aminoacyl-tRNA ligase activity	molecular_function	0.10173	1	2	110	41	8129
GO:0019058	viral life cycle	biological_process	0.10302	1	4	110	136	8129
GO:1901576	organic substance biosynthetic process	biological_process	0.1031	1	30	110	1796	8129
GO:0051181	cofactor transport	biological_process	0.10381	1	1	110	8	8129
GO:0007051	spindle organization	biological_process	0.10455	1	1	110	8	8129
GO:0098687	chromosomal region	cellular_component	0.1057	1	3	110	85	8129
GO:0006520	cellular amino acid metabolic process	biological_process	0.106	1	4	110	134	8129
GO:0015925	galactosidase activity	molecular_function	0.10634	1	1	110	9	8129
GO:0005231	excitatory extracellular ligand-gated ion channel activity	molecular_function	0.10795	1	1	110	9	8129
GO:0043043	peptide biosynthetic process	biological_process	0.10815	1	9	110	407	8129
GO:0009790	embryo development	biological_process	0.10816	1	1	110	10	8129
GO:0006023	aminoglycan biosynthetic process	biological_process	0.11016	1	1	110	9	8129
GO:0003964	RNA-directed DNA polymerase activity	molecular_function	0.11177	1	1	110	9	8129
GO:0009059	macromolecule biosynthetic process	biological_process	0.11195	1	26	110	1535	8129
GO:0016854	racemase and epimerase activity	molecular_function	0.11246	1	1	110	9	8129
GO:0030119	AP-type membrane coat adaptor complex	cellular_component	0.11249	1	1	110	9	8129
GO:0016477	cell migration	biological_process	0.11329	1	1	110	10	8129
GO:0030334	regulation of cell migration	biological_process	0.11329	1	1	110	10	8129
GO:0005544	calcium-dependent phospholipid binding	molecular_function	0.11403	1	1	110	9	8129
GO:0042180	cellular ketone metabolic process	biological_process	0.11488	1	1	110	9	8129
GO:0045444	fat cell differentiation	biological_process	0.11591	1	1	110	10	8129
GO:0030118	clathrin coat	cellular_component	0.11759	1	1	110	9	8129
GO:0016799	hydrolase activity, hydrolyzing N-glycosyl compounds	molecular_function	0.11793	1	1	110	9	8129
GO:0043604	amide biosynthetic process	biological_process	0.12008	1	9	110	417	8129
GO:0019752	carboxylic acid metabolic process	biological_process	0.12027	1	5	110	194	8129
GO:0044271	cellular nitrogen compound biosynthetic process	biological_process	0.12042	1	25	110	1478	8129
GO:0006518	peptide metabolic process	biological_process	0.12282	1	9	110	419	8129
GO:0030155	regulation of cell adhesion	biological_process	0.12431	1	1	110	11	8129
GO:0005230	extracellular ligand-gated ion channel activity	molecular_function	0.12455	1	2	110	46	8129
GO:0044249	cellular biosynthetic process	biological_process	0.12693	1	29	110	1766	8129
GO:0019069	viral capsid assembly	biological_process	0.12871	1	1	110	10	8129
GO:0006464	cellular protein modification process	biological_process	0.12939	1	11	110	578	8129
GO:0036211	protein modification process	biological_process	0.12939	1	11	110	578	8129
GO:0071822	protein complex subunit organization	biological_process	0.1297	1	6	110	254	8129
GO:0003713	transcription coactivator activity	molecular_function	0.13002	1	1	110	12	8129
GO:0008152	metabolic process	biological_process	0.13066	1	56	110	3718	8129
GO:0005326	neurotransmitter transporter activity	molecular_function	0.13255	1	1	110	11	8129
GO:0005328	neurotransmitter:sodium symporter activity	molecular_function	0.13255	1	1	110	11	8129
GO:0051239	regulation of multicellular organismal process	biological_process	0.13264	1	2	110	51	8129
GO:0006553	lysine metabolic process	biological_process	0.13308	1	1	110	10	8129
GO:0009085	lysine biosynthetic process	biological_process	0.13308	1	1	110	10	8129
GO:0009089	lysine biosynthetic process via diaminopimelate	biological_process	0.13308	1	1	110	10	8129
GO:0046451	diaminopimelate metabolic process	biological_process	0.13308	1	1	110	10	8129
GO:0016875	ligase activity, forming carbon-oxygen bonds	molecular_function	0.13364	1	2	110	48	8129
GO:0016876	ligase activity, forming aminoacyl-tRNA and related compounds	molecular_function	0.13364	1	2	110	48	8129
GO:0044238	primary metabolic process	biological_process	0.1343	1	47	110	3069	8129
GO:0005200	structural constituent of cytoskeleton	molecular_function	0.13507	1	1	110	11	8129
GO:0003747	translation release factor activity	molecular_function	0.13573	1	1	110	10	8129
GO:0008079	translation termination factor activity	molecular_function	0.13573	1	1	110	10	8129
GO:0070011	peptidase activity, acting on L-amino acid peptides	molecular_function	0.13719	1	8	110	381	8129
GO:0000922	spindle pole	cellular_component	0.13757	1	1	110	11	8129
GO:0043038	amino acid activation	biological_process	0.13814	1	2	110	49	8129
GO:0043039	tRNA aminoacylation	biological_process	0.13814	1	2	110	49	8129
GO:0006221	pyrimidine nucleotide biosynthetic process	biological_process	0.1382	1	1	110	11	8129
GO:0051262	protein tetramerization	biological_process	0.13897	1	1	110	11	8129
GO:0022892	substrate-specific transporter activity	molecular_function	0.13968	1	11	110	575	8129
GO:0043436	oxoacid metabolic process	biological_process	0.14021	1	5	110	204	8129
GO:0005246	calcium channel regulator activity	molecular_function	0.1412	1	1	110	12	8129
GO:0001071	nucleic acid binding transcription factor activity	molecular_function	0.14393	1	7	110	327	8129
GO:0003700	transcription factor activity, sequence-specific DNA binding	molecular_function	0.14393	1	7	110	327	8129
GO:0070925	organelle assembly	biological_process	0.14436	1	2	110	49	8129
GO:0043603	cellular amide metabolic process	biological_process	0.14472	1	9	110	437	8129
GO:0006338	chromatin remodeling	biological_process	0.14553	1	1	110	12	8129
GO:0006082	organic acid metabolic process	biological_process	0.14629	1	5	110	207	8129
GO:0016755	transferase activity, transferring amino-acyl groups	molecular_function	0.14778	1	1	110	12	8129
GO:0051270	regulation of cellular component movement	biological_process	0.14815	1	1	110	13	8129
GO:2000145	regulation of cell motility	biological_process	0.14815	1	1	110	13	8129
GO:0034645	cellular macromolecule biosynthetic process	biological_process	0.14855	1	25	110	1517	8129
GO:0006415	translational termination	biological_process	0.14887	1	1	110	11	8129
GO:0008378	galactosyltransferase activity	molecular_function	0.14945	1	1	110	12	8129
GO:0005216	ion channel activity	molecular_function	0.15044	1	5	110	215	8129
GO:0022838	substrate-specific channel activity	molecular_function	0.15044	1	5	110	215	8129
GO:0000090	mitotic anaphase	biological_process	0.15168	1	1	110	12	8129
GO:0051322	anaphase	biological_process	0.15168	1	1	110	12	8129
GO:0008238	exopeptidase activity	molecular_function	0.1518	1	2	110	52	8129
GO:0051015	actin filament binding	molecular_function	0.15218	1	1	110	13	8129
GO:0015267	channel activity	molecular_function	0.15468	1	5	110	217	8129
GO:0022803	passive transmembrane transporter activity	molecular_function	0.15468	1	5	110	217	8129
GO:0016798	hydrolase activity, acting on glycosyl bonds	molecular_function	0.1547	1	3	110	105	8129
GO:0015075	ion transmembrane transporter activity	molecular_function	0.15579	1	10	110	524	8129
GO:0040012	regulation of locomotion	biological_process	0.15846	1	1	110	14	8129
GO:0015630	microtubule cytoskeleton	cellular_component	0.1596	1	3	110	105	8129
GO:0006950	response to stress	biological_process	0.16015	1	9	110	457	8129
GO:0051259	protein oligomerization	biological_process	0.16115	1	2	110	53	8129
GO:0000921	septin ring assembly	biological_process	0.16154	1	1	110	13	8129
GO:0005940	septin ring	cellular_component	0.16154	1	1	110	13	8129
GO:0031106	septin ring organization	biological_process	0.16154	1	1	110	13	8129
GO:0032156	septin cytoskeleton	cellular_component	0.16154	1	1	110	13	8129
GO:0032185	septin cytoskeleton organization	biological_process	0.16154	1	1	110	13	8129
GO:0044283	small molecule biosynthetic process	biological_process	0.16166	1	3	110	102	8129
GO:0003008	system process	biological_process	0.16322	1	2	110	54	8129
GO:0004177	aminopeptidase activity	molecular_function	0.164	1	1	110	13	8129
GO:0007017	microtubule-based process	biological_process	0.1641	1	3	110	109	8129
GO:0006914	autophagy	biological_process	0.1655	1	3	110	103	8129
GO:0003013	circulatory system process	biological_process	0.16573	1	1	110	14	8129
GO:0003018	vascular process in circulatory system	biological_process	0.16573	1	1	110	14	8129
GO:0008015	blood circulation	biological_process	0.16573	1	1	110	14	8129
GO:0035150	regulation of tube size	biological_process	0.16573	1	1	110	14	8129
GO:0050880	regulation of blood vessel size	biological_process	0.16573	1	1	110	14	8129
GO:1903522	regulation of blood circulation	biological_process	0.16573	1	1	110	14	8129
GO:0030474	spindle pole body duplication	biological_process	0.16796	1	1	110	14	8129
GO:0051300	spindle pole body organization	biological_process	0.16796	1	1	110	14	8129
GO:0003684	damaged DNA binding	molecular_function	0.16921	1	1	110	14	8129
GO:0006355	regulation of transcription, DNA-templated	biological_process	0.16932	1	14	110	803	8129
GO:1903506	regulation of nucleic acid-templated transcription	biological_process	0.16932	1	14	110	803	8129
GO:0004842	ubiquitin-protein transferase activity	molecular_function	0.17019	1	3	110	110	8129
GO:0019787	ubiquitin-like protein transferase activity	molecular_function	0.17019	1	3	110	110	8129
GO:0030674	protein binding, bridging	molecular_function	0.17247	1	2	110	54	8129
GO:0060090	binding, bridging	molecular_function	0.17247	1	2	110	54	8129
GO:0004003	ATP-dependent DNA helicase activity	molecular_function	0.17283	1	1	110	14	8129
GO:0008233	peptidase activity	molecular_function	0.17288	1	8	110	405	8129
GO:2001141	regulation of RNA biosynthetic process	biological_process	0.17301	1	14	110	806	8129
GO:0050896	response to stimulus	biological_process	0.17306	1	31	110	1929	8129
GO:0008652	cellular amino acid biosynthetic process	biological_process	0.17317	1	2	110	55	8129
GO:2000026	regulation of multicellular organismal development	biological_process	0.17395	1	1	110	17	8129
GO:0045892	negative regulation of transcription, DNA-templated	biological_process	0.17435	1	1	110	15	8129
GO:0045934	negative regulation of nucleobase-containing compound metabolic process	biological_process	0.17435	1	1	110	15	8129
GO:0051253	negative regulation of RNA metabolic process	biological_process	0.17435	1	1	110	15	8129
GO:1902679	negative regulation of RNA biosynthetic process	biological_process	0.17435	1	1	110	15	8129
GO:1903507	negative regulation of nucleic acid-templated transcription	biological_process	0.17435	1	1	110	15	8129
GO:0000087	mitotic M phase	biological_process	0.17465	1	1	110	14	8129
GO:0098763	mitotic cell cycle phase	biological_process	0.17465	1	1	110	14	8129
GO:0051252	regulation of RNA metabolic process	biological_process	0.17548	1	14	110	808	8129
GO:0015370	solute:sodium symporter activity	molecular_function	0.17597	1	1	110	15	8129
GO:0006479	protein methylation	biological_process	0.17679	1	1	110	14	8129
GO:0008213	protein alkylation	biological_process	0.17679	1	1	110	14	8129
GO:0022891	substrate-specific transmembrane transporter activity	molecular_function	0.17778	1	10	110	540	8129
GO:0005126	cytokine receptor binding	molecular_function	0.17903	1	2	110	54	8129
GO:0008200	ion channel inhibitor activity	molecular_function	0.17905	1	2	110	59	8129
GO:0016248	channel inhibitor activity	molecular_function	0.17905	1	2	110	59	8129
GO:0005622	intracellular	cellular_component	0.18443	1	33	110	2129	8129
GO:0007596	blood coagulation	biological_process	0.18469	1	2	110	58	8129
GO:0019219	regulation of nucleobase-containing compound metabolic process	biological_process	0.18517	1	14	110	816	8129
GO:0000279	M phase	biological_process	0.18609	1	1	110	15	8129
GO:0022403	cell cycle phase	biological_process	0.18609	1	1	110	15	8129
GO:0044848	biological phase	biological_process	0.18609	1	1	110	15	8129
GO:0006836	neurotransmitter transport	biological_process	0.18696	1	1	110	16	8129
GO:2000112	regulation of cellular macromolecule biosynthetic process	biological_process	0.18797	1	14	110	818	8129
GO:0004197	cysteine-type endopeptidase activity	molecular_function	0.19024	1	2	110	61	8129
GO:0030203	glycosaminoglycan metabolic process	biological_process	0.19037	1	1	110	16	8129
GO:0009066	aspartate family amino acid metabolic process	biological_process	0.1914	1	1	110	15	8129
GO:0009067	aspartate family amino acid biosynthetic process	biological_process	0.1914	1	1	110	15	8129
GO:0010556	regulation of macromolecule biosynthetic process	biological_process	0.19187	1	14	110	821	8129
GO:0031326	regulation of cellular biosynthetic process	biological_process	0.19187	1	14	110	821	8129
GO:0005578	proteinaceous extracellular matrix	cellular_component	0.19221	1	2	110	59	8129
GO:0044877	macromolecular complex binding	molecular_function	0.19233	1	4	110	169	8129
GO:0010467	gene expression	biological_process	0.19296	1	25	110	1565	8129
GO:0009889	regulation of biosynthetic process	biological_process	0.19324	1	14	110	822	8129
GO:0051171	regulation of nitrogen compound metabolic process	biological_process	0.19704	1	14	110	825	8129
GO:0006220	pyrimidine nucleotide metabolic process	biological_process	0.19788	1	1	110	16	8129
GO:0004970	ionotropic glutamate receptor activity	molecular_function	0.19822	1	1	110	17	8129
GO:0008066	glutamate receptor activity	molecular_function	0.19822	1	1	110	17	8129
GO:0010468	regulation of gene expression	biological_process	0.20051	1	14	110	828	8129
GO:0016247	channel regulator activity	molecular_function	0.20082	1	2	110	64	8129
GO:0044424	intracellular part	cellular_component	0.20083	1	31	110	2006	8129
GO:0006461	protein complex assembly	biological_process	0.20199	1	5	110	232	8129
GO:0044057	regulation of system process	biological_process	0.20208	1	1	110	17	8129
GO:0005819	spindle	cellular_component	0.20277	1	2	110	62	8129
GO:0003779	actin binding	molecular_function	0.20419	1	3	110	121	8129
GO:0070271	protein complex biogenesis	biological_process	0.20463	1	5	110	233	8129
GO:0043624	cellular protein complex disassembly	biological_process	0.20673	1	1	110	16	8129
GO:0070008	serine-type exopeptidase activity	molecular_function	0.20753	1	1	110	18	8129
GO:0043648	dicarboxylic acid metabolic process	biological_process	0.20969	1	1	110	17	8129
GO:0010558	negative regulation of macromolecule biosynthetic process	biological_process	0.20971	1	1	110	18	8129
GO:0031327	negative regulation of cellular biosynthetic process	biological_process	0.20971	1	1	110	18	8129
GO:0051172	negative regulation of nitrogen compound metabolic process	biological_process	0.20971	1	1	110	18	8129
GO:2000113	negative regulation of cellular macromolecule biosynthetic process	biological_process	0.20971	1	1	110	18	8129
GO:0031023	microtubule organizing center organization	biological_process	0.21044	1	1	110	18	8129
GO:0007599	hemostasis	biological_process	0.21067	1	2	110	63	8129
GO:0050817	coagulation	biological_process	0.21067	1	2	110	63	8129
GO:0050878	regulation of body fluid levels	biological_process	0.21067	1	2	110	63	8129
GO:0043170	macromolecule metabolic process	biological_process	0.21485	1	40	110	2677	8129
GO:0006302	double-strand break repair	biological_process	0.21684	1	1	110	18	8129
GO:0005509	calcium ion binding	molecular_function	0.21841	1	5	110	249	8129
GO:0065003	macromolecular complex assembly	biological_process	0.21898	1	5	110	239	8129
GO:0009890	negative regulation of biosynthetic process	biological_process	0.22155	1	1	110	19	8129
GO:1901564	organonitrogen compound metabolic process	biological_process	0.22454	1	13	110	758	8129
GO:0019082	viral protein processing	biological_process	0.22508	1	1	110	19	8129
GO:0005975	carbohydrate metabolic process	biological_process	0.22658	1	5	110	249	8129
GO:0019882	antigen processing and presentation	biological_process	0.23061	1	1	110	18	8129
GO:0030154	cell differentiation	biological_process	0.23183	1	2	110	69	8129
GO:0031109	microtubule polymerization or depolymerization	biological_process	0.23195	1	1	110	19	8129
GO:0031110	regulation of microtubule polymerization or depolymerization	biological_process	0.23195	1	1	110	19	8129
GO:0043412	macromolecule modification	biological_process	0.23242	1	11	110	656	8129
GO:0015276	ligand-gated ion channel activity	molecular_function	0.23447	1	2	110	70	8129
GO:0022834	ligand-gated channel activity	molecular_function	0.23447	1	2	110	70	8129
GO:0017080	sodium channel regulator activity	molecular_function	0.23637	1	1	110	20	8129
GO:0019871	sodium channel inhibitor activity	molecular_function	0.23637	1	1	110	20	8129
GO:0050793	regulation of developmental process	biological_process	0.23991	1	1	110	23	8129
GO:0004520	endodeoxyribonuclease activity	molecular_function	0.24061	1	1	110	21	8129
GO:0005875	microtubule associated complex	cellular_component	0.24083	1	1	110	23	8129
GO:0032984	macromolecular complex disassembly	biological_process	0.24125	1	1	110	19	8129
GO:0043241	protein complex disassembly	biological_process	0.24125	1	1	110	19	8129
GO:0032886	regulation of microtubule-based process	biological_process	0.24202	1	1	110	20	8129
GO:0070507	regulation of microtubule cytoskeleton organization	biological_process	0.24202	1	1	110	20	8129
GO:0019900	kinase binding	molecular_function	0.24294	1	1	110	20	8129
GO:0009611	response to wounding	biological_process	0.24628	1	2	110	70	8129
GO:0042060	wound healing	biological_process	0.24628	1	2	110	70	8129
GO:0030170	pyridoxal phosphate binding	molecular_function	0.24633	1	1	110	20	8129
GO:0005102	receptor binding	molecular_function	0.24645	1	6	110	313	8129
GO:0005515	protein binding	molecular_function	0.24658	1	36	110	2464	8129
GO:0006508	proteolysis	biological_process	0.24667	1	7	110	379	8129
GO:0015293	symporter activity	molecular_function	0.24782	1	1	110	22	8129
GO:0015294	solute:cation symporter activity	molecular_function	0.24782	1	1	110	22	8129
GO:0022411	cellular component disassembly	biological_process	0.24852	1	1	110	20	8129
GO:0006259	DNA metabolic process	biological_process	0.24953	1	8	110	453	8129
GO:0044427	chromosomal part	cellular_component	0.25016	1	3	110	129	8129
GO:0016829	lyase activity	molecular_function	0.2504	1	3	110	132	8129
GO:0030260	entry into host cell	biological_process	0.2504	1	1	110	23	8129
GO:0044409	entry into host	biological_process	0.2504	1	1	110	23	8129
GO:0046718	viral entry into host cell	biological_process	0.2504	1	1	110	23	8129
GO:0051806	entry into cell of other organism involved in symbiotic interaction	biological_process	0.2504	1	1	110	23	8129
GO:0051828	entry into other organism involved in symbiotic interaction	biological_process	0.2504	1	1	110	23	8129
GO:0016740	transferase activity	molecular_function	0.25125	1	19	110	1219	8129
GO:0010629	negative regulation of gene expression	biological_process	0.25182	1	1	110	22	8129
GO:0044281	small molecule metabolic process	biological_process	0.25268	1	7	110	385	8129
GO:0019222	regulation of metabolic process	biological_process	0.25382	1	15	110	938	8129
GO:0050909	sensory perception of taste	biological_process	0.25439	1	1	110	21	8129
GO:0080090	regulation of primary metabolic process	biological_process	0.25466	1	14	110	869	8129
GO:0051537	2 iron, 2 sulfur cluster binding	molecular_function	0.25588	1	1	110	23	8129
GO:0046914	transition metal ion binding	molecular_function	0.25674	1	13	110	805	8129
GO:0003824	catalytic activity	molecular_function	0.25686	1	45	110	3107	8129
GO:0005876	spindle microtubule	cellular_component	0.2594	1	1	110	22	8129
GO:0004536	deoxyribonuclease activity	molecular_function	0.26237	1	2	110	75	8129
GO:0060255	regulation of macromolecule metabolic process	biological_process	0.26428	1	14	110	876	8129
GO:0015631	tubulin binding	molecular_function	0.26488	1	2	110	76	8129
GO:0043167	ion binding	molecular_function	0.26621	1	32	110	2197	8129
GO:0008094	DNA-dependent ATPase activity	molecular_function	0.267	1	1	110	23	8129
GO:0005623	cell	cellular_component	0.27087	1	34	110	2298	8129
GO:0044464	cell part	cellular_component	0.27087	1	34	110	2298	8129
GO:0006351	transcription, DNA-templated	biological_process	0.27199	1	15	110	948	8129
GO:0097659	nucleic acid-templated transcription	biological_process	0.27199	1	15	110	948	8129
GO:0019079	viral genome replication	biological_process	0.27777	1	1	110	24	8129
GO:0019438	aromatic compound biosynthetic process	biological_process	0.27781	1	17	110	1095	8129
GO:0022607	cellular component assembly	biological_process	0.27824	1	6	110	328	8129
GO:0035639	purine ribonucleoside triphosphate binding	molecular_function	0.28234	1	13	110	824	8129
GO:0016053	organic acid biosynthetic process	biological_process	0.28322	1	2	110	76	8129
GO:0046394	carboxylic acid biosynthetic process	biological_process	0.28322	1	2	110	76	8129
GO:0001883	purine nucleoside binding	molecular_function	0.285	1	13	110	826	8129
GO:0032549	ribonucleoside binding	molecular_function	0.285	1	13	110	826	8129
GO:0032550	purine ribonucleoside binding	molecular_function	0.285	1	13	110	826	8129
GO:0019080	viral gene expression	biological_process	0.28741	1	1	110	25	8129
GO:0032555	purine ribonucleotide binding	molecular_function	0.28764	1	13	110	828	8129
GO:0032774	RNA biosynthetic process	biological_process	0.28926	1	15	110	960	8129
GO:0005737	cytoplasm	cellular_component	0.28959	1	16	110	1019	8129
GO:0004129	cytochrome-c oxidase activity	molecular_function	0.28966	1	1	110	25	8129
GO:0016675	oxidoreductase activity, acting on a heme group of donors	molecular_function	0.28966	1	1	110	25	8129
GO:0016676	oxidoreductase activity, acting on a heme group of donors, oxygen as acceptor	molecular_function	0.28966	1	1	110	25	8129
GO:0001882	nucleoside binding	molecular_function	0.29203	1	13	110	831	8129
GO:0044707	single-multicellular organism process	biological_process	0.29216	1	5	110	272	8129
GO:0006022	aminoglycan metabolic process	biological_process	0.29225	1	1	110	27	8129
GO:0031323	regulation of cellular metabolic process	biological_process	0.2947	1	14	110	897	8129
GO:0005524	ATP binding	molecular_function	0.29708	1	11	110	700	8129
GO:0016568	chromatin modification	biological_process	0.30003	1	1	110	28	8129
GO:0032559	adenyl ribonucleotide binding	molecular_function	0.30004	1	11	110	702	8129
GO:0044430	cytoskeletal part	cellular_component	0.30015	1	4	110	209	8129
GO:0090066	regulation of anatomical structure size	biological_process	0.30201	1	1	110	27	8129
GO:0008237	metallopeptidase activity	molecular_function	0.30241	1	2	110	86	8129
GO:1901362	organic cyclic compound biosynthetic process	biological_process	0.30369	1	17	110	1115	8129
GO:0032553	ribonucleotide binding	molecular_function	0.30378	1	13	110	839	8129
GO:0043168	anion binding	molecular_function	0.3056	1	15	110	980	8129
GO:0005874	microtubule	cellular_component	0.30615	1	1	110	27	8129
GO:0043229	intracellular organelle	cellular_component	0.3068	1	25	110	1679	8129
GO:0042623	ATPase activity, coupled	molecular_function	0.30826	1	2	110	85	8129
GO:0017076	purine nucleotide binding	molecular_function	0.30831	1	13	110	841	8129
GO:0006733	oxidoreduction coenzyme metabolic process	biological_process	0.31014	1	1	110	27	8129
GO:0022857	transmembrane transporter activity	molecular_function	0.31316	1	10	110	625	8129
GO:0034654	nucleobase-containing compound biosynthetic process	biological_process	0.31339	1	16	110	1049	8129
GO:0052126	movement in host environment	biological_process	0.31451	1	1	110	30	8129
GO:0052192	movement in environment of other organism involved in symbiotic interaction	biological_process	0.31451	1	1	110	30	8129
GO:0016787	hydrolase activity	molecular_function	0.3152	1	21	110	1420	8129
GO:0072528	pyrimidine-containing compound biosynthetic process	biological_process	0.31624	1	1	110	29	8129
GO:0051260	protein homooligomerization	biological_process	0.31625	1	1	110	28	8129
GO:0044033	multi-organism metabolic process	biological_process	0.31656	1	1	110	28	8129
GO:1990234	transferase complex	cellular_component	0.31721	1	3	110	148	8129
GO:0015002	heme-copper terminal oxidase activity	molecular_function	0.31856	1	1	110	29	8129
GO:0004386	helicase activity	molecular_function	0.31947	1	2	110	87	8129
GO:0030554	adenyl nucleotide binding	molecular_function	0.32126	1	11	110	714	8129
GO:0033179	proton-transporting V-type ATPase, V0 domain	cellular_component	0.32219	1	1	110	29	8129
GO:0009896	positive regulation of catabolic process	biological_process	0.32256	1	1	110	28	8129
GO:0010508	positive regulation of autophagy	biological_process	0.32256	1	1	110	28	8129
GO:0031331	positive regulation of cellular catabolic process	biological_process	0.32256	1	1	110	28	8129
GO:0016879	ligase activity, forming carbon-nitrogen bonds	molecular_function	0.32567	1	1	110	30	8129
GO:0008080	N-acetyltransferase activity	molecular_function	0.32571	1	1	110	30	8129
GO:0044421	extracellular region part	cellular_component	0.32587	1	3	110	148	8129
GO:0043231	intracellular membrane-bounded organelle	cellular_component	0.33111	1	18	110	1205	8129
GO:0043227	membrane-bounded organelle	cellular_component	0.33204	1	18	110	1206	8129
GO:0004553	hydrolase activity, hydrolyzing O-glycosyl compounds	molecular_function	0.33219	1	2	110	92	8129
GO:0048869	cellular developmental process	biological_process	0.33247	1	2	110	89	8129
GO:0005215	transporter activity	molecular_function	0.33262	1	11	110	705	8129
GO:0005856	cytoskeleton	cellular_component	0.33392	1	4	110	221	8129
GO:0043226	organelle	cellular_component	0.33603	1	25	110	1705	8129
GO:0007606	sensory perception of chemical stimulus	biological_process	0.33873	1	1	110	30	8129
GO:0006996	organelle organization	biological_process	0.3388	1	7	110	431	8129
GO:0032505	reproduction of a single-celled organism	biological_process	0.34074	1	1	110	30	8129
GO:0043093	FtsZ-dependent cytokinesis	biological_process	0.34074	1	1	110	30	8129
GO:0016032	viral process	biological_process	0.34166	1	4	110	227	8129
GO:0043169	cation binding	molecular_function	0.34187	1	20	110	1389	8129
GO:0005694	chromosome	cellular_component	0.34199	1	3	110	156	8129
GO:0044448	cell cortex part	cellular_component	0.34283	1	1	110	31	8129
GO:0007166	cell surface receptor signaling pathway	biological_process	0.34328	1	2	110	94	8129
GO:0005815	microtubule organizing center	cellular_component	0.34685	1	1	110	31	8129
GO:0022402	cell cycle process	biological_process	0.34968	1	3	110	156	8129
GO:0019068	virion assembly	biological_process	0.3511	1	1	110	33	8129
GO:0005488	binding	molecular_function	0.35244	1	66	110	4782	8129
GO:0016410	N-acyltransferase activity	molecular_function	0.35327	1	1	110	33	8129
GO:0044446	intracellular organelle part	cellular_component	0.35353	1	12	110	788	8129
GO:0044260	cellular macromolecule metabolic process	biological_process	0.35527	1	34	110	2391	8129
GO:0008194	UDP-glycosyltransferase activity	molecular_function	0.35629	1	1	110	33	8129
GO:0000917	barrier septum assembly	biological_process	0.35712	1	1	110	32	8129
GO:0032506	cytokinetic process	biological_process	0.35712	1	1	110	32	8129
GO:0090529	cell septum assembly	biological_process	0.35712	1	1	110	32	8129
GO:1902410	mitotic cytokinetic process	biological_process	0.35712	1	1	110	32	8129
GO:0016407	acetyltransferase activity	molecular_function	0.36027	1	1	110	34	8129
GO:0016887	ATPase activity	molecular_function	0.36172	1	3	110	166	8129
GO:0044422	organelle part	cellular_component	0.36338	1	12	110	794	8129
GO:0008138	protein tyrosine/serine/threonine phosphatase activity	molecular_function	0.36444	1	1	110	36	8129
GO:0051493	regulation of cytoskeleton organization	biological_process	0.36593	1	1	110	33	8129
GO:0043414	macromolecule methylation	biological_process	0.36619	1	1	110	33	8129
GO:0006807	nitrogen compound metabolic process	biological_process	0.3678	1	31	110	2175	8129
GO:0097367	carbohydrate derivative binding	molecular_function	0.3703	1	13	110	883	8129
GO:0072527	pyrimidine-containing compound metabolic process	biological_process	0.38013	1	1	110	36	8129
GO:0043232	intracellular non-membrane-bounded organelle	cellular_component	0.38039	1	10	110	648	8129
GO:0009108	coenzyme biosynthetic process	biological_process	0.38153	1	1	110	36	8129
GO:0004175	endopeptidase activity	molecular_function	0.38285	1	5	110	302	8129
GO:0008270	zinc ion binding	molecular_function	0.38626	1	10	110	672	8129
GO:0018130	heterocycle biosynthetic process	biological_process	0.38713	1	16	110	1103	8129
GO:0019954	asexual reproduction	biological_process	0.38872	1	1	110	36	8129
GO:0000281	mitotic cytokinesis	biological_process	0.38883	1	1	110	36	8129
GO:0061640	cytoskeleton-dependent cytokinesis	biological_process	0.38883	1	1	110	36	8129
GO:0016831	carboxy-lyase activity	molecular_function	0.39225	1	1	110	38	8129
GO:0044085	cellular component biogenesis	biological_process	0.39259	1	6	110	376	8129
GO:0015291	secondary active transmembrane transporter activity	molecular_function	0.3934	1	1	110	39	8129
GO:0015081	sodium ion transmembrane transporter activity	molecular_function	0.39444	1	1	110	39	8129
GO:0008565	protein transporter activity	molecular_function	0.39525	1	1	110	37	8129
GO:0007600	sensory perception	biological_process	0.39624	1	1	110	37	8129
GO:0050877	neurological system process	biological_process	0.39624	1	1	110	37	8129
GO:0010506	regulation of autophagy	biological_process	0.39652	1	1	110	37	8129
GO:0044403	symbiosis, encompassing mutualism through parasitism	biological_process	0.39719	1	4	110	246	8129
GO:0005938	cell cortex	cellular_component	0.39768	1	1	110	38	8129
GO:0016763	transferase activity, transferring pentosyl groups	molecular_function	0.39921	1	1	110	38	8129
GO:0043228	non-membrane-bounded organelle	cellular_component	0.40205	1	10	110	660	8129
GO:0044710	single-organism metabolic process	biological_process	0.40341	1	18	110	1254	8129
GO:0044419	interspecies interaction between organisms	biological_process	0.40359	1	4	110	248	8129
GO:0007156	homophilic cell adhesion via plasma membrane adhesion molecules	biological_process	0.4047	1	1	110	44	8129
GO:0033176	proton-transporting V-type ATPase complex	cellular_component	0.4048	1	1	110	39	8129
GO:0016810	hydrolase activity, acting on carbon-nitrogen (but not peptide) bonds	molecular_function	0.40622	1	1	110	39	8129
GO:0032879	regulation of localization	biological_process	0.40782	1	1	110	42	8129
GO:0031324	negative regulation of cellular metabolic process	biological_process	0.41085	1	1	110	40	8129
GO:0000910	cytokinesis	biological_process	0.41165	1	1	110	39	8129
GO:0040011	locomotion	biological_process	0.4124	1	2	110	109	8129
GO:0032259	methylation	biological_process	0.41633	1	1	110	39	8129
GO:0044711	single-organism biosynthetic process	biological_process	0.41794	1	5	110	318	8129
GO:0032501	multicellular organismal process	biological_process	0.4218	1	5	110	321	8129
GO:0044764	multi-organism cellular process	biological_process	0.42248	1	4	110	255	8129
GO:0003887	DNA-directed DNA polymerase activity	molecular_function	0.42332	1	1	110	42	8129
GO:0006468	protein phosphorylation	biological_process	0.42913	1	4	110	261	8129
GO:0044237	cellular metabolic process	biological_process	0.42916	1	40	110	2902	8129
GO:0046872	metal ion binding	molecular_function	0.42961	1	19	110	1382	8129
GO:0006486	protein glycosylation	biological_process	0.43003	1	1	110	43	8129
GO:0043413	macromolecule glycosylation	biological_process	0.43003	1	1	110	43	8129
GO:0019898	extrinsic component of membrane	cellular_component	0.43069	1	1	110	41	8129
GO:0070085	glycosylation	biological_process	0.43669	1	1	110	44	8129
GO:0098742	cell-cell adhesion via plasma-membrane adhesion molecules	biological_process	0.43703	1	1	110	48	8129
GO:0003723	RNA binding	molecular_function	0.43763	1	5	110	324	8129
GO:0010605	negative regulation of macromolecule metabolic process	biological_process	0.44232	1	1	110	44	8129
GO:0004252	serine-type endopeptidase activity	molecular_function	0.44254	1	2	110	109	8129
GO:0016830	carbon-carbon lyase activity	molecular_function	0.4523	1	1	110	46	8129
GO:0009101	glycoprotein biosynthetic process	biological_process	0.45346	1	1	110	46	8129
GO:1901607	alpha-amino acid biosynthetic process	biological_process	0.45643	1	1	110	44	8129
GO:0000166	nucleotide binding	molecular_function	0.46197	1	13	110	938	8129
GO:1901265	nucleoside phosphate binding	molecular_function	0.46197	1	13	110	938	8129
GO:0004721	phosphoprotein phosphatase activity	molecular_function	0.46477	1	1	110	49	8129
GO:0016043	cellular component organization	biological_process	0.4656	1	10	110	709	8129
GO:0016779	nucleotidyltransferase activity	molecular_function	0.46561	1	3	110	193	8129
GO:0016485	protein processing	biological_process	0.46571	1	1	110	46	8129
GO:0051604	protein maturation	biological_process	0.46571	1	1	110	46	8129
GO:0009100	glycoprotein metabolic process	biological_process	0.46783	1	1	110	48	8129
GO:0003678	DNA helicase activity	molecular_function	0.46988	1	1	110	47	8129
GO:0015849	organic acid transport	biological_process	0.47114	1	1	110	45	8129
GO:0046942	carboxylic acid transport	biological_process	0.47114	1	1	110	45	8129
GO:0006470	protein dephosphorylation	biological_process	0.47196	1	1	110	50	8129
GO:0016070	RNA metabolic process	biological_process	0.47771	1	17	110	1236	8129
GO:0000940	condensed chromosome outer kinetochore	cellular_component	0.47956	1	1	110	48	8129
GO:0061630	ubiquitin protein ligase activity	molecular_function	0.48075	1	1	110	48	8129
GO:0061659	ubiquitin-like protein ligase activity	molecular_function	0.48075	1	1	110	48	8129
GO:0005577	fibrinogen complex	cellular_component	0.48188	1	1	110	47	8129
GO:0030168	platelet activation	biological_process	0.48188	1	1	110	47	8129
GO:0015711	organic anion transport	biological_process	0.48437	1	1	110	47	8129
GO:0019899	enzyme binding	molecular_function	0.48548	1	1	110	50	8129
GO:0004017	adenylate kinase activity	molecular_function	0.48711	1	1	110	49	8129
GO:0051188	cofactor biosynthetic process	biological_process	0.48799	1	1	110	51	8129
GO:1902494	catalytic complex	cellular_component	0.48996	1	3	110	199	8129
GO:0098609	cell-cell adhesion	biological_process	0.49229	1	1	110	55	8129
GO:0000777	condensed chromosome kinetochore	cellular_component	0.49383	1	1	110	50	8129
GO:0000779	condensed chromosome, centromeric region	cellular_component	0.49383	1	1	110	50	8129
GO:0044767	single-organism developmental process	biological_process	0.49473	1	3	110	201	8129
GO:0009892	negative regulation of metabolic process	biological_process	0.50029	1	1	110	52	8129
GO:0015078	hydrogen ion transmembrane transporter activity	molecular_function	0.50093	1	2	110	126	8129
GO:0005543	phospholipid binding	molecular_function	0.50182	1	1	110	54	8129
GO:0001775	cell activation	biological_process	0.50287	1	1	110	50	8129
GO:0022836	gated channel activity	molecular_function	0.50291	1	2	110	129	8129
GO:0036094	small molecule binding	molecular_function	0.50303	1	13	110	963	8129
GO:0008855	exodeoxyribonuclease VII activity	molecular_function	0.50371	1	1	110	52	8129
GO:0016311	dephosphorylation	biological_process	0.50717	1	1	110	55	8129
GO:0016772	transferase activity, transferring phosphorus-containing groups	molecular_function	0.51265	1	9	110	667	8129
GO:0031329	regulation of cellular catabolic process	biological_process	0.51717	1	1	110	53	8129
GO:0004529	exodeoxyribonuclease activity	molecular_function	0.51769	1	1	110	54	8129
GO:0016895	exodeoxyribonuclease activity, producing 5'-phosphomonoesters	molecular_function	0.51769	1	1	110	54	8129
GO:0008083	growth factor activity	molecular_function	0.51831	1	1	110	53	8129
GO:0006811	ion transport	biological_process	0.51832	1	7	110	513	8129
GO:0006732	coenzyme metabolic process	biological_process	0.51858	1	1	110	54	8129
GO:0016776	phosphotransferase activity, phosphate group as acceptor	molecular_function	0.52333	1	1	110	54	8129
GO:0006325	chromatin organization	biological_process	0.52509	1	1	110	56	8129
GO:0015988	energy coupled proton transmembrane transport, against electrochemical gradient	biological_process	0.52725	1	1	110	55	8129
GO:0015991	ATP hydrolysis coupled proton transport	biological_process	0.52725	1	1	110	55	8129
GO:1902589	single-organism organelle organization	biological_process	0.53	1	3	110	211	8129
GO:0009894	regulation of catabolic process	biological_process	0.53081	1	1	110	55	8129
GO:0051536	iron-sulfur cluster binding	molecular_function	0.53129	1	1	110	56	8129
GO:0051540	metal cluster binding	molecular_function	0.53129	1	1	110	56	8129
GO:0008324	cation transmembrane transporter activity	molecular_function	0.53289	1	5	110	365	8129
GO:0016773	phosphotransferase activity, alcohol group as acceptor	molecular_function	0.53371	1	5	110	374	8129
GO:0000776	kinetochore	cellular_component	0.53481	1	1	110	56	8129
GO:0008236	serine-type peptidase activity	molecular_function	0.53551	1	2	110	131	8129
GO:0017171	serine hydrolase activity	molecular_function	0.53551	1	2	110	131	8129
GO:0007067	mitotic nuclear division	biological_process	0.53631	1	1	110	55	8129
GO:0005743	mitochondrial inner membrane	cellular_component	0.53693	1	1	110	57	8129
GO:0019866	organelle inner membrane	cellular_component	0.53693	1	1	110	57	8129
GO:1901605	alpha-amino acid metabolic process	biological_process	0.54225	1	1	110	57	8129
GO:0030117	membrane coat	cellular_component	0.54315	1	1	110	61	8129
GO:0048475	coated membrane	cellular_component	0.54315	1	1	110	61	8129
GO:0032502	developmental process	biological_process	0.54533	1	3	110	216	8129
GO:0000793	condensed chromosome	cellular_component	0.54621	1	1	110	58	8129
GO:0008017	microtubule binding	molecular_function	0.54703	1	1	110	59	8129
GO:0004672	protein kinase activity	molecular_function	0.5473	1	4	110	302	8129
GO:0016796	exonuclease activity, active with either ribo- or deoxyribonucleic acids and producing 5'-phosphomonoesters	molecular_function	0.54748	1	1	110	59	8129
GO:0019201	nucleotide kinase activity	molecular_function	0.54759	1	1	110	58	8129
GO:0016310	phosphorylation	biological_process	0.54812	1	4	110	302	8129
GO:0071840	cellular component organization or biogenesis	biological_process	0.54859	1	10	110	755	8129
GO:0044428	nuclear part	cellular_component	0.55226	1	4	110	294	8129
GO:0043623	cellular protein complex assembly	biological_process	0.55482	1	2	110	138	8129
GO:0033043	regulation of organelle organization	biological_process	0.55614	1	1	110	59	8129
GO:0033177	proton-transporting two-sector ATPase complex, proton-transporting domain	cellular_component	0.5575	1	1	110	61	8129
GO:0006399	tRNA metabolic process	biological_process	0.56077	1	2	110	142	8129
GO:0015077	monovalent inorganic cation transmembrane transporter activity	molecular_function	0.56809	1	3	110	225	8129
GO:0007059	chromosome segregation	biological_process	0.57041	1	1	110	63	8129
GO:1901137	carbohydrate derivative biosynthetic process	biological_process	0.57158	1	2	110	145	8129
GO:0048870	cell motility	biological_process	0.57317	1	1	110	64	8129
GO:0051674	localization of cell	biological_process	0.57317	1	1	110	64	8129
GO:0004518	nuclease activity	molecular_function	0.57538	1	2	110	147	8129
GO:0032403	protein complex binding	molecular_function	0.57562	1	2	110	142	8129
GO:0044248	cellular catabolic process	biological_process	0.58181	1	3	110	225	8129
GO:0004519	endonuclease activity	molecular_function	0.58375	1	1	110	67	8129
GO:0016788	hydrolase activity, acting on ester bonds	molecular_function	0.58585	1	5	110	399	8129
GO:0004222	metalloendopeptidase activity	molecular_function	0.58618	1	1	110	68	8129
GO:0050790	regulation of catalytic activity	biological_process	0.59252	1	1	110	68	8129
GO:0051258	protein polymerization	biological_process	0.59586	1	1	110	65	8129
GO:0034641	cellular nitrogen compound metabolic process	biological_process	0.59748	1	27	110	2077	8129
GO:0004527	exonuclease activity	molecular_function	0.59932	1	1	110	69	8129
GO:0000280	nuclear division	biological_process	0.60001	1	1	110	66	8129
GO:0019205	nucleobase-containing compound kinase activity	molecular_function	0.60194	1	1	110	67	8129
GO:0007049	cell cycle	biological_process	0.60269	1	3	110	229	8129
GO:0046983	protein dimerization activity	molecular_function	0.6028	1	2	110	150	8129
GO:0008134	transcription factor binding	molecular_function	0.6077	1	1	110	71	8129
GO:0016757	transferase activity, transferring glycosyl groups	molecular_function	0.6113	1	2	110	154	8129
GO:0048285	organelle fission	biological_process	0.61185	1	1	110	68	8129
GO:0051701	interaction with host	biological_process	0.61388	1	1	110	75	8129
GO:0003676	nucleic acid binding	molecular_function	0.6144	1	20	110	1557	8129
GO:0007155	cell adhesion	biological_process	0.61627	1	2	110	163	8129
GO:0022610	biological adhesion	biological_process	0.61936	1	2	110	164	8129
GO:0005789	endoplasmic reticulum membrane	cellular_component	0.62496	1	1	110	75	8129
GO:0065009	regulation of molecular function	biological_process	0.62828	1	1	110	75	8129
GO:0042175	nuclear outer membrane-endoplasmic reticulum membrane network	cellular_component	0.63514	1	1	110	77	8129
GO:0009607	response to biotic stimulus	biological_process	0.63586	1	1	110	77	8129
GO:0044432	endoplasmic reticulum part	cellular_component	0.63956	1	1	110	78	8129
GO:0016192	vesicle-mediated transport	biological_process	0.64081	1	2	110	163	8129
GO:0003735	structural constituent of ribosome	molecular_function	0.6468	1	4	110	318	8129
GO:0006397	mRNA processing	biological_process	0.64911	1	1	110	76	8129
GO:0051186	cofactor metabolic process	biological_process	0.65193	1	1	110	79	8129
GO:0005840	ribosome	cellular_component	0.65382	1	4	110	321	8129
GO:0006310	DNA recombination	biological_process	0.65392	1	1	110	79	8129
GO:0051301	cell division	biological_process	0.65397	1	1	110	78	8129
GO:0000989	transcription factor activity, transcription factor binding	molecular_function	0.65605	1	1	110	81	8129
GO:0003712	transcription cofactor activity	molecular_function	0.65605	1	1	110	81	8129
GO:0071705	nitrogen compound transport	biological_process	0.6577	1	1	110	77	8129
GO:0090304	nucleic acid metabolic process	biological_process	0.65985	1	19	110	1530	8129
GO:0055085	transmembrane transport	biological_process	0.66058	1	5	110	417	8129
GO:0016747	transferase activity, transferring acyl groups other than amino-acyl groups	molecular_function	0.66681	1	1	110	81	8129
GO:0006820	anion transport	biological_process	0.66831	1	1	110	81	8129
GO:0006352	DNA-templated transcription, initiation	biological_process	0.67015	1	1	110	79	8129
GO:0034660	ncRNA metabolic process	biological_process	0.6719	1	2	110	174	8129
GO:0006793	phosphorus metabolic process	biological_process	0.67263	1	6	110	519	8129
GO:0006796	phosphate-containing compound metabolic process	biological_process	0.67263	1	6	110	519	8129
GO:0097159	organic cyclic compound binding	molecular_function	0.67266	1	29	110	2304	8129
GO:1901363	heterocyclic compound binding	molecular_function	0.67266	1	29	110	2304	8129
GO:0009405	pathogenesis	biological_process	0.67519	1	2	110	180	8129
GO:0065008	regulation of biological quality	biological_process	0.67685	1	3	110	261	8129
GO:0048523	negative regulation of cellular process	biological_process	0.6783	1	1	110	85	8129
GO:0051128	regulation of cellular component organization	biological_process	0.68094	1	1	110	82	8129
GO:0005576	extracellular region	cellular_component	0.68171	1	7	110	592	8129
GO:0034622	cellular macromolecular complex assembly	biological_process	0.68649	1	2	110	175	8129
GO:0009165	nucleotide biosynthetic process	biological_process	0.68849	1	1	110	88	8129
GO:1901293	nucleoside phosphate biosynthetic process	biological_process	0.68849	1	1	110	88	8129
GO:0016853	isomerase activity	molecular_function	0.69083	1	1	110	88	8129
GO:0016301	kinase activity	molecular_function	0.69293	1	5	110	442	8129
GO:0016469	proton-transporting two-sector ATPase complex	cellular_component	0.6975	1	1	110	89	8129
GO:0016758	transferase activity, transferring hexosyl groups	molecular_function	0.7001	1	1	110	89	8129
GO:0005615	extracellular space	cellular_component	0.70459	1	1	110	89	8129
GO:0031325	positive regulation of cellular metabolic process	biological_process	0.70599	1	1	110	91	8129
GO:0009056	catabolic process	biological_process	0.7067	1	3	110	272	8129
GO:1902600	hydrogen ion transmembrane transport	biological_process	0.70685	1	1	110	91	8129
GO:0016071	mRNA metabolic process	biological_process	0.71145	1	1	110	91	8129
GO:0006260	DNA replication	biological_process	0.71348	1	2	110	189	8129
GO:0022804	active transmembrane transporter activity	molecular_function	0.71403	1	1	110	96	8129
GO:0031966	mitochondrial membrane	cellular_component	0.71421	1	1	110	92	8129
GO:0000988	transcription factor activity, protein binding	molecular_function	0.7166	1	1	110	96	8129
GO:0006725	cellular aromatic compound metabolic process	biological_process	0.71697	1	21	110	1739	8129
GO:0000278	mitotic cell cycle	biological_process	0.71748	1	1	110	91	8129
GO:1903047	mitotic cell cycle process	biological_process	0.71748	1	1	110	91	8129
GO:0006928	movement of cell or subcellular component	biological_process	0.72327	1	1	110	100	8129
GO:0006818	hydrogen transport	biological_process	0.72505	1	1	110	96	8129
GO:0015992	proton transport	biological_process	0.72505	1	1	110	96	8129
GO:0043565	sequence-specific DNA binding	molecular_function	0.7279	1	2	110	191	8129
GO:0009893	positive regulation of metabolic process	biological_process	0.72898	1	1	110	97	8129
GO:1901360	organic cyclic compound metabolic process	biological_process	0.729	1	21	110	1750	8129
GO:0009055	electron carrier activity	molecular_function	0.73403	1	1	110	96	8129
GO:0051716	cellular response to stimulus	biological_process	0.73569	1	20	110	1622	8129
GO:0051704	multi-organism process	biological_process	0.73904	1	6	110	557	8129
GO:0006139	nucleobase-containing compound metabolic process	biological_process	0.74069	1	20	110	1682	8129
GO:0003677	DNA binding	molecular_function	0.74889	1	12	110	1040	8129
GO:0015031	protein transport	biological_process	0.74962	1	3	110	293	8129
GO:0005198	structural molecule activity	molecular_function	0.75596	1	6	110	545	8129
GO:0016021	integral component of membrane	cellular_component	0.75731	1	20	110	1643	8129
GO:0048519	negative regulation of biological process	biological_process	0.75788	1	1	110	106	8129
GO:0045184	establishment of protein localization	biological_process	0.75861	1	3	110	297	8129
GO:0005740	mitochondrial envelope	cellular_component	0.75942	1	1	110	104	8129
GO:0031224	intrinsic component of membrane	cellular_component	0.76341	1	20	110	1649	8129
GO:0030529	ribonucleoprotein complex	cellular_component	0.76694	1	4	110	376	8129
GO:0005783	endoplasmic reticulum	cellular_component	0.76787	1	1	110	110	8129
GO:0008289	lipid binding	molecular_function	0.77031	1	1	110	111	8129
GO:0005525	GTP binding	molecular_function	0.77521	1	2	110	205	8129
GO:0044444	cytoplasmic part	cellular_component	0.77641	1	9	110	810	8129
GO:0048856	anatomical structure development	biological_process	0.77848	1	1	110	113	8129
GO:0032561	guanyl ribonucleotide binding	molecular_function	0.77918	1	2	110	207	8129
GO:0044429	mitochondrial part	cellular_component	0.78056	1	1	110	111	8129
GO:0019001	guanyl nucleotide binding	molecular_function	0.7813	1	2	110	208	8129
GO:0008168	methyltransferase activity	molecular_function	0.78635	1	1	110	115	8129
GO:0046483	heterocycle metabolic process	biological_process	0.7871	1	20	110	1732	8129
GO:0044763	single-organism cellular process	biological_process	0.79329	1	37	110	3000	8129
GO:0098662	inorganic cation transmembrane transport	biological_process	0.79631	1	1	110	120	8129
GO:0031967	organelle envelope	cellular_component	0.79648	1	1	110	117	8129
GO:0000003	reproduction	biological_process	0.79736	1	1	110	119	8129
GO:0098660	inorganic ion transmembrane transport	biological_process	0.79926	1	1	110	121	8129
GO:0008104	protein localization	biological_process	0.80172	1	3	110	322	8129
GO:0098655	cation transmembrane transport	biological_process	0.80225	1	1	110	122	8129
GO:0007275	multicellular organismal development	biological_process	0.80394	1	1	110	123	8129
GO:0065007	biological regulation	biological_process	0.80441	1	30	110	2490	8129
GO:0050789	regulation of biological process	biological_process	0.80445	1	29	110	2410	8129
GO:1901135	carbohydrate derivative metabolic process	biological_process	0.80783	1	2	110	227	8129
GO:0016818	hydrolase activity, acting on acid anhydrides, in phosphorus-containing anhydrides	molecular_function	0.80921	1	4	110	416	8129
GO:0016741	transferase activity, transferring one-carbon groups	molecular_function	0.81187	1	1	110	124	8129
GO:0050794	regulation of cellular process	biological_process	0.81526	1	28	110	2344	8129
GO:0016791	phosphatase activity	molecular_function	0.81668	1	1	110	134	8129
GO:0051276	chromosome organization	biological_process	0.81699	1	1	110	128	8129
GO:0009987	cellular process	biological_process	0.81757	1	61	110	4831	8129
GO:0071702	organic substance transport	biological_process	0.81955	1	4	110	421	8129
GO:0006812	cation transport	biological_process	0.81976	1	3	110	334	8129
GO:0043234	protein complex	cellular_component	0.81991	1	9	110	859	8129
GO:0022890	inorganic cation transmembrane transporter activity	molecular_function	0.82366	1	3	110	334	8129
GO:0031090	organelle membrane	cellular_component	0.82519	1	2	110	237	8129
GO:0031975	envelope	cellular_component	0.82575	1	1	110	128	8129
GO:0090407	organophosphate biosynthetic process	biological_process	0.82798	1	1	110	132	8129
GO:0009117	nucleotide metabolic process	biological_process	0.8286	1	1	110	131	8129
GO:0044723	single-organism carbohydrate metabolic process	biological_process	0.82923	1	1	110	132	8129
GO:0071944	cell periphery	cellular_component	0.8302	1	2	110	238	8129
GO:0035556	intracellular signal transduction	biological_process	0.83467	1	3	110	342	8129
GO:0006753	nucleoside phosphate metabolic process	biological_process	0.83748	1	1	110	135	8129
GO:0048037	cofactor binding	molecular_function	0.84627	1	1	110	135	8129
GO:0032991	macromolecular complex	cellular_component	0.84703	1	13	110	1209	8129
GO:0044425	membrane part	cellular_component	0.85077	1	22	110	1916	8129
GO:0006952	defense response	biological_process	0.85142	1	1	110	141	8129
GO:0051179	localization	biological_process	0.85675	1	13	110	1243	8129
GO:0048522	positive regulation of cellular process	biological_process	0.86831	1	1	110	151	8129
GO:0034220	ion transmembrane transport	biological_process	0.87038	1	1	110	151	8129
GO:0016817	hydrolase activity, acting on acid anhydrides	molecular_function	0.87114	1	4	110	466	8129
GO:0006810	transport	biological_process	0.87263	1	12	110	1178	8129
GO:0051234	establishment of localization	biological_process	0.87656	1	12	110	1183	8129
GO:0016020	membrane	cellular_component	0.87949	1	31	110	2684	8129
GO:0017111	nucleoside-triphosphatase activity	molecular_function	0.87993	1	3	110	375	8129
GO:0005886	plasma membrane	cellular_component	0.88115	1	1	110	158	8129
GO:0055086	nucleobase-containing small molecule metabolic process	biological_process	0.88221	1	1	110	159	8129
GO:0005739	mitochondrion	cellular_component	0.88349	1	1	110	158	8129
GO:0016462	pyrophosphatase activity	molecular_function	0.88739	1	3	110	382	8129
GO:0042578	phosphoric ester hydrolase activity	molecular_function	0.88841	1	1	110	172	8129
GO:0033036	macromolecule localization	biological_process	0.89765	1	3	110	394	8129
GO:0048518	positive regulation of biological process	biological_process	0.89773	1	1	110	169	8129
GO:0098772	molecular function regulator	molecular_function	0.89871	1	2	110	295	8129
GO:0098588	bounding membrane of organelle	cellular_component	0.90533	1	1	110	176	8129
GO:0007264	small GTPase mediated signal transduction	biological_process	0.90653	1	1	110	174	8129
GO:0015672	monovalent inorganic cation transport	biological_process	0.91315	1	1	110	184	8129
GO:0007165	signal transduction	biological_process	0.91323	1	15	110	1449	8129
GO:0044700	single organism signaling	biological_process	0.9168	1	15	110	1457	8129
GO:0023052	signaling	biological_process	0.91911	1	15	110	1462	8129
GO:0004888	transmembrane signaling receptor activity	molecular_function	0.92039	1	7	110	755	8129
GO:0006629	lipid metabolic process	biological_process	0.92144	1	1	110	186	8129
GO:0098796	membrane protein complex	cellular_component	0.92317	1	2	110	313	8129
GO:0007154	cell communication	biological_process	0.92779	1	15	110	1480	8129
GO:0044765	single-organism transport	biological_process	0.93268	1	8	110	922	8129
GO:0038023	signaling receptor activity	molecular_function	0.93323	1	7	110	778	8129
GO:0019637	organophosphate metabolic process	biological_process	0.938	1	1	110	206	8129
GO:0044699	single-organism process	biological_process	0.941	1	43	110	3750	8129
GO:1902578	single-organism localization	biological_process	0.94161	1	8	110	941	8129
GO:0004930	G-protein coupled receptor activity	molecular_function	0.94255	1	6	110	701	8129
GO:0046873	metal ion transmembrane transporter activity	molecular_function	0.94361	1	1	110	215	8129
GO:0004872	receptor activity	molecular_function	0.9457	1	7	110	804	8129
GO:0012505	endomembrane system	cellular_component	0.94962	1	1	110	223	8129
GO:0006396	RNA processing	biological_process	0.95025	1	1	110	221	8129
GO:0006886	intracellular protein transport	biological_process	0.95674	1	1	110	234	8129
GO:0055114	oxidation-reduction process	biological_process	0.96801	1	3	110	505	8129
GO:0034613	cellular protein localization	biological_process	0.97028	1	1	110	263	8129
GO:0070727	cellular macromolecule localization	biological_process	0.97028	1	1	110	263	8129
GO:0004871	signal transducer activity	molecular_function	0.97063	1	7	110	876	8129
GO:0007186	G-protein coupled receptor signaling pathway	biological_process	0.97436	1	6	110	792	8129
GO:0060089	molecular transducer activity	molecular_function	0.97659	1	7	110	902	8129
GO:0016491	oxidoreductase activity	molecular_function	0.97706	1	3	110	533	8129
GO:0046907	intracellular transport	biological_process	0.98504	1	1	110	310	8129
GO:0051649	establishment of localization in cell	biological_process	0.99187	1	1	110	353	8129
GO:0051641	cellular localization	biological_process	0.99436	1	1	110	381	8129

## Sheet: up_lncRNA_trans_GO
GO_accession	Description	Term_type	Over_represented_pValue	Corrected_pValue	DEG_item	DEG_list	Bg_item	Bg_list
GO:0005669	transcription factor TFIID complex	cellular_component	7.5116e-06	0.017832	8	401	22	8129
GO:0090575	RNA polymerase II transcription factor complex	cellular_component	1.1027e-05	0.017832	9	401	30	8129
GO:0006955	immune response	biological_process	1.6936e-05	0.017832	17	401	106	8129
GO:0044798	nuclear transcription factor complex	cellular_component	1.9941e-05	0.017832	9	401	32	8129
GO:0016705	oxidoreductase activity, acting on paired donors, with incorporation or reduction of molecular oxygen	molecular_function	2.1108e-05	0.017832	13	401	68	8129
GO:0002376	immune system process	biological_process	8.6739e-05	0.061064	17	401	120	8129
GO:0005667	transcription factor complex	cellular_component	0.00010772	0.064999	9	401	39	8129
GO:0050662	coenzyme binding	molecular_function	0.0004652	0.23158	15	401	113	8129
GO:0008677	2-dehydropantoate 2-reductase activity	molecular_function	0.00049807	0.23158	3	401	4	8129
GO:0016591	DNA-directed RNA polymerase II, holoenzyme	cellular_component	0.00054825	0.23158	9	401	49	8129
GO:0031981	nuclear lumen	cellular_component	0.00078048	0.29971	21	401	202	8129
GO:0048037	cofactor binding	molecular_function	0.0011115	0.35246	16	401	135	8129
GO:0000428	DNA-directed RNA polymerase complex	cellular_component	0.0012946	0.35246	9	401	55	8129
GO:0030880	RNA polymerase complex	cellular_component	0.0012946	0.35246	9	401	55	8129
GO:0055029	nuclear DNA-directed RNA polymerase complex	cellular_component	0.0012946	0.35246	9	401	55	8129
GO:0043233	organelle lumen	cellular_component	0.0014185	0.35246	21	401	212	8129
GO:0070013	intracellular organelle lumen	cellular_component	0.0014185	0.35246	21	401	212	8129
GO:0019882	antigen processing and presentation	biological_process	0.0016927	0.38013	5	401	18	8129
GO:0031974	membrane-enclosed lumen	cellular_component	0.0017099	0.38013	21	401	215	8129
GO:0030145	manganese ion binding	molecular_function	0.0018694	0.39481	3	401	6	8129
GO:0005488	binding	molecular_function	0.0033934	0.68256	259	401	4782	8129
GO:0044428	nuclear part	cellular_component	0.0043092	0.82736	25	401	294	8129
GO:0006575	cellular modified amino acid metabolic process	biological_process	0.0047071	0.84465	5	401	23	8129
GO:0055114	oxidation-reduction process	biological_process	0.0047992	0.84465	38	401	505	8129
GO:0061695	transferase complex, transferring phosphorus-containing groups	cellular_component	0.0054173	0.89801	9	401	67	8129
GO:0006352	DNA-templated transcription, initiation	biological_process	0.0055275	0.89801	10	401	79	8129
GO:0003729	mRNA binding	molecular_function	0.006729	0.90271	3	401	9	8129
GO:0044822	poly(A) RNA binding	molecular_function	0.006729	0.90271	3	401	9	8129
GO:0009166	nucleotide catabolic process	biological_process	0.0068365	0.90271	2	401	3	8129
GO:0000287	magnesium ion binding	molecular_function	0.0071331	0.90271	6	401	37	8129
GO:0016491	oxidoreductase activity	molecular_function	0.0072092	0.90271	39	401	533	8129
GO:0000228	nuclear chromosome	cellular_component	0.0073059	0.90271	8	401	59	8129
GO:0042180	cellular ketone metabolic process	biological_process	0.0075384	0.90271	3	401	9	8129
GO:0019955	cytokine binding	molecular_function	0.0076561	0.90271	2	401	3	8129
GO:0016616	oxidoreductase activity, acting on the CH-OH group of donors, NAD or NADP as acceptor	molecular_function	0.0076658	0.90271	7	401	47	8129
GO:0006948	induction by virus of host cell-cell fusion	biological_process	0.0076935	0.90271	2	401	3	8129
GO:0008009	chemokine activity	molecular_function	0.0090707	1	3	401	9	8129
GO:0042379	chemokine receptor binding	molecular_function	0.0090707	1	3	401	9	8129
GO:0044712	single-organism catabolic process	biological_process	0.010005	1	9	401	74	8129
GO:0044710	single-organism metabolic process	biological_process	0.011961	1	78	401	1254	8129
GO:0016614	oxidoreductase activity, acting on CH-OH group of donors	molecular_function	0.012764	1	7	401	52	8129
GO:1901292	nucleoside phosphate catabolic process	biological_process	0.013635	1	2	401	4	8129
GO:0005654	nucleoplasm	cellular_component	0.01373	1	13	401	135	8129
GO:0044451	nucleoplasm part	cellular_component	0.01373	1	13	401	135	8129
GO:0046434	organophosphate catabolic process	biological_process	0.013737	1	3	401	11	8129
GO:0030243	cellulose metabolic process	biological_process	0.0143	1	2	401	4	8129
GO:0002526	acute inflammatory response	biological_process	0.014814	1	2	401	4	8129
GO:0006953	acute-phase response	biological_process	0.014814	1	2	401	4	8129
GO:0003824	catalytic activity	molecular_function	0.016148	1	172	401	3107	8129
GO:0005125	cytokine activity	molecular_function	0.016167	1	5	401	31	8129
GO:0042611	MHC protein complex	cellular_component	0.016469	1	3	401	11	8129
GO:0042613	MHC class II protein complex	cellular_component	0.016469	1	3	401	11	8129
GO:0005126	cytokine receptor binding	molecular_function	0.018068	1	7	401	54	8129
GO:0005694	chromosome	cellular_component	0.01832	1	14	401	156	8129
GO:0071949	FAD binding	molecular_function	0.021009	1	3	401	13	8129
GO:0032993	protein-DNA complex	cellular_component	0.021086	1	4	401	23	8129
GO:0005515	protein binding	molecular_function	0.021594	1	137	401	2464	8129
GO:0042168	heme metabolic process	biological_process	0.021868	1	3	401	13	8129
GO:0006835	dicarboxylic acid transport	biological_process	0.02278	1	3	401	13	8129
GO:0008200	ion channel inhibitor activity	molecular_function	0.023571	1	7	401	59	8129
GO:0016248	channel inhibitor activity	molecular_function	0.023571	1	7	401	59	8129
GO:0004177	aminopeptidase activity	molecular_function	0.024143	1	3	401	13	8129
GO:0015459	potassium channel regulator activity	molecular_function	0.024251	1	2	401	6	8129
GO:0019870	potassium channel inhibitor activity	molecular_function	0.024251	1	2	401	6	8129
GO:0008013	beta-catenin binding	molecular_function	0.024964	1	2	401	6	8129
GO:0006082	organic acid metabolic process	biological_process	0.026502	1	17	401	207	8129
GO:0051094	positive regulation of developmental process	biological_process	0.026593	1	2	401	6	8129
GO:1990234	transferase complex	cellular_component	0.028246	1	13	401	148	8129
GO:0006743	ubiquinone metabolic process	biological_process	0.028683	1	2	401	6	8129
GO:0006744	ubiquinone biosynthetic process	biological_process	0.028683	1	2	401	6	8129
GO:0019354	siroheme biosynthetic process	biological_process	0.028931	1	2	401	6	8129
GO:0043115	precorrin-2 dehydrogenase activity	molecular_function	0.028931	1	2	401	6	8129
GO:0046156	siroheme metabolic process	biological_process	0.028931	1	2	401	6	8129
GO:0042493	response to drug	biological_process	0.030968	1	2	401	6	8129
GO:0016709	oxidoreductase activity, acting on paired donors, with incorporation or reduction of molecular oxygen, NAD(P)H as one donor, and incorporation of one atom of oxygen	molecular_function	0.031333	1	2	401	6	8129
GO:0016758	transferase activity, transferring hexosyl groups	molecular_function	0.031607	1	9	401	89	8129
GO:0006869	lipid transport	biological_process	0.031963	1	5	401	36	8129
GO:0000217	DNA secondary structure binding	molecular_function	0.032427	1	1	401	1	8129
GO:0000400	four-way junction DNA binding	molecular_function	0.032427	1	1	401	1	8129
GO:0006284	base-excision repair	biological_process	0.03269	1	2	401	6	8129
GO:0016247	channel regulator activity	molecular_function	0.033687	1	7	401	64	8129
GO:0044454	nuclear chromosome part	cellular_component	0.03392	1	6	401	50	8129
GO:0006749	glutathione metabolic process	biological_process	0.034427	1	2	401	6	8129
GO:0050660	flavin adenine dinucleotide binding	molecular_function	0.034705	1	5	401	37	8129
GO:0009916	alternative oxidase activity	molecular_function	0.036689	1	1	401	2	8129
GO:0016810	hydrolase activity, acting on carbon-nitrogen (but not peptide) bonds	molecular_function	0.039197	1	5	401	39	8129
GO:0006629	lipid metabolic process	biological_process	0.039314	1	15	401	186	8129
GO:0042181	ketone biosynthetic process	biological_process	0.040042	1	2	401	7	8129
GO:1901661	quinone metabolic process	biological_process	0.040042	1	2	401	7	8129
GO:1901663	quinone biosynthetic process	biological_process	0.040042	1	2	401	7	8129
GO:0006783	heme biosynthetic process	biological_process	0.040329	1	2	401	7	8129
GO:0005310	dicarboxylic acid transmembrane transporter activity	molecular_function	0.043548	1	2	401	7	8129
GO:0043436	oxoacid metabolic process	biological_process	0.043941	1	16	401	204	8129
GO:0033905	xylan endo-1,3-beta-xylosidase activity	molecular_function	0.044683	1	1	401	1	8129
GO:0051273	beta-glucan metabolic process	biological_process	0.0447	1	2	401	7	8129
GO:0003727	single-stranded RNA binding	molecular_function	0.04494	1	1	401	1	8129
GO:0004506	squalene monooxygenase activity	molecular_function	0.046203	1	1	401	1	8129
GO:0000785	chromatin	cellular_component	0.048198	1	4	401	29	8129
GO:0021549	cerebellum development	biological_process	0.048531	1	1	401	1	8129
GO:0022037	metencephalon development	biological_process	0.048531	1	1	401	1	8129
GO:0030902	hindbrain development	biological_process	0.048531	1	1	401	1	8129
GO:0008108	UDP-glucose:hexose-1-phosphate uridylyltransferase activity	molecular_function	0.048942	1	1	401	1	8129
GO:0003677	DNA binding	molecular_function	0.049655	1	62	401	1040	8129
GO:0044427	chromosomal part	cellular_component	0.050231	1	11	401	129	8129
GO:0016759	cellulose synthase activity	molecular_function	0.050275	1	1	401	1	8129
GO:0016760	cellulose synthase (UDP-forming) activity	molecular_function	0.050275	1	1	401	1	8129
GO:0030244	cellulose biosynthetic process	biological_process	0.050275	1	1	401	1	8129
GO:0042113	B cell activation	biological_process	0.050781	1	1	401	1	8129
GO:0015105	arsenite transmembrane transporter activity	molecular_function	0.050886	1	1	401	1	8129
GO:0015700	arsenite transport	biological_process	0.050886	1	1	401	1	8129
GO:0000172	ribonuclease MRP complex	cellular_component	0.051445	1	1	401	1	8129
GO:0006379	mRNA cleavage	biological_process	0.051445	1	1	401	1	8129
GO:0030677	ribonuclease P complex	cellular_component	0.051445	1	1	401	1	8129
GO:0090501	RNA phosphodiester bond hydrolysis	biological_process	0.051445	1	1	401	1	8129
GO:1902555	endoribonuclease complex	cellular_component	0.051445	1	1	401	1	8129
GO:0050568	protein-glutamine glutaminase activity	molecular_function	0.051486	1	1	401	1	8129
GO:0004061	arylformamidase activity	molecular_function	0.051548	1	1	401	1	8129
GO:0005521	lamin binding	molecular_function	0.051585	1	1	401	1	8129
GO:0004408	holocytochrome-c synthase activity	molecular_function	0.051593	1	1	401	1	8129
GO:0000372	Group I intron splicing	biological_process	0.051598	1	1	401	1	8129
GO:0000376	RNA splicing, via transesterification reactions with guanosine as nucleophile	biological_process	0.051598	1	1	401	1	8129
GO:0007128	meiotic prophase I	biological_process	0.051599	1	1	401	1	8129
GO:0051324	prophase	biological_process	0.051599	1	1	401	1	8129
GO:0098762	meiotic cell cycle phase	biological_process	0.051599	1	1	401	1	8129
GO:0098764	meiosis I cell cycle phase	biological_process	0.051599	1	1	401	1	8129
GO:0032007	negative regulation of TOR signaling	biological_process	0.0516	1	1	401	1	8129
GO:0038179	neurotrophin signaling pathway	biological_process	0.0516	1	1	401	1	8129
GO:0048011	neurotrophin TRK receptor signaling pathway	biological_process	0.0516	1	1	401	1	8129
GO:0070848	response to growth factor	biological_process	0.0516	1	1	401	1	8129
GO:0071363	cellular response to growth factor stimulus	biological_process	0.0516	1	1	401	1	8129
GO:1902532	negative regulation of intracellular signal transduction	biological_process	0.0516	1	1	401	1	8129
GO:0042555	MCM complex	cellular_component	0.0516	1	1	401	1	8129
GO:0042173	regulation of sporulation resulting in formation of a cellular spore	biological_process	0.0516	1	1	401	1	8129
GO:0043937	regulation of sporulation	biological_process	0.0516	1	1	401	1	8129
GO:0043938	positive regulation of sporulation	biological_process	0.0516	1	1	401	1	8129
GO:0045597	positive regulation of cell differentiation	biological_process	0.0516	1	1	401	1	8129
GO:0045881	positive regulation of sporulation resulting in formation of a cellular spore	biological_process	0.0516	1	1	401	1	8129
GO:0004799	thymidylate synthase activity	molecular_function	0.0516	1	1	401	1	8129
GO:0006231	dTMP biosynthetic process	biological_process	0.0516	1	1	401	1	8129
GO:0042083	5,10-methylenetetrahydrofolate-dependent methyltransferase activity	molecular_function	0.0516	1	1	401	1	8129
GO:0046073	dTMP metabolic process	biological_process	0.0516	1	1	401	1	8129
GO:0004019	adenylosuccinate synthase activity	molecular_function	0.0516	1	1	401	1	8129
GO:0006449	regulation of translational termination	biological_process	0.0516	1	1	401	1	8129
GO:0006452	translational frameshifting	biological_process	0.0516	1	1	401	1	8129
GO:0034250	positive regulation of cellular amide metabolic process	biological_process	0.0516	1	1	401	1	8129
GO:0043243	positive regulation of protein complex disassembly	biological_process	0.0516	1	1	401	1	8129
GO:0045727	positive regulation of translation	biological_process	0.0516	1	1	401	1	8129
GO:0045901	positive regulation of translational elongation	biological_process	0.0516	1	1	401	1	8129
GO:0045905	positive regulation of translational termination	biological_process	0.0516	1	1	401	1	8129
GO:0009264	deoxyribonucleotide catabolic process	biological_process	0.0516	1	1	401	1	8129
GO:0006857	oligopeptide transport	biological_process	0.0516	1	1	401	1	8129
GO:0015197	peptide transporter activity	molecular_function	0.0516	1	1	401	1	8129
GO:0015198	oligopeptide transporter activity	molecular_function	0.0516	1	1	401	1	8129
GO:0015558	p-aminobenzoyl-glutamate uptake transmembrane transporter activity	molecular_function	0.0516	1	1	401	1	8129
GO:0015563	uptake transmembrane transporter activity	molecular_function	0.0516	1	1	401	1	8129
GO:0015569	p-aminobenzoyl-glutamate transmembrane transporter activity	molecular_function	0.0516	1	1	401	1	8129
GO:0015814	p-aminobenzoyl-glutamate transport	biological_process	0.0516	1	1	401	1	8129
GO:0035442	dipeptide transmembrane transport	biological_process	0.0516	1	1	401	1	8129
GO:0035672	oligopeptide transmembrane transport	biological_process	0.0516	1	1	401	1	8129
GO:0035673	oligopeptide transmembrane transporter activity	molecular_function	0.0516	1	1	401	1	8129
GO:0042936	dipeptide transporter activity	molecular_function	0.0516	1	1	401	1	8129
GO:0042938	dipeptide transport	biological_process	0.0516	1	1	401	1	8129
GO:0071916	dipeptide transmembrane transporter activity	molecular_function	0.0516	1	1	401	1	8129
GO:0072337	modified amino acid transport	biological_process	0.0516	1	1	401	1	8129
GO:0072349	modified amino acid transmembrane transporter activity	molecular_function	0.0516	1	1	401	1	8129
GO:1902604	p-aminobenzoyl-glutamate transmembrane transport	biological_process	0.0516	1	1	401	1	8129
GO:0016879	ligase activity, forming carbon-nitrogen bonds	molecular_function	0.052685	1	4	401	30	8129
GO:0008152	metabolic process	biological_process	0.054465	1	198	401	3718	8129
GO:1902494	catalytic complex	cellular_component	0.054803	1	15	401	199	8129
GO:0019752	carboxylic acid metabolic process	biological_process	0.055119	1	15	401	194	8129
GO:0002764	immune response-regulating signaling pathway	biological_process	0.05749	1	2	401	8	8129
GO:0009072	aromatic amino acid family metabolic process	biological_process	0.057637	1	2	401	8	8129
GO:0016108	tetraterpenoid metabolic process	biological_process	0.058057	1	2	401	8	8129
GO:0016109	tetraterpenoid biosynthetic process	biological_process	0.058057	1	2	401	8	8129
GO:0016116	carotenoid metabolic process	biological_process	0.058057	1	2	401	8	8129
GO:0016117	carotenoid biosynthetic process	biological_process	0.058057	1	2	401	8	8129
GO:0009063	cellular amino acid catabolic process	biological_process	0.060263	1	2	401	8	8129
GO:0009262	deoxyribonucleotide metabolic process	biological_process	0.060468	1	2	401	8	8129
GO:0016798	hydrolase activity, acting on glycosyl bonds	molecular_function	0.06164	1	9	401	105	8129
GO:0016477	cell migration	biological_process	0.06573	1	2	401	10	8129
GO:0030334	regulation of cell migration	biological_process	0.06573	1	2	401	10	8129
GO:0000002	mitochondrial genome maintenance	biological_process	0.066105	1	1	401	2	8129
GO:1901575	organic substance catabolic process	biological_process	0.06626	1	13	401	169	8129
GO:0004553	hydrolase activity, hydrolyzing O-glycosyl compounds	molecular_function	0.068845	1	8	401	92	8129
GO:0046700	heterocycle catabolic process	biological_process	0.069692	1	4	401	33	8129
GO:0016787	hydrolase activity	molecular_function	0.070929	1	80	401	1420	8129
GO:0007017	microtubule-based process	biological_process	0.071317	1	9	401	109	8129
GO:0044270	cellular nitrogen compound catabolic process	biological_process	0.071367	1	4	401	34	8129
GO:0000786	nucleosome	cellular_component	0.071993	1	3	401	21	8129
GO:0006935	chemotaxis	biological_process	0.074647	1	3	401	21	8129
GO:0050793	regulation of developmental process	biological_process	0.074683	1	3	401	23	8129
GO:0004497	monooxygenase activity	molecular_function	0.075209	1	3	401	20	8129
GO:0007166	cell surface receptor signaling pathway	biological_process	0.075213	1	8	401	94	8129
GO:0017080	sodium channel regulator activity	molecular_function	0.075557	1	3	401	20	8129
GO:0019871	sodium channel inhibitor activity	molecular_function	0.075557	1	3	401	20	8129
GO:1901361	organic cyclic compound catabolic process	biological_process	0.076703	1	4	401	34	8129
GO:0097599	xylanase activity	molecular_function	0.077701	1	1	401	2	8129
GO:0005319	lipid transporter activity	molecular_function	0.078708	1	2	401	10	8129
GO:0017007	protein-bilin linkage	biological_process	0.079292	1	1	401	2	8129
GO:0017009	protein-phycocyanobilin linkage	biological_process	0.079292	1	1	401	2	8129
GO:0001664	G-protein coupled receptor binding	molecular_function	0.080448	1	3	401	20	8129
GO:0090305	nucleic acid phosphodiester bond hydrolysis	biological_process	0.081749	1	1	401	2	8129
GO:0042330	taxis	biological_process	0.082303	1	3	401	22	8129
GO:0005634	nucleus	cellular_component	0.082618	1	50	401	849	8129
GO:0055085	transmembrane transport	biological_process	0.083033	1	27	401	417	8129
GO:0006073	cellular glucan metabolic process	biological_process	0.083577	1	2	401	10	8129
GO:0044042	glucan metabolic process	biological_process	0.083577	1	2	401	10	8129
GO:0003883	CTP synthase activity	molecular_function	0.083829	1	1	401	2	8129
GO:0051186	cofactor metabolic process	biological_process	0.085716	1	7	401	79	8129
GO:0007601	visual perception	biological_process	0.087079	1	1	401	2	8129
GO:0030551	cyclic nucleotide binding	molecular_function	0.087079	1	1	401	2	8129
GO:0030553	cGMP binding	molecular_function	0.087079	1	1	401	2	8129
GO:0050953	sensory perception of light stimulus	biological_process	0.087079	1	1	401	2	8129
GO:0044281	small molecule metabolic process	biological_process	0.087622	1	25	401	385	8129
GO:0018144	RNA-protein covalent cross-linking	biological_process	0.087953	1	1	401	2	8129
GO:0017108	5'-flap endonuclease activity	molecular_function	0.090443	1	1	401	2	8129
GO:0033557	Slx1-Slx4 complex	cellular_component	0.090443	1	1	401	2	8129
GO:0048256	flap endonuclease activity	molecular_function	0.090443	1	1	401	2	8129
GO:0019060	intracellular transport of viral protein in host cell	biological_process	0.090693	1	1	401	2	8129
GO:0030581	symbiont intracellular protein transport in host	biological_process	0.090693	1	1	401	2	8129
GO:0046719	regulation by virus of viral protein levels in host cell	biological_process	0.090693	1	1	401	2	8129
GO:0051708	intracellular protein transport in other organism involved in symbiotic interaction	biological_process	0.090693	1	1	401	2	8129
GO:0005975	carbohydrate metabolic process	biological_process	0.090776	1	17	401	249	8129
GO:0008725	DNA-3-methyladenine glycosylase activity	molecular_function	0.091335	1	1	401	2	8129
GO:0043733	DNA-3-methylbase glycosylase activity	molecular_function	0.091335	1	1	401	2	8129
GO:0044815	DNA packaging complex	cellular_component	0.09135	1	3	401	23	8129
GO:0010876	lipid localization	biological_process	0.091904	1	5	401	49	8129
GO:0022603	regulation of anatomical structure morphogenesis	biological_process	0.0932	1	2	401	11	8129
GO:0051188	cofactor biosynthetic process	biological_process	0.093384	1	5	401	51	8129
GO:0004334	fumarylacetoacetase activity	molecular_function	0.094055	1	1	401	2	8129
GO:0016822	hydrolase activity, acting on acid carbon-carbon bonds	molecular_function	0.094055	1	1	401	2	8129
GO:0016823	hydrolase activity, acting on acid carbon-carbon bonds, in ketonic substances	molecular_function	0.094055	1	1	401	2	8129
GO:0046849	bone remodeling	biological_process	0.09446	1	1	401	2	8129
GO:0048771	tissue remodeling	biological_process	0.09446	1	1	401	2	8129
GO:0006778	porphyrin-containing compound metabolic process	biological_process	0.094714	1	3	401	23	8129
GO:0030182	neuron differentiation	biological_process	0.095411	1	2	401	11	8129
GO:0048699	generation of neurons	biological_process	0.095411	1	2	401	11	8129
GO:0009439	cyanate metabolic process	biological_process	0.098046	1	1	401	2	8129
GO:0006221	pyrimidine nucleotide biosynthetic process	biological_process	0.098774	1	2	401	11	8129
GO:0000922	spindle pole	cellular_component	0.098782	1	2	401	11	8129
GO:0019054	modulation by virus of host process	biological_process	0.099282	1	2	401	11	8129
GO:0044068	modulation by symbiont of host cellular process	biological_process	0.099282	1	2	401	11	8129
GO:0043022	ribosome binding	molecular_function	0.099511	1	1	401	2	8129
GO:0000795	synaptonemal complex	cellular_component	0.099674	1	1	401	2	8129
GO:0000098	sulfur amino acid catabolic process	biological_process	0.099955	1	1	401	2	8129
GO:0030328	prenylcysteine catabolic process	biological_process	0.099955	1	1	401	2	8129
GO:0030329	prenylcysteine metabolic process	biological_process	0.099955	1	1	401	2	8129
GO:0042219	cellular modified amino acid catabolic process	biological_process	0.099955	1	1	401	2	8129
GO:0044273	sulfur compound catabolic process	biological_process	0.099955	1	1	401	2	8129
GO:0004651	polynucleotide 5'-phosphatase activity	molecular_function	0.10014	1	1	401	2	8129
GO:0098518	polynucleotide phosphatase activity	molecular_function	0.10014	1	1	401	2	8129
GO:0002685	regulation of leukocyte migration	biological_process	0.10018	1	1	401	2	8129
GO:0050854	regulation of antigen receptor-mediated signaling pathway	biological_process	0.10018	1	1	401	2	8129
GO:0050855	regulation of B cell receptor signaling pathway	biological_process	0.10018	1	1	401	2	8129
GO:0050900	leukocyte migration	biological_process	0.10018	1	1	401	2	8129
GO:0072676	lymphocyte migration	biological_process	0.10018	1	1	401	2	8129
GO:2000401	regulation of lymphocyte migration	biological_process	0.10018	1	1	401	2	8129
GO:0003840	gamma-glutamyltransferase activity	molecular_function	0.10047	1	1	401	2	8129
GO:0009129	pyrimidine nucleoside monophosphate metabolic process	biological_process	0.10048	1	1	401	2	8129
GO:0009130	pyrimidine nucleoside monophosphate biosynthetic process	biological_process	0.10048	1	1	401	2	8129
GO:0009157	deoxyribonucleoside monophosphate biosynthetic process	biological_process	0.10048	1	1	401	2	8129
GO:0009176	pyrimidine deoxyribonucleoside monophosphate metabolic process	biological_process	0.10048	1	1	401	2	8129
GO:0009177	pyrimidine deoxyribonucleoside monophosphate biosynthetic process	biological_process	0.10048	1	1	401	2	8129
GO:0009221	pyrimidine deoxyribonucleotide biosynthetic process	biological_process	0.10048	1	1	401	2	8129
GO:0009263	deoxyribonucleotide biosynthetic process	biological_process	0.10048	1	1	401	2	8129
GO:0009265	2'-deoxyribonucleotide biosynthetic process	biological_process	0.10048	1	1	401	2	8129
GO:0046385	deoxyribose phosphate biosynthetic process	biological_process	0.10048	1	1	401	2	8129
GO:0006568	tryptophan metabolic process	biological_process	0.10049	1	1	401	2	8129
GO:0006569	tryptophan catabolic process	biological_process	0.10049	1	1	401	2	8129
GO:0006586	indolalkylamine metabolic process	biological_process	0.10049	1	1	401	2	8129
GO:0009310	amine catabolic process	biological_process	0.10049	1	1	401	2	8129
GO:0019441	tryptophan catabolic process to kynurenine	biological_process	0.10049	1	1	401	2	8129
GO:0042402	cellular biogenic amine catabolic process	biological_process	0.10049	1	1	401	2	8129
GO:0042430	indole-containing compound metabolic process	biological_process	0.10049	1	1	401	2	8129
GO:0042436	indole-containing compound catabolic process	biological_process	0.10049	1	1	401	2	8129
GO:0042537	benzene-containing compound metabolic process	biological_process	0.10049	1	1	401	2	8129
GO:0046218	indolalkylamine catabolic process	biological_process	0.10049	1	1	401	2	8129
GO:0070189	kynurenine metabolic process	biological_process	0.10049	1	1	401	2	8129
GO:0043666	regulation of phosphoprotein phosphatase activity	biological_process	0.10053	1	1	401	2	8129
GO:0016559	peroxisome fission	biological_process	0.10054	1	1	401	2	8129
GO:0000782	telomere cap complex	cellular_component	0.10054	1	1	401	2	8129
GO:0000783	nuclear telomere cap complex	cellular_component	0.10054	1	1	401	2	8129
GO:0070188	Stn1-Ten1 complex	cellular_component	0.10054	1	1	401	2	8129
GO:0004045	aminoacyl-tRNA hydrolase activity	molecular_function	0.10054	1	1	401	2	8129
GO:0015833	peptide transport	biological_process	0.10054	1	1	401	2	8129
GO:0005138	interleukin-6 receptor binding	molecular_function	0.10054	1	1	401	2	8129
GO:0019439	aromatic compound catabolic process	biological_process	0.101	1	4	401	38	8129
GO:0006779	porphyrin-containing compound biosynthetic process	biological_process	0.10372	1	2	401	12	8129
GO:0072519	parasitism	biological_process	0.10516	1	1	401	3	8129
GO:0006261	DNA-dependent DNA replication	biological_process	0.10608	1	5	401	51	8129
GO:0006415	translational termination	biological_process	0.10719	1	2	401	11	8129
GO:0006338	chromatin remodeling	biological_process	0.10731	1	2	401	12	8129
GO:0007600	sensory perception	biological_process	0.10743	1	4	401	37	8129
GO:0050877	neurological system process	biological_process	0.10743	1	4	401	37	8129
GO:0044707	single-multicellular organism process	biological_process	0.10951	1	18	401	272	8129
GO:0035257	nuclear hormone receptor binding	molecular_function	0.10984	1	1	401	3	8129
GO:0051427	hormone receptor binding	molecular_function	0.10984	1	1	401	3	8129
GO:0051270	regulation of cellular component movement	biological_process	0.11059	1	2	401	13	8129
GO:2000145	regulation of cell motility	biological_process	0.11059	1	2	401	13	8129
GO:0009056	catabolic process	biological_process	0.11287	1	18	401	272	8129
GO:0044766	multi-organism transport	biological_process	0.11518	1	2	401	13	8129
GO:0046794	transport of virus	biological_process	0.11518	1	2	401	13	8129
GO:1902579	multi-organism localization	biological_process	0.11518	1	2	401	13	8129
GO:0032268	regulation of cellular protein metabolic process	biological_process	0.11824	1	5	401	53	8129
GO:0017006	protein-tetrapyrrole linkage	biological_process	0.11949	1	1	401	3	8129
GO:0016811	hydrolase activity, acting on carbon-nitrogen (but not peptide) bonds, in linear amides	molecular_function	0.12002	1	2	401	13	8129
GO:0006721	terpenoid metabolic process	biological_process	0.12151	1	2	401	12	8129
GO:0016114	terpenoid biosynthetic process	biological_process	0.12151	1	2	401	12	8129
GO:0008610	lipid biosynthetic process	biological_process	0.12163	1	7	401	83	8129
GO:0003008	system process	biological_process	0.12261	1	5	401	54	8129
GO:0006325	chromatin organization	biological_process	0.12424	1	5	401	56	8129
GO:0008982	protein-N(PI)-phosphohistidine-sugar phosphotransferase activity	molecular_function	0.12625	1	1	401	3	8129
GO:0040012	regulation of locomotion	biological_process	0.12627	1	2	401	14	8129
GO:0005102	receptor binding	molecular_function	0.12658	1	20	401	313	8129
GO:0071804	cellular potassium ion transport	biological_process	0.12682	1	1	401	3	8129
GO:0071805	potassium ion transmembrane transport	biological_process	0.12682	1	1	401	3	8129
GO:0016646	oxidoreductase activity, acting on the CH-NH group of donors, NAD or NADP as acceptor	molecular_function	0.12795	1	2	401	13	8129
GO:0005157	macrophage colony-stimulating factor receptor binding	molecular_function	0.12854	1	1	401	3	8129
GO:0022008	neurogenesis	biological_process	0.12947	1	2	401	13	8129
GO:0016757	transferase activity, transferring glycosyl groups	molecular_function	0.13094	1	11	401	154	8129
GO:0043066	negative regulation of apoptotic process	biological_process	0.13155	1	2	401	13	8129
GO:0043069	negative regulation of programmed cell death	biological_process	0.13155	1	2	401	13	8129
GO:0060548	negative regulation of cell death	biological_process	0.13155	1	2	401	13	8129
GO:0051701	interaction with host	biological_process	0.13201	1	6	401	75	8129
GO:0004367	glycerol-3-phosphate dehydrogenase [NAD+] activity	molecular_function	0.13236	1	1	401	3	8129
GO:0030173	integral component of Golgi membrane	cellular_component	0.13321	1	1	401	3	8129
GO:0031228	intrinsic component of Golgi membrane	cellular_component	0.13321	1	1	401	3	8129
GO:0051246	regulation of protein metabolic process	biological_process	0.13341	1	5	401	55	8129
GO:0009966	regulation of signal transduction	biological_process	0.1339	1	8	401	108	8129
GO:0051536	iron-sulfur cluster binding	molecular_function	0.13515	1	5	401	56	8129
GO:0051540	metal cluster binding	molecular_function	0.13515	1	5	401	56	8129
GO:0030896	checkpoint clamp complex	cellular_component	0.13586	1	1	401	3	8129
GO:0006323	DNA packaging	biological_process	0.13734	1	4	401	42	8129
GO:0006954	inflammatory response	biological_process	0.13752	1	2	401	13	8129
GO:0008417	fucosyltransferase activity	molecular_function	0.13755	1	1	401	3	8129
GO:0003905	alkylbase DNA N-glycosylase activity	molecular_function	0.13823	1	1	401	3	8129
GO:0019902	phosphatase binding	molecular_function	0.13853	1	1	401	3	8129
GO:0010921	regulation of phosphatase activity	biological_process	0.13886	1	1	401	3	8129
GO:0031344	regulation of cell projection organization	biological_process	0.13889	1	1	401	3	8129
GO:0060491	regulation of cell projection assembly	biological_process	0.13889	1	1	401	3	8129
GO:1902115	regulation of organelle assembly	biological_process	0.13889	1	1	401	3	8129
GO:1902208	regulation of bacterial-type flagellum assembly	biological_process	0.13889	1	1	401	3	8129
GO:0070569	uridylyltransferase activity	molecular_function	0.13909	1	1	401	3	8129
GO:0044765	single-organism transport	biological_process	0.13988	1	52	401	922	8129
GO:0006072	glycerol-3-phosphate metabolic process	biological_process	0.13988	1	1	401	3	8129
GO:0046168	glycerol-3-phosphate catabolic process	biological_process	0.13988	1	1	401	3	8129
GO:0052646	alditol phosphate metabolic process	biological_process	0.13988	1	1	401	3	8129
GO:0004620	phospholipase activity	molecular_function	0.14025	1	2	401	14	8129
GO:0007417	central nervous system development	biological_process	0.1411	1	1	401	3	8129
GO:0007420	brain development	biological_process	0.1411	1	1	401	3	8129
GO:0060322	head development	biological_process	0.1411	1	1	401	3	8129
GO:0006790	sulfur compound metabolic process	biological_process	0.14118	1	3	401	26	8129
GO:0000096	sulfur amino acid metabolic process	biological_process	0.1414	1	1	401	3	8129
GO:0050829	defense response to Gram-negative bacterium	biological_process	0.14144	1	1	401	3	8129
GO:0004499	N,N-dimethylaniline monooxygenase activity	molecular_function	0.14174	1	1	401	3	8129
GO:0004623	phospholipase A2 activity	molecular_function	0.14211	1	1	401	3	8129
GO:0008410	CoA-transferase activity	molecular_function	0.14276	1	1	401	3	8129
GO:0008440	inositol-1,4,5-trisphosphate 3-kinase activity	molecular_function	0.14292	1	1	401	3	8129
GO:0042287	MHC protein binding	molecular_function	0.14307	1	1	401	3	8129
GO:0042289	MHC class II protein binding	molecular_function	0.14307	1	1	401	3	8129
GO:0040011	locomotion	biological_process	0.14324	1	8	401	109	8129
GO:0006733	oxidoreduction coenzyme metabolic process	biological_process	0.1433	1	3	401	27	8129
GO:0007167	enzyme linked receptor protein signaling pathway	biological_process	0.14344	1	2	401	15	8129
GO:0007169	transmembrane receptor protein tyrosine kinase signaling pathway	biological_process	0.14344	1	2	401	15	8129
GO:0016255	attachment of GPI anchor to protein	biological_process	0.14376	1	1	401	3	8129
GO:0005849	mRNA cleavage factor complex	cellular_component	0.14439	1	1	401	3	8129
GO:0006378	mRNA polyadenylation	biological_process	0.14439	1	1	401	3	8129
GO:0008810	cellulase activity	molecular_function	0.14446	1	1	401	3	8129
GO:0009251	glucan catabolic process	biological_process	0.14446	1	1	401	3	8129
GO:0030245	cellulose catabolic process	biological_process	0.14446	1	1	401	3	8129
GO:0044247	cellular polysaccharide catabolic process	biological_process	0.14446	1	1	401	3	8129
GO:0051275	beta-glucan catabolic process	biological_process	0.14446	1	1	401	3	8129
GO:0005506	iron ion binding	molecular_function	0.14542	1	6	401	72	8129
GO:0043566	structure-specific DNA binding	molecular_function	0.14578	1	4	401	42	8129
GO:0000226	microtubule cytoskeleton organization	biological_process	0.14599	1	6	401	73	8129
GO:0007129	synapsis	biological_process	0.14614	1	1	401	3	8129
GO:0007130	synaptonemal complex assembly	biological_process	0.14614	1	1	401	3	8129
GO:0045143	homologous chromosome segregation	biological_process	0.14614	1	1	401	3	8129
GO:0070192	chromosome organization involved in meiosis	biological_process	0.14614	1	1	401	3	8129
GO:0070193	synaptonemal complex organization	biological_process	0.14614	1	1	401	3	8129
GO:0004363	glutathione synthase activity	molecular_function	0.14614	1	1	401	3	8129
GO:0045321	leukocyte activation	biological_process	0.14623	1	1	401	3	8129
GO:0046649	lymphocyte activation	biological_process	0.14623	1	1	401	3	8129
GO:0009405	pathogenesis	biological_process	0.14624	1	12	401	180	8129
GO:0000781	chromosome, telomeric region	cellular_component	0.14638	1	1	401	3	8129
GO:0000784	nuclear chromosome, telomeric region	cellular_component	0.14638	1	1	401	3	8129
GO:0004564	beta-fructofuranosidase activity	molecular_function	0.1466	1	1	401	3	8129
GO:0004575	sucrose alpha-glucosidase activity	molecular_function	0.1466	1	1	401	3	8129
GO:0015926	glucosidase activity	molecular_function	0.1466	1	1	401	3	8129
GO:0090599	alpha-glucosidase activity	molecular_function	0.1466	1	1	401	3	8129
GO:0070652	HAUS complex	cellular_component	0.14669	1	1	401	3	8129
GO:0030474	spindle pole body duplication	biological_process	0.14688	1	2	401	14	8129
GO:0051300	spindle pole body organization	biological_process	0.14688	1	2	401	14	8129
GO:0009162	deoxyribonucleoside monophosphate metabolic process	biological_process	0.1469	1	1	401	3	8129
GO:0009074	aromatic amino acid family catabolic process	biological_process	0.14692	1	1	401	3	8129
GO:0008942	nitrite reductase [NAD(P)H] activity	molecular_function	0.14697	1	1	401	3	8129
GO:0016661	oxidoreductase activity, acting on other nitrogenous compounds as donors	molecular_function	0.14697	1	1	401	3	8129
GO:0046857	oxidoreductase activity, acting on other nitrogenous compounds as donors, with NAD or NADP as acceptor	molecular_function	0.14697	1	1	401	3	8129
GO:0098809	nitrite reductase activity	molecular_function	0.14697	1	1	401	3	8129
GO:0016743	carboxyl- or carbamoyltransferase activity	molecular_function	0.14697	1	1	401	3	8129
GO:0045116	protein neddylation	biological_process	0.14697	1	1	401	3	8129
GO:0009401	phosphoenolpyruvate-dependent sugar phosphotransferase system	biological_process	0.14697	1	1	401	3	8129
GO:0004332	fructose-bisphosphate aldolase activity	molecular_function	0.14697	1	1	401	3	8129
GO:0016832	aldehyde-lyase activity	molecular_function	0.14697	1	1	401	3	8129
GO:0008252	nucleotidase activity	molecular_function	0.14697	1	1	401	3	8129
GO:0008253	5'-nucleotidase activity	molecular_function	0.14697	1	1	401	3	8129
GO:0016679	oxidoreductase activity, acting on diphenols and related substances as donors	molecular_function	0.14747	1	3	401	30	8129
GO:0044264	cellular polysaccharide metabolic process	biological_process	0.14939	1	2	401	14	8129
GO:2000026	regulation of multicellular organismal development	biological_process	0.15042	1	2	401	17	8129
GO:0016881	acid-amino acid ligase activity	molecular_function	0.15081	1	2	401	14	8129
GO:0010646	regulation of cell communication	biological_process	0.15122	1	8	401	112	8129
GO:0006270	DNA replication initiation	biological_process	0.15205	1	4	401	42	8129
GO:0004842	ubiquitin-protein transferase activity	molecular_function	0.15257	1	8	401	110	8129
GO:0019787	ubiquitin-like protein transferase activity	molecular_function	0.15257	1	8	401	110	8129
GO:0035556	intracellular signal transduction	biological_process	0.15307	1	21	401	342	8129
GO:0016888	endodeoxyribonuclease activity, producing 5'-phosphomonoesters	molecular_function	0.15508	1	2	401	15	8129
GO:0000794	condensed nuclear chromosome	cellular_component	0.1554	1	4	401	43	8129
GO:0020037	heme binding	molecular_function	0.15583	1	5	401	58	8129
GO:0023051	regulation of signaling	biological_process	0.15717	1	8	401	113	8129
GO:0031399	regulation of protein modification process	biological_process	0.15854	1	3	401	28	8129
GO:0051213	dioxygenase activity	molecular_function	0.15923	1	3	401	29	8129
GO:0072528	pyrimidine-containing compound biosynthetic process	biological_process	0.15959	1	3	401	29	8129
GO:0016706	oxidoreductase activity, acting on paired donors, with incorporation or reduction of molecular oxygen, 2-oxoglutarate as one donor, and incorporation of one atom each of oxygen into both donors	molecular_function	0.16035	1	2	401	15	8129
GO:0010605	negative regulation of macromolecule metabolic process	biological_process	0.1622	1	4	401	44	8129
GO:0007399	nervous system development	biological_process	0.1646	1	2	401	15	8129
GO:0071103	DNA conformation change	biological_process	0.16473	1	5	401	62	8129
GO:0098772	molecular function regulator	molecular_function	0.1662	1	18	401	295	8129
GO:0004984	olfactory receptor activity	molecular_function	0.1667	1	1	401	4	8129
GO:0005549	odorant binding	molecular_function	0.1667	1	1	401	4	8129
GO:0007608	sensory perception of smell	biological_process	0.1667	1	1	401	4	8129
GO:0005576	extracellular region	cellular_component	0.16765	1	34	401	592	8129
GO:0045766	positive regulation of angiogenesis	biological_process	0.16875	1	1	401	4	8129
GO:1904018	positive regulation of vasculature development	biological_process	0.16875	1	1	401	4	8129
GO:0016054	organic acid catabolic process	biological_process	0.17083	1	2	401	15	8129
GO:0046395	carboxylic acid catabolic process	biological_process	0.17083	1	2	401	15	8129
GO:0005217	intracellular ligand-gated ion channel activity	molecular_function	0.17144	1	2	401	16	8129
GO:0005218	intracellular ligand-gated calcium channel activity	molecular_function	0.17144	1	2	401	16	8129
GO:0005219	ryanodine-sensitive calcium-release channel activity	molecular_function	0.17144	1	2	401	16	8129
GO:0006874	cellular calcium ion homeostasis	biological_process	0.17144	1	2	401	16	8129
GO:0015278	calcium-release channel activity	molecular_function	0.17144	1	2	401	16	8129
GO:0055074	calcium ion homeostasis	biological_process	0.17144	1	2	401	16	8129
GO:0072503	cellular divalent inorganic cation homeostasis	biological_process	0.17144	1	2	401	16	8129
GO:0072507	divalent inorganic cation homeostasis	biological_process	0.17144	1	2	401	16	8129
GO:0005164	tumor necrosis factor receptor binding	molecular_function	0.1719	1	1	401	4	8129
GO:0032813	tumor necrosis factor receptor superfamily binding	molecular_function	0.1719	1	1	401	4	8129
GO:0003879	ATP phosphoribosyltransferase activity	molecular_function	0.17217	1	1	401	4	8129
GO:0004197	cysteine-type endopeptidase activity	molecular_function	0.17221	1	5	401	61	8129
GO:0051287	NAD binding	molecular_function	0.17255	1	3	401	29	8129
GO:0042578	phosphoric ester hydrolase activity	molecular_function	0.17274	1	11	401	172	8129
GO:0051336	regulation of hydrolase activity	biological_process	0.17524	1	3	401	31	8129
GO:0044282	small molecule catabolic process	biological_process	0.17525	1	2	401	16	8129
GO:0032270	positive regulation of cellular protein metabolic process	biological_process	0.17642	1	2	401	16	8129
GO:0051247	positive regulation of protein metabolic process	biological_process	0.17642	1	2	401	16	8129
GO:0008320	protein transmembrane transporter activity	molecular_function	0.17663	1	1	401	4	8129
GO:0015450	P-P-bond-hydrolysis-driven protein transmembrane transporter activity	molecular_function	0.17663	1	1	401	4	8129
GO:1902578	single-organism localization	biological_process	0.17675	1	52	401	941	8129
GO:0032994	protein-lipid complex	cellular_component	0.17821	1	1	401	4	8129
GO:0034358	plasma lipoprotein particle	cellular_component	0.17821	1	1	401	4	8129
GO:0042627	chylomicron	cellular_component	0.17821	1	1	401	4	8129
GO:1990777	lipoprotein particle	cellular_component	0.17821	1	1	401	4	8129
GO:0006855	drug transmembrane transport	biological_process	0.17822	1	1	401	4	8129
GO:0015238	drug transmembrane transporter activity	molecular_function	0.17822	1	1	401	4	8129
GO:0015893	drug transport	biological_process	0.17822	1	1	401	4	8129
GO:0090484	drug transporter activity	molecular_function	0.17822	1	1	401	4	8129
GO:0005343	organic acid:sodium symporter activity	molecular_function	0.17899	1	1	401	4	8129
GO:0015296	anion:cation symporter activity	molecular_function	0.17899	1	1	401	4	8129
GO:0017153	sodium:dicarboxylate symporter activity	molecular_function	0.17899	1	1	401	4	8129
GO:0008924	malate dehydrogenase (quinone) activity	molecular_function	0.17994	1	1	401	4	8129
GO:0016901	oxidoreductase activity, acting on the CH-OH group of donors, quinone or similar compound as acceptor	molecular_function	0.17994	1	1	401	4	8129
GO:0016782	transferase activity, transferring sulfur-containing groups	molecular_function	0.18056	1	3	401	30	8129
GO:0042887	amide transmembrane transporter activity	molecular_function	0.18063	1	1	401	4	8129
GO:0006333	chromatin assembly or disassembly	biological_process	0.18158	1	3	401	30	8129
GO:0006334	nucleosome assembly	biological_process	0.18158	1	3	401	30	8129
GO:0031497	chromatin assembly	biological_process	0.18158	1	3	401	30	8129
GO:0034728	nucleosome organization	biological_process	0.18158	1	3	401	30	8129
GO:0019104	DNA N-glycosylase activity	molecular_function	0.18267	1	1	401	4	8129
GO:0048583	regulation of response to stimulus	biological_process	0.18289	1	9	401	134	8129
GO:0004484	mRNA guanylyltransferase activity	molecular_function	0.18389	1	1	401	4	8129
GO:0008192	RNA guanylyltransferase activity	molecular_function	0.18389	1	1	401	4	8129
GO:0070568	guanylyltransferase activity	molecular_function	0.18389	1	1	401	4	8129
GO:0045595	regulation of cell differentiation	biological_process	0.1841	1	1	401	4	8129
GO:0042398	cellular modified amino acid biosynthetic process	biological_process	0.18422	1	2	401	16	8129
GO:0016628	oxidoreductase activity, acting on the CH-CH group of donors, NAD or NADP as acceptor	molecular_function	0.18498	1	2	401	16	8129
GO:0071203	WASH complex	cellular_component	0.18522	1	1	401	4	8129
GO:0051274	beta-glucan biosynthetic process	biological_process	0.18524	1	1	401	4	8129
GO:1901136	carbohydrate derivative catabolic process	biological_process	0.18531	1	2	401	17	8129
GO:0042440	pigment metabolic process	biological_process	0.18614	1	3	401	31	8129
GO:0051766	inositol trisphosphate kinase activity	molecular_function	0.18716	1	1	401	4	8129
GO:0016788	hydrolase activity, acting on ester bonds	molecular_function	0.18743	1	23	401	399	8129
GO:0016458	gene silencing	biological_process	0.18819	1	1	401	4	8129
GO:0031047	gene silencing by RNA	biological_process	0.18819	1	1	401	4	8129
GO:0006220	pyrimidine nucleotide metabolic process	biological_process	0.18856	1	2	401	16	8129
GO:0004721	phosphoprotein phosphatase activity	molecular_function	0.189	1	4	401	49	8129
GO:0006750	glutathione biosynthetic process	biological_process	0.18997	1	1	401	4	8129
GO:0019184	nonribosomal peptide biosynthetic process	biological_process	0.18997	1	1	401	4	8129
GO:0009496	plastoquinol--plastocyanin reductase activity	molecular_function	0.19052	1	1	401	4	8129
GO:0052880	oxidoreductase activity, acting on diphenols and related substances as donors, with copper protein as acceptor	molecular_function	0.19052	1	1	401	4	8129
GO:0046906	tetrapyrrole binding	molecular_function	0.19057	1	5	401	62	8129
GO:0030435	sporulation resulting in formation of a cellular spore	biological_process	0.19085	1	1	401	4	8129
GO:0000045	autophagosome assembly	biological_process	0.191	1	1	401	4	8129
GO:0007033	vacuole organization	biological_process	0.191	1	1	401	4	8129
GO:0016236	macroautophagy	biological_process	0.191	1	1	401	4	8129
GO:0006448	regulation of translational elongation	biological_process	0.191	1	1	401	4	8129
GO:0001503	ossification	biological_process	0.19245	1	2	401	17	8129
GO:1902531	regulation of intracellular signal transduction	biological_process	0.19711	1	5	401	67	8129
GO:0005815	microtubule organizing center	cellular_component	0.19799	1	3	401	31	8129
GO:0043624	cellular protein complex disassembly	biological_process	0.19825	1	2	401	16	8129
GO:0006470	protein dephosphorylation	biological_process	0.20073	1	4	401	50	8129
GO:0045502	dynein binding	molecular_function	0.20154	1	4	401	46	8129
GO:0001525	angiogenesis	biological_process	0.20218	1	1	401	5	8129
GO:0001568	blood vessel development	biological_process	0.20218	1	1	401	5	8129
GO:0001944	vasculature development	biological_process	0.20218	1	1	401	5	8129
GO:0045765	regulation of angiogenesis	biological_process	0.20218	1	1	401	5	8129
GO:0048514	blood vessel morphogenesis	biological_process	0.20218	1	1	401	5	8129
GO:0072358	cardiovascular system development	biological_process	0.20218	1	1	401	5	8129
GO:0072359	circulatory system development	biological_process	0.20218	1	1	401	5	8129
GO:1901342	regulation of vasculature development	biological_process	0.20218	1	1	401	5	8129
GO:1901565	organonitrogen compound catabolic process	biological_process	0.20226	1	3	401	33	8129
GO:0030865	cortical cytoskeleton organization	biological_process	0.20348	1	1	401	5	8129
GO:0030866	cortical actin cytoskeleton organization	biological_process	0.20348	1	1	401	5	8129
GO:0001934	positive regulation of protein phosphorylation	biological_process	0.20487	1	1	401	5	8129
GO:0042327	positive regulation of phosphorylation	biological_process	0.20487	1	1	401	5	8129
GO:0006814	sodium ion transport	biological_process	0.20795	1	3	401	34	8129
GO:0044248	cellular catabolic process	biological_process	0.20937	1	14	401	225	8129
GO:0003697	single-stranded DNA binding	molecular_function	0.21002	1	2	401	18	8129
GO:0003956	NAD(P)+-protein-arginine ADP-ribosyltransferase activity	molecular_function	0.21191	1	1	401	5	8129
GO:0044275	cellular carbohydrate catabolic process	biological_process	0.21215	1	1	401	5	8129
GO:0008234	cysteine-type peptidase activity	molecular_function	0.21353	1	6	401	83	8129
GO:0006012	galactose metabolic process	biological_process	0.21412	1	1	401	5	8129
GO:0006720	isoprenoid metabolic process	biological_process	0.21433	1	2	401	17	8129
GO:0008299	isoprenoid biosynthetic process	biological_process	0.21433	1	2	401	17	8129
GO:0034655	nucleobase-containing compound catabolic process	biological_process	0.21568	1	2	401	19	8129
GO:0016645	oxidoreductase activity, acting on the CH-NH group of donors	molecular_function	0.21677	1	2	401	18	8129
GO:0004571	mannosyl-oligosaccharide 1,2-alpha-mannosidase activity	molecular_function	0.21695	1	1	401	5	8129
GO:0015924	mannosyl-oligosaccharide mannosidase activity	molecular_function	0.21695	1	1	401	5	8129
GO:0019220	regulation of phosphate metabolic process	biological_process	0.21763	1	2	401	18	8129
GO:0051174	regulation of phosphorus metabolic process	biological_process	0.21763	1	2	401	18	8129
GO:0006520	cellular amino acid metabolic process	biological_process	0.21798	1	9	401	134	8129
GO:0006810	transport	biological_process	0.21853	1	63	401	1178	8129
GO:0004176	ATP-dependent peptidase activity	molecular_function	0.21907	1	1	401	5	8129
GO:0031023	microtubule organizing center organization	biological_process	0.21938	1	2	401	18	8129
GO:0044446	intracellular organelle part	cellular_component	0.2202	1	43	401	788	8129
GO:0008081	phosphoric diester hydrolase activity	molecular_function	0.22035	1	3	401	34	8129
GO:0004392	heme oxygenase (decyclizing) activity	molecular_function	0.2209	1	1	401	5	8129
GO:0006788	heme oxidation	biological_process	0.2209	1	1	401	5	8129
GO:0000077	DNA damage checkpoint	biological_process	0.22278	1	1	401	5	8129
GO:0031570	DNA integrity checkpoint	biological_process	0.22278	1	1	401	5	8129
GO:0008138	protein tyrosine/serine/threonine phosphatase activity	molecular_function	0.22317	1	3	401	36	8129
GO:0035303	regulation of dephosphorylation	biological_process	0.22364	1	1	401	5	8129
GO:0035304	regulation of protein dephosphorylation	biological_process	0.22364	1	1	401	5	8129
GO:0007020	microtubule nucleation	biological_process	0.22604	1	1	401	5	8129
GO:0010968	regulation of microtubule nucleation	biological_process	0.22604	1	1	401	5	8129
GO:0031112	positive regulation of microtubule polymerization or depolymerization	biological_process	0.22604	1	1	401	5	8129
GO:0031113	regulation of microtubule polymerization	biological_process	0.22604	1	1	401	5	8129
GO:0031116	positive regulation of microtubule polymerization	biological_process	0.22604	1	1	401	5	8129
GO:0046785	microtubule polymerization	biological_process	0.22604	1	1	401	5	8129
GO:0090063	positive regulation of microtubule nucleation	biological_process	0.22604	1	1	401	5	8129
GO:0051225	spindle assembly	biological_process	0.22645	1	1	401	5	8129
GO:0007605	sensory perception of sound	biological_process	0.22646	1	1	401	5	8129
GO:0050954	sensory perception of mechanical stimulus	biological_process	0.22646	1	1	401	5	8129
GO:0016746	transferase activity, transferring acyl groups	molecular_function	0.22729	1	8	401	120	8129
GO:0042765	GPI-anchor transamidase complex	cellular_component	0.22733	1	1	401	5	8129
GO:0030337	DNA polymerase processivity factor activity	molecular_function	0.22835	1	1	401	5	8129
GO:0004146	dihydrofolate reductase activity	molecular_function	0.22899	1	1	401	5	8129
GO:0051234	establishment of localization	biological_process	0.22999	1	63	401	1183	8129
GO:0048523	negative regulation of cellular process	biological_process	0.23001	1	6	401	85	8129
GO:0047961	glycine N-acyltransferase activity	molecular_function	0.2305	1	1	401	5	8129
GO:0006631	fatty acid metabolic process	biological_process	0.23063	1	3	401	33	8129
GO:0043021	ribonucleoprotein complex binding	molecular_function	0.23178	1	1	401	5	8129
GO:0019082	viral protein processing	biological_process	0.23211	1	2	401	19	8129
GO:0000808	origin recognition complex	cellular_component	0.23218	1	1	401	5	8129
GO:0004198	calcium-dependent cysteine-type endopeptidase activity	molecular_function	0.2324	1	1	401	5	8129
GO:0004864	protein phosphatase inhibitor activity	molecular_function	0.23249	1	1	401	5	8129
GO:0019212	phosphatase inhibitor activity	molecular_function	0.23249	1	1	401	5	8129
GO:0004315	3-oxoacyl-[acyl-carrier-protein] synthase activity	molecular_function	0.23277	1	1	401	5	8129
GO:0004714	transmembrane receptor protein tyrosine kinase activity	molecular_function	0.2337	1	1	401	6	8129
GO:0007275	multicellular organismal development	biological_process	0.23377	1	8	401	123	8129
GO:0044422	organelle part	cellular_component	0.23526	1	43	401	794	8129
GO:0032787	monocarboxylic acid metabolic process	biological_process	0.23651	1	4	401	50	8129
GO:0015630	microtubule cytoskeleton	cellular_component	0.23695	1	7	401	105	8129
GO:0075733	intracellular transport of virus	biological_process	0.23812	1	1	401	6	8129
GO:1902583	multi-organism intracellular transport	biological_process	0.23812	1	1	401	6	8129
GO:0016042	lipid catabolic process	biological_process	0.23897	1	2	401	19	8129
GO:0016615	malate dehydrogenase activity	molecular_function	0.23924	1	1	401	6	8129
GO:0008135	translation factor activity, RNA binding	molecular_function	0.23927	1	4	401	49	8129
GO:0010466	negative regulation of peptidase activity	biological_process	0.2412	1	1	401	6	8129
GO:0010951	negative regulation of endopeptidase activity	biological_process	0.2412	1	1	401	6	8129
GO:0004857	enzyme inhibitor activity	molecular_function	0.24215	1	6	401	89	8129
GO:0006432	phenylalanyl-tRNA aminoacylation	biological_process	0.2424	1	1	401	6	8129
GO:0004488	methylenetetrahydrofolate dehydrogenase (NADP+) activity	molecular_function	0.24283	1	1	401	6	8129
GO:0009396	folic acid-containing compound biosynthetic process	biological_process	0.24283	1	1	401	6	8129
GO:0050776	regulation of immune response	biological_process	0.2435	1	2	401	19	8129
GO:0020012	evasion or tolerance of host immune response	biological_process	0.24402	1	1	401	6	8129
GO:0051805	evasion or tolerance of immune response of other organism involved in symbiotic interaction	biological_process	0.24402	1	1	401	6	8129
GO:0052564	response to immune response of other organism involved in symbiotic interaction	biological_process	0.24402	1	1	401	6	8129
GO:0052572	response to host immune response	biological_process	0.24402	1	1	401	6	8129
GO:0051130	positive regulation of cellular component organization	biological_process	0.24416	1	2	401	19	8129
GO:0009892	negative regulation of metabolic process	biological_process	0.24432	1	4	401	52	8129
GO:0045132	meiotic chromosome segregation	biological_process	0.24436	1	1	401	6	8129
GO:0031300	intrinsic component of organelle membrane	cellular_component	0.24437	1	3	401	36	8129
GO:0031301	integral component of organelle membrane	cellular_component	0.24437	1	3	401	36	8129
GO:0000151	ubiquitin ligase complex	cellular_component	0.24509	1	4	401	52	8129
GO:0000152	nuclear ubiquitin ligase complex	cellular_component	0.24509	1	4	401	52	8129
GO:0005680	anaphase-promoting complex	cellular_component	0.24509	1	4	401	52	8129
GO:0031461	cullin-RING ubiquitin ligase complex	cellular_component	0.24509	1	4	401	52	8129
GO:0004435	phosphatidylinositol phospholipase C activity	molecular_function	0.24673	1	1	401	6	8129
GO:0004629	phospholipase C activity	molecular_function	0.24673	1	1	401	6	8129
GO:0008134	transcription factor binding	molecular_function	0.24682	1	5	401	71	8129
GO:0048731	system development	biological_process	0.24763	1	3	401	36	8129
GO:0009306	protein secretion	biological_process	0.24855	1	2	401	20	8129
GO:0008238	exopeptidase activity	molecular_function	0.24893	1	4	401	52	8129
GO:0016298	lipase activity	molecular_function	0.25045	1	2	401	20	8129
GO:0009108	coenzyme biosynthetic process	biological_process	0.25046	1	3	401	36	8129
GO:0015276	ligand-gated ion channel activity	molecular_function	0.25167	1	5	401	70	8129
GO:0022834	ligand-gated channel activity	molecular_function	0.25167	1	5	401	70	8129
GO:0072527	pyrimidine-containing compound metabolic process	biological_process	0.25184	1	3	401	36	8129
GO:0007249	I-kappaB kinase/NF-kappaB signaling	biological_process	0.25236	1	1	401	6	8129
GO:0043122	regulation of I-kappaB kinase/NF-kappaB signaling	biological_process	0.25236	1	1	401	6	8129
GO:0043123	positive regulation of I-kappaB kinase/NF-kappaB signaling	biological_process	0.25236	1	1	401	6	8129
GO:0006471	protein ADP-ribosylation	biological_process	0.2526	1	1	401	6	8129
GO:0006633	fatty acid biosynthetic process	biological_process	0.25348	1	2	401	19	8129
GO:0048519	negative regulation of biological process	biological_process	0.25369	1	7	401	106	8129
GO:0016311	dephosphorylation	biological_process	0.25442	1	4	401	55	8129
GO:0015743	malate transport	biological_process	0.25452	1	1	401	6	8129
GO:0030414	peptidase inhibitor activity	molecular_function	0.2558	1	4	401	55	8129
GO:0061134	peptidase regulator activity	molecular_function	0.2558	1	4	401	55	8129
GO:0006813	potassium ion transport	biological_process	0.25598	1	4	401	55	8129
GO:0007266	Rho protein signal transduction	biological_process	0.25603	1	3	401	39	8129
GO:0035023	regulation of Rho protein signal transduction	biological_process	0.25603	1	3	401	39	8129
GO:0005875	microtubule associated complex	cellular_component	0.25618	1	2	401	23	8129
GO:0032984	macromolecular complex disassembly	biological_process	0.2564	1	2	401	19	8129
GO:0043241	protein complex disassembly	biological_process	0.2564	1	2	401	19	8129
GO:0045861	negative regulation of proteolysis	biological_process	0.25692	1	2	401	20	8129
GO:0005816	spindle pole body	cellular_component	0.25775	1	1	401	6	8129
GO:0005823	central plaque of spindle pole body	cellular_component	0.25775	1	1	401	6	8129
GO:0044450	microtubule organizing center part	cellular_component	0.25775	1	1	401	6	8129
GO:0006891	intra-Golgi vesicle-mediated transport	biological_process	0.25881	1	2	401	21	8129
GO:0046914	transition metal ion binding	molecular_function	0.26198	1	43	401	805	8129
GO:0042886	amide transport	biological_process	0.26305	1	1	401	6	8129
GO:0050853	B cell receptor signaling pathway	biological_process	0.26412	1	1	401	6	8129
GO:0019900	kinase binding	molecular_function	0.26425	1	2	401	20	8129
GO:0008083	growth factor activity	molecular_function	0.26429	1	4	401	53	8129
GO:0046148	pigment biosynthetic process	biological_process	0.2645	1	2	401	21	8129
GO:0051276	chromosome organization	biological_process	0.26479	1	8	401	128	8129
GO:0009250	glucan biosynthetic process	biological_process	0.26614	1	1	401	6	8129
GO:0016638	oxidoreductase activity, acting on the CH-NH2 group of donors	molecular_function	0.26732	1	2	401	20	8129
GO:0006732	coenzyme metabolic process	biological_process	0.26739	1	4	401	54	8129
GO:0022411	cellular component disassembly	biological_process	0.26856	1	2	401	20	8129
GO:0016226	iron-sulfur cluster assembly	biological_process	0.26875	1	1	401	6	8129
GO:0031163	metallo-sulfur cluster assembly	biological_process	0.26875	1	1	401	6	8129
GO:0004520	endodeoxyribonuclease activity	molecular_function	0.2693	1	2	401	21	8129
GO:0004511	tyrosine 3-monooxygenase activity	molecular_function	0.26932	1	1	401	6	8129
GO:0006269	DNA replication, synthesis of RNA primer	biological_process	0.27009	1	1	401	6	8129
GO:0031929	TOR signaling	biological_process	0.2704	1	1	401	6	8129
GO:0032006	regulation of TOR signaling	biological_process	0.2704	1	1	401	6	8129
GO:0016791	phosphatase activity	molecular_function	0.27139	1	8	401	134	8129
GO:1901606	alpha-amino acid catabolic process	biological_process	0.2722	1	1	401	6	8129
GO:0004869	cysteine-type endopeptidase inhibitor activity	molecular_function	0.27235	1	1	401	6	8129
GO:0005779	integral component of peroxisomal membrane	cellular_component	0.27235	1	1	401	6	8129
GO:0031231	intrinsic component of peroxisomal membrane	cellular_component	0.27235	1	1	401	6	8129
GO:0043169	cation binding	molecular_function	0.27248	1	71	401	1389	8129
GO:0009539	photosystem II reaction center	cellular_component	0.27282	1	2	401	21	8129
GO:0072330	monocarboxylic acid biosynthetic process	biological_process	0.27299	1	2	401	20	8129
GO:0071704	organic substance metabolic process	biological_process	0.27496	1	162	401	3192	8129
GO:0006760	folic acid-containing compound metabolic process	biological_process	0.27789	1	1	401	7	8129
GO:0042559	pteridine-containing compound biosynthetic process	biological_process	0.28192	1	1	401	7	8129
GO:0010496	intercellular transport	biological_process	0.28236	1	1	401	7	8129
GO:0044000	movement in host	biological_process	0.28236	1	1	401	7	8129
GO:0046739	transport of virus in multicellular host	biological_process	0.28236	1	1	401	7	8129
GO:0046740	transport of virus in host, cell to cell	biological_process	0.28236	1	1	401	7	8129
GO:0051814	movement in other organism involved in symbiotic interaction	biological_process	0.28236	1	1	401	7	8129
GO:1902586	multi-organism intercellular transport	biological_process	0.28236	1	1	401	7	8129
GO:0030682	evasion or tolerance of host defense response	biological_process	0.28305	1	1	401	7	8129
GO:0051807	evasion or tolerance of defense response of other organism involved in symbiotic interaction	biological_process	0.28305	1	1	401	7	8129
GO:0045995	regulation of embryonic development	biological_process	0.28314	1	1	401	8	8129
GO:0010562	positive regulation of phosphorus metabolic process	biological_process	0.28317	1	1	401	7	8129
GO:0031401	positive regulation of protein modification process	biological_process	0.28317	1	1	401	7	8129
GO:0045937	positive regulation of phosphate metabolic process	biological_process	0.28317	1	1	401	7	8129
GO:0019229	regulation of vasoconstriction	biological_process	0.28513	1	1	401	7	8129
GO:0042310	vasoconstriction	biological_process	0.28513	1	1	401	7	8129
GO:0044403	symbiosis, encompassing mutualism through parasitism	biological_process	0.28526	1	14	401	246	8129
GO:0010629	negative regulation of gene expression	biological_process	0.28608	1	2	401	22	8129
GO:0006541	glutamine metabolic process	biological_process	0.2872	1	1	401	7	8129
GO:0007409	axonogenesis	biological_process	0.28724	1	1	401	7	8129
GO:0007411	axon guidance	biological_process	0.28724	1	1	401	7	8129
GO:0048667	cell morphogenesis involved in neuron differentiation	biological_process	0.28724	1	1	401	7	8129
GO:0048812	neuron projection morphogenesis	biological_process	0.28724	1	1	401	7	8129
GO:0061564	axon development	biological_process	0.28724	1	1	401	7	8129
GO:0097485	neuron projection guidance	biological_process	0.28724	1	1	401	7	8129
GO:0016579	protein deubiquitination	biological_process	0.28945	1	2	401	23	8129
GO:0070646	protein modification by small protein removal	biological_process	0.28945	1	2	401	23	8129
GO:0051537	2 iron, 2 sulfur cluster binding	molecular_function	0.29018	1	2	401	23	8129
GO:0042221	response to chemical	biological_process	0.29219	1	6	401	96	8129
GO:0032501	multicellular organismal process	biological_process	0.29296	1	18	401	321	8129
GO:0019855	calcium channel inhibitor activity	molecular_function	0.29398	1	1	401	7	8129
GO:0005672	transcription factor TFIIA complex	cellular_component	0.29404	1	1	401	7	8129
GO:0044087	regulation of cellular component biogenesis	biological_process	0.29422	1	2	401	22	8129
GO:0000062	fatty-acyl-CoA binding	molecular_function	0.29429	1	1	401	7	8129
GO:0050792	regulation of viral process	biological_process	0.29471	1	1	401	7	8129
GO:0044419	interspecies interaction between organisms	biological_process	0.29627	1	14	401	248	8129
GO:0005088	Ras guanyl-nucleotide exchange factor activity	molecular_function	0.29628	1	3	401	42	8129
GO:0005089	Rho guanyl-nucleotide exchange factor activity	molecular_function	0.29628	1	3	401	42	8129
GO:0009289	pilus	cellular_component	0.29669	1	1	401	7	8129
GO:0006260	DNA replication	biological_process	0.29693	1	11	401	189	8129
GO:0042126	nitrate metabolic process	biological_process	0.29737	1	1	401	7	8129
GO:0042128	nitrate assimilation	biological_process	0.29737	1	1	401	7	8129
GO:0018143	nucleic acid-protein covalent cross-linking	biological_process	0.29809	1	1	401	7	8129
GO:0015886	heme transport	biological_process	0.2983	1	1	401	7	8129
GO:1901678	iron coordination entity transport	biological_process	0.2983	1	1	401	7	8129
GO:0033013	tetrapyrrole metabolic process	biological_process	0.29864	1	3	401	41	8129
GO:0009267	cellular response to starvation	biological_process	0.29997	1	1	401	7	8129
GO:0031667	response to nutrient levels	biological_process	0.29997	1	1	401	7	8129
GO:0031669	cellular response to nutrient levels	biological_process	0.29997	1	1	401	7	8129
GO:0042594	response to starvation	biological_process	0.29997	1	1	401	7	8129
GO:0035251	UDP-glucosyltransferase activity	molecular_function	0.30097	1	1	401	7	8129
GO:0046527	glucosyltransferase activity	molecular_function	0.30097	1	1	401	7	8129
GO:0006206	pyrimidine nucleobase metabolic process	biological_process	0.30155	1	1	401	8	8129
GO:0019856	pyrimidine nucleobase biosynthetic process	biological_process	0.30155	1	1	401	8	8129
GO:0046872	metal ion binding	molecular_function	0.30184	1	70	401	1382	8129
GO:0070588	calcium ion transmembrane transport	biological_process	0.30201	1	1	401	9	8129
GO:0002429	immune response-activating cell surface receptor signaling pathway	biological_process	0.30212	1	1	401	7	8129
GO:0002757	immune response-activating signal transduction	biological_process	0.30212	1	1	401	7	8129
GO:0002768	immune response-regulating cell surface receptor signaling pathway	biological_process	0.30212	1	1	401	7	8129
GO:0050851	antigen receptor-mediated signaling pathway	biological_process	0.30212	1	1	401	7	8129
GO:0031324	negative regulation of cellular metabolic process	biological_process	0.30267	1	3	401	40	8129
GO:0017053	transcriptional repressor complex	cellular_component	0.30322	1	1	401	7	8129
GO:0000988	transcription factor activity, protein binding	molecular_function	0.30368	1	6	401	96	8129
GO:0004725	protein tyrosine phosphatase activity	molecular_function	0.30503	1	3	401	42	8129
GO:0016337	single organismal cell-cell adhesion	biological_process	0.3057	1	1	401	7	8129
GO:0009968	negative regulation of signal transduction	biological_process	0.30581	1	1	401	7	8129
GO:0015631	tubulin binding	molecular_function	0.30642	1	5	401	76	8129
GO:0004312	fatty acid synthase activity	molecular_function	0.3068	1	1	401	7	8129
GO:0009117	nucleotide metabolic process	biological_process	0.30742	1	8	401	131	8129
GO:0031123	RNA 3'-end processing	biological_process	0.30787	1	1	401	7	8129
GO:0031124	mRNA 3'-end processing	biological_process	0.30787	1	1	401	7	8129
GO:0007265	Ras protein signal transduction	biological_process	0.30833	1	3	401	43	8129
GO:0046578	regulation of Ras protein signal transduction	biological_process	0.30833	1	3	401	43	8129
GO:0022804	active transmembrane transporter activity	molecular_function	0.3089	1	6	401	96	8129
GO:0015930	glutamate synthase activity	molecular_function	0.3098	1	1	401	7	8129
GO:0009219	pyrimidine deoxyribonucleotide metabolic process	biological_process	0.3099	1	1	401	7	8129
GO:0009394	2'-deoxyribonucleotide metabolic process	biological_process	0.3099	1	1	401	7	8129
GO:0019692	deoxyribose phosphate metabolic process	biological_process	0.3099	1	1	401	7	8129
GO:0031490	chromatin DNA binding	molecular_function	0.30995	1	1	401	7	8129
GO:0031492	nucleosomal DNA binding	molecular_function	0.30995	1	1	401	7	8129
GO:1901605	alpha-amino acid metabolic process	biological_process	0.3106	1	4	401	57	8129
GO:0004866	endopeptidase inhibitor activity	molecular_function	0.31186	1	3	401	42	8129
GO:0061135	endopeptidase regulator activity	molecular_function	0.31186	1	3	401	42	8129
GO:0044255	cellular lipid metabolic process	biological_process	0.31266	1	7	401	112	8129
GO:0005242	inward rectifier potassium channel activity	molecular_function	0.3136	1	1	401	8	8129
GO:0036094	small molecule binding	molecular_function	0.3137	1	50	401	963	8129
GO:0042558	pteridine-containing compound metabolic process	biological_process	0.31518	1	1	401	8	8129
GO:0006928	movement of cell or subcellular component	biological_process	0.31621	1	6	401	100	8129
GO:0003968	RNA-directed RNA polymerase activity	molecular_function	0.31731	1	2	401	25	8129
GO:0070011	peptidase activity, acting on L-amino acid peptides	molecular_function	0.31852	1	21	401	381	8129
GO:0006508	proteolysis	biological_process	0.31904	1	21	401	379	8129
GO:0051179	localization	biological_process	0.31989	1	64	401	1243	8129
GO:0043903	regulation of symbiosis, encompassing mutualism through parasitism	biological_process	0.32015	1	1	401	8	8129
GO:0000975	regulatory region DNA binding	molecular_function	0.32103	1	1	401	8	8129
GO:0001067	regulatory region nucleic acid binding	molecular_function	0.32103	1	1	401	8	8129
GO:0000793	condensed chromosome	cellular_component	0.32127	1	4	401	58	8129
GO:0045087	innate immune response	biological_process	0.32272	1	1	401	8	8129
GO:0016055	Wnt signaling pathway	biological_process	0.32353	1	2	401	25	8129
GO:0052689	carboxylic ester hydrolase activity	molecular_function	0.3249	1	2	401	24	8129
GO:0003777	microtubule motor activity	molecular_function	0.32498	1	2	401	28	8129
GO:0000075	cell cycle checkpoint	biological_process	0.32559	1	2	401	23	8129
GO:0008017	microtubule binding	molecular_function	0.32749	1	4	401	59	8129
GO:0008146	sulfotransferase activity	molecular_function	0.32758	1	2	401	24	8129
GO:0043933	macromolecular complex subunit organization	biological_process	0.32788	1	16	401	287	8129
GO:0036459	ubiquitinyl hydrolase activity	molecular_function	0.32814	1	2	401	25	8129
GO:0015740	C4-dicarboxylate transport	biological_process	0.32917	1	1	401	8	8129
GO:0051082	unfolded protein binding	molecular_function	0.33002	1	4	401	58	8129
GO:0000272	polysaccharide catabolic process	biological_process	0.33064	1	1	401	8	8129
GO:0002682	regulation of immune system process	biological_process	0.33184	1	2	401	24	8129
GO:0042803	protein homodimerization activity	molecular_function	0.33245	1	4	401	58	8129
GO:0006858	extracellular transport	biological_process	0.33289	1	1	401	8	8129
GO:0008233	peptidase activity	molecular_function	0.33305	1	22	401	405	8129
GO:0009790	embryo development	biological_process	0.33394	1	1	401	10	8129
GO:0007051	spindle organization	biological_process	0.33429	1	1	401	8	8129
GO:0051181	cofactor transport	biological_process	0.33454	1	1	401	8	8129
GO:0043631	RNA polyadenylation	biological_process	0.33462	1	1	401	8	8129
GO:0008219	cell death	biological_process	0.33491	1	5	401	78	8129
GO:0016265	death	biological_process	0.33491	1	5	401	78	8129
GO:0030976	thiamine pyrophosphate binding	molecular_function	0.33541	1	1	401	8	8129
GO:0006753	nucleoside phosphate metabolic process	biological_process	0.33591	1	8	401	135	8129
GO:0016682	oxidoreductase activity, acting on diphenols and related substances as donors, oxygen as acceptor	molecular_function	0.33642	1	1	401	10	8129
GO:0002253	activation of immune response	biological_process	0.33816	1	1	401	8	8129
GO:0005976	polysaccharide metabolic process	biological_process	0.33877	1	2	401	25	8129
GO:0050661	NADP binding	molecular_function	0.33928	1	1	401	8	8129
GO:0046332	SMAD binding	molecular_function	0.33964	1	1	401	8	8129
GO:0000989	transcription factor activity, transcription factor binding	molecular_function	0.34108	1	5	401	81	8129
GO:0003712	transcription cofactor activity	molecular_function	0.34108	1	5	401	81	8129
GO:0043087	regulation of GTPase activity	biological_process	0.34133	1	1	401	9	8129
GO:0016714	oxidoreductase activity, acting on paired donors, with incorporation or reduction of molecular oxygen, reduced pteridine as one donor, and incorporation of one atom of oxygen	molecular_function	0.34284	1	1	401	8	8129
GO:0022607	cellular component assembly	biological_process	0.34488	1	18	401	328	8129
GO:0031491	nucleosome binding	molecular_function	0.34531	1	1	401	8	8129
GO:0019208	phosphatase regulator activity	molecular_function	0.34534	1	1	401	8	8129
GO:0019888	protein phosphatase regulator activity	molecular_function	0.34534	1	1	401	8	8129
GO:0051056	regulation of small GTPase mediated signal transduction	biological_process	0.34551	1	3	401	46	8129
GO:0019080	viral gene expression	biological_process	0.34683	1	2	401	25	8129
GO:0048878	chemical homeostasis	biological_process	0.34789	1	3	401	43	8129
GO:0001076	transcription factor activity, RNA polymerase II transcription factor binding	molecular_function	0.34835	1	4	401	61	8129
GO:0001104	RNA polymerase II transcription cofactor activity	molecular_function	0.34835	1	4	401	61	8129
GO:0032269	negative regulation of cellular protein metabolic process	biological_process	0.34879	1	2	401	25	8129
GO:0051248	negative regulation of protein metabolic process	biological_process	0.34879	1	2	401	25	8129
GO:0005085	guanyl-nucleotide exchange factor activity	molecular_function	0.34969	1	4	401	65	8129
GO:0030246	carbohydrate binding	molecular_function	0.35284	1	3	401	44	8129
GO:0001932	regulation of protein phosphorylation	biological_process	0.35391	1	1	401	9	8129
GO:0006099	tricarboxylic acid cycle	biological_process	0.3555	1	1	401	9	8129
GO:0006101	citrate metabolic process	biological_process	0.3555	1	1	401	9	8129
GO:0072350	tricarboxylic acid metabolic process	biological_process	0.3555	1	1	401	9	8129
GO:0000166	nucleotide binding	molecular_function	0.35571	1	48	401	938	8129
GO:1901265	nucleoside phosphate binding	molecular_function	0.35571	1	48	401	938	8129
GO:0015298	solute:cation antiporter activity	molecular_function	0.35876	1	1	401	9	8129
GO:0015299	solute:proton antiporter activity	molecular_function	0.35876	1	1	401	9	8129
GO:0016052	carbohydrate catabolic process	biological_process	0.35887	1	2	401	26	8129
GO:0010604	positive regulation of macromolecule metabolic process	biological_process	0.35916	1	4	401	63	8129
GO:0007617	mating behavior	biological_process	0.36137	1	1	401	9	8129
GO:0019098	reproductive behavior	biological_process	0.36137	1	1	401	9	8129
GO:0044705	multi-organism reproductive behavior	biological_process	0.36137	1	1	401	9	8129
GO:0006787	porphyrin-containing compound catabolic process	biological_process	0.36417	1	1	401	9	8129
GO:0033015	tetrapyrrole catabolic process	biological_process	0.36417	1	1	401	9	8129
GO:2001057	reactive nitrogen species metabolic process	biological_process	0.36455	1	1	401	9	8129
GO:0044262	cellular carbohydrate metabolic process	biological_process	0.36462	1	2	401	26	8129
GO:0005262	calcium channel activity	molecular_function	0.36478	1	2	401	27	8129
GO:0022402	cell cycle process	biological_process	0.36507	1	9	401	156	8129
GO:0016568	chromatin modification	biological_process	0.36518	1	2	401	28	8129
GO:0044380	protein localization to cytoskeleton	biological_process	0.36525	1	1	401	9	8129
GO:0071988	protein localization to spindle pole body	biological_process	0.36525	1	1	401	9	8129
GO:0072698	protein localization to microtubule cytoskeleton	biological_process	0.36525	1	1	401	9	8129
GO:0044780	bacterial-type flagellum assembly	biological_process	0.36561	1	1	401	9	8129
GO:0044781	bacterial-type flagellum organization	biological_process	0.36561	1	1	401	9	8129
GO:0048870	cell motility	biological_process	0.36586	1	4	401	64	8129
GO:0051674	localization of cell	biological_process	0.36586	1	4	401	64	8129
GO:0005819	spindle	cellular_component	0.3659	1	4	401	62	8129
GO:0016592	mediator complex	cellular_component	0.36812	1	4	401	63	8129
GO:0022884	macromolecule transmembrane transporter activity	molecular_function	0.36836	1	1	401	9	8129
GO:0071822	protein complex subunit organization	biological_process	0.3693	1	14	401	254	8129
GO:0055086	nucleobase-containing small molecule metabolic process	biological_process	0.36931	1	9	401	159	8129
GO:0009112	nucleobase metabolic process	biological_process	0.36964	1	1	401	10	8129
GO:0046112	nucleobase biosynthetic process	biological_process	0.36964	1	1	401	10	8129
GO:0042651	thylakoid membrane	cellular_component	0.36985	1	1	401	9	8129
GO:0005732	small nucleolar ribonucleoprotein complex	cellular_component	0.37056	1	1	401	9	8129
GO:0070647	protein modification by small protein conjugation or removal	biological_process	0.37094	1	4	401	64	8129
GO:0005778	peroxisomal membrane	cellular_component	0.37118	1	1	401	9	8129
GO:0031903	microbody membrane	cellular_component	0.37118	1	1	401	9	8129
GO:0044438	microbody part	cellular_component	0.37118	1	1	401	9	8129
GO:0044439	peroxisomal part	cellular_component	0.37118	1	1	401	9	8129
GO:0016597	amino acid binding	molecular_function	0.37241	1	1	401	9	8129
GO:0016799	hydrolase activity, hydrolyzing N-glycosyl compounds	molecular_function	0.373	1	1	401	9	8129
GO:0009036	Type II site-specific deoxyribonuclease activity	molecular_function	0.37458	1	1	401	10	8129
GO:0009307	DNA restriction-modification system	biological_process	0.37458	1	1	401	10	8129
GO:0015666	restriction endodeoxyribonuclease activity	molecular_function	0.37458	1	1	401	10	8129
GO:0044355	clearance of foreign intracellular DNA	biological_process	0.37458	1	1	401	10	8129
GO:0016830	carbon-carbon lyase activity	molecular_function	0.37741	1	3	401	46	8129
GO:0007127	meiosis I	biological_process	0.37826	1	1	401	9	8129
GO:0003854	3-beta-hydroxy-delta5-steroid dehydrogenase activity	molecular_function	0.37826	1	1	401	9	8129
GO:0016229	steroid dehydrogenase activity	molecular_function	0.37826	1	1	401	9	8129
GO:0033764	steroid dehydrogenase activity, acting on the CH-OH group of donors, NAD or NADP as acceptor	molecular_function	0.37826	1	1	401	9	8129
GO:0007018	microtubule-based movement	biological_process	0.37886	1	2	401	31	8129
GO:0043244	regulation of protein complex disassembly	biological_process	0.37923	1	1	401	9	8129
GO:0006417	regulation of translation	biological_process	0.37937	1	1	401	9	8129
GO:0010608	posttranscriptional regulation of gene expression	biological_process	0.37937	1	1	401	9	8129
GO:0034248	regulation of cellular amide metabolic process	biological_process	0.37937	1	1	401	9	8129
GO:0007618	mating	biological_process	0.3799	1	1	401	10	8129
GO:0044711	single-organism biosynthetic process	biological_process	0.38274	1	17	401	318	8129
GO:0030155	regulation of cell adhesion	biological_process	0.38336	1	1	401	11	8129
GO:0009653	anatomical structure morphogenesis	biological_process	0.38356	1	4	401	64	8129
GO:0044085	cellular component biogenesis	biological_process	0.38539	1	20	401	376	8129
GO:0030030	cell projection organization	biological_process	0.38627	1	2	401	27	8129
GO:0004860	protein kinase inhibitor activity	molecular_function	0.38634	1	1	401	10	8129
GO:0019210	kinase inhibitor activity	molecular_function	0.38634	1	1	401	10	8129
GO:0000904	cell morphogenesis involved in differentiation	biological_process	0.38689	1	1	401	10	8129
GO:0044283	small molecule biosynthetic process	biological_process	0.38791	1	6	401	102	8129
GO:0010648	negative regulation of cell communication	biological_process	0.38832	1	1	401	10	8129
GO:0023057	negative regulation of signaling	biological_process	0.38832	1	1	401	10	8129
GO:0031175	neuron projection development	biological_process	0.38936	1	1	401	10	8129
GO:0048666	neuron development	biological_process	0.38936	1	1	401	10	8129
GO:0016780	phosphotransferase activity, for other substituted phosphate groups	molecular_function	0.38971	1	1	401	10	8129
GO:0051187	cofactor catabolic process	biological_process	0.39135	1	1	401	10	8129
GO:0097159	organic cyclic compound binding	molecular_function	0.39227	1	115	401	2304	8129
GO:1901363	heterocyclic compound binding	molecular_function	0.39227	1	115	401	2304	8129
GO:0003857	3-hydroxyacyl-CoA dehydrogenase activity	molecular_function	0.39273	1	1	401	10	8129
GO:0003896	DNA primase activity	molecular_function	0.39313	1	1	401	10	8129
GO:0032403	protein complex binding	molecular_function	0.39663	1	8	401	142	8129
GO:0044413	avoidance of host defenses	biological_process	0.397	1	1	401	11	8129
GO:0044415	evasion or tolerance of host defenses	biological_process	0.397	1	1	401	11	8129
GO:0051832	avoidance of defenses of other organism involved in symbiotic interaction	biological_process	0.397	1	1	401	11	8129
GO:0051834	evasion or tolerance of defenses of other organism involved in symbiotic interaction	biological_process	0.397	1	1	401	11	8129
GO:0052173	response to defenses of other organism involved in symbiotic interaction	biological_process	0.397	1	1	401	11	8129
GO:0052200	response to host defenses	biological_process	0.397	1	1	401	11	8129
GO:0075136	response to host	biological_process	0.397	1	1	401	11	8129
GO:0015849	organic acid transport	biological_process	0.39791	1	3	401	45	8129
GO:0046942	carboxylic acid transport	biological_process	0.39791	1	3	401	45	8129
GO:0006914	autophagy	biological_process	0.39795	1	6	401	103	8129
GO:0044033	multi-organism metabolic process	biological_process	0.39885	1	2	401	28	8129
GO:0033014	tetrapyrrole biosynthetic process	biological_process	0.3998	1	2	401	30	8129
GO:0042393	histone binding	molecular_function	0.39993	1	1	401	10	8129
GO:0030001	metal ion transport	biological_process	0.40044	1	11	401	210	8129
GO:0016032	viral process	biological_process	0.40064	1	12	401	227	8129
GO:0065004	protein-DNA complex assembly	biological_process	0.40075	1	3	401	46	8129
GO:0071824	protein-DNA complex subunit organization	biological_process	0.40075	1	3	401	46	8129
GO:0033692	cellular polysaccharide biosynthetic process	biological_process	0.40133	1	1	401	10	8129
GO:0005852	eukaryotic translation initiation factor 3 complex	cellular_component	0.40144	1	1	401	10	8129
GO:0098602	single organism cell adhesion	biological_process	0.40278	1	1	401	10	8129
GO:0008948	oxaloacetate decarboxylase activity	molecular_function	0.40354	1	1	401	11	8129
GO:0035725	sodium ion transmembrane transport	biological_process	0.40354	1	1	401	11	8129
GO:0071436	sodium ion export	biological_process	0.40354	1	1	401	11	8129
GO:0003713	transcription coactivator activity	molecular_function	0.40418	1	1	401	12	8129
GO:0031406	carboxylic acid binding	molecular_function	0.40483	1	1	401	10	8129
GO:0043177	organic acid binding	molecular_function	0.40483	1	1	401	10	8129
GO:0019318	hexose metabolic process	biological_process	0.40525	1	2	401	28	8129
GO:0003678	DNA helicase activity	molecular_function	0.40534	1	3	401	47	8129
GO:0005215	transporter activity	molecular_function	0.40641	1	36	401	705	8129
GO:0052126	movement in host environment	biological_process	0.40642	1	2	401	30	8129
GO:0052192	movement in environment of other organism involved in symbiotic interaction	biological_process	0.40642	1	2	401	30	8129
GO:0071941	nitrogen cycle metabolic process	biological_process	0.40728	1	1	401	11	8129
GO:0009891	positive regulation of biosynthetic process	biological_process	0.41011	1	3	401	48	8129
GO:0010557	positive regulation of macromolecule biosynthetic process	biological_process	0.41011	1	3	401	48	8129
GO:0010628	positive regulation of gene expression	biological_process	0.41011	1	3	401	48	8129
GO:0031328	positive regulation of cellular biosynthetic process	biological_process	0.41011	1	3	401	48	8129
GO:0051173	positive regulation of nitrogen compound metabolic process	biological_process	0.41011	1	3	401	48	8129
GO:0006694	steroid biosynthetic process	biological_process	0.41038	1	1	401	10	8129
GO:0008270	zinc ion binding	molecular_function	0.41061	1	34	401	672	8129
GO:0003747	translation release factor activity	molecular_function	0.41109	1	1	401	10	8129
GO:0008079	translation termination factor activity	molecular_function	0.41109	1	1	401	10	8129
GO:0009060	aerobic respiration	biological_process	0.41158	1	1	401	11	8129
GO:0003724	RNA helicase activity	molecular_function	0.41245	1	2	401	29	8129
GO:0006996	organelle organization	biological_process	0.41269	1	22	401	431	8129
GO:0051239	regulation of multicellular organismal process	biological_process	0.41271	1	3	401	51	8129
GO:0004674	protein serine/threonine kinase activity	molecular_function	0.41368	1	5	401	90	8129
GO:0043086	negative regulation of catalytic activity	biological_process	0.41644	1	2	401	29	8129
GO:0044092	negative regulation of molecular function	biological_process	0.41644	1	2	401	29	8129
GO:0032990	cell part morphogenesis	biological_process	0.41799	1	1	401	11	8129
GO:0048858	cell projection morphogenesis	biological_process	0.41799	1	1	401	11	8129
GO:0005200	structural constituent of cytoskeleton	molecular_function	0.418	1	1	401	11	8129
GO:0050790	regulation of catalytic activity	biological_process	0.41821	1	4	401	68	8129
GO:0019637	organophosphate metabolic process	biological_process	0.41841	1	11	401	206	8129
GO:0003743	translation initiation factor activity	molecular_function	0.41857	1	2	401	28	8129
GO:0010181	FMN binding	molecular_function	0.42294	1	1	401	11	8129
GO:0015711	organic anion transport	biological_process	0.42412	1	3	401	47	8129
GO:0051705	multi-organism behavior	biological_process	0.42565	1	1	401	11	8129
GO:0042600	chorion	cellular_component	0.4263	1	2	401	29	8129
GO:0061630	ubiquitin protein ligase activity	molecular_function	0.42639	1	3	401	48	8129
GO:0061659	ubiquitin-like protein ligase activity	molecular_function	0.42639	1	3	401	48	8129
GO:0009165	nucleotide biosynthetic process	biological_process	0.42647	1	5	401	88	8129
GO:1901293	nucleoside phosphate biosynthetic process	biological_process	0.42647	1	5	401	88	8129
GO:0044238	primary metabolic process	biological_process	0.42865	1	152	401	3069	8129
GO:0000105	histidine biosynthetic process	biological_process	0.42874	1	1	401	11	8129
GO:0006547	histidine metabolic process	biological_process	0.42874	1	1	401	11	8129
GO:0052803	imidazole-containing compound metabolic process	biological_process	0.42874	1	1	401	11	8129
GO:0005184	neuropeptide hormone activity	molecular_function	0.43129	1	1	401	13	8129
GO:0051346	negative regulation of hydrolase activity	biological_process	0.43142	1	1	401	12	8129
GO:0043900	regulation of multi-organism process	biological_process	0.43308	1	1	401	12	8129
GO:0015085	calcium ion transmembrane transporter activity	molecular_function	0.43313	1	2	401	31	8129
GO:0035091	phosphatidylinositol binding	molecular_function	0.43393	1	2	401	31	8129
GO:0070851	growth factor receptor binding	molecular_function	0.43455	1	1	401	11	8129
GO:0048518	positive regulation of biological process	biological_process	0.4346	1	9	401	169	8129
GO:0005246	calcium channel regulator activity	molecular_function	0.43529	1	1	401	12	8129
GO:0002684	positive regulation of immune system process	biological_process	0.43552	1	1	401	11	8129
GO:0050778	positive regulation of immune response	biological_process	0.43552	1	1	401	11	8129
GO:0016846	carbon-sulfur lyase activity	molecular_function	0.43601	1	1	401	11	8129
GO:0000902	cell morphogenesis	biological_process	0.43706	1	2	401	30	8129
GO:0032989	cellular component morphogenesis	biological_process	0.43706	1	2	401	30	8129
GO:0030162	regulation of proteolysis	biological_process	0.43719	1	2	401	30	8129
GO:0005615	extracellular space	cellular_component	0.44043	1	5	401	89	8129
GO:0070925	organelle assembly	biological_process	0.44088	1	3	401	49	8129
GO:0003746	translation elongation factor activity	molecular_function	0.44115	1	1	401	11	8129
GO:0007606	sensory perception of chemical stimulus	biological_process	0.44193	1	2	401	30	8129
GO:0044877	macromolecular complex binding	molecular_function	0.44359	1	9	401	169	8129
GO:0019899	enzyme binding	molecular_function	0.44576	1	3	401	50	8129
GO:0043934	sporulation	biological_process	0.44583	1	1	401	12	8129
GO:0016779	nucleotidyltransferase activity	molecular_function	0.44612	1	10	401	193	8129
GO:0048585	negative regulation of response to stimulus	biological_process	0.44642	1	1	401	12	8129
GO:0048522	positive regulation of cellular process	biological_process	0.44694	1	8	401	151	8129
GO:0008289	lipid binding	molecular_function	0.44727	1	6	401	111	8129
GO:0016668	oxidoreductase activity, acting on a sulfur group of donors, NAD(P) as acceptor	molecular_function	0.44732	1	2	401	31	8129
GO:0047134	protein-disulfide reductase activity	molecular_function	0.44732	1	2	401	31	8129
GO:0043167	ion binding	molecular_function	0.44747	1	107	401	2197	8129
GO:0016755	transferase activity, transferring amino-acyl groups	molecular_function	0.44788	1	1	401	12	8129
GO:0007031	peroxisome organization	biological_process	0.44866	1	1	401	12	8129
GO:0051015	actin filament binding	molecular_function	0.44937	1	1	401	13	8129
GO:0007126	meiotic nuclear division	biological_process	0.44983	1	1	401	12	8129
GO:1903046	meiotic cell cycle process	biological_process	0.44983	1	1	401	12	8129
GO:0006090	pyruvate metabolic process	biological_process	0.45312	1	1	401	12	8129
GO:0006096	glycolytic process	biological_process	0.45312	1	1	401	12	8129
GO:0006757	ATP generation from ADP	biological_process	0.45312	1	1	401	12	8129
GO:0009135	purine nucleoside diphosphate metabolic process	biological_process	0.45312	1	1	401	12	8129
GO:0009179	purine ribonucleoside diphosphate metabolic process	biological_process	0.45312	1	1	401	12	8129
GO:0009185	ribonucleoside diphosphate metabolic process	biological_process	0.45312	1	1	401	12	8129
GO:0046031	ADP metabolic process	biological_process	0.45312	1	1	401	12	8129
GO:0042157	lipoprotein metabolic process	biological_process	0.45368	1	2	401	31	8129
GO:0034654	nucleobase-containing compound biosynthetic process	biological_process	0.45607	1	52	401	1049	8129
GO:0031325	positive regulation of cellular metabolic process	biological_process	0.45645	1	5	401	91	8129
GO:0046983	protein dimerization activity	molecular_function	0.45841	1	8	401	150	8129
GO:0006915	apoptotic process	biological_process	0.45906	1	4	401	71	8129
GO:0012501	programmed cell death	biological_process	0.45906	1	4	401	71	8129
GO:0090407	organophosphate biosynthetic process	biological_process	0.45979	1	7	401	132	8129
GO:0003873	6-phosphofructo-2-kinase activity	molecular_function	0.46108	1	1	401	12	8129
GO:0006000	fructose metabolic process	biological_process	0.46108	1	1	401	12	8129
GO:0048856	anatomical structure development	biological_process	0.46172	1	6	401	113	8129
GO:1901362	organic cyclic compound biosynthetic process	biological_process	0.46502	1	55	401	1115	8129
GO:0006461	protein complex assembly	biological_process	0.46643	1	12	401	232	8129
GO:0001775	cell activation	biological_process	0.46696	1	3	401	50	8129
GO:0008242	omega peptidase activity	molecular_function	0.46773	1	1	401	12	8129
GO:0016740	transferase activity	molecular_function	0.46781	1	60	401	1219	8129
GO:0006281	DNA repair	biological_process	0.47058	1	9	401	171	8129
GO:0009605	response to external stimulus	biological_process	0.47106	1	6	401	115	8129
GO:0070271	protein complex biogenesis	biological_process	0.47279	1	12	401	233	8129
GO:0042325	regulation of phosphorylation	biological_process	0.47584	1	1	401	13	8129
GO:0019048	modulation by virus of host morphology or physiology	biological_process	0.47678	1	2	401	35	8129
GO:0019835	cytolysis	biological_process	0.47679	1	1	401	13	8129
GO:0004559	alpha-mannosidase activity	molecular_function	0.47842	1	1	401	13	8129
GO:0008654	phospholipid biosynthetic process	biological_process	0.4804	1	2	401	33	8129
GO:0031334	positive regulation of protein complex assembly	biological_process	0.48094	1	1	401	13	8129
GO:0032273	positive regulation of protein polymerization	biological_process	0.48094	1	1	401	13	8129
GO:0044089	positive regulation of cellular component biogenesis	biological_process	0.48094	1	1	401	13	8129
GO:0051495	positive regulation of cytoskeleton organization	biological_process	0.48094	1	1	401	13	8129
GO:0019058	viral life cycle	biological_process	0.48501	1	7	401	136	8129
GO:0043531	ADP binding	molecular_function	0.48587	1	1	401	14	8129
GO:0015399	primary active transmembrane transporter activity	molecular_function	0.48638	1	3	401	54	8129
GO:0015405	P-P-bond-hydrolysis-driven transmembrane transporter activity	molecular_function	0.48638	1	3	401	54	8129
GO:0048646	anatomical structure formation involved in morphogenesis	biological_process	0.48733	1	2	401	33	8129
GO:0005342	organic acid transmembrane transporter activity	molecular_function	0.48807	1	2	401	32	8129
GO:0046943	carboxylic acid transmembrane transporter activity	molecular_function	0.48807	1	2	401	32	8129
GO:0018130	heterocycle biosynthetic process	biological_process	0.48819	1	54	401	1103	8129
GO:0008443	phosphofructokinase activity	molecular_function	0.48893	1	1	401	13	8129
GO:0052547	regulation of peptidase activity	biological_process	0.49063	1	1	401	14	8129
GO:0052548	regulation of endopeptidase activity	biological_process	0.49063	1	1	401	14	8129
GO:0003013	circulatory system process	biological_process	0.49145	1	1	401	14	8129
GO:0003018	vascular process in circulatory system	biological_process	0.49145	1	1	401	14	8129
GO:0008015	blood circulation	biological_process	0.49145	1	1	401	14	8129
GO:0035150	regulation of tube size	biological_process	0.49145	1	1	401	14	8129
GO:0050880	regulation of blood vessel size	biological_process	0.49145	1	1	401	14	8129
GO:1903522	regulation of blood circulation	biological_process	0.49145	1	1	401	14	8129
GO:0031329	regulation of cellular catabolic process	biological_process	0.49262	1	3	401	53	8129
GO:0016670	oxidoreductase activity, acting on a sulfur group of donors, oxygen as acceptor	molecular_function	0.49266	1	1	401	13	8129
GO:0065009	regulation of molecular function	biological_process	0.49313	1	4	401	75	8129
GO:0008202	steroid metabolic process	biological_process	0.49388	1	1	401	13	8129
GO:0032774	RNA biosynthetic process	biological_process	0.49508	1	47	401	960	8129
GO:0042802	identical protein binding	molecular_function	0.49519	1	4	401	73	8129
GO:0015144	carbohydrate transmembrane transporter activity	molecular_function	0.49538	1	1	401	14	8129
GO:1901476	carbohydrate transporter activity	molecular_function	0.49538	1	1	401	14	8129
GO:0003774	motor activity	molecular_function	0.49702	1	3	401	60	8129
GO:0048584	positive regulation of response to stimulus	biological_process	0.4973	1	2	401	34	8129
GO:0005856	cytoskeleton	cellular_component	0.4987	1	11	401	221	8129
GO:0015297	antiporter activity	molecular_function	0.49914	1	1	401	14	8129
GO:0006606	protein import into nucleus	biological_process	0.49985	1	3	401	53	8129
GO:0034504	protein localization to nucleus	biological_process	0.49985	1	3	401	53	8129
GO:0044744	protein targeting to nucleus	biological_process	0.49985	1	3	401	53	8129
GO:0051170	nuclear import	biological_process	0.49985	1	3	401	53	8129
GO:1902593	single-organism nuclear import	biological_process	0.49985	1	3	401	53	8129
GO:0016702	oxidoreductase activity, acting on single donors with incorporation of molecular oxygen, incorporation of two atoms of oxygen	molecular_function	0.50216	1	1	401	14	8129
GO:0016814	hydrolase activity, acting on carbon-nitrogen (but not peptide) bonds, in cyclic amidines	molecular_function	0.50317	1	1	401	14	8129
GO:0044767	single-organism developmental process	biological_process	0.50414	1	10	401	201	8129
GO:0009064	glutamine family amino acid metabolic process	biological_process	0.5048	1	1	401	14	8129
GO:0015923	mannosidase activity	molecular_function	0.50538	1	1	401	14	8129
GO:0070206	protein trimerization	biological_process	0.50611	1	1	401	14	8129
GO:0043234	protein complex	cellular_component	0.50655	1	42	401	859	8129
GO:0008092	cytoskeletal protein binding	molecular_function	0.50687	1	11	401	224	8129
GO:0065003	macromolecular complex assembly	biological_process	0.50892	1	12	401	239	8129
GO:0007219	Notch signaling pathway	biological_process	0.50906	1	1	401	15	8129
GO:0042597	periplasmic space	cellular_component	0.51054	1	1	401	14	8129
GO:0045892	negative regulation of transcription, DNA-templated	biological_process	0.5121	1	1	401	15	8129
GO:0045934	negative regulation of nucleobase-containing compound metabolic process	biological_process	0.5121	1	1	401	15	8129
GO:0051253	negative regulation of RNA metabolic process	biological_process	0.5121	1	1	401	15	8129
GO:1902679	negative regulation of RNA biosynthetic process	biological_process	0.5121	1	1	401	15	8129
GO:1903507	negative regulation of nucleic acid-templated transcription	biological_process	0.5121	1	1	401	15	8129
GO:0000990	transcription factor activity, core RNA polymerase binding	molecular_function	0.51303	1	1	401	15	8129
GO:0000996	core DNA-dependent RNA polymerase binding promoter specificity activity	molecular_function	0.51303	1	1	401	15	8129
GO:0016987	sigma factor activity	molecular_function	0.51303	1	1	401	15	8129
GO:0006793	phosphorus metabolic process	biological_process	0.51334	1	25	401	519	8129
GO:0006796	phosphate-containing compound metabolic process	biological_process	0.51334	1	25	401	519	8129
GO:0009893	positive regulation of metabolic process	biological_process	0.5141	1	5	401	97	8129
GO:0000271	polysaccharide biosynthetic process	biological_process	0.51521	1	1	401	14	8129
GO:0006497	protein lipidation	biological_process	0.51528	1	1	401	15	8129
GO:0006506	GPI anchor biosynthetic process	biological_process	0.51528	1	1	401	15	8129
GO:0006661	phosphatidylinositol biosynthetic process	biological_process	0.51528	1	1	401	15	8129
GO:0045017	glycerolipid biosynthetic process	biological_process	0.51528	1	1	401	15	8129
GO:0046474	glycerophospholipid biosynthetic process	biological_process	0.51528	1	1	401	15	8129
GO:0034637	cellular carbohydrate biosynthetic process	biological_process	0.51579	1	1	401	14	8129
GO:0004713	protein tyrosine kinase activity	molecular_function	0.51675	1	1	401	16	8129
GO:0006511	ubiquitin-dependent protein catabolic process	biological_process	0.51745	1	3	401	55	8129
GO:0019941	modification-dependent protein catabolic process	biological_process	0.51745	1	3	401	55	8129
GO:0043632	modification-dependent macromolecule catabolic process	biological_process	0.51745	1	3	401	55	8129
GO:1902533	positive regulation of intracellular signal transduction	biological_process	0.51765	1	1	401	15	8129
GO:0008408	3'-5' exonuclease activity	molecular_function	0.51783	1	1	401	16	8129
GO:0007094	mitotic spindle assembly checkpoint	biological_process	0.5183	1	1	401	14	8129
GO:0009895	negative regulation of catabolic process	biological_process	0.5183	1	1	401	14	8129
GO:0031330	negative regulation of cellular catabolic process	biological_process	0.5183	1	1	401	14	8129
GO:0031396	regulation of protein ubiquitination	biological_process	0.5183	1	1	401	14	8129
GO:0031397	negative regulation of protein ubiquitination	biological_process	0.5183	1	1	401	14	8129
GO:0031577	spindle checkpoint	biological_process	0.5183	1	1	401	14	8129
GO:0032435	negative regulation of proteasomal ubiquitin-dependent protein catabolic process	biological_process	0.5183	1	1	401	14	8129
GO:0033046	negative regulation of sister chromatid segregation	biological_process	0.5183	1	1	401	14	8129
GO:0033048	negative regulation of mitotic sister chromatid segregation	biological_process	0.5183	1	1	401	14	8129
GO:0042177	negative regulation of protein catabolic process	biological_process	0.5183	1	1	401	14	8129
GO:0045839	negative regulation of mitotic nuclear division	biological_process	0.5183	1	1	401	14	8129
GO:0045841	negative regulation of mitotic metaphase/anaphase transition	biological_process	0.5183	1	1	401	14	8129
GO:0051340	regulation of ligase activity	biological_process	0.5183	1	1	401	14	8129
GO:0051352	negative regulation of ligase activity	biological_process	0.5183	1	1	401	14	8129
GO:0051436	negative regulation of ubiquitin-protein ligase activity involved in mitotic cell cycle	biological_process	0.5183	1	1	401	14	8129
GO:0051438	regulation of ubiquitin-protein transferase activity	biological_process	0.5183	1	1	401	14	8129
GO:0051439	regulation of ubiquitin-protein ligase activity involved in mitotic cell cycle	biological_process	0.5183	1	1	401	14	8129
GO:0051444	negative regulation of ubiquitin-protein transferase activity	biological_process	0.5183	1	1	401	14	8129
GO:0051985	negative regulation of chromosome segregation	biological_process	0.5183	1	1	401	14	8129
GO:0071173	spindle assembly checkpoint	biological_process	0.5183	1	1	401	14	8129
GO:0071174	mitotic spindle checkpoint	biological_process	0.5183	1	1	401	14	8129
GO:1901799	negative regulation of proteasomal protein catabolic process	biological_process	0.5183	1	1	401	14	8129
GO:1901988	negative regulation of cell cycle phase transition	biological_process	0.5183	1	1	401	14	8129
GO:1901991	negative regulation of mitotic cell cycle phase transition	biological_process	0.5183	1	1	401	14	8129
GO:1902100	negative regulation of metaphase/anaphase transition of cell cycle	biological_process	0.5183	1	1	401	14	8129
GO:1903051	negative regulation of proteolysis involved in cellular protein catabolic process	biological_process	0.5183	1	1	401	14	8129
GO:1903320	regulation of protein modification by small protein conjugation or removal	biological_process	0.5183	1	1	401	14	8129
GO:1903321	negative regulation of protein modification by small protein conjugation or removal	biological_process	0.5183	1	1	401	14	8129
GO:1903363	negative regulation of cellular protein catabolic process	biological_process	0.5183	1	1	401	14	8129
GO:1904666	regulation of ubiquitin protein ligase activity	biological_process	0.5183	1	1	401	14	8129
GO:1904667	negative regulation of ubiquitin protein ligase activity	biological_process	0.5183	1	1	401	14	8129
GO:2000816	negative regulation of mitotic sister chromatid separation	biological_process	0.5183	1	1	401	14	8129
GO:2001251	negative regulation of chromosome organization	biological_process	0.5183	1	1	401	14	8129
GO:0009894	regulation of catabolic process	biological_process	0.51868	1	3	401	55	8129
GO:0006952	defense response	biological_process	0.51935	1	7	401	141	8129
GO:0006351	transcription, DNA-templated	biological_process	0.51991	1	46	401	948	8129
GO:0097659	nucleic acid-templated transcription	biological_process	0.51991	1	46	401	948	8129
GO:0009308	amine metabolic process	biological_process	0.52321	1	2	401	35	8129
GO:0006414	translational elongation	biological_process	0.52339	1	1	401	14	8129
GO:0004175	endopeptidase activity	molecular_function	0.52344	1	15	401	302	8129
GO:0044003	modification by symbiont of host morphology or physiology	biological_process	0.52393	1	2	401	38	8129
GO:0019064	fusion of virus membrane with host plasma membrane	biological_process	0.52436	1	1	401	15	8129
GO:0039663	membrane fusion involved in viral entry into host cell	biological_process	0.52436	1	1	401	15	8129
GO:0044800	multi-organism membrane fusion	biological_process	0.52436	1	1	401	15	8129
GO:0044803	multi-organism membrane organization	biological_process	0.52436	1	1	401	15	8129
GO:0015370	solute:sodium symporter activity	molecular_function	0.5253	1	1	401	15	8129
GO:0008121	ubiquinol-cytochrome-c reductase activity	molecular_function	0.52607	1	1	401	16	8129
GO:0016681	oxidoreductase activity, acting on diphenols and related substances as donors, cytochrome as acceptor	molecular_function	0.52607	1	1	401	16	8129
GO:0005996	monosaccharide metabolic process	biological_process	0.5269	1	2	401	36	8129
GO:0019438	aromatic compound biosynthetic process	biological_process	0.52801	1	53	401	1095	8129
GO:0001071	nucleic acid binding transcription factor activity	molecular_function	0.52875	1	16	401	327	8129
GO:0003700	transcription factor activity, sequence-specific DNA binding	molecular_function	0.52875	1	16	401	327	8129
GO:1901681	sulfur compound binding	molecular_function	0.52876	1	2	401	35	8129
GO:0019887	protein kinase regulator activity	molecular_function	0.52921	1	1	401	15	8129
GO:0005777	peroxisome	cellular_component	0.52939	1	1	401	15	8129
GO:0042579	microbody	cellular_component	0.52939	1	1	401	15	8129
GO:0019200	carbohydrate kinase activity	molecular_function	0.52941	1	1	401	15	8129
GO:0004114	3',5'-cyclic-nucleotide phosphodiesterase activity	molecular_function	0.53204	1	1	401	16	8129
GO:0034357	photosynthetic membrane	cellular_component	0.53266	1	3	401	57	8129
GO:0010638	positive regulation of organelle organization	biological_process	0.53286	1	1	401	15	8129
GO:0017119	Golgi transport complex	cellular_component	0.53306	1	1	401	15	8129
GO:0016053	organic acid biosynthetic process	biological_process	0.534	1	4	401	76	8129
GO:0046394	carboxylic acid biosynthetic process	biological_process	0.534	1	4	401	76	8129
GO:0006259	DNA metabolic process	biological_process	0.53457	1	22	401	453	8129
GO:0006812	cation transport	biological_process	0.53526	1	16	401	334	8129
GO:0034062	RNA polymerase activity	molecular_function	0.53652	1	5	401	101	8129
GO:0000279	M phase	biological_process	0.53805	1	1	401	15	8129
GO:0022403	cell cycle phase	biological_process	0.53805	1	1	401	15	8129
GO:0044848	biological phase	biological_process	0.53805	1	1	401	15	8129
GO:0051817	modification of morphology or physiology of other organism involved in symbiotic interaction	biological_process	0.53985	1	2	401	39	8129
GO:0006816	calcium ion transport	biological_process	0.53989	1	1	401	19	8129
GO:0051348	negative regulation of transferase activity	biological_process	0.54123	1	1	401	15	8129
GO:0006310	DNA recombination	biological_process	0.54297	1	4	401	79	8129
GO:0007093	mitotic cell cycle checkpoint	biological_process	0.5432	1	1	401	15	8129
GO:0045930	negative regulation of mitotic cell cycle	biological_process	0.5432	1	1	401	15	8129
GO:0016874	ligase activity	molecular_function	0.5437	1	5	401	101	8129
GO:0044724	single-organism carbohydrate catabolic process	biological_process	0.54715	1	1	401	16	8129
GO:0010506	regulation of autophagy	biological_process	0.54728	1	2	401	37	8129
GO:0005794	Golgi apparatus	cellular_component	0.54883	1	3	401	58	8129
GO:0016831	carboxy-lyase activity	molecular_function	0.54912	1	2	401	38	8129
GO:0016763	transferase activity, transferring pentosyl groups	molecular_function	0.5493	1	2	401	38	8129
GO:0006357	regulation of transcription from RNA polymerase II promoter	biological_process	0.55088	1	4	401	80	8129
GO:0098797	plasma membrane protein complex	cellular_component	0.55126	1	3	401	60	8129
GO:0009187	cyclic nucleotide metabolic process	biological_process	0.5513	1	1	401	16	8129
GO:0009190	cyclic nucleotide biosynthetic process	biological_process	0.5513	1	1	401	16	8129
GO:0043168	anion binding	molecular_function	0.55284	1	47	401	980	8129
GO:0015081	sodium ion transmembrane transporter activity	molecular_function	0.55428	1	2	401	39	8129
GO:0004112	cyclic-nucleotide phosphodiesterase activity	molecular_function	0.55623	1	1	401	17	8129
GO:0044430	cytoskeletal part	cellular_component	0.5569	1	10	401	209	8129
GO:0006165	nucleoside diphosphate phosphorylation	biological_process	0.55768	1	1	401	16	8129
GO:0046939	nucleotide phosphorylation	biological_process	0.55768	1	1	401	16	8129
GO:0015291	secondary active transmembrane transporter activity	molecular_function	0.55781	1	2	401	39	8129
GO:0030031	cell projection assembly	biological_process	0.55826	1	1	401	16	8129
GO:0000778	condensed nuclear chromosome kinetochore	cellular_component	0.55837	1	2	401	38	8129
GO:0000780	condensed nuclear chromosome, centromeric region	cellular_component	0.55837	1	2	401	38	8129
GO:0000942	condensed nuclear chromosome outer kinetochore	cellular_component	0.55837	1	2	401	38	8129
GO:0042729	DASH complex	cellular_component	0.55837	1	2	401	38	8129
GO:0016747	transferase activity, transferring acyl groups other than amino-acyl groups	molecular_function	0.56023	1	4	401	81	8129
GO:0044764	multi-organism cellular process	biological_process	0.56052	1	12	401	255	8129
GO:0031400	negative regulation of protein modification process	biological_process	0.56081	1	1	401	16	8129
GO:0006364	rRNA processing	biological_process	0.56098	1	2	401	38	8129
GO:0016072	rRNA metabolic process	biological_process	0.56098	1	2	401	38	8129
GO:0007009	plasma membrane organization	biological_process	0.56151	1	1	401	16	8129
GO:0008514	organic anion transmembrane transporter activity	molecular_function	0.56154	1	2	401	37	8129
GO:0004518	nuclease activity	molecular_function	0.56204	1	7	401	147	8129
GO:0016627	oxidoreductase activity, acting on the CH-CH group of donors	molecular_function	0.56237	1	2	401	37	8129
GO:0042158	lipoprotein biosynthetic process	biological_process	0.56394	1	1	401	17	8129
GO:0006820	anion transport	biological_process	0.56395	1	4	401	81	8129
GO:0044057	regulation of system process	biological_process	0.5663	1	1	401	17	8129
GO:0035821	modification of morphology or physiology of other organism	biological_process	0.56657	1	2	401	41	8129
GO:0007091	metaphase/anaphase transition of mitotic cell cycle	biological_process	0.56682	1	1	401	16	8129
GO:0010965	regulation of mitotic sister chromatid separation	biological_process	0.56682	1	1	401	16	8129
GO:0030071	regulation of mitotic metaphase/anaphase transition	biological_process	0.56682	1	1	401	16	8129
GO:0031145	anaphase-promoting complex-dependent proteasomal ubiquitin-dependent protein catabolic process	biological_process	0.56682	1	1	401	16	8129
GO:0032434	regulation of proteasomal ubiquitin-dependent protein catabolic process	biological_process	0.56682	1	1	401	16	8129
GO:0033044	regulation of chromosome organization	biological_process	0.56682	1	1	401	16	8129
GO:0033045	regulation of sister chromatid segregation	biological_process	0.56682	1	1	401	16	8129
GO:0033047	regulation of mitotic sister chromatid segregation	biological_process	0.56682	1	1	401	16	8129
GO:0044784	metaphase/anaphase transition of cell cycle	biological_process	0.56682	1	1	401	16	8129
GO:0051306	mitotic sister chromatid separation	biological_process	0.56682	1	1	401	16	8129
GO:0051983	regulation of chromosome segregation	biological_process	0.56682	1	1	401	16	8129
GO:0061136	regulation of proteasomal protein catabolic process	biological_process	0.56682	1	1	401	16	8129
GO:1902099	regulation of metaphase/anaphase transition of cell cycle	biological_process	0.56682	1	1	401	16	8129
GO:1903050	regulation of proteolysis involved in cellular protein catabolic process	biological_process	0.56682	1	1	401	16	8129
GO:1903362	regulation of cellular protein catabolic process	biological_process	0.56682	1	1	401	16	8129
GO:0044257	cellular protein catabolic process	biological_process	0.56739	1	3	401	59	8129
GO:0051603	proteolysis involved in cellular protein catabolic process	biological_process	0.56739	1	3	401	59	8129
GO:0098519	nucleotide phosphatase activity, acting on free nucleotides	molecular_function	0.56827	1	1	401	17	8129
GO:0032879	regulation of localization	biological_process	0.56837	1	2	401	42	8129
GO:1902589	single-organism organelle organization	biological_process	0.5703	1	10	401	211	8129
GO:0003676	nucleic acid binding	molecular_function	0.57065	1	75	401	1557	8129
GO:0048193	Golgi vesicle transport	biological_process	0.57294	1	4	401	82	8129
GO:0007010	cytoskeleton organization	biological_process	0.57361	1	9	401	193	8129
GO:0033043	regulation of organelle organization	biological_process	0.57377	1	3	401	59	8129
GO:0044459	plasma membrane part	cellular_component	0.57414	1	4	401	84	8129
GO:0008643	carbohydrate transport	biological_process	0.57478	1	1	401	17	8129
GO:0006873	cellular ion homeostasis	biological_process	0.57506	1	2	401	39	8129
GO:0006875	cellular metal ion homeostasis	biological_process	0.57506	1	2	401	39	8129
GO:0030003	cellular cation homeostasis	biological_process	0.57506	1	2	401	39	8129
GO:0050801	ion homeostasis	biological_process	0.57506	1	2	401	39	8129
GO:0055065	metal ion homeostasis	biological_process	0.57506	1	2	401	39	8129
GO:0055080	cation homeostasis	biological_process	0.57506	1	2	401	39	8129
GO:0098771	inorganic ion homeostasis	biological_process	0.57506	1	2	401	39	8129
GO:0051704	multi-organism process	biological_process	0.5785	1	26	401	557	8129
GO:0015103	inorganic anion transmembrane transporter activity	molecular_function	0.57957	1	1	401	18	8129
GO:0019842	vitamin binding	molecular_function	0.58342	1	1	401	17	8129
GO:0006468	protein phosphorylation	biological_process	0.58369	1	12	401	261	8129
GO:0010558	negative regulation of macromolecule biosynthetic process	biological_process	0.58392	1	1	401	18	8129
GO:0031327	negative regulation of cellular biosynthetic process	biological_process	0.58392	1	1	401	18	8129
GO:0051172	negative regulation of nitrogen compound metabolic process	biological_process	0.58392	1	1	401	18	8129
GO:2000113	negative regulation of cellular macromolecule biosynthetic process	biological_process	0.58392	1	1	401	18	8129
GO:0000910	cytokinesis	biological_process	0.58569	1	2	401	39	8129
GO:0016893	endonuclease activity, active with either ribo- or deoxyribonucleic acids and producing 5'-phosphomonoesters	molecular_function	0.58653	1	2	401	41	8129
GO:0001539	cilium or flagellum-dependent cell motility	biological_process	0.58736	1	1	401	18	8129
GO:0071973	bacterial-type flagellum-dependent cell motility	biological_process	0.58736	1	1	401	18	8129
GO:0097588	archaeal or bacterial-type flagellum-dependent cell motility	biological_process	0.58736	1	1	401	18	8129
GO:0033554	cellular response to stress	biological_process	0.58814	1	10	401	209	8129
GO:0051304	chromosome separation	biological_process	0.5891	1	1	401	17	8129
GO:0051784	negative regulation of nuclear division	biological_process	0.5892	1	1	401	17	8129
GO:0019901	protein kinase binding	molecular_function	0.58922	1	1	401	17	8129
GO:0006811	ion transport	biological_process	0.59071	1	24	401	513	8129
GO:0051321	meiotic cell cycle	biological_process	0.59143	1	1	401	18	8129
GO:0009523	photosystem II	cellular_component	0.59249	1	2	401	40	8129
GO:0051240	positive regulation of multicellular organismal process	biological_process	0.59576	1	1	401	19	8129
GO:0051128	regulation of cellular component organization	biological_process	0.5966	1	4	401	82	8129
GO:0006302	double-strand break repair	biological_process	0.59719	1	1	401	18	8129
GO:0008284	positive regulation of cell proliferation	biological_process	0.59776	1	1	401	19	8129
GO:0006974	cellular response to DNA damage stimulus	biological_process	0.59933	1	9	401	190	8129
GO:0055082	cellular chemical homeostasis	biological_process	0.60026	1	2	401	41	8129
GO:0017004	cytochrome complex assembly	biological_process	0.60031	1	1	401	19	8129
GO:0032502	developmental process	biological_process	0.60051	1	10	401	216	8129
GO:0008509	anion transmembrane transporter activity	molecular_function	0.60084	1	3	401	63	8129
GO:0043231	intracellular membrane-bounded organelle	cellular_component	0.60128	1	57	401	1205	8129
GO:0032271	regulation of protein polymerization	biological_process	0.60183	1	1	401	18	8129
GO:0043254	regulation of protein complex assembly	biological_process	0.60183	1	1	401	18	8129
GO:0004190	aspartic-type endopeptidase activity	molecular_function	0.60233	1	3	401	62	8129
GO:0070001	aspartic-type peptidase activity	molecular_function	0.60233	1	3	401	62	8129
GO:0043227	membrane-bounded organelle	cellular_component	0.60298	1	57	401	1206	8129
GO:0032446	protein modification by small protein conjugation	biological_process	0.60476	1	2	401	41	8129
GO:0006304	DNA modification	biological_process	0.60477	1	1	401	19	8129
GO:0009890	negative regulation of biosynthetic process	biological_process	0.60543	1	1	401	19	8129
GO:0007088	regulation of mitotic nuclear division	biological_process	0.60572	1	1	401	18	8129
GO:0044770	cell cycle phase transition	biological_process	0.60572	1	1	401	18	8129
GO:0044772	mitotic cell cycle phase transition	biological_process	0.60572	1	1	401	18	8129
GO:1901987	regulation of cell cycle phase transition	biological_process	0.60572	1	1	401	18	8129
GO:1901990	regulation of mitotic cell cycle phase transition	biological_process	0.60572	1	1	401	18	8129
GO:0048513	organ development	biological_process	0.6069	1	1	401	19	8129
GO:0006265	DNA topological change	biological_process	0.60745	1	1	401	20	8129
GO:0009288	bacterial-type flagellum	cellular_component	0.60833	1	1	401	19	8129
GO:0000070	mitotic sister chromatid segregation	biological_process	0.61008	1	1	401	18	8129
GO:0000819	sister chromatid segregation	biological_process	0.61008	1	1	401	18	8129
GO:0010948	negative regulation of cell cycle process	biological_process	0.61023	1	1	401	18	8129
GO:0042176	regulation of protein catabolic process	biological_process	0.61046	1	1	401	18	8129
GO:0003954	NADH dehydrogenase activity	molecular_function	0.61057	1	1	401	20	8129
GO:0005882	intermediate filament	cellular_component	0.61121	1	4	401	84	8129
GO:0045111	intermediate filament cytoskeleton	cellular_component	0.61121	1	4	401	84	8129
GO:0016667	oxidoreductase activity, acting on a sulfur group of donors	molecular_function	0.6114	1	3	401	63	8129
GO:1901360	organic cyclic compound metabolic process	biological_process	0.61201	1	83	401	1750	8129
GO:0006486	protein glycosylation	biological_process	0.61323	1	2	401	43	8129
GO:0043413	macromolecule glycosylation	biological_process	0.61323	1	2	401	43	8129
GO:0016701	oxidoreductase activity, acting on single donors with incorporation of molecular oxygen	molecular_function	0.61349	1	1	401	19	8129
GO:0009132	nucleoside diphosphate metabolic process	biological_process	0.6159	1	1	401	19	8129
GO:0004386	helicase activity	molecular_function	0.61678	1	4	401	87	8129
GO:0007264	small GTPase mediated signal transduction	biological_process	0.61681	1	8	401	174	8129
GO:0016773	phosphotransferase activity, alcohol group as acceptor	molecular_function	0.61751	1	17	401	374	8129
GO:0016829	lyase activity	molecular_function	0.61768	1	6	401	132	8129
GO:0044723	single-organism carbohydrate metabolic process	biological_process	0.6196	1	6	401	132	8129
GO:0031109	microtubule polymerization or depolymerization	biological_process	0.62342	1	1	401	19	8129
GO:0031110	regulation of microtubule polymerization or depolymerization	biological_process	0.62342	1	1	401	19	8129
GO:0044431	Golgi apparatus part	cellular_component	0.62435	1	2	401	43	8129
GO:0044272	sulfur compound biosynthetic process	biological_process	0.62471	1	1	401	19	8129
GO:0070085	glycosylation	biological_process	0.62488	1	2	401	44	8129
GO:0006505	GPI anchor metabolic process	biological_process	0.62541	1	1	401	20	8129
GO:0005509	calcium ion binding	molecular_function	0.62633	1	11	401	249	8129
GO:0009124	nucleoside monophosphate biosynthetic process	biological_process	0.62941	1	2	401	44	8129
GO:0051782	negative regulation of cell division	biological_process	0.63007	1	1	401	19	8129
GO:0005044	scavenger receptor activity	molecular_function	0.63083	1	1	401	19	8129
GO:0038024	cargo receptor activity	molecular_function	0.63083	1	1	401	19	8129
GO:0030163	protein catabolic process	biological_process	0.6321	1	3	401	65	8129
GO:0004519	endonuclease activity	molecular_function	0.63251	1	3	401	67	8129
GO:0004222	metalloendopeptidase activity	molecular_function	0.6338	1	3	401	68	8129
GO:0006725	cellular aromatic compound metabolic process	biological_process	0.63428	1	82	401	1739	8129
GO:0042127	regulation of cell proliferation	biological_process	0.63457	1	1	401	21	8129
GO:0008236	serine-type peptidase activity	molecular_function	0.6377	1	6	401	131	8129
GO:0017171	serine hydrolase activity	molecular_function	0.6377	1	6	401	131	8129
GO:0016818	hydrolase activity, acting on acid anhydrides, in phosphorus-containing anhydrides	molecular_function	0.63848	1	19	401	416	8129
GO:0042995	cell projection	cellular_component	0.63897	1	3	401	67	8129
GO:0007346	regulation of mitotic cell cycle	biological_process	0.63998	1	1	401	20	8129
GO:0004867	serine-type endopeptidase inhibitor activity	molecular_function	0.6401	1	1	401	21	8129
GO:0048869	cellular developmental process	biological_process	0.64037	1	4	401	89	8129
GO:0005057	receptor signaling protein activity	molecular_function	0.64153	1	1	401	21	8129
GO:0051258	protein polymerization	biological_process	0.64217	1	3	401	65	8129
GO:0032886	regulation of microtubule-based process	biological_process	0.6427	1	1	401	20	8129
GO:0070507	regulation of microtubule cytoskeleton organization	biological_process	0.6427	1	1	401	20	8129
GO:0051338	regulation of transferase activity	biological_process	0.64304	1	1	401	20	8129
GO:0009579	thylakoid	cellular_component	0.64316	1	3	401	68	8129
GO:0044436	thylakoid part	cellular_component	0.64316	1	3	401	68	8129
GO:0017111	nucleoside-triphosphatase activity	molecular_function	0.64573	1	17	401	375	8129
GO:0009247	glycolipid biosynthetic process	biological_process	0.64629	1	1	401	21	8129
GO:0046467	membrane lipid biosynthetic process	biological_process	0.64629	1	1	401	21	8129
GO:0030312	external encapsulating structure	cellular_component	0.64806	1	2	401	44	8129
GO:0006139	nucleobase-containing compound metabolic process	biological_process	0.64833	1	79	401	1682	8129
GO:0098813	nuclear chromosome segregation	biological_process	0.64983	1	2	401	45	8129
GO:0030170	pyridoxal phosphate binding	molecular_function	0.65031	1	1	401	20	8129
GO:1901607	alpha-amino acid biosynthetic process	biological_process	0.651	1	2	401	44	8129
GO:0044699	single-organism process	biological_process	0.65191	1	181	401	3750	8129
GO:0009101	glycoprotein biosynthetic process	biological_process	0.65309	1	2	401	46	8129
GO:0007610	behavior	biological_process	0.65369	1	1	401	21	8129
GO:0019199	transmembrane receptor protein kinase activity	molecular_function	0.65577	1	1	401	22	8129
GO:0019362	pyridine nucleotide metabolic process	biological_process	0.65665	1	1	401	21	8129
GO:0046496	nicotinamide nucleotide metabolic process	biological_process	0.65665	1	1	401	21	8129
GO:0006366	transcription from RNA polymerase II promoter	biological_process	0.65797	1	5	401	114	8129
GO:0017038	protein import	biological_process	0.65809	1	3	401	67	8129
GO:0008608	attachment of spindle microtubules to kinetochore	biological_process	0.65818	1	1	401	22	8129
GO:0010498	proteasomal protein catabolic process	biological_process	0.65821	1	1	401	21	8129
GO:0043161	proteasome-mediated ubiquitin-dependent protein catabolic process	biological_process	0.65821	1	1	401	21	8129
GO:0015672	monovalent inorganic cation transport	biological_process	0.65937	1	8	401	184	8129
GO:0016836	hydro-lyase activity	molecular_function	0.66007	1	1	401	22	8129
GO:0030154	cell differentiation	biological_process	0.66071	1	3	401	69	8129
GO:0015293	symporter activity	molecular_function	0.66121	1	1	401	22	8129
GO:0015294	solute:cation symporter activity	molecular_function	0.66121	1	1	401	22	8129
GO:0030260	entry into host cell	biological_process	0.66312	1	1	401	23	8129
GO:0044409	entry into host	biological_process	0.66312	1	1	401	23	8129
GO:0046718	viral entry into host cell	biological_process	0.66312	1	1	401	23	8129
GO:0051806	entry into cell of other organism involved in symbiotic interaction	biological_process	0.66312	1	1	401	23	8129
GO:0051828	entry into other organism involved in symbiotic interaction	biological_process	0.66312	1	1	401	23	8129
GO:0051783	regulation of nuclear division	biological_process	0.66378	1	1	401	21	8129
GO:0016849	phosphorus-oxygen lyase activity	molecular_function	0.66422	1	1	401	22	8129
GO:0046483	heterocycle metabolic process	biological_process	0.66433	1	81	401	1732	8129
GO:0043232	intracellular non-membrane-bounded organelle	cellular_component	0.66479	1	30	401	648	8129
GO:0016485	protein processing	biological_process	0.66773	1	2	401	46	8129
GO:0051604	protein maturation	biological_process	0.66773	1	2	401	46	8129
GO:0005179	hormone activity	molecular_function	0.66786	1	4	401	95	8129
GO:0045893	positive regulation of transcription, DNA-templated	biological_process	0.66871	1	2	401	47	8129
GO:0045935	positive regulation of nucleobase-containing compound metabolic process	biological_process	0.66871	1	2	401	47	8129
GO:0051254	positive regulation of RNA metabolic process	biological_process	0.66871	1	2	401	47	8129
GO:1902680	positive regulation of RNA biosynthetic process	biological_process	0.66871	1	2	401	47	8129
GO:1903508	positive regulation of nucleic acid-templated transcription	biological_process	0.66871	1	2	401	47	8129
GO:0008283	cell proliferation	biological_process	0.6714	1	1	401	23	8129
GO:0032940	secretion by cell	biological_process	0.67151	1	2	401	46	8129
GO:0046903	secretion	biological_process	0.67151	1	2	401	46	8129
GO:0005230	extracellular ligand-gated ion channel activity	molecular_function	0.67225	1	2	401	46	8129
GO:0048285	organelle fission	biological_process	0.67243	1	3	401	68	8129
GO:0003916	DNA topoisomerase activity	molecular_function	0.6741	1	1	401	24	8129
GO:0016462	pyrophosphatase activity	molecular_function	0.67459	1	17	401	382	8129
GO:0009967	positive regulation of signal transduction	biological_process	0.67492	1	1	401	23	8129
GO:0010647	positive regulation of cell communication	biological_process	0.67492	1	1	401	23	8129
GO:0023056	positive regulation of signaling	biological_process	0.67492	1	1	401	23	8129
GO:0003779	actin binding	molecular_function	0.67502	1	5	401	121	8129
GO:0019207	kinase regulator activity	molecular_function	0.67536	1	1	401	22	8129
GO:0009100	glycoprotein metabolic process	biological_process	0.67643	1	2	401	48	8129
GO:0005876	spindle microtubule	cellular_component	0.67651	1	1	401	22	8129
GO:0060255	regulation of macromolecule metabolic process	biological_process	0.67673	1	40	401	876	8129
GO:0009991	response to extracellular stimulus	biological_process	0.68019	1	1	401	22	8129
GO:0031668	cellular response to extracellular stimulus	biological_process	0.68019	1	1	401	22	8129
GO:0071496	cellular response to external stimulus	biological_process	0.68019	1	1	401	22	8129
GO:0042254	ribosome biogenesis	biological_process	0.68046	1	2	401	48	8129
GO:0071702	organic substance transport	biological_process	0.68125	1	19	401	421	8129
GO:0016310	phosphorylation	biological_process	0.68222	1	13	401	302	8129
GO:0016043	cellular component organization	biological_process	0.68998	1	32	401	709	8129
GO:0072524	pyridine-containing compound metabolic process	biological_process	0.69007	1	1	401	23	8129
GO:0000139	Golgi membrane	cellular_component	0.69139	1	1	401	24	8129
GO:0034453	microtubule anchoring	biological_process	0.69147	1	1	401	24	8129
GO:0000940	condensed chromosome outer kinetochore	cellular_component	0.69169	1	2	401	48	8129
GO:0005577	fibrinogen complex	cellular_component	0.69436	1	2	401	47	8129
GO:0030168	platelet activation	biological_process	0.69436	1	2	401	47	8129
GO:0031683	G-protein beta/gamma-subunit complex binding	molecular_function	0.69458	1	2	401	47	8129
GO:0042626	ATPase activity, coupled to transmembrane movement of substances	molecular_function	0.6949	1	2	401	49	8129
GO:0043492	ATPase activity, coupled to movement of substances	molecular_function	0.6949	1	2	401	49	8129
GO:0012507	ER to Golgi transport vesicle membrane	cellular_component	0.69538	1	1	401	24	8129
GO:0030127	COPII vesicle coat	cellular_component	0.69538	1	1	401	24	8129
GO:0030134	ER to Golgi transport vesicle	cellular_component	0.69538	1	1	401	24	8129
GO:0030176	integral component of endoplasmic reticulum membrane	cellular_component	0.6983	1	1	401	25	8129
GO:0031227	intrinsic component of endoplasmic reticulum membrane	cellular_component	0.6983	1	1	401	25	8129
GO:0019079	viral genome replication	biological_process	0.70039	1	1	401	24	8129
GO:0071840	cellular component organization or biogenesis	biological_process	0.70054	1	34	401	755	8129
GO:0043038	amino acid activation	biological_process	0.70238	1	2	401	49	8129
GO:0043039	tRNA aminoacylation	biological_process	0.70238	1	2	401	49	8129
GO:0032561	guanyl ribonucleotide binding	molecular_function	0.70319	1	9	401	207	8129
GO:0006807	nitrogen compound metabolic process	biological_process	0.7033	1	102	401	2175	8129
GO:0043228	non-membrane-bounded organelle	cellular_component	0.70336	1	30	401	660	8129
GO:0030234	enzyme regulator activity	molecular_function	0.70438	1	7	401	169	8129
GO:0007049	cell cycle	biological_process	0.70622	1	10	401	229	8129
GO:0009123	nucleoside monophosphate metabolic process	biological_process	0.70648	1	3	401	75	8129
GO:0009378	four-way junction helicase activity	molecular_function	0.70726	1	1	401	24	8129
GO:0009607	response to biotic stimulus	biological_process	0.70791	1	3	401	77	8129
GO:0010564	regulation of cell cycle process	biological_process	0.70833	1	1	401	24	8129
GO:0019001	guanyl nucleotide binding	molecular_function	0.70861	1	9	401	208	8129
GO:0004536	deoxyribonuclease activity	molecular_function	0.71079	1	3	401	75	8129
GO:0000777	condensed chromosome kinetochore	cellular_component	0.7141	1	2	401	50	8129
GO:0000779	condensed chromosome, centromeric region	cellular_component	0.7141	1	2	401	50	8129
GO:0016651	oxidoreductase activity, acting on NAD(P)H	molecular_function	0.71574	1	3	401	76	8129
GO:0098609	cell-cell adhesion	biological_process	0.71631	1	2	401	55	8129
GO:0080090	regulation of primary metabolic process	biological_process	0.7164	1	39	401	869	8129
GO:0010639	negative regulation of organelle organization	biological_process	0.71653	1	1	401	24	8129
GO:0009521	photosystem	cellular_component	0.71659	1	2	401	51	8129
GO:0045786	negative regulation of cell cycle	biological_process	0.71778	1	1	401	25	8129
GO:0006913	nucleocytoplasmic transport	biological_process	0.71821	1	3	401	74	8129
GO:0044249	cellular biosynthetic process	biological_process	0.71924	1	82	401	1766	8129
GO:0004129	cytochrome-c oxidase activity	molecular_function	0.72067	1	1	401	25	8129
GO:0016675	oxidoreductase activity, acting on a heme group of donors	molecular_function	0.72067	1	1	401	25	8129
GO:0016676	oxidoreductase activity, acting on a heme group of donors, oxygen as acceptor	molecular_function	0.72067	1	1	401	25	8129
GO:0044265	cellular macromolecule catabolic process	biological_process	0.72342	1	3	401	76	8129
GO:0003899	DNA-directed RNA polymerase activity	molecular_function	0.72362	1	3	401	76	8129
GO:0000375	RNA splicing, via transesterification reactions	biological_process	0.72426	1	1	401	25	8129
GO:0006664	glycolipid metabolic process	biological_process	0.72671	1	1	401	26	8129
GO:0072509	divalent inorganic cation transmembrane transporter activity	molecular_function	0.72702	1	3	401	77	8129
GO:0071310	cellular response to organic substance	biological_process	0.72756	1	1	401	26	8129
GO:0090304	nucleic acid metabolic process	biological_process	0.72844	1	70	401	1530	8129
GO:0006367	transcription initiation from RNA polymerase II promoter	biological_process	0.73039	1	1	401	26	8129
GO:0006605	protein targeting	biological_process	0.73087	1	4	401	101	8129
GO:0005543	phospholipid binding	molecular_function	0.73122	1	2	401	54	8129
GO:0051028	mRNA transport	biological_process	0.73177	1	1	401	26	8129
GO:0045263	proton-transporting ATP synthase complex, coupling factor F(o)	cellular_component	0.73249	1	1	401	27	8129
GO:0022613	ribonucleoprotein complex biogenesis	biological_process	0.73275	1	2	401	53	8129
GO:0031323	regulation of cellular metabolic process	biological_process	0.73485	1	40	401	897	8129
GO:0051302	regulation of cell division	biological_process	0.73751	1	1	401	26	8129
GO:0090066	regulation of anatomical structure size	biological_process	0.73855	1	1	401	27	8129
GO:1901576	organic substance biosynthetic process	biological_process	0.73955	1	83	401	1796	8129
GO:0015698	inorganic anion transport	biological_process	0.74033	1	1	401	28	8129
GO:0034061	DNA polymerase activity	molecular_function	0.74212	1	2	401	55	8129
GO:0016817	hydrolase activity, acting on acid anhydrides	molecular_function	0.744	1	20	401	466	8129
GO:0022836	gated channel activity	molecular_function	0.74436	1	5	401	129	8129
GO:0051259	protein oligomerization	biological_process	0.74558	1	2	401	53	8129
GO:0032553	ribonucleotide binding	molecular_function	0.74617	1	37	401	839	8129
GO:0051169	nuclear transport	biological_process	0.74689	1	3	401	78	8129
GO:0005874	microtubule	cellular_component	0.74738	1	1	401	27	8129
GO:0009057	macromolecule catabolic process	biological_process	0.7476	1	4	401	104	8129
GO:0010941	regulation of cell death	biological_process	0.74925	1	2	401	54	8129
GO:0042981	regulation of apoptotic process	biological_process	0.74925	1	2	401	54	8129
GO:0043067	regulation of programmed cell death	biological_process	0.74925	1	2	401	54	8129
GO:0005249	voltage-gated potassium channel activity	molecular_function	0.74929	1	1	401	29	8129
GO:0072686	mitotic spindle	cellular_component	0.74951	1	1	401	28	8129
GO:0033365	protein localization to organelle	biological_process	0.74975	1	4	401	103	8129
GO:0030658	transport vesicle membrane	cellular_component	0.75067	1	1	401	28	8129
GO:0051301	cell division	biological_process	0.751	1	3	401	78	8129
GO:0022892	substrate-specific transporter activity	molecular_function	0.75113	1	25	401	575	8129
GO:0071705	nitrogen compound transport	biological_process	0.75207	1	3	401	77	8129
GO:0070887	cellular response to chemical stimulus	biological_process	0.75319	1	1	401	28	8129
GO:0006888	ER to Golgi vesicle-mediated transport	biological_process	0.75372	1	1	401	28	8129
GO:0051260	protein homooligomerization	biological_process	0.75737	1	1	401	28	8129
GO:0019031	viral envelope	cellular_component	0.75775	1	4	401	107	8129
GO:0036338	viral membrane	cellular_component	0.75775	1	4	401	107	8129
GO:0034622	cellular macromolecular complex assembly	biological_process	0.75809	1	7	401	175	8129
GO:0006643	membrane lipid metabolic process	biological_process	0.75848	1	1	401	29	8129
GO:0015002	heme-copper terminal oxidase activity	molecular_function	0.75956	1	1	401	29	8129
GO:0030029	actin filament-based process	biological_process	0.76069	1	1	401	29	8129
GO:0030036	actin cytoskeleton organization	biological_process	0.76069	1	1	401	29	8129
GO:0009896	positive regulation of catabolic process	biological_process	0.7625	1	1	401	28	8129
GO:0010508	positive regulation of autophagy	biological_process	0.7625	1	1	401	28	8129
GO:0031331	positive regulation of cellular catabolic process	biological_process	0.7625	1	1	401	28	8129
GO:0030674	protein binding, bridging	molecular_function	0.7638	1	2	401	54	8129
GO:0060090	binding, bridging	molecular_function	0.7638	1	2	401	54	8129
GO:0070838	divalent metal ion transport	biological_process	0.76391	1	2	401	58	8129
GO:0010256	endomembrane system organization	biological_process	0.76508	1	1	401	28	8129
GO:0005524	ATP binding	molecular_function	0.76591	1	30	401	700	8129
GO:0034645	cellular macromolecule biosynthetic process	biological_process	0.76675	1	69	401	1517	8129
GO:0008652	cellular amino acid biosynthetic process	biological_process	0.76682	1	2	401	55	8129
GO:1903509	liposaccharide metabolic process	biological_process	0.76699	1	1	401	29	8129
GO:0032040	small-subunit processome	cellular_component	0.76928	1	1	401	30	8129
GO:0006576	cellular biogenic amine metabolic process	biological_process	0.76995	1	1	401	29	8129
GO:0044106	cellular amine metabolic process	biological_process	0.76995	1	1	401	29	8129
GO:0007155	cell adhesion	biological_process	0.77011	1	6	401	163	8129
GO:0006644	phospholipid metabolic process	biological_process	0.77045	1	2	401	57	8129
GO:0003333	amino acid transmembrane transport	biological_process	0.77045	1	1	401	28	8129
GO:1903825	organic acid transmembrane transport	biological_process	0.77045	1	1	401	28	8129
GO:0032559	adenyl ribonucleotide binding	molecular_function	0.77085	1	30	401	702	8129
GO:0000776	kinetochore	cellular_component	0.77266	1	2	401	56	8129
GO:0009617	response to bacterium	biological_process	0.77277	1	1	401	31	8129
GO:0042742	defense response to bacterium	biological_process	0.77277	1	1	401	31	8129
GO:0032555	purine ribonucleotide binding	molecular_function	0.77285	1	36	401	828	8129
GO:0022891	substrate-specific transmembrane transporter activity	molecular_function	0.77476	1	23	401	540	8129
GO:0022610	biological adhesion	biological_process	0.77494	1	6	401	164	8129
GO:0007067	mitotic nuclear division	biological_process	0.77563	1	2	401	55	8129
GO:0009058	biosynthetic process	biological_process	0.77589	1	84	401	1836	8129
GO:0010468	regulation of gene expression	biological_process	0.77629	1	36	401	828	8129
GO:0004672	protein kinase activity	molecular_function	0.77789	1	12	401	302	8129
GO:1901135	carbohydrate derivative metabolic process	biological_process	0.77885	1	9	401	227	8129
GO:0015079	potassium ion transmembrane transporter activity	molecular_function	0.7808	1	2	401	60	8129
GO:0051129	negative regulation of cellular component organization	biological_process	0.78084	1	1	401	29	8129
GO:0008237	metallopeptidase activity	molecular_function	0.78213	1	3	401	86	8129
GO:0098656	anion transmembrane transport	biological_process	0.78234	1	1	401	29	8129
GO:0006865	amino acid transport	biological_process	0.78234	1	1	401	29	8129
GO:0006403	RNA localization	biological_process	0.78248	1	1	401	30	8129
GO:0050657	nucleic acid transport	biological_process	0.78248	1	1	401	30	8129
GO:0050658	RNA transport	biological_process	0.78248	1	1	401	30	8129
GO:0051236	establishment of RNA localization	biological_process	0.78248	1	1	401	30	8129
GO:0003682	chromatin binding	molecular_function	0.78252	1	1	401	31	8129
GO:0019222	regulation of metabolic process	biological_process	0.78298	1	41	401	938	8129
GO:0046488	phosphatidylinositol metabolic process	biological_process	0.78561	1	1	401	31	8129
GO:0007596	blood coagulation	biological_process	0.78773	1	2	401	58	8129
GO:0042623	ATPase activity, coupled	molecular_function	0.78844	1	3	401	85	8129
GO:0032505	reproduction of a single-celled organism	biological_process	0.79025	1	1	401	30	8129
GO:0043093	FtsZ-dependent cytokinesis	biological_process	0.79025	1	1	401	30	8129
GO:0098687	chromosomal region	cellular_component	0.79299	1	3	401	85	8129
GO:0030120	vesicle coat	cellular_component	0.79656	1	1	401	32	8129
GO:0030135	coated vesicle	cellular_component	0.79656	1	1	401	32	8129
GO:0030662	coated vesicle membrane	cellular_component	0.79656	1	1	401	32	8129
GO:0032991	macromolecular complex	cellular_component	0.79667	1	54	401	1209	8129
GO:0016410	N-acyltransferase activity	molecular_function	0.79859	1	1	401	33	8129
GO:0016835	carbon-oxygen lyase activity	molecular_function	0.79986	1	1	401	33	8129
GO:0009059	macromolecule biosynthetic process	biological_process	0.80089	1	69	401	1535	8129
GO:0004252	serine-type endopeptidase activity	molecular_function	0.80097	1	4	401	109	8129
GO:0006950	response to stress	biological_process	0.80122	1	19	401	457	8129
GO:0019068	virion assembly	biological_process	0.80196	1	1	401	33	8129
GO:2000112	regulation of cellular macromolecule biosynthetic process	biological_process	0.80304	1	35	401	818	8129
GO:0030554	adenyl nucleotide binding	molecular_function	0.80314	1	30	401	714	8129
GO:0030684	preribosome	cellular_component	0.80331	1	1	401	33	8129
GO:0005525	GTP binding	molecular_function	0.80373	1	8	401	205	8129
GO:0016887	ATPase activity	molecular_function	0.80382	1	6	401	166	8129
GO:0015931	nucleobase-containing compound transport	biological_process	0.80443	1	1	401	32	8129
GO:0017076	purine nucleotide binding	molecular_function	0.80505	1	36	401	841	8129
GO:0016772	transferase activity, transferring phosphorus-containing groups	molecular_function	0.80506	1	28	401	667	8129
GO:0042592	homeostatic process	biological_process	0.80729	1	3	401	87	8129
GO:0019012	virion	cellular_component	0.80771	1	9	401	237	8129
GO:0008380	RNA splicing	biological_process	0.8078	1	1	401	33	8129
GO:0000917	barrier septum assembly	biological_process	0.80851	1	1	401	32	8129
GO:0032506	cytokinetic process	biological_process	0.80851	1	1	401	32	8129
GO:0090529	cell septum assembly	biological_process	0.80851	1	1	401	32	8129
GO:1902410	mitotic cytokinetic process	biological_process	0.80851	1	1	401	32	8129
GO:0003723	RNA binding	molecular_function	0.80985	1	13	401	324	8129
GO:0072594	establishment of protein localization to organelle	biological_process	0.8101	1	3	401	88	8129
GO:0010556	regulation of macromolecule biosynthetic process	biological_process	0.81019	1	35	401	821	8129
GO:0031326	regulation of cellular biosynthetic process	biological_process	0.81019	1	35	401	821	8129
GO:0006164	purine nucleotide biosynthetic process	biological_process	0.81043	1	2	401	62	8129
GO:0045259	proton-transporting ATP synthase complex	cellular_component	0.81209	1	1	401	34	8129
GO:0008194	UDP-glycosyltransferase activity	molecular_function	0.81234	1	1	401	33	8129
GO:0072511	divalent inorganic cation transport	biological_process	0.81239	1	2	401	65	8129
GO:0009889	regulation of biosynthetic process	biological_process	0.81253	1	35	401	822	8129
GO:0044271	cellular nitrogen compound biosynthetic process	biological_process	0.81425	1	66	401	1478	8129
GO:0061025	membrane fusion	biological_process	0.81451	1	1	401	34	8129
GO:0035639	purine ribonucleoside triphosphate binding	molecular_function	0.8148	1	35	401	824	8129
GO:0051493	regulation of cytoskeleton organization	biological_process	0.81642	1	1	401	33	8129
GO:0006355	regulation of transcription, DNA-templated	biological_process	0.8166	1	34	401	803	8129
GO:1903506	regulation of nucleic acid-templated transcription	biological_process	0.8166	1	34	401	803	8129
GO:0046873	metal ion transmembrane transporter activity	molecular_function	0.81686	1	8	401	215	8129
GO:0030659	cytoplasmic vesicle membrane	cellular_component	0.8171	1	1	401	34	8129
GO:0005216	ion channel activity	molecular_function	0.81718	1	8	401	215	8129
GO:0022838	substrate-specific channel activity	molecular_function	0.81718	1	8	401	215	8129
GO:0001883	purine nucleoside binding	molecular_function	0.81877	1	35	401	826	8129
GO:0032549	ribonucleoside binding	molecular_function	0.81877	1	35	401	826	8129
GO:0032550	purine ribonucleoside binding	molecular_function	0.81877	1	35	401	826	8129
GO:0006399	tRNA metabolic process	biological_process	0.81941	1	5	401	142	8129
GO:0051171	regulation of nitrogen compound metabolic process	biological_process	0.81942	1	35	401	825	8129
GO:0034641	cellular nitrogen compound metabolic process	biological_process	0.82003	1	94	401	2077	8129
GO:0007059	chromosome segregation	biological_process	0.82038	1	2	401	63	8129
GO:0006650	glycerophospholipid metabolic process	biological_process	0.82165	1	1	401	35	8129
GO:0046486	glycerolipid metabolic process	biological_process	0.82165	1	1	401	35	8129
GO:0043207	response to external biotic stimulus	biological_process	0.82177	1	2	401	66	8129
GO:0051707	response to other organism	biological_process	0.82177	1	2	401	66	8129
GO:0012506	vesicle membrane	cellular_component	0.82266	1	1	401	35	8129
GO:2001141	regulation of RNA biosynthetic process	biological_process	0.82348	1	34	401	806	8129
GO:0030133	transport vesicle	cellular_component	0.82496	1	1	401	35	8129
GO:0015267	channel activity	molecular_function	0.82511	1	8	401	217	8129
GO:0022803	passive transmembrane transporter activity	molecular_function	0.82511	1	8	401	217	8129
GO:0010033	response to organic substance	biological_process	0.82559	1	1	401	35	8129
GO:0007599	hemostasis	biological_process	0.82628	1	2	401	63	8129
GO:0050817	coagulation	biological_process	0.82628	1	2	401	63	8129
GO:0050878	regulation of body fluid levels	biological_process	0.82628	1	2	401	63	8129
GO:0003924	GTPase activity	molecular_function	0.82698	1	6	401	165	8129
GO:0051252	regulation of RNA metabolic process	biological_process	0.82796	1	34	401	808	8129
GO:0048468	cell development	biological_process	0.82812	1	1	401	35	8129
GO:0001882	nucleoside binding	molecular_function	0.82846	1	35	401	831	8129
GO:0098662	inorganic cation transmembrane transport	biological_process	0.83101	1	4	401	120	8129
GO:0015985	energy coupled proton transport, down electrochemical gradient	biological_process	0.83132	1	1	401	36	8129
GO:0015986	ATP synthesis coupled proton transport	biological_process	0.83132	1	1	401	36	8129
GO:0072522	purine-containing compound biosynthetic process	biological_process	0.83165	1	2	401	65	8129
GO:0045333	cellular respiration	biological_process	0.8325	1	1	401	37	8129
GO:0006163	purine nucleotide metabolic process	biological_process	0.83578	1	3	401	93	8129
GO:0098660	inorganic ion transmembrane transport	biological_process	0.83618	1	4	401	121	8129
GO:0008033	tRNA processing	biological_process	0.83655	1	3	401	95	8129
GO:1901137	carbohydrate derivative biosynthetic process	biological_process	0.83746	1	5	401	145	8129
GO:0040007	growth	biological_process	0.83826	1	1	401	36	8129
GO:0006754	ATP biosynthetic process	biological_process	0.83981	1	1	401	37	8129
GO:0046034	ATP metabolic process	biological_process	0.84098	1	2	401	67	8129
GO:0098655	cation transmembrane transport	biological_process	0.84122	1	4	401	122	8129
GO:0097367	carbohydrate derivative binding	molecular_function	0.84202	1	37	401	883	8129
GO:0019954	asexual reproduction	biological_process	0.84209	1	1	401	36	8129
GO:0000281	mitotic cytokinesis	biological_process	0.84233	1	1	401	36	8129
GO:0061640	cytoskeleton-dependent cytokinesis	biological_process	0.84233	1	1	401	36	8129
GO:0000278	mitotic cell cycle	biological_process	0.84339	1	3	401	91	8129
GO:1903047	mitotic cell cycle process	biological_process	0.84339	1	3	401	91	8129
GO:0019219	regulation of nucleobase-containing compound metabolic process	biological_process	0.84477	1	34	401	816	8129
GO:0004527	exonuclease activity	molecular_function	0.84648	1	2	401	69	8129
GO:0008565	protein transporter activity	molecular_function	0.848	1	1	401	37	8129
GO:0005887	integral component of plasma membrane	cellular_component	0.84838	1	1	401	39	8129
GO:0031226	intrinsic component of plasma membrane	cellular_component	0.84838	1	1	401	39	8129
GO:0016051	carbohydrate biosynthetic process	biological_process	0.84859	1	1	401	37	8129
GO:0034660	ncRNA metabolic process	biological_process	0.84981	1	6	401	174	8129
GO:0016820	hydrolase activity, acting on acid anhydrides, catalyzing transmembrane movement of substances	molecular_function	0.84991	1	2	401	69	8129
GO:0044423	virion part	cellular_component	0.84995	1	8	401	223	8129
GO:0008324	cation transmembrane transporter activity	molecular_function	0.84995	1	14	401	365	8129
GO:0022843	voltage-gated cation channel activity	molecular_function	0.8501	1	1	401	40	8129
GO:0015075	ion transmembrane transporter activity	molecular_function	0.85023	1	21	401	524	8129
GO:0016567	protein ubiquitination	biological_process	0.85171	1	1	401	38	8129
GO:0000280	nuclear division	biological_process	0.85177	1	2	401	66	8129
GO:0072521	purine-containing compound metabolic process	biological_process	0.85187	1	3	401	96	8129
GO:0015077	monovalent inorganic cation transmembrane transporter activity	molecular_function	0.85193	1	8	401	225	8129
GO:0006464	cellular protein modification process	biological_process	0.85202	1	23	401	578	8129
GO:0036211	protein modification process	biological_process	0.85202	1	23	401	578	8129
GO:0015093	ferrous iron transmembrane transporter activity	molecular_function	0.8527	1	1	401	37	8129
GO:0015684	ferrous iron transport	biological_process	0.8527	1	1	401	37	8129
GO:0009116	nucleoside metabolic process	biological_process	0.85407	1	3	401	96	8129
GO:0019028	viral capsid	cellular_component	0.85535	1	5	401	148	8129
GO:0044421	extracellular region part	cellular_component	0.85796	1	5	401	148	8129
GO:0016741	transferase activity, transferring one-carbon groups	molecular_function	0.85896	1	4	401	124	8129
GO:1901657	glycosyl compound metabolic process	biological_process	0.85917	1	3	401	97	8129
GO:1902582	single-organism intracellular transport	biological_process	0.85991	1	7	401	199	8129
GO:0007156	homophilic cell adhesion via plasma membrane adhesion molecules	biological_process	0.86002	1	1	401	44	8129
GO:0005381	iron ion transmembrane transporter activity	molecular_function	0.86034	1	1	401	38	8129
GO:0031514	motile cilium	cellular_component	0.86113	1	1	401	39	8129
GO:0034220	ion transmembrane transport	biological_process	0.86184	1	5	401	151	8129
GO:0015980	energy derivation by oxidation of organic compounds	biological_process	0.8627	1	1	401	41	8129
GO:0034470	ncRNA processing	biological_process	0.86285	1	4	401	127	8129
GO:0009144	purine nucleoside triphosphate metabolic process	biological_process	0.86514	1	2	401	71	8129
GO:0009199	ribonucleoside triphosphate metabolic process	biological_process	0.86514	1	2	401	71	8129
GO:0009205	purine ribonucleoside triphosphate metabolic process	biological_process	0.86514	1	2	401	71	8129
GO:0015078	hydrogen ion transmembrane transporter activity	molecular_function	0.86523	1	4	401	126	8129
GO:0043170	macromolecule metabolic process	biological_process	0.86618	1	121	401	2677	8129
GO:0009126	purine nucleoside monophosphate metabolic process	biological_process	0.86646	1	2	401	72	8129
GO:0009167	purine ribonucleoside monophosphate metabolic process	biological_process	0.86646	1	2	401	72	8129
GO:1902580	single-organism cellular localization	biological_process	0.86647	1	3	401	99	8129
GO:0005261	cation channel activity	molecular_function	0.86671	1	3	401	102	8129
GO:0009611	response to wounding	biological_process	0.8673	1	2	401	70	8129
GO:0042060	wound healing	biological_process	0.8673	1	2	401	70	8129
GO:0003887	DNA-directed DNA polymerase activity	molecular_function	0.86738	1	1	401	42	8129
GO:0006418	tRNA aminoacylation for protein translation	biological_process	0.86817	1	1	401	40	8129
GO:0008047	enzyme activator activity	molecular_function	0.86901	1	1	401	41	8129
GO:0033036	macromolecule localization	biological_process	0.87003	1	15	401	394	8129
GO:0009142	nucleoside triphosphate biosynthetic process	biological_process	0.87052	1	1	401	41	8129
GO:0009145	purine nucleoside triphosphate biosynthetic process	biological_process	0.87052	1	1	401	41	8129
GO:0009201	ribonucleoside triphosphate biosynthetic process	biological_process	0.87052	1	1	401	41	8129
GO:0009206	purine ribonucleoside triphosphate biosynthetic process	biological_process	0.87052	1	1	401	41	8129
GO:0009161	ribonucleoside monophosphate metabolic process	biological_process	0.8719	1	2	401	73	8129
GO:0009127	purine nucleoside monophosphate biosynthetic process	biological_process	0.8721	1	1	401	42	8129
GO:0009168	purine ribonucleoside monophosphate biosynthetic process	biological_process	0.8721	1	1	401	42	8129
GO:0022857	transmembrane transporter activity	molecular_function	0.87281	1	25	401	625	8129
GO:0005789	endoplasmic reticulum membrane	cellular_component	0.87656	1	2	401	75	8129
GO:0009156	ribonucleoside monophosphate biosynthetic process	biological_process	0.87873	1	1	401	43	8129
GO:0007005	mitochondrion organization	biological_process	0.88174	1	1	401	44	8129
GO:0044237	cellular metabolic process	biological_process	0.8818	1	131	401	2902	8129
GO:0005886	plasma membrane	cellular_component	0.88338	1	5	401	158	8129
GO:0043229	intracellular organelle	cellular_component	0.88375	1	73	401	1679	8129
GO:0006826	iron ion transport	biological_process	0.88451	1	1	401	43	8129
GO:0042175	nuclear outer membrane-endoplasmic reticulum membrane network	cellular_component	0.88628	1	2	401	77	8129
GO:0098742	cell-cell adhesion via plasma-membrane adhesion molecules	biological_process	0.88666	1	1	401	48	8129
GO:0005929	cilium	cellular_component	0.8867	1	1	401	43	8129
GO:0004540	ribonuclease activity	molecular_function	0.88903	1	1	401	45	8129
GO:0016070	RNA metabolic process	biological_process	0.88981	1	52	401	1236	8129
GO:0044432	endoplasmic reticulum part	cellular_component	0.89012	1	2	401	78	8129
GO:0009141	nucleoside triphosphate metabolic process	biological_process	0.89062	1	2	401	76	8129
GO:0019725	cellular homeostasis	biological_process	0.89741	1	2	401	76	8129
GO:0051726	regulation of cell cycle	biological_process	0.90175	1	1	401	46	8129
GO:0042278	purine nucleoside metabolic process	biological_process	0.9019	1	2	401	79	8129
GO:0046128	purine ribonucleoside metabolic process	biological_process	0.9019	1	2	401	79	8129
GO:0019867	outer membrane	cellular_component	0.90207	1	2	401	78	8129
GO:0005783	endoplasmic reticulum	cellular_component	0.90306	1	3	401	110	8129
GO:0044433	cytoplasmic vesicle part	cellular_component	0.90481	1	1	401	47	8129
GO:0016192	vesicle-mediated transport	biological_process	0.90662	1	5	401	163	8129
GO:0005622	intracellular	cellular_component	0.90667	1	93	401	2129	8129
GO:0003993	acid phosphatase activity	molecular_function	0.90725	1	1	401	55	8129
GO:0042451	purine nucleoside biosynthetic process	biological_process	0.90874	1	1	401	48	8129
GO:0046129	purine ribonucleoside biosynthetic process	biological_process	0.90874	1	1	401	48	8129
GO:0043623	cellular protein complex assembly	biological_process	0.90992	1	4	401	138	8129
GO:0015979	photosynthesis	biological_process	0.91032	1	2	401	82	8129
GO:0043226	organelle	cellular_component	0.91119	1	73	401	1705	8129
GO:0016875	ligase activity, forming carbon-oxygen bonds	molecular_function	0.91216	1	1	401	48	8129
GO:0016876	ligase activity, forming aminoacyl-tRNA and related compounds	molecular_function	0.91216	1	1	401	48	8129
GO:0005244	voltage-gated ion channel activity	molecular_function	0.91361	1	1	401	51	8129
GO:0022832	voltage-gated channel activity	molecular_function	0.91361	1	1	401	51	8129
GO:0000775	chromosome, centromeric region	cellular_component	0.91519	1	2	401	82	8129
GO:0098542	defense response to other organism	biological_process	0.91921	1	1	401	52	8129
GO:0016023	cytoplasmic membrane-bounded vesicle	cellular_component	0.91943	1	1	401	52	8129
GO:0046915	transition metal ion transmembrane transporter activity	molecular_function	0.92027	1	1	401	50	8129
GO:0009119	ribonucleoside metabolic process	biological_process	0.92069	1	2	401	84	8129
GO:0016482	cytoplasmic transport	biological_process	0.92103	1	4	401	142	8129
GO:0008168	methyltransferase activity	molecular_function	0.92166	1	3	401	115	8129
GO:0031988	membrane-bounded vesicle	cellular_component	0.92188	1	1	401	53	8129
GO:1901564	organonitrogen compound metabolic process	biological_process	0.92293	1	30	401	758	8129
GO:0006091	generation of precursor metabolites and energy	biological_process	0.9241	1	2	401	87	8129
GO:0008855	exodeoxyribonuclease VII activity	molecular_function	0.9245	1	1	401	52	8129
GO:0005623	cell	cellular_component	0.9246	1	100	401	2298	8129
GO:0044464	cell part	cellular_component	0.9246	1	100	401	2298	8129
GO:0005267	potassium channel activity	molecular_function	0.92624	1	1	401	54	8129
GO:0061024	membrane organization	biological_process	0.92746	1	2	401	87	8129
GO:0009163	nucleoside biosynthetic process	biological_process	0.92995	1	1	401	53	8129
GO:0042455	ribonucleoside biosynthetic process	biological_process	0.92995	1	1	401	53	8129
GO:0098805	whole membrane	cellular_component	0.9307	1	2	401	87	8129
GO:0098588	bounding membrane of organelle	cellular_component	0.93078	1	5	401	176	8129
GO:0016853	isomerase activity	molecular_function	0.93194	1	2	401	88	8129
GO:0004529	exodeoxyribonuclease activity	molecular_function	0.93214	1	1	401	54	8129
GO:0016895	exodeoxyribonuclease activity, producing 5'-phosphomonoesters	molecular_function	0.93214	1	1	401	54	8129
GO:1901659	glycosyl compound biosynthetic process	biological_process	0.93359	1	1	401	54	8129
GO:0000003	reproduction	biological_process	0.9338	1	3	401	119	8129
GO:0022890	inorganic cation transmembrane transporter activity	molecular_function	0.93528	1	11	401	334	8129
GO:0043412	macromolecule modification	biological_process	0.93812	1	24	401	656	8129
GO:0009150	purine ribonucleotide metabolic process	biological_process	0.93936	1	2	401	91	8129
GO:0065008	regulation of biological quality	biological_process	0.94115	1	8	401	261	8129
GO:0006886	intracellular protein transport	biological_process	0.94167	1	7	401	234	8129
GO:0009259	ribonucleotide metabolic process	biological_process	0.94196	1	2	401	92	8129
GO:0016071	mRNA metabolic process	biological_process	0.94285	1	2	401	91	8129
GO:0034613	cellular protein localization	biological_process	0.94361	1	8	401	263	8129
GO:0070727	cellular macromolecule localization	biological_process	0.94361	1	8	401	263	8129
GO:0044260	cellular macromolecule metabolic process	biological_process	0.94375	1	103	401	2391	8129
GO:0016301	kinase activity	molecular_function	0.94574	1	15	401	442	8129
GO:0016796	exonuclease activity, active with either ribo- or deoxyribonucleic acids and producing 5'-phosphomonoesters	molecular_function	0.94638	1	1	401	59	8129
GO:0071944	cell periphery	cellular_component	0.94774	1	7	401	238	8129
GO:0030117	membrane coat	cellular_component	0.94776	1	1	401	61	8129
GO:0048475	coated membrane	cellular_component	0.94776	1	1	401	61	8129
GO:0019693	ribose phosphate metabolic process	biological_process	0.94914	1	2	401	95	8129
GO:0009152	purine ribonucleotide biosynthetic process	biological_process	0.94961	1	1	401	60	8129
GO:0050896	response to stimulus	biological_process	0.9509	1	82	401	1929	8129
GO:0033177	proton-transporting two-sector ATPase complex, proton-transporting domain	cellular_component	0.95156	1	1	401	61	8129
GO:0000041	transition metal ion transport	biological_process	0.95167	1	1	401	61	8129
GO:0005739	mitochondrion	cellular_component	0.95193	1	4	401	158	8129
GO:0009260	ribonucleotide biosynthetic process	biological_process	0.95222	1	1	401	61	8129
GO:0046390	ribose phosphate biosynthetic process	biological_process	0.95222	1	1	401	61	8129
GO:0015031	protein transport	biological_process	0.95259	1	9	401	293	8129
GO:0008104	protein localization	biological_process	0.95454	1	10	401	322	8129
GO:0009055	electron carrier activity	molecular_function	0.95519	1	2	401	96	8129
GO:0006457	protein folding	biological_process	0.95568	1	1	401	61	8129
GO:0044424	intracellular part	cellular_component	0.95652	1	84	401	2006	8129
GO:0045184	establishment of protein localization	biological_process	0.95757	1	9	401	297	8129
GO:0031410	cytoplasmic vesicle	cellular_component	0.95812	1	1	401	65	8129
GO:0031982	vesicle	cellular_component	0.9594	1	1	401	66	8129
GO:0044802	single-organism membrane organization	biological_process	0.96055	1	1	401	65	8129
GO:0043565	sequence-specific DNA binding	molecular_function	0.96057	1	5	401	191	8129
GO:0019538	protein metabolic process	biological_process	0.96104	1	54	401	1346	8129
GO:0019953	sexual reproduction	biological_process	0.96161	1	1	401	66	8129
GO:0044703	multi-organism reproductive process	biological_process	0.96161	1	1	401	66	8129
GO:0006396	RNA processing	biological_process	0.96168	1	6	401	221	8129
GO:0012505	endomembrane system	cellular_component	0.96203	1	6	401	223	8129
GO:0051649	establishment of localization in cell	biological_process	0.96217	1	11	401	353	8129
GO:0051641	cellular localization	biological_process	0.96295	1	12	401	381	8129
GO:0044763	single-organism cellular process	biological_process	0.9673	1	131	401	3000	8129
GO:0010467	gene expression	biological_process	0.96864	1	63	401	1565	8129
GO:0046907	intracellular transport	biological_process	0.96946	1	9	401	310	8129
GO:0022414	reproductive process	biological_process	0.97375	1	1	401	74	8129
GO:0043603	cellular amide metabolic process	biological_process	0.97545	1	14	401	437	8129
GO:0043604	amide biosynthetic process	biological_process	0.97909	1	13	401	417	8129
GO:0006397	mRNA processing	biological_process	0.97946	1	1	401	76	8129
GO:0006518	peptide metabolic process	biological_process	0.9803	1	13	401	419	8129
GO:0009987	cellular process	biological_process	0.98066	1	218	401	4831	8129
GO:1901566	organonitrogen compound biosynthetic process	biological_process	0.98418	1	20	401	607	8129
GO:0043043	peptide biosynthetic process	biological_process	0.98627	1	12	401	407	8129
GO:0098796	membrane protein complex	cellular_component	0.98668	1	8	401	313	8129
GO:0016469	proton-transporting two-sector ATPase complex	cellular_component	0.9885	1	1	401	89	8129
GO:1902600	hydrogen ion transmembrane transport	biological_process	0.98968	1	1	401	91	8129
GO:0031090	organelle membrane	cellular_component	0.99074	1	5	401	237	8129
GO:0006818	hydrogen transport	biological_process	0.99184	1	1	401	96	8129
GO:0015992	proton transport	biological_process	0.99184	1	1	401	96	8129
GO:0006412	translation	biological_process	0.99222	1	11	401	401	8129
GO:0030529	ribonucleoprotein complex	cellular_component	0.99228	1	10	401	376	8129
GO:0044267	cellular protein metabolic process	biological_process	0.99354	1	37	401	1069	8129
GO:0005198	structural molecule activity	molecular_function	0.99681	1	15	401	545	8129
GO:0003735	structural constituent of ribosome	molecular_function	0.99692	1	7	401	318	8129
GO:0016020	membrane	cellular_component	0.99721	1	107	401	2684	8129
GO:0005840	ribosome	cellular_component	0.99723	1	7	401	321	8129
GO:0016021	integral component of membrane	cellular_component	0.99773	1	60	401	1643	8129
GO:0031224	intrinsic component of membrane	cellular_component	0.99799	1	60	401	1649	8129
GO:0050794	regulation of cellular process	biological_process	0.99931	1	88	401	2344	8129
GO:0051716	cellular response to stimulus	biological_process	0.99949	1	56	401	1622	8129
GO:0050789	regulation of biological process	biological_process	0.99952	1	90	401	2410	8129
GO:0044425	membrane part	cellular_component	0.9996	1	68	401	1916	8129
GO:0065007	biological regulation	biological_process	0.99975	1	92	401	2490	8129
GO:0007165	signal transduction	biological_process	0.99978	1	47	401	1449	8129
GO:0007154	cell communication	biological_process	0.99981	1	48	401	1480	8129
GO:0044700	single organism signaling	biological_process	0.99982	1	47	401	1457	8129
GO:0023052	signaling	biological_process	0.99983	1	47	401	1462	8129
GO:0044444	cytoplasmic part	cellular_component	0.99999	1	18	401	810	8129
GO:0005737	cytoplasm	cellular_component	1	1	23	401	1019	8129
GO:0060089	molecular transducer activity	molecular_function	1	1	18	401	902	8129
GO:0004871	signal transducer activity	molecular_function	1	1	17	401	876	8129
GO:0004888	transmembrane signaling receptor activity	molecular_function	1	1	12	401	755	8129
GO:0004872	receptor activity	molecular_function	1	1	13	401	804	8129
GO:0038023	signaling receptor activity	molecular_function	1	1	12	401	778	8129
GO:0004930	G-protein coupled receptor activity	molecular_function	1	1	9	401	701	8129
GO:0007186	G-protein coupled receptor signaling pathway	biological_process	1	1	11	401	792	8129

## Sheet: down_lncRNA_cis_GO
GO_accession	Description	Term_type	Over_represented_pValue	Corrected_pValue	DEG_item	DEG_list	Bg_item	Bg_list
GO:0004175	endopeptidase activity	molecular_function	0.0022462	1	9	78	302	8129
GO:0042600	chorion	cellular_component	0.0026546	1	3	78	29	8129
GO:0070011	peptidase activity, acting on L-amino acid peptides	molecular_function	0.003135	1	10	78	381	8129
GO:0004252	serine-type endopeptidase activity	molecular_function	0.004067	1	5	78	109	8129
GO:0008233	peptidase activity	molecular_function	0.0047344	1	10	78	405	8129
GO:0008236	serine-type peptidase activity	molecular_function	0.0085098	1	5	78	131	8129
GO:0017171	serine hydrolase activity	molecular_function	0.0085098	1	5	78	131	8129
GO:0030312	external encapsulating structure	cellular_component	0.0085692	1	3	78	44	8129
GO:0046907	intracellular transport	biological_process	0.0085961	1	8	78	310	8129
GO:0005515	protein binding	molecular_function	0.010072	1	33	78	2464	8129
GO:0022904	respiratory electron transport chain	biological_process	0.011404	1	2	78	18	8129
GO:0002064	epithelial cell development	biological_process	0.015779	1	2	78	20	8129
GO:0002065	columnar/cuboidal epithelial cell differentiation	biological_process	0.015779	1	2	78	20	8129
GO:0002066	columnar/cuboidal epithelial cell development	biological_process	0.015779	1	2	78	20	8129
GO:0005213	structural constituent of chorion	molecular_function	0.015779	1	2	78	20	8129
GO:0007292	female gamete generation	biological_process	0.015779	1	2	78	20	8129
GO:0007304	chorion-containing eggshell formation	biological_process	0.015779	1	2	78	20	8129
GO:0030703	eggshell formation	biological_process	0.015779	1	2	78	20	8129
GO:0030707	ovarian follicle cell development	biological_process	0.015779	1	2	78	20	8129
GO:0048477	oogenesis	biological_process	0.015779	1	2	78	20	8129
GO:0010277	chlorophyllide a oxygenase [overall] activity	molecular_function	0.017621	1	1	78	2	8129
GO:0006047	UDP-N-acetylglucosamine metabolic process	biological_process	0.017847	1	1	78	2	8129
GO:0009225	nucleotide-sugar metabolic process	biological_process	0.017847	1	1	78	2	8129
GO:0051649	establishment of localization in cell	biological_process	0.018049	1	8	78	353	8129
GO:0007281	germ cell development	biological_process	0.018572	1	2	78	22	8129
GO:0008773	[protein-PII] uridylyltransferase activity	molecular_function	0.018774	1	1	78	2	8129
GO:0030855	epithelial cell differentiation	biological_process	0.019061	1	2	78	22	8129
GO:0019089	transmission of virus	biological_process	0.019832	1	1	78	2	8129
GO:0044007	dissemination or transmission of symbiont from host	biological_process	0.019832	1	1	78	2	8129
GO:0051821	dissemination or transmission of organism from other organism involved in symbiotic interaction	biological_process	0.019832	1	1	78	2	8129
GO:0009403	toxin biosynthetic process	biological_process	0.020068	1	1	78	2	8129
GO:0043385	mycotoxin metabolic process	biological_process	0.020068	1	1	78	2	8129
GO:0043386	mycotoxin biosynthetic process	biological_process	0.020068	1	1	78	2	8129
GO:0045122	aflatoxin biosynthetic process	biological_process	0.020068	1	1	78	2	8129
GO:0046222	aflatoxin metabolic process	biological_process	0.020068	1	1	78	2	8129
GO:1901376	organic heteropentacyclic compound metabolic process	biological_process	0.020068	1	1	78	2	8129
GO:1901378	organic heteropentacyclic compound biosynthetic process	biological_process	0.020068	1	1	78	2	8129
GO:0005315	inorganic phosphate transmembrane transporter activity	molecular_function	0.022368	1	1	78	3	8129
GO:0005509	calcium ion binding	molecular_function	0.025268	1	6	78	249	8129
GO:0005488	binding	molecular_function	0.02614	1	54	78	4782	8129
GO:0051641	cellular localization	biological_process	0.0264	1	8	78	381	8129
GO:0030154	cell differentiation	biological_process	0.027358	1	3	78	69	8129
GO:0006890	retrograde vesicle-mediated transport, Golgi to ER	biological_process	0.027727	1	1	78	3	8129
GO:0006508	proteolysis	biological_process	0.028044	1	8	78	379	8129
GO:0070569	uridylyltransferase activity	molecular_function	0.02811	1	1	78	3	8129
GO:0022412	cellular process involved in reproduction in multicellular organism	biological_process	0.029866	1	2	78	28	8129
GO:0000052	citrulline metabolic process	biological_process	0.029934	1	1	78	3	8129
GO:0018101	protein citrullination	biological_process	0.029934	1	1	78	3	8129
GO:0018195	peptidyl-arginine modification	biological_process	0.029934	1	1	78	3	8129
GO:0019240	citrulline biosynthetic process	biological_process	0.029934	1	1	78	3	8129
GO:0022900	electron transport chain	biological_process	0.031946	1	2	78	31	8129
GO:0003006	developmental process involved in reproduction	biological_process	0.034228	1	2	78	31	8129
GO:0009620	response to fungus	biological_process	0.037357	1	1	78	5	8129
GO:0050832	defense response to fungus	biological_process	0.037357	1	1	78	5	8129
GO:0030545	receptor regulator activity	molecular_function	0.038127	1	1	78	5	8129
GO:0030547	receptor inhibitor activity	molecular_function	0.038127	1	1	78	5	8129
GO:0030548	acetylcholine receptor regulator activity	molecular_function	0.038127	1	1	78	5	8129
GO:0030550	acetylcholine receptor inhibitor activity	molecular_function	0.038127	1	1	78	5	8129
GO:0060429	epithelium development	biological_process	0.038393	1	2	78	32	8129
GO:0048646	anatomical structure formation involved in morphogenesis	biological_process	0.0393	1	2	78	33	8129
GO:0044767	single-organism developmental process	biological_process	0.039443	1	5	78	201	8129
GO:0004668	protein-arginine deiminase activity	molecular_function	0.03972	1	1	78	4	8129
GO:0016813	hydrolase activity, acting on carbon-nitrogen (but not peptide) bonds, in linear amidines	molecular_function	0.03972	1	1	78	4	8129
GO:0004064	arylesterase activity	molecular_function	0.040014	1	1	78	5	8129
GO:0044550	secondary metabolite biosynthetic process	biological_process	0.042825	1	1	78	5	8129
GO:0031300	intrinsic component of organelle membrane	cellular_component	0.043254	1	2	78	36	8129
GO:0031301	integral component of organelle membrane	cellular_component	0.043254	1	2	78	36	8129
GO:0048468	cell development	biological_process	0.043457	1	2	78	35	8129
GO:0045333	cellular respiration	biological_process	0.044384	1	2	78	37	8129
GO:0006091	generation of precursor metabolites and energy	biological_process	0.046021	1	3	78	87	8129
GO:0016703	oxidoreductase activity, acting on single donors with incorporation of molecular oxygen, incorporation of one atom of oxygen (internal monooxygenases or internal mixed function oxidases)	molecular_function	0.047011	1	1	78	5	8129
GO:0030337	DNA polymerase processivity factor activity	molecular_function	0.048299	1	1	78	5	8129
GO:1901677	phosphate transmembrane transporter activity	molecular_function	0.048553	1	1	78	6	8129
GO:0004797	thymidine kinase activity	molecular_function	0.048873	1	1	78	5	8129
GO:0019136	deoxynucleoside kinase activity	molecular_function	0.048873	1	1	78	5	8129
GO:0019206	nucleoside kinase activity	molecular_function	0.048873	1	1	78	5	8129
GO:0016426	tRNA (adenine) methyltransferase activity	molecular_function	0.049137	1	1	78	5	8129
GO:0016429	tRNA (adenine-N1-)-methyltransferase activity	molecular_function	0.049137	1	1	78	5	8129
GO:0032502	developmental process	biological_process	0.051526	1	5	78	216	8129
GO:0007156	homophilic cell adhesion via plasma membrane adhesion molecules	biological_process	0.052138	1	2	78	44	8129
GO:0048869	cellular developmental process	biological_process	0.052574	1	3	78	89	8129
GO:0015980	energy derivation by oxidation of organic compounds	biological_process	0.053663	1	2	78	41	8129
GO:0007276	gamete generation	biological_process	0.054336	1	2	78	40	8129
GO:0032801	receptor catabolic process	biological_process	0.056864	1	1	78	6	8129
GO:0007155	cell adhesion	biological_process	0.057284	1	4	78	163	8129
GO:0022610	biological adhesion	biological_process	0.058292	1	4	78	164	8129
GO:0005779	integral component of peroxisomal membrane	cellular_component	0.059011	1	1	78	6	8129
GO:0031231	intrinsic component of peroxisomal membrane	cellular_component	0.059011	1	1	78	6	8129
GO:0009888	tissue development	biological_process	0.061487	1	2	78	43	8129
GO:0098742	cell-cell adhesion via plasma-membrane adhesion molecules	biological_process	0.062602	1	2	78	48	8129
GO:0042126	nitrate metabolic process	biological_process	0.065033	1	1	78	7	8129
GO:0042128	nitrate assimilation	biological_process	0.065033	1	1	78	7	8129
GO:0006817	phosphate ion transport	biological_process	0.065049	1	1	78	8	8129
GO:0043112	receptor metabolic process	biological_process	0.066381	1	1	78	7	8129
GO:0031123	RNA 3'-end processing	biological_process	0.067936	1	1	78	7	8129
GO:0031124	mRNA 3'-end processing	biological_process	0.067936	1	1	78	7	8129
GO:0030488	tRNA methylation	biological_process	0.068231	1	1	78	7	8129
GO:0031515	tRNA (m1A) methyltransferase complex	cellular_component	0.068231	1	1	78	7	8129
GO:0034708	methyltransferase complex	cellular_component	0.068231	1	1	78	7	8129
GO:0043527	tRNA methyltransferase complex	cellular_component	0.068231	1	1	78	7	8129
GO:0006886	intracellular protein transport	biological_process	0.06911	1	5	78	234	8129
GO:0048609	multicellular organismal reproductive process	biological_process	0.069309	1	2	78	46	8129
GO:0051704	multi-organism process	biological_process	0.070728	1	9	78	557	8129
GO:0000221	vacuolar proton-transporting V-type ATPase, V1 domain	cellular_component	0.07305	1	1	78	8	8129
GO:0016471	vacuolar proton-transporting V-type ATPase complex	cellular_component	0.07305	1	1	78	8	8129
GO:0009081	branched-chain amino acid metabolic process	biological_process	0.074029	1	1	78	8	8129
GO:0009082	branched-chain amino acid biosynthetic process	biological_process	0.074029	1	1	78	8	8129
GO:0006400	tRNA modification	biological_process	0.075175	1	2	78	49	8129
GO:0030430	host cell cytoplasm	cellular_component	0.075634	1	1	78	9	8129
GO:0031683	G-protein beta/gamma-subunit complex binding	molecular_function	0.077918	1	2	78	47	8129
GO:0007264	small GTPase mediated signal transduction	biological_process	0.082039	1	4	78	174	8129
GO:0098609	cell-cell adhesion	biological_process	0.082259	1	2	78	55	8129
GO:0005774	vacuolar membrane	cellular_component	0.082407	1	1	78	9	8129
GO:0044437	vacuolar part	cellular_component	0.082407	1	1	78	9	8129
GO:2001057	reactive nitrogen species metabolic process	biological_process	0.082759	1	1	78	9	8129
GO:0018995	host	cellular_component	0.08447	1	2	78	53	8129
GO:0033643	host cell part	cellular_component	0.08447	1	2	78	53	8129
GO:0043657	host cell	cellular_component	0.08447	1	2	78	53	8129
GO:0044215	other organism	cellular_component	0.08447	1	2	78	53	8129
GO:0044216	other organism cell	cellular_component	0.08447	1	2	78	53	8129
GO:0044217	other organism part	cellular_component	0.08447	1	2	78	53	8129
GO:0005778	peroxisomal membrane	cellular_component	0.084744	1	1	78	9	8129
GO:0031903	microbody membrane	cellular_component	0.084744	1	1	78	9	8129
GO:0044438	microbody part	cellular_component	0.084744	1	1	78	9	8129
GO:0044439	peroxisomal part	cellular_component	0.084744	1	1	78	9	8129
GO:0007034	vacuolar transport	biological_process	0.084977	1	1	78	9	8129
GO:0009036	Type II site-specific deoxyribonuclease activity	molecular_function	0.085028	1	1	78	10	8129
GO:0009307	DNA restriction-modification system	biological_process	0.085028	1	1	78	10	8129
GO:0015666	restriction endodeoxyribonuclease activity	molecular_function	0.085028	1	1	78	10	8129
GO:0044355	clearance of foreign intracellular DNA	biological_process	0.085028	1	1	78	10	8129
GO:0032504	multicellular organism reproduction	biological_process	0.086905	1	2	78	52	8129
GO:0008238	exopeptidase activity	molecular_function	0.087273	1	2	78	52	8129
GO:0019076	viral release from host cell	biological_process	0.087773	1	1	78	10	8129
GO:0004180	carboxypeptidase activity	molecular_function	0.088555	1	1	78	10	8129
GO:0005801	cis-Golgi network	cellular_component	0.089403	1	1	78	10	8129
GO:0033644	host cell membrane	cellular_component	0.090375	1	1	78	10	8129
GO:0044218	other organism cell membrane	cellular_component	0.090375	1	1	78	10	8129
GO:0044279	other organism membrane	cellular_component	0.090375	1	1	78	10	8129
GO:0043248	proteasome assembly	biological_process	0.090928	1	1	78	11	8129
GO:0033180	proton-transporting V-type ATPase, V1 domain	cellular_component	0.091665	1	1	78	10	8129
GO:0009404	toxin metabolic process	biological_process	0.092441	1	1	78	10	8129
GO:0071941	nitrogen cycle metabolic process	biological_process	0.094388	1	1	78	11	8129
GO:0003779	actin binding	molecular_function	0.096508	1	3	78	121	8129
GO:0008652	cellular amino acid biosynthetic process	biological_process	0.099101	1	2	78	55	8129
GO:0034613	cellular protein localization	biological_process	0.099436	1	5	78	263	8129
GO:0070727	cellular macromolecule localization	biological_process	0.099436	1	5	78	263	8129
GO:0044702	single organism reproductive process	biological_process	0.10436	1	2	78	59	8129
GO:0016787	hydrolase activity	molecular_function	0.10541	1	18	78	1420	8129
GO:0005773	vacuole	cellular_component	0.10543	1	1	78	12	8129
GO:0051015	actin filament binding	molecular_function	0.10662	1	1	78	13	8129
GO:0007031	peroxisome organization	biological_process	0.1071	1	1	78	12	8129
GO:0006119	oxidative phosphorylation	biological_process	0.11065	1	1	78	13	8129
GO:0042773	ATP synthesis coupled electron transport	biological_process	0.11065	1	1	78	13	8129
GO:0005085	guanyl-nucleotide exchange factor activity	molecular_function	0.1131	1	2	78	65	8129
GO:0008242	omega peptidase activity	molecular_function	0.11357	1	1	78	12	8129
GO:0001076	transcription factor activity, RNA polymerase II transcription factor binding	molecular_function	0.11396	1	2	78	61	8129
GO:0001104	RNA polymerase II transcription cofactor activity	molecular_function	0.11396	1	2	78	61	8129
GO:0016592	mediator complex	cellular_component	0.11934	1	2	78	63	8129
GO:0004190	aspartic-type endopeptidase activity	molecular_function	0.12088	1	2	78	62	8129
GO:0070001	aspartic-type peptidase activity	molecular_function	0.12088	1	2	78	62	8129
GO:0008175	tRNA methyltransferase activity	molecular_function	0.12154	1	1	78	13	8129
GO:0009653	anatomical structure morphogenesis	biological_process	0.12377	1	2	78	64	8129
GO:0019953	sexual reproduction	biological_process	0.12557	1	2	78	66	8129
GO:0044703	multi-organism reproductive process	biological_process	0.12557	1	2	78	66	8129
GO:0016888	endodeoxyribonuclease activity, producing 5'-phosphomonoesters	molecular_function	0.12829	1	1	78	15	8129
GO:0006040	amino sugar metabolic process	biological_process	0.13166	1	1	78	16	8129
GO:0005777	peroxisome	cellular_component	0.13373	1	1	78	15	8129
GO:0042579	microbody	cellular_component	0.13373	1	1	78	15	8129
GO:0098772	molecular function regulator	molecular_function	0.13563	1	5	78	295	8129
GO:0005681	spliceosomal complex	cellular_component	0.13675	1	1	78	15	8129
GO:0019748	secondary metabolic process	biological_process	0.14013	1	1	78	16	8129
GO:0042398	cellular modified amino acid biosynthetic process	biological_process	0.14256	1	1	78	16	8129
GO:0015031	protein transport	biological_process	0.14341	1	5	78	293	8129
GO:0045184	establishment of protein localization	biological_process	0.14968	1	5	78	297	8129
GO:0022414	reproductive process	biological_process	0.14979	1	2	78	74	8129
GO:0032403	protein complex binding	molecular_function	0.15366	1	3	78	142	8129
GO:0006396	RNA processing	biological_process	0.15545	1	4	78	221	8129
GO:0016651	oxidoreductase activity, acting on NAD(P)H	molecular_function	0.15821	1	2	78	76	8129
GO:0006304	DNA modification	biological_process	0.1617	1	1	78	19	8129
GO:0009451	RNA modification	biological_process	0.16309	1	2	78	77	8129
GO:0016701	oxidoreductase activity, acting on single donors with incorporation of molecular oxygen	molecular_function	0.16555	1	1	78	19	8129
GO:0006397	mRNA processing	biological_process	0.1667	1	2	78	76	8129
GO:0033036	macromolecule localization	biological_process	0.16705	1	6	78	394	8129
GO:0016053	organic acid biosynthetic process	biological_process	0.1699	1	2	78	76	8129
GO:0046394	carboxylic acid biosynthetic process	biological_process	0.1699	1	2	78	76	8129
GO:0031109	microtubule polymerization or depolymerization	biological_process	0.17003	1	1	78	19	8129
[truncated: 451 more rows]

## Sheet: down_lncRNA_trans_GO
GO_accession	Description	Term_type	Over_represented_pValue	Corrected_pValue	DEG_item	DEG_list	Bg_item	Bg_list
[truncated: 1,156 more rows]
