# Supplementary material for: Insights Into Long Non-Coding RNA and mRNA Expression in the Jejunum of Lambs Challenged With Escherichia coli F17
Source: Front Vet Sci. 2022 Apr 12;9:819917. doi: 10.3389/fvets.2022.819917 (PMC9039264; doi:10.3389/fvets.2022.819917)
Supplement: Supplementary Table S9 — Kyoto Encyclopedia of Genes and Genomes (KEGG) enrichment results of differentially expressed mRNAs and target genes of differentially expressed lncRNAs. [file Table_9.XLSX]

## Sheet: up_mRNA_KEGG
##Databases: KEGG PATHWAY
##Statistical test method: hypergeometric test / Fisher's exact test
##FDR correction method: Benjamini and Hochberg
#Term	Database	ID	Input number	Background number	P-Value	Corrected P-Value	Input	KEGG_ID/KO	Entrez_ID	Hyperlink
Nitrogen metabolism	KEGG PATHWAY	oas00910	4	18	0.000526416	0.0979133	101113341|101113601|101109718|101111288	oas:101113341|oas:101113601|oas:101109718|oas:101111288|	101113341|101113601|101109718|101111288|	http://www.genome.jp/kegg-bin/show_pathway?oas00910/oas:101109718%09red/oas:101113601%09red/oas:101113341%09red/oas:101111288%09red
Glycosphingolipid biosynthesis - lacto and neolacto series	KEGG PATHWAY	oas00601	4	26	0.0017661	0.164248	101118412|100127212|101108745|101113066	oas:101118412|oas:100127212|oas:101108745|oas:101113066|	101118412|100127212|101108745|101113066|	http://www.genome.jp/kegg-bin/show_pathway?oas00601/oas:101108745%09red/oas:100127212%09red/oas:101118412%09red/oas:101113066%09red
PPAR signaling pathway	KEGG PATHWAY	oas03320	5	70	0.010156	0.586856	101111848|101108178|100137067|101111845|443434	oas:101111848|oas:101108178|oas:100137067|oas:101111845|oas:443434|	101111848|101108178|100137067|101111845|443434|	http://www.genome.jp/kegg-bin/show_pathway?oas03320/oas:101111848%09red/oas:101111845%09red/oas:443434%09red/oas:100137067%09red/oas:101108178%09red
Amoebiasis	KEGG PATHWAY	oas05146	6	113	0.0183946	0.586856	554262|101120129|100196905|101106864|443078|101121067	oas:554262|oas:101120129|oas:100196905|oas:101106864|oas:443078|oas:101121067|	554262|101120129|100196905|101106864|443078|101121067|	http://www.genome.jp/kegg-bin/show_pathway?oas05146/oas:101106864%09red/oas:443078%09red/oas:101120129%09red/oas:100196905%09red/oas:101121067%09red/oas:554262%09red
Long-term depression	KEGG PATHWAY	oas04730	4	59	0.0244926	0.586856	443533|101110000|101106864|101116403	oas:443533|oas:101110000|oas:101106864|oas:101116403|	443533|101110000|101106864|101116403|	http://www.genome.jp/kegg-bin/show_pathway?oas04730/oas:443533%09red/oas:101106864%09red/oas:101110000%09red/oas:101116403%09red
Inositol phosphate metabolism	KEGG PATHWAY	oas00562	4	61	0.0270993	0.586856	101123108|101105703|101106864|101120727	oas:101123108|oas:101105703|oas:101106864|oas:101120727|	101123108|101105703|101106864|101120727|	http://www.genome.jp/kegg-bin/show_pathway?oas00562/oas:101105703%09red/oas:101106864%09red/oas:101123108%09red/oas:101120727%09red
Vascular smooth muscle contraction	KEGG PATHWAY	oas04270	6	126	0.0288185	0.586856	101110314|101109935|101106864|101121342|101110000|101116403	oas:101110314|oas:101109935|oas:101106864|oas:101121342|oas:101110000|oas:101116403|	101110314|101109935|101106864|101121342|101110000|101116403|	http://www.genome.jp/kegg-bin/show_pathway?oas04270/oas:101110314%09red/oas:101106864%09red/oas:101110000%09red/oas:101116403%09red/oas:101121342%09red/oas:101109935%09red
Glycosaminoglycan biosynthesis - keratan sulfate	KEGG PATHWAY	oas00533	2	15	0.0349195	0.586856	101107579|101104927	oas:101107579|oas:101104927|	101107579|101104927|	http://www.genome.jp/kegg-bin/show_pathway?oas00533/oas:101107579%09red/oas:101104927%09red
Pancreatic secretion	KEGG PATHWAY	oas04972	5	100	0.0373614	0.586856	101113341|100462650|101109935|101106864|101116267	oas:101113341|oas:100462650|oas:101109935|oas:101106864|oas:101116002|	101113341|100462650|101109935|101106864|101116002|	http://www.genome.jp/kegg-bin/show_pathway?oas04972/oas:100462650%09red/oas:101116002%09red/oas:101106864%09red/oas:101113341%09red/oas:101109935%09red
Inflammatory mediator regulation of TRP channels	KEGG PATHWAY	oas04750	5	100	0.0373614	0.586856	101108354|101110314|101106864|101116403|101120665	oas:101108354|oas:101110314|oas:101106864|oas:101116403|oas:101120665|	101108354|101110314|101106864|101116403|101120665|	http://www.genome.jp/kegg-bin/show_pathway?oas04750/oas:101120665%09red/oas:101110314%09red/oas:101108354%09red/oas:101106864%09red/oas:101116403%09red
Glycosphingolipid biosynthesis - ganglio series	KEGG PATHWAY	oas00604	2	16	0.0388383	0.586856	101104977|101123278	oas:101104977|oas:101123278|	101104977|101123278|	http://www.genome.jp/kegg-bin/show_pathway?oas00604/oas:101104977%09red/oas:101123278%09red
Cysteine and methionine metabolism	KEGG PATHWAY	oas00270	3	40	0.0391918	0.586856	101107762|101102489|101114101	oas:101107762|oas:101102489|oas:101114101|	101107762|101102489|101114101|	http://www.genome.jp/kegg-bin/show_pathway?oas00270/oas:101107762%09red/oas:101114101%09red/oas:101102489%09red
Adherens junction	KEGG PATHWAY	oas04520	4	73	0.0461253	0.586856	101121501|101108178|101123428|101102951	oas:101121501|oas:101108178|oas:101123428|oas:101102951|	101121501|101108178|101123428|101102951|	http://www.genome.jp/kegg-bin/show_pathway?oas04520/oas:101102951%09red/oas:101121501%09red/oas:101123428%09red/oas:101108178%09red
Adipocytokine signaling pathway	KEGG PATHWAY	oas04920	4	74	0.0479748	0.586856	101111848|101111845|443434|101120665	oas:101111848|oas:101111845|oas:443434|oas:101120665|	101111848|101111845|443434|101120665|	http://www.genome.jp/kegg-bin/show_pathway?oas04920/oas:101111848%09red/oas:101120665%09red/oas:101111845%09red/oas:443434%09red
Type II diabetes mellitus	KEGG PATHWAY	oas04930	3	45	0.0515694	0.586856	101111848|101110314|101120665	oas:101111848|oas:101110314|oas:101120665|	101111848|101110314|101120665|	http://www.genome.jp/kegg-bin/show_pathway?oas04930/oas:101111848%09red/oas:101110314%09red/oas:101120665%09red
Calcium signaling pathway	KEGG PATHWAY	oas04020	7	186	0.0538536	0.586856	101106864|100142675|443078|443533|101105703|101121067|101116716	oas:101106864|oas:100142675|oas:443078|oas:443533|oas:101105703|oas:101121067|oas:101116716|	101106864|100142675|443078|443533|101105703|101121067|101116716|	http://www.genome.jp/kegg-bin/show_pathway?oas04020/oas:101105703%09red/oas:443533%09red/oas:101116716%09red/oas:443078%09red/oas:101106864%09red/oas:100142675%09red/oas:101121067%09red
Phosphatidylinositol signaling system	KEGG PATHWAY	oas04070	4	80	0.0599194	0.586856	101123108|101105703|101106864|101120727	oas:101123108|oas:101105703|oas:101106864|oas:101120727|	101123108|101105703|101106864|101120727|	http://www.genome.jp/kegg-bin/show_pathway?oas04070/oas:101105703%09red/oas:101106864%09red/oas:101123108%09red/oas:101120727%09red
Bacterial invasion of epithelial cells	KEGG PATHWAY	oas05100	4	80	0.0599194	0.586856	101121501|101110241|101107117|101112165	oas:101121501|oas:101110241|oas:101107117|oas:101112165|	101121501|101110241|101107117|101112165|	http://www.genome.jp/kegg-bin/show_pathway?oas05100/oas:101110241%09red/oas:101121501%09red/oas:101112165%09red/oas:101107117%09red
Chagas disease (American trypanosomiasis)	KEGG PATHWAY	oas05142	5	115	0.0599476	0.586856	101120665|554262|443078|101106864|101121067	oas:101120665|oas:554262|oas:443078|oas:101106864|oas:101121067|	101120665|554262|443078|101106864|101121067|	http://www.genome.jp/kegg-bin/show_pathway?oas05142/oas:443078%09red/oas:101106864%09red/oas:101120665%09red/oas:554262%09red/oas:101121067%09red
Proximal tubule bicarbonate reclamation	KEGG PATHWAY	oas04964	2	22	0.0654452	0.608641	101113341|101109718	oas:101113341|oas:101109718|	101113341|101109718|	http://www.genome.jp/kegg-bin/show_pathway?oas04964/oas:101109718%09red/oas:101113341%09red
Insulin secretion	KEGG PATHWAY	oas04911	4	86	0.0732925	0.639646	443179|101123291|101106864|101121431	oas:443179|oas:101123291|oas:101106864|oas:101121431|	443179|101123291|101106864|101121431|	http://www.genome.jp/kegg-bin/show_pathway?oas04911/oas:443179%09red/oas:101106864%09red/oas:101123291%09red/oas:101121431%09red
ErbB signaling pathway	KEGG PATHWAY	oas04012	4	87	0.075657	0.639646	101110241|100307045|101120665|101112165	oas:101110241|oas:100307045|oas:101120665|oas:101112165|	101110241|100307045|101120665|101112165|	http://www.genome.jp/kegg-bin/show_pathway?oas04012/oas:101120665%09red/oas:101110241%09red/oas:101112165%09red/oas:100307045%09red
Retinol metabolism	KEGG PATHWAY	oas00830	3	61	0.101736	0.789843	100302354|101122788|101103439	oas:100302354|oas:101119136|oas:101103439|	100302354|101119136|101103439|	http://www.genome.jp/kegg-bin/show_pathway?oas00830/oas:100302354%09red/oas:101119136%09red/oas:101103439%09red
alpha-Linolenic acid metabolism	KEGG PATHWAY	oas00592	2	29	0.101915	0.789843	101109935|101116403	oas:101109935|oas:101116403|	101109935|101116403|	http://www.genome.jp/kegg-bin/show_pathway?oas00592/oas:101109935%09red/oas:101116403%09red
Fructose and mannose metabolism	KEGG PATHWAY	oas00051	2	30	0.107502	0.799813	101105711|101116538	oas:101105711|oas:101116538|	101105711|101116538|	http://www.genome.jp/kegg-bin/show_pathway?oas00051/oas:101116538%09red/oas:101105711%09red
Ras signaling pathway	KEGG PATHWAY	oas04014	7	233	0.129566	0.847468	101109353|101109935|101120665|101116403|101112165|101105703|101110241	oas:101109353|oas:101109935|oas:101120665|oas:101116403|oas:101112165|oas:101105703|oas:101110241|	101109353|101109935|101120665|101116403|101112165|101105703|101110241|	http://www.genome.jp/kegg-bin/show_pathway?oas04014/oas:101105703%09red/oas:101120665%09red/oas:101112165%09red/oas:101116403%09red/oas:101110241%09red/oas:101109353%09red/oas:101109935%09red
Arrhythmogenic right ventricular cardiomyopathy (ARVC)	KEGG PATHWAY	oas05412	3	70	0.135936	0.847468	101121501|101117907|105605931	oas:101121501|oas:101117907|oas:101104733|	101121501|101117907|101104733|	http://www.genome.jp/kegg-bin/show_pathway?oas05412/oas:101117907%09red/oas:101121501%09red/oas:101104733%09red
Metabolic pathways	KEGG PATHWAY	oas01100	28	1256	0.136523	0.847468	101123108|101108300|101113066|100189620|101107762|101107119|101116403|101105703|101102554|101118412|101103031|101102489|101110735|101108745|101106864|101112819|100270720|101105711|101123278|100127212|101104977|101109586|101109935|443078|443533|101122788|101114101|101103439	oas:101123108|oas:101108300|oas:101113066|oas:100189620|oas:101107762|oas:101107119|oas:101116403|oas:101105703|oas:101102554|oas:101118412|oas:101103031|oas:101102489|oas:101110735|oas:101108745|oas:101106864|oas:101112819|oas:100270720|oas:101105711|oas:101123278|oas:100127212|oas:101104977|oas:101109586|oas:101109935|oas:443078|oas:443533|oas:101119136|oas:101114101|oas:101103439|	101123108|101108300|101113066|100189620|101107762|101107119|101116403|101105703|101102554|101118412|101103031|101102489|101110735|101108745|101106864|101112819|100270720|101105711|101123278|100127212|101104977|101109586|101109935|443078|443533|101119136|101114101|101103439|	http://www.genome.jp/kegg-bin/show_pathway?oas01100/oas:101107762%09red/oas:443533%09red/oas:101102489%09red/oas:100270720%09red/oas:101108745%09red/oas:101109935%09red/oas:101103031%09red/oas:101112819%09red/oas:101105711%09red/oas:101102554%09red/oas:101123278%09red/oas:101109586%09red/oas:100189620%09red/oas:101103439%09red/oas:100127212%09red/oas:101123108%09red/oas:101107119%09red/oas:101118…
Linoleic acid metabolism	KEGG PATHWAY	oas00591	2	35	0.136542	0.847468	101109935|101116403	oas:101109935|oas:101116403|	101109935|101116403|	http://www.genome.jp/kegg-bin/show_pathway?oas00591/oas:101109935%09red/oas:101116403%09red
HIF-1 signaling pathway	KEGG PATHWAY	oas04066	4	109	0.136688	0.847468	101120517|443078|101116538|100885768	oas:101120517|oas:443078|oas:101116538|oas:100885768|	101120517|443078|101116538|100885768|	http://www.genome.jp/kegg-bin/show_pathway?oas04066/oas:101120517%09red/oas:443078%09red/oas:100885768%09red/oas:101116538%09red
Taurine and hypotaurine metabolism	KEGG PATHWAY	oas00430	1	9	0.161822	0.88435	101102489	oas:101102489|	101102489|	http://www.genome.jp/kegg-bin/show_pathway?oas00430/oas:101102489%09red
Arachidonic acid metabolism	KEGG PATHWAY	oas00590	3	77	0.164862	0.88435	101107119|101109935|101116403	oas:101107119|oas:101109935|oas:101116403|	101107119|101109935|101116403|	http://www.genome.jp/kegg-bin/show_pathway?oas00590/oas:101107119%09red/oas:101109935%09red/oas:101116403%09red
Thyroid hormone signaling pathway	KEGG PATHWAY	oas04919	4	118	0.166002	0.88435	101105703|101119237|101111845|101106864	oas:101105703|oas:101119237|oas:101111845|oas:101106864|	101105703|101119237|101111845|101106864|	http://www.genome.jp/kegg-bin/show_pathway?oas04919/oas:101105703%09red/oas:101106864%09red/oas:101111845%09red/oas:101119237%09red
Leishmaniasis	KEGG PATHWAY	oas05140	3	78	0.169135	0.88435	554262|443078|101106094	oas:554262|oas:443078|oas:101106094|	554262|443078|101106094|	http://www.genome.jp/kegg-bin/show_pathway?oas05140/oas:443078%09red/oas:101106094%09red/oas:554262%09red
Phagosome	KEGG PATHWAY	oas04145	5	169	0.190162	0.88435	443533|554262|100885768|101120727|101106094	oas:443533|oas:554262|oas:100885768|oas:101120727|oas:101106094|	443533|554262|100885768|101120727|101106094|	http://www.genome.jp/kegg-bin/show_pathway?oas04145/oas:101106094%09red/oas:443533%09red/oas:100885768%09red/oas:554262%09red/oas:101120727%09red
Endocrine and other factor-regulated calcium reabsorption	KEGG PATHWAY	oas04961	2	44	0.192209	0.88435	101106864|101107117	oas:101106864|oas:101107117|	101106864|101107117|	http://www.genome.jp/kegg-bin/show_pathway?oas04961/oas:101106864%09red/oas:101107117%09red
GnRH signaling pathway	KEGG PATHWAY	oas04912	3	87	0.208892	0.88435	101106864|101116403|101120665	oas:101106864|oas:101116403|oas:101120665|	101106864|101116403|101120665|	http://www.genome.jp/kegg-bin/show_pathway?oas04912/oas:101106864%09red/oas:101120665%09red/oas:101116403%09red
Amino sugar and nucleotide sugar metabolism	KEGG PATHWAY	oas00520	2	48	0.217814	0.88435	101110735|101105711	oas:101110735|oas:101105711|	101110735|101105711|	http://www.genome.jp/kegg-bin/show_pathway?oas00520/oas:101110735%09red/oas:101105711%09red
Salivary secretion	KEGG PATHWAY	oas04970	3	90	0.22258	0.88435	443533|101110000|101106864	oas:443533|oas:101110000|oas:101106864|	443533|101110000|101106864|	http://www.genome.jp/kegg-bin/show_pathway?oas04970/oas:443533%09red/oas:101106864%09red/oas:101110000%09red
Platelet activation	KEGG PATHWAY	oas04611	4	134	0.222812	0.88435	101110000|100196905|101106864|101116403	oas:101110000|oas:100196905|oas:101106864|oas:101116403|	101110000|100196905|101106864|101116403|	http://www.genome.jp/kegg-bin/show_pathway?oas04611/oas:101106864%09red/oas:100196905%09red/oas:101110000%09red/oas:101116403%09red
Ether lipid metabolism	KEGG PATHWAY	oas00565	2	49	0.224264	0.88435	101109935|101116403	oas:101109935|oas:101116403|	101109935|101116403|	http://www.genome.jp/kegg-bin/show_pathway?oas00565/oas:101109935%09red/oas:101116403%09red
Small cell lung cancer	KEGG PATHWAY	oas05222	3	94	0.241093	0.88435	443078|101111845|100144755	oas:443078|oas:101111845|oas:100144755|	443078|101111845|100144755|	http://www.genome.jp/kegg-bin/show_pathway?oas05222/oas:443078%09red/oas:101111845%09red/oas:100144755%09red
Glycosphingolipid biosynthesis - globo series	KEGG PATHWAY	oas00603	1	15	0.246083	0.88435	101118412	oas:101118412|	101118412|	http://www.genome.jp/kegg-bin/show_pathway?oas00603/oas:101118412%09red
Wnt signaling pathway	KEGG PATHWAY	oas04310	4	141	0.249104	0.88435	101112290|101106372|101120665|101106864	oas:101112290|oas:101106372|oas:101120665|oas:101106864|	101112290|101106372|101120665|101106864|	http://www.genome.jp/kegg-bin/show_pathway?oas04310/oas:101106864%09red/oas:101120665%09red/oas:101106372%09red/oas:101112290%09red
Circadian entrainment	KEGG PATHWAY	oas04713	3	96	0.250445	0.88435	443533|101110000|101106864	oas:443533|oas:101110000|oas:101106864|	443533|101110000|101106864|	http://www.genome.jp/kegg-bin/show_pathway?oas04713/oas:443533%09red/oas:101106864%09red/oas:101110000%09red
Non-small cell lung cancer	KEGG PATHWAY	oas05223	2	54	0.256678	0.88435	101111845|100144755	oas:101111845|oas:100144755|	101111845|100144755|	http://www.genome.jp/kegg-bin/show_pathway?oas05223/oas:101111845%09red/oas:100144755%09red
Ovarian steroidogenesis	KEGG PATHWAY	oas04913	2	56	0.269678	0.88435	101107119|101116403	oas:101107119|oas:101116403|	101107119|101116403|	http://www.genome.jp/kegg-bin/show_pathway?oas04913/oas:101107119%09red/oas:101116403%09red
Glycerophospholipid metabolism	KEGG PATHWAY	oas00564	3	101	0.274037	0.88435	101109935|101116403|101123006	oas:101109935|oas:101116403|oas:101123006|	101109935|101116403|101123006|	http://www.genome.jp/kegg-bin/show_pathway?oas00564/oas:101123006%09red/oas:101109935%09red/oas:101116403%09red
Hepatitis B	KEGG PATHWAY	oas05161	4	148	0.276015	0.88435	554262|101120665|100144755|101117562	oas:554262|oas:101120665|oas:100144755|oas:101117562|	554262|101120665|100144755|101117562|	http://www.genome.jp/kegg-bin/show_pathway?oas05161/oas:101120665%09red/oas:554262%09red/oas:101117562%09red/oas:100144755%09red
Retrograde endocannabinoid signaling	KEGG PATHWAY	oas04723	3	104	0.288303	0.88435	101103602|101120665|101106864	oas:101103602|oas:101120665|oas:101106864|	101103602|101120665|101106864|	http://www.genome.jp/kegg-bin/show_pathway?oas04723/oas:101106864%09red/oas:101120665%09red/oas:101103602%09red
Cell adhesion molecules (CAMs)	KEGG PATHWAY	oas04514	4	156	0.307306	0.88435	101106811|101112759|101120121|101102951	oas:101106811|oas:101112759|oas:101120121|oas:101102951|	101106811|101112759|101120121|101102951|	http://www.genome.jp/kegg-bin/show_pathway?oas04514/oas:101112759%09red/oas:101102951%09red/oas:101120121%09red/oas:101106811%09red
Renin-angiotensin system	KEGG PATHWAY	oas04614	1	20	0.309807	0.88435	101112618	oas:101112618|	101112618|	http://www.genome.jp/kegg-bin/show_pathway?oas04614/oas:101112618%09red
Oxytocin signaling pathway	KEGG PATHWAY	oas04921	4	157	0.311245	0.88435	101110000|101117907|101106864|101116403	oas:101110000|oas:101117907|oas:101106864|oas:101116403|	101110000|101117907|101106864|101116403|	http://www.genome.jp/kegg-bin/show_pathway?oas04921/oas:101117907%09red/oas:101106864%09red/oas:101110000%09red/oas:101116403%09red
Glioma	KEGG PATHWAY	oas05214	2	63	0.315036	0.88435	101110241|100144755	oas:101110241|oas:100144755|	101110241|100144755|	http://www.genome.jp/kegg-bin/show_pathway?oas05214/oas:101110241%09red/oas:100144755%09red
Pancreatic cancer	KEGG PATHWAY	oas05212	2	64	0.321474	0.88435	101120665|100144755	oas:101120665|oas:100144755|	101120665|100144755|	http://www.genome.jp/kegg-bin/show_pathway?oas05212/oas:101120665%09red/oas:100144755%09red
Arginine and proline metabolism	KEGG PATHWAY	oas00330	2	64	0.321474	0.88435	443533|443078	oas:443533|oas:443078|	443533|443078|	http://www.genome.jp/kegg-bin/show_pathway?oas00330/oas:443078%09red/oas:443533%09red
Glutamatergic synapse	KEGG PATHWAY	oas04724	3	113	0.331339	0.88435	101105792|101106864|101116403	oas:101105792|oas:101106864|oas:101116403|	101105792|101106864|101116403|	http://www.genome.jp/kegg-bin/show_pathway?oas04724/oas:101106864%09red/oas:101105792%09red/oas:101116403%09red
Steroid hormone biosynthesis	KEGG PATHWAY	oas00140	2	66	0.334304	0.88435	101107119|101122788	oas:101107119|oas:101119136|	101107119|101119136|	http://www.genome.jp/kegg-bin/show_pathway?oas00140/oas:101107119%09red/oas:101119136%09red
Fc epsilon RI signaling pathway	KEGG PATHWAY	oas04664	2	66	0.334304	0.88435	101120665|101116403	oas:101120665|oas:101116403|	101120665|101116403|	http://www.genome.jp/kegg-bin/show_pathway?oas04664/oas:101120665%09red/oas:101116403%09red
Protein digestion and absorption	KEGG PATHWAY	oas04974	3	115	0.340911	0.88435	101112618|101116716|100196905	oas:101112618|oas:101116716|oas:100196905|	101112618|101116716|100196905|	http://www.genome.jp/kegg-bin/show_pathway?oas04974/oas:101112618%09red/oas:100196905%09red/oas:101116716%09red
Ascorbate and aldarate metabolism	KEGG PATHWAY	oas00053	1	23	0.345431	0.88435	101122788	oas:101119136|	101119136|	http://www.genome.jp/kegg-bin/show_pathway?oas00053/oas:101119136%09red
Renal cell carcinoma	KEGG PATHWAY	oas05211	2	68	0.347062	0.88435	101120517|101112165	oas:101120517|oas:101112165|	101120517|101112165|	http://www.genome.jp/kegg-bin/show_pathway?oas05211/oas:101120517%09red/oas:101112165%09red
Melanoma	KEGG PATHWAY	oas05218	2	69	0.353411	0.88435	100144755|101109353	oas:100144755|oas:101109353|	100144755|101109353|	http://www.genome.jp/kegg-bin/show_pathway?oas05218/oas:101109353%09red/oas:100144755%09red
Glycosaminoglycan biosynthesis - heparan sulfate / heparin	KEGG PATHWAY	oas00534	1	24	0.356893	0.88435	101112819	oas:101112819|	101112819|	http://www.genome.jp/kegg-bin/show_pathway?oas00534/oas:101112819%09red
cGMP-PKG signaling pathway	KEGG PATHWAY	oas04022	4	171	0.3667	0.88435	101110314|101110000|101116716|101106864	oas:101110314|oas:101110000|oas:101116716|oas:101106864|	101110314|101110000|101116716|101106864|	http://www.genome.jp/kegg-bin/show_pathway?oas04022/oas:101110314%09red/oas:101106864%09red/oas:101110000%09red/oas:101116716%09red
Glycosylphosphatidylinositol(GPI)-anchor biosynthesis	KEGG PATHWAY	oas00563	1	25	0.368155	0.88435	101119000	oas:101119000|	101119000|	http://www.genome.jp/kegg-bin/show_pathway?oas00563/oas:101119000%09red
Dorso-ventral axis formation	KEGG PATHWAY	oas04320	1	25	0.368155	0.88435	101116350	oas:101116350|	101116350|	http://www.genome.jp/kegg-bin/show_pathway?oas04320/oas:101116350%09red
Gastric acid secretion	KEGG PATHWAY	oas04971	2	72	0.372323	0.88435	101113341|101106864	oas:101113341|oas:101106864|	101113341|101106864|	http://www.genome.jp/kegg-bin/show_pathway?oas04971/oas:101106864%09red/oas:101113341%09red
Leukocyte transendothelial migration	KEGG PATHWAY	oas04670	3	123	0.379044	0.88435	101106811|101121501|101106094	oas:101106811|oas:101121501|oas:101106094|	101106811|101121501|101106094|	http://www.genome.jp/kegg-bin/show_pathway?oas04670/oas:101121501%09red/oas:101106094%09red/oas:101106811%09red
Neurotrophin signaling pathway	KEGG PATHWAY	oas04722	3	123	0.379044	0.88435	101110241|101120665|101112165	oas:101110241|oas:101120665|oas:101112165|	101110241|101120665|101112165|	http://www.genome.jp/kegg-bin/show_pathway?oas04722/oas:101110241%09red/oas:101112165%09red/oas:101120665%09red
Collecting duct acid secretion	KEGG PATHWAY	oas04966	1	27	0.390092	0.88435	101113341	oas:101113341|	101113341|	http://www.genome.jp/kegg-bin/show_pathway?oas04966/oas:101113341%09red
Chronic myeloid leukemia	KEGG PATHWAY	oas05220	2	75	0.391009	0.88435	101110241|100144755	oas:101110241|oas:100144755|	101110241|100144755|	http://www.genome.jp/kegg-bin/show_pathway?oas05220/oas:101110241%09red/oas:100144755%09red
Inflammatory bowel disease (IBD)	KEGG PATHWAY	oas05321	2	75	0.391009	0.88435	554262|101117562	oas:554262|oas:101117562|	554262|101117562|	http://www.genome.jp/kegg-bin/show_pathway?oas05321/oas:554262%09red/oas:101117562%09red
AMPK signaling pathway	KEGG PATHWAY	oas04152	3	126	0.393235	0.88435	101111848|101116538|443434	oas:101111848|oas:101116538|oas:443434|	101111848|101116538|443434|	http://www.genome.jp/kegg-bin/show_pathway?oas04152/oas:101111848%09red/oas:101116538%09red/oas:443434%09red
Pathways in cancer	KEGG PATHWAY	oas05200	7	336	0.393768	0.88435	101109353|100144755|101120517|101111845|443078|101120665|101121501	oas:101109353|oas:100144755|oas:101120517|oas:101111845|oas:443078|oas:101120665|oas:101121501|	101109353|100144755|101120517|101111845|443078|101120665|101121501|	http://www.genome.jp/kegg-bin/show_pathway?oas05200/oas:101111845%09red/oas:443078%09red/oas:101121501%09red/oas:101120517%09red/oas:101109353%09red/oas:101120665%09red/oas:100144755%09red
RIG-I-like receptor signaling pathway	KEGG PATHWAY	oas04622	2	76	0.397182	0.88435	101120665|101116050	oas:101120665|oas:101116050|	101120665|101116050|	http://www.genome.jp/kegg-bin/show_pathway?oas04622/oas:101116050%09red/oas:101120665%09red
Propanoate metabolism	KEGG PATHWAY	oas00640	1	28	0.400774	0.88435	101116321	oas:101116321|	101116321|	http://www.genome.jp/kegg-bin/show_pathway?oas00640/oas:101116321%09red
Pertussis	KEGG PATHWAY	oas05133	2	77	0.403326	0.88435	443078|101120665	oas:443078|oas:101120665|	443078|101120665|	http://www.genome.jp/kegg-bin/show_pathway?oas05133/oas:443078%09red/oas:101120665%09red
Hypertrophic cardiomyopathy (HCM)	KEGG PATHWAY	oas05410	2	77	0.403326	0.88435	101114931|101117907	oas:101114931|oas:101117907|	101114931|101117907|	http://www.genome.jp/kegg-bin/show_pathway?oas05410/oas:101117907%09red/oas:101114931%09red
Pentose and glucuronate interconversions	KEGG PATHWAY	oas00040	1	29	0.411269	0.88435	101122788	oas:101119136|	101119136|	http://www.genome.jp/kegg-bin/show_pathway?oas00040/oas:101119136%09red
Toxoplasmosis	KEGG PATHWAY	oas05145	3	134	0.430625	0.88435	554262|443078|101120665	oas:554262|oas:443078|oas:101120665|	554262|443078|101120665|	http://www.genome.jp/kegg-bin/show_pathway?oas05145/oas:443078%09red/oas:101120665%09red/oas:554262%09red
Other types of O-glycan biosynthesis	KEGG PATHWAY	oas00514	1	31	0.431712	0.88435	101108300	oas:101108300|	101108300|	http://www.genome.jp/kegg-bin/show_pathway?oas00514/oas:101108300%09red
Thyroid cancer	KEGG PATHWAY	oas05216	1	31	0.431712	0.88435	101111845	oas:101111845|	101111845|	http://www.genome.jp/kegg-bin/show_pathway?oas05216/oas:101111845%09red
Mucin type O-Glycan biosynthesis	KEGG PATHWAY	oas00512	1	31	0.431712	0.88435	101109586	oas:101109586|	101109586|	http://www.genome.jp/kegg-bin/show_pathway?oas00512/oas:101109586%09red
Prolactin signaling pathway	KEGG PATHWAY	oas04917	2	82	0.433583	0.88435	101110241|101120665	oas:101110241|oas:101120665|	101110241|101120665|	http://www.genome.jp/kegg-bin/show_pathway?oas04917/oas:101110241%09red/oas:101120665%09red
Tight junction	KEGG PATHWAY	oas04530	3	135	0.435243	0.88435	101110314|101106811|101121501	oas:101110314|oas:101106811|oas:101121501|	101110314|101106811|101121501|	http://www.genome.jp/kegg-bin/show_pathway?oas04530/oas:101121501%09red/oas:101110314%09red/oas:101106811%09red
Dilated cardiomyopathy	KEGG PATHWAY	oas05414	2	83	0.439536	0.88435	101114931|101117907	oas:101114931|oas:101117907|	101114931|101117907|	http://www.genome.jp/kegg-bin/show_pathway?oas05414/oas:101117907%09red/oas:101114931%09red
Bile secretion	KEGG PATHWAY	oas04976	2	83	0.439536	0.88435	101113341|443183	oas:101113341|oas:101108013|	101113341|101108013|	http://www.genome.jp/kegg-bin/show_pathway?oas04976/oas:101108013%09red/oas:101113341%09red
Cardiac muscle contraction	KEGG PATHWAY	oas04260	2	84	0.445455	0.88435	101114931|101117907	oas:101114931|oas:101117907|	101114931|101117907|	http://www.genome.jp/kegg-bin/show_pathway?oas04260/oas:101117907%09red/oas:101114931%09red
Alzheimer's disease	KEGG PATHWAY	oas05010	4	192	0.449128	0.88435	443533|100270720|101112618|101106864	oas:443533|oas:100270720|oas:101112618|oas:101106864|	443533|100270720|101112618|101106864|	http://www.genome.jp/kegg-bin/show_pathway?oas05010/oas:101112618%09red/oas:443533%09red/oas:101106864%09red/oas:100270720%09red
Prion diseases	KEGG PATHWAY	oas05020	1	33	0.451447	0.88435	101112759	oas:101112759|	101112759|	http://www.genome.jp/kegg-bin/show_pathway?oas05020/oas:101112759%09red
Tuberculosis	KEGG PATHWAY	oas05152	4	193	0.452983	0.88435	554262|443078|101120665|101102681	oas:554262|oas:443078|oas:101120665|oas:101102681|	554262|443078|101120665|101102681|	http://www.genome.jp/kegg-bin/show_pathway?oas05152/oas:443078%09red/oas:101120665%09red/oas:554262%09red/oas:101102681%09red
SNARE interactions in vesicular transport	KEGG PATHWAY	oas04130	1	34	0.461057	0.88435	101123255	oas:101123255|	101123255|	http://www.genome.jp/kegg-bin/show_pathway?oas04130/oas:101123255%09red
Apoptosis	KEGG PATHWAY	oas04210	2	88	0.468773	0.88435	101108354|101119820	oas:101108354|oas:101119820|	101108354|101119820|	http://www.genome.jp/kegg-bin/show_pathway?oas04210/oas:101119820%09red/oas:101108354%09red
African trypanosomiasis	KEGG PATHWAY	oas05143	1	35	0.470499	0.88435	101106864	oas:101106864|	101106864|	http://www.genome.jp/kegg-bin/show_pathway?oas05143/oas:101106864%09red
Gap junction	KEGG PATHWAY	oas04540	2	89	0.474511	0.88435	101110000|101106864	oas:101110000|oas:101106864|	101110000|101106864|	http://www.genome.jp/kegg-bin/show_pathway?oas04540/oas:101106864%09red/oas:101110000%09red
Insulin signaling pathway	KEGG PATHWAY	oas04910	3	144	0.476126	0.88435	101108178|101110241|101120665	oas:101108178|oas:101110241|oas:101120665|	101108178|101110241|101120665|	http://www.genome.jp/kegg-bin/show_pathway?oas04910/oas:101110241%09red/oas:101120665%09red/oas:101108178%09red
Alanine, aspartate and glutamate metabolism	KEGG PATHWAY	oas00250	1	36	0.479775	0.88435	101102554	oas:101102554|	101102554|	http://www.genome.jp/kegg-bin/show_pathway?oas00250/oas:101102554%09red
Bladder cancer	KEGG PATHWAY	oas05219	1	36	0.479775	0.88435	100144755	oas:100144755|	100144755|	http://www.genome.jp/kegg-bin/show_pathway?oas05219/oas:100144755%09red
Salmonella infection	KEGG PATHWAY	oas05132	2	90	0.480212	0.88435	443078|101120665	oas:443078|oas:101120665|	443078|101120665|	http://www.genome.jp/kegg-bin/show_pathway?oas05132/oas:443078%09red/oas:101120665%09red
Hematopoietic cell lineage	KEGG PATHWAY	oas04640	2	90	0.480212	0.88435	100885768|101112618	oas:100885768|oas:101112618|	100885768|101112618|	http://www.genome.jp/kegg-bin/show_pathway?oas04640/oas:101112618%09red/oas:100885768%09red
Porphyrin and chlorophyll metabolism	KEGG PATHWAY	oas00860	1	37	0.48889	0.889565	101122788	oas:101119136|	101119136|	http://www.genome.jp/kegg-bin/show_pathway?oas00860/oas:101119136%09red
Drug metabolism - other enzymes	KEGG PATHWAY	oas00983	1	38	0.497845	0.889565	101122788	oas:101119136|	101119136|	http://www.genome.jp/kegg-bin/show_pathway?oas00983/oas:101119136%09red
Ubiquitin mediated proteolysis	KEGG PATHWAY	oas04120	3	149	0.498242	0.889565	101117818|101106406|101122748	oas:101117818|oas:101106406|oas:101122748|	101117818|101106406|101122748|	http://www.genome.jp/kegg-bin/show_pathway?oas04120/oas:101117818%09red/oas:101122748%09red/oas:101106406%09red
Aldosterone-regulated sodium reabsorption	KEGG PATHWAY	oas04960	1	39	0.506643	0.889565	101122748	oas:101122748|	101122748|	http://www.genome.jp/kegg-bin/show_pathway?oas04960/oas:101122748%09red
Adrenergic signaling in cardiomyocytes	KEGG PATHWAY	oas04261	3	151	0.506957	0.889565	101114931|101117907|101106864	oas:101114931|oas:101117907|oas:101106864|	101114931|101117907|101106864|	http://www.genome.jp/kegg-bin/show_pathway?oas04261/oas:101117907%09red/oas:101106864%09red/oas:101114931%09red
Hippo signaling pathway	KEGG PATHWAY	oas04390	3	153	0.515592	0.896262	101103028|101121501|101109353	oas:101103028|oas:101121501|oas:101109353|	101103028|101121501|101109353|	http://www.genome.jp/kegg-bin/show_pathway?oas04390/oas:101103028%09red/oas:101121501%09red/oas:101109353%09red
Pyruvate metabolism	KEGG PATHWAY	oas00620	1	41	0.523782	0.902068	100189620	oas:100189620|	100189620|	http://www.genome.jp/kegg-bin/show_pathway?oas00620/oas:100189620%09red
Proteoglycans in cancer	KEGG PATHWAY	oas05205	4	214	0.53151	0.90698	101105703|101106824|554262|101112165	oas:101105703|oas:101106824|oas:554262|oas:101112165|	101105703|101106824|554262|101112165|	http://www.genome.jp/kegg-bin/show_pathway?oas05205/oas:101105703%09red/oas:101112165%09red/oas:554262%09red/oas:101106824%09red
Fatty acid degradation	KEGG PATHWAY	oas00071	1	43	0.540326	0.907608	443434	oas:443434|	443434|	http://www.genome.jp/kegg-bin/show_pathway?oas00071/oas:443434%09red
Estrogen signaling pathway	KEGG PATHWAY	oas04915	2	102	0.545544	0.907608	101110241|101106864	oas:101110241|oas:101106864|	101110241|101106864|	http://www.genome.jp/kegg-bin/show_pathway?oas04915/oas:101110241%09red/oas:101106864%09red
Toll-like receptor signaling pathway	KEGG PATHWAY	oas04620	2	104	0.555862	0.907608	554262|101120665	oas:554262|oas:101120665|	554262|101120665|	http://www.genome.jp/kegg-bin/show_pathway?oas04620/oas:101120665%09red/oas:554262%09red
T cell receptor signaling pathway	KEGG PATHWAY	oas04660	2	108	0.575996	0.907608	101103028|100307045	oas:101103028|oas:100307045|	101103028|100307045|	http://www.genome.jp/kegg-bin/show_pathway?oas04660/oas:101103028%09red/oas:100307045%09red
Transcriptional misregulation in cancer	KEGG PATHWAY	oas05202	3	168	0.577633	0.907608	101109265|101111845|101107197	oas:101109265|oas:101111845|oas:101107197|	101109265|101111845|101107197|	http://www.genome.jp/kegg-bin/show_pathway?oas05202/oas:101109265%09red/oas:101111845%09red/oas:101107197%09red
Fatty acid metabolism	KEGG PATHWAY	oas01212	1	48	0.579221	0.907608	443434	oas:443434|	443434|	http://www.genome.jp/kegg-bin/show_pathway?oas01212/oas:443434%09red
N-Glycan biosynthesis	KEGG PATHWAY	oas00510	1	48	0.579221	0.907608	101108300	oas:101108300|	101108300|	http://www.genome.jp/kegg-bin/show_pathway?oas00510/oas:101108300%09red
Serotonergic synapse	KEGG PATHWAY	oas04726	2	109	0.580924	0.907608	101106864|101116403	oas:101106864|oas:101116403|	101106864|101116403|	http://www.genome.jp/kegg-bin/show_pathway?oas04726/oas:101106864%09red/oas:101116403%09red
Starch and sucrose metabolism	KEGG PATHWAY	oas00500	1	49	0.586596	0.907608	101122788	oas:101119136|	101119136|	http://www.genome.jp/kegg-bin/show_pathway?oas00500/oas:101119136%09red
Mineral absorption	KEGG PATHWAY	oas04978	1	50	0.593843	0.907608	100462650	oas:100462650|	100462650|	http://www.genome.jp/kegg-bin/show_pathway?oas04978/oas:100462650%09red
Fat digestion and absorption	KEGG PATHWAY	oas04975	1	51	0.600963	0.907608	101109935	oas:101109935|	101109935|	http://www.genome.jp/kegg-bin/show_pathway?oas04975/oas:101109935%09red
Purine metabolism	KEGG PATHWAY	oas00230	3	175	0.604825	0.907608	101110000|101103031|101120555	oas:101110000|oas:101103031|oas:101120555|	101110000|101103031|101120555|	http://www.genome.jp/kegg-bin/show_pathway?oas00230/oas:101103031%09red/oas:101120555%09red/oas:101110000%09red
Cholinergic synapse	KEGG PATHWAY	oas04725	2	114	0.604932	0.907608	101106864|101123006	oas:101106864|oas:101123006|	101106864|101123006|	http://www.genome.jp/kegg-bin/show_pathway?oas04725/oas:101123006%09red/oas:101106864%09red
Endometrial cancer	KEGG PATHWAY	oas05213	1	52	0.607958	0.907608	101121501	oas:101121501|	101121501|	http://www.genome.jp/kegg-bin/show_pathway?oas05213/oas:101121501%09red
NOD-like receptor signaling pathway	KEGG PATHWAY	oas04621	1	52	0.607958	0.907608	101120665	oas:101120665|	101120665|	http://www.genome.jp/kegg-bin/show_pathway?oas04621/oas:101120665%09red
Non-alcoholic fatty liver disease (NAFLD)	KEGG PATHWAY	oas04932	3	177	0.612378	0.907608	101111848|100270720|101120665	oas:101111848|oas:100270720|oas:101120665|	101111848|100270720|101120665|	http://www.genome.jp/kegg-bin/show_pathway?oas04932/oas:101111848%09red/oas:101120665%09red/oas:100270720%09red
Malaria	KEGG PATHWAY	oas05144	1	53	0.614831	0.907608	554262	oas:554262|	554262|	http://www.genome.jp/kegg-bin/show_pathway?oas05144/oas:554262%09red
ABC transporters	KEGG PATHWAY	oas02010	1	55	0.628219	0.911522	101104887	oas:101104887|	101104887|	http://www.genome.jp/kegg-bin/show_pathway?oas02010/oas:101104887%09red
Chemokine signaling pathway	KEGG PATHWAY	oas04062	3	182	0.630834	0.911522	101115290|101110241|101106864	oas:101115290|oas:101110241|oas:101106864|	101115290|101110241|101106864|	http://www.genome.jp/kegg-bin/show_pathway?oas04062/oas:101110241%09red/oas:101106864%09red/oas:101115290%09red
MicroRNAs in cancer	KEGG PATHWAY	oas05206	3	184	0.638045	0.911522	101106824|101110314|101110241	oas:101106824|oas:101110314|oas:101110241|	101106824|101110314|101110241|	http://www.genome.jp/kegg-bin/show_pathway?oas05206/oas:101110241%09red/oas:101110314%09red/oas:101106824%09red
Amyotrophic lateral sclerosis (ALS)	KEGG PATHWAY	oas05014	1	58	0.647434	0.911522	443533	oas:443533|	443533|	http://www.genome.jp/kegg-bin/show_pathway?oas05014/oas:443533%09red
Cytosolic DNA-sensing pathway	KEGG PATHWAY	oas04623	1	58	0.647434	0.911522	101116050	oas:101116050|	101116050|	http://www.genome.jp/kegg-bin/show_pathway?oas04623/oas:101116050%09red
Drug metabolism - cytochrome P450	KEGG PATHWAY	oas00982	1	60	0.659691	0.911522	101122788	oas:101119136|	101119136|	http://www.genome.jp/kegg-bin/show_pathway?oas00982/oas:101119136%09red
Axon guidance	KEGG PATHWAY	oas04360	2	127	0.662434	0.911522	101109148|101120121	oas:101109148|oas:101120121|	101109148|101120121|	http://www.genome.jp/kegg-bin/show_pathway?oas04360/oas:101109148%09red/oas:101120121%09red
Osteoclast differentiation	KEGG PATHWAY	oas04380	2	127	0.662434	0.911522	101120665|101106094	oas:101120665|oas:101106094|	101120665|101106094|	http://www.genome.jp/kegg-bin/show_pathway?oas04380/oas:101106094%09red/oas:101120665%09red
VEGF signaling pathway	KEGG PATHWAY	oas04370	1	61	0.665659	0.911522	101116403	oas:101116403|	101116403|	http://www.genome.jp/kegg-bin/show_pathway?oas04370/oas:101116403%09red
MAPK signaling pathway	KEGG PATHWAY	oas04010	4	255	0.666489	0.911522	101117907|101116403|101109353|101120665	oas:101117907|oas:101116403|oas:101109353|oas:101120665|	101117907|101116403|101109353|101120665|	http://www.genome.jp/kegg-bin/show_pathway?oas04010/oas:101117907%09red/oas:101109353%09red/oas:101120665%09red/oas:101116403%09red
Metabolism of xenobiotics by cytochrome P450	KEGG PATHWAY	oas00980	1	62	0.671522	0.911702	101122788	oas:101119136|	101119136|	http://www.genome.jp/kegg-bin/show_pathway?oas00980/oas:101119136%09red
Dopaminergic synapse	KEGG PATHWAY	oas04728	2	131	0.67872	0.913527	101120665|101106864	oas:101120665|oas:101106864|	101120665|101106864|	http://www.genome.jp/kegg-bin/show_pathway?oas04728/oas:101106864%09red/oas:101120665%09red
Hepatitis C	KEGG PATHWAY	oas05160	2	132	0.68269	0.913527	101106811|101120665	oas:101106811|oas:101120665|	101106811|101120665|	http://www.genome.jp/kegg-bin/show_pathway?oas05160/oas:101120665%09red/oas:101106811%09red
Cell cycle	KEGG PATHWAY	oas04110	2	134	0.69051	0.916032	101105870|100144755	oas:101105870|oas:100144755|	101105870|100144755|	http://www.genome.jp/kegg-bin/show_pathway?oas04110/oas:101105870%09red/oas:100144755%09red
Synaptic vesicle cycle	KEGG PATHWAY	oas04721	1	67	0.699336	0.916032	101107117	oas:101107117|	101107117|	http://www.genome.jp/kegg-bin/show_pathway?oas04721/oas:101107117%09red
Long-term potentiation	KEGG PATHWAY	oas04720	1	67	0.699336	0.916032	101106864	oas:101106864|	101106864|	http://www.genome.jp/kegg-bin/show_pathway?oas04720/oas:101106864%09red
Colorectal cancer	KEGG PATHWAY	oas05210	1	70	0.714884	0.922552	101120665	oas:101120665|	101120665|	http://www.genome.jp/kegg-bin/show_pathway?oas05210/oas:101120665%09red
Thyroid hormone synthesis	KEGG PATHWAY	oas04918	1	70	0.714884	0.922552	101106864	oas:101106864|	101106864|	http://www.genome.jp/kegg-bin/show_pathway?oas04918/oas:101106864%09red
Focal adhesion	KEGG PATHWAY	oas04510	3	210	0.722758	0.922552	101110241|100196905|101120665	oas:101110241|oas:100196905|oas:101120665|	101110241|100196905|101120665|	http://www.genome.jp/kegg-bin/show_pathway?oas04510/oas:101110241%09red/oas:101120665%09red/oas:100196905%09red
Rap1 signaling pathway	KEGG PATHWAY	oas04015	3	212	0.728586	0.922552	101105703|101106864|101109353	oas:101105703|oas:101106864|oas:101109353|	101105703|101106864|101109353|	http://www.genome.jp/kegg-bin/show_pathway?oas04015/oas:101105703%09red/oas:101109353%09red/oas:101106864%09red
Chemical carcinogenesis	KEGG PATHWAY	oas05204	1	73	0.729629	0.922552	101122788	oas:101119136|	101119136|	http://www.genome.jp/kegg-bin/show_pathway?oas05204/oas:101119136%09red
Legionellosis	KEGG PATHWAY	oas05134	1	75	0.739033	0.922552	554262	oas:554262|	554262|	http://www.genome.jp/kegg-bin/show_pathway?oas05134/oas:554262%09red
Biosynthesis of amino acids	KEGG PATHWAY	oas01230	1	75	0.739033	0.922552	101107762	oas:101107762|	101107762|	http://www.genome.jp/kegg-bin/show_pathway?oas01230/oas:101107762%09red
p53 signaling pathway	KEGG PATHWAY	oas04115	1	78	0.752532	0.93314	101118766	oas:101118766|	101118766|	http://www.genome.jp/kegg-bin/show_pathway?oas04115/oas:101118766%09red
Endocytosis	KEGG PATHWAY	oas04144	3	226	0.76672	0.937456	101122748|100885768|101107117	oas:101122748|oas:100885768|oas:101107117|	101122748|100885768|101107117|	http://www.genome.jp/kegg-bin/show_pathway?oas04144/oas:101122748%09red/oas:100885768%09red/oas:101107117%09red
Antigen processing and presentation	KEGG PATHWAY	oas04612	1	82	0.769453	0.937456	101102681	oas:101102681|	101102681|	http://www.genome.jp/kegg-bin/show_pathway?oas04612/oas:101102681%09red
Peroxisome	KEGG PATHWAY	oas04146	1	84	0.777475	0.937456	443078	oas:443078|	443078|	http://www.genome.jp/kegg-bin/show_pathway?oas04146/oas:443078%09red
Prostate cancer	KEGG PATHWAY	oas05215	1	87	0.788989	0.937456	100144755	oas:100144755|	100144755|	http://www.genome.jp/kegg-bin/show_pathway?oas05215/oas:100144755%09red
Fc gamma R-mediated phagocytosis	KEGG PATHWAY	oas04666	1	87	0.788989	0.937456	101110314	oas:101110314|	101110314|	http://www.genome.jp/kegg-bin/show_pathway?oas04666/oas:101110314%09red
GABAergic synapse	KEGG PATHWAY	oas04727	1	88	0.792694	0.937456	101112228	oas:101112228|	101112228|	http://www.genome.jp/kegg-bin/show_pathway?oas04727/oas:101112228%09red
ECM-receptor interaction	KEGG PATHWAY	oas04512	1	89	0.796333	0.937456	100196905	oas:100196905|	100196905|	http://www.genome.jp/kegg-bin/show_pathway?oas04512/oas:100196905%09red
NF-kappa B signaling pathway	KEGG PATHWAY	oas04064	1	89	0.796333	0.937456	101121000	oas:101121000|	101121000|	http://www.genome.jp/kegg-bin/show_pathway?oas04064/oas:101121000%09red
Progesterone-mediated oocyte maturation	KEGG PATHWAY	oas04914	1	93	0.810265	0.947857	101120665	oas:101120665|	101120665|	http://www.genome.jp/kegg-bin/show_pathway?oas04914/oas:101120665%09red
Pyrimidine metabolism	KEGG PATHWAY	oas00240	1	99	0.8294	0.959095	101120555	oas:101120555|	101120555|	http://www.genome.jp/kegg-bin/show_pathway?oas00240/oas:101120555%09red
Rheumatoid arthritis	KEGG PATHWAY	oas05323	1	100	0.832397	0.959095	554262	oas:554262|	554262|	http://www.genome.jp/kegg-bin/show_pathway?oas05323/oas:554262%09red
Melanogenesis	KEGG PATHWAY	oas04916	1	101	0.83534	0.959095	101106864	oas:101106864|	101106864|	http://www.genome.jp/kegg-bin/show_pathway?oas04916/oas:101106864%09red
Natural killer cell mediated cytotoxicity	KEGG PATHWAY	oas04650	1	105	0.846609	0.965753	101110241	oas:101110241|	101110241|	http://www.genome.jp/kegg-bin/show_pathway?oas04650/oas:101110241%09red
Carbon metabolism	KEGG PATHWAY	oas01200	1	109	0.857108	0.965753	100189620	oas:100189620|	100189620|	http://www.genome.jp/kegg-bin/show_pathway?oas01200/oas:100189620%09red
TNF signaling pathway	KEGG PATHWAY	oas04668	1	110	0.859619	0.965753	101120665	oas:101120665|	101120665|	http://www.genome.jp/kegg-bin/show_pathway?oas04668/oas:101120665%09red
Epstein-Barr virus infection	KEGG PATHWAY	oas05169	2	196	0.863637	0.965753	101120665|100144755	oas:101120665|oas:100144755|	101120665|100144755|	http://www.genome.jp/kegg-bin/show_pathway?oas05169/oas:101120665%09red/oas:100144755%09red
HTLV-I infection	KEGG PATHWAY	oas05166	3	275	0.867101	0.965753	101104349|101103028|100144755	oas:101104349|oas:101103028|oas:100144755|	101104349|101103028|100144755|	http://www.genome.jp/kegg-bin/show_pathway?oas05166/oas:101103028%09red/oas:101104349%09red/oas:100144755%09red
Lysosome	KEGG PATHWAY	oas04142	1	119	0.880325	0.967383	101120555	oas:101120555|	101120555|	http://www.genome.jp/kegg-bin/show_pathway?oas04142/oas:101120555%09red
Huntington's disease	KEGG PATHWAY	oas05016	2	208	0.884602	0.967383	100270720|101106864	oas:100270720|oas:101106864|	100270720|101106864|	http://www.genome.jp/kegg-bin/show_pathway?oas05016/oas:100270720%09red/oas:101106864%09red
Herpes simplex infection	KEGG PATHWAY	oas05168	2	213	0.892424	0.967383	554262|101120665	oas:554262|oas:101120665|	554262|101120665|	http://www.genome.jp/kegg-bin/show_pathway?oas05168/oas:101120665%09red/oas:554262%09red
cAMP signaling pathway	KEGG PATHWAY	oas04024	2	216	0.896879	0.967383	101105703|101120665	oas:101105703|oas:101120665|	101105703|101120665|	http://www.genome.jp/kegg-bin/show_pathway?oas04024/oas:101105703%09red/oas:101120665%09red
Viral carcinogenesis	KEGG PATHWAY	oas05203	2	220	0.902552	0.967383	101103028|100144755	oas:101103028|oas:100144755|	101103028|100144755|	http://www.genome.jp/kegg-bin/show_pathway?oas05203/oas:101103028%09red/oas:100144755%09red
Regulation of actin cytoskeleton	KEGG PATHWAY	oas04810	2	220	0.902552	0.967383	101109353|101120727	oas:101109353|oas:101120727|	101109353|101120727|	http://www.genome.jp/kegg-bin/show_pathway?oas04810/oas:101109353%09red/oas:101120727%09red
FoxO signaling pathway	KEGG PATHWAY	oas04068	1	132	0.904971	0.967383	101120665	oas:101120665|	101120665|	http://www.genome.jp/kegg-bin/show_pathway?oas04068/oas:101120665%09red
Measles	KEGG PATHWAY	oas05162	1	136	0.911483	0.968776	554262	oas:554262|	554262|	http://www.genome.jp/kegg-bin/show_pathway?oas05162/oas:554262%09red
Signaling pathways regulating pluripotency of stem cells	KEGG PATHWAY	oas04550	1	141	0.918999	0.971215	101111867	oas:101111867|	101111867|	http://www.genome.jp/kegg-bin/show_pathway?oas04550/oas:101111867%09red
Oxidative phosphorylation	KEGG PATHWAY	oas00190	1	159	0.941159	0.97594	100270720	oas:100270720|	100270720|	http://www.genome.jp/kegg-bin/show_pathway?oas00190/oas:100270720%09red
Parkinson's disease	KEGG PATHWAY	oas05012	1	166	0.948039	0.97594	100270720	oas:100270720|	100270720|	http://www.genome.jp/kegg-bin/show_pathway?oas05012/oas:100270720%09red
Jak-STAT signaling pathway	KEGG PATHWAY	oas04630	1	167	0.948954	0.97594	101117562	oas:101117562|	101117562|	http://www.genome.jp/kegg-bin/show_pathway?oas04630/oas:101117562%09red
PI3K-Akt signaling pathway	KEGG PATHWAY	oas04151	3	356	0.951928	0.97594	554262|100196905|101109353	oas:554262|oas:100196905|oas:101109353|	554262|100196905|101109353|	http://www.genome.jp/kegg-bin/show_pathway?oas04151/oas:101109353%09red/oas:100196905%09red/oas:554262%09red
Protein processing in endoplasmic reticulum	KEGG PATHWAY	oas04141	1	176	0.956499	0.97594	101120665	oas:101120665|	101120665|	http://www.genome.jp/kegg-bin/show_pathway?oas04141/oas:101120665%09red
Influenza A	KEGG PATHWAY	oas05164	1	180	0.959485	0.97594	101120665	oas:101120665|	101120665|	http://www.genome.jp/kegg-bin/show_pathway?oas05164/oas:101120665%09red
Alcoholism	KEGG PATHWAY	oas05034	1	181	0.960199	0.97594	101110241	oas:101110241|	101110241|	http://www.genome.jp/kegg-bin/show_pathway?oas05034/oas:101110241%09red
Cytokine-cytokine receptor interaction	KEGG PATHWAY	oas04060	1	235	0.984777	0.995481	101108354	oas:101108354|	101108354|	http://www.genome.jp/kegg-bin/show_pathway?oas04060/oas:101108354%09red
Neuroactive ligand-receptor interaction	KEGG PATHWAY	oas04080	1	286	0.99387	0.999242	100142675	oas:100142675|	100142675|	http://www.genome.jp/kegg-bin/show_pathway?oas04080/oas:100142675%09red
Olfactory transduction	KEGG PATHWAY	oas04740	1	832	1	1	101116267	oas:101116002|	101116002|	http://www.genome.jp/kegg-bin/show_pathway?oas04740/oas:101116002%09red
--------------------
#Term	Database	ID	Input number	Background number	P-Value	Corrected P-Value	Input	KEGG_ID/KO	Entrez_ID	Hyperlink
--------------------
#Term	Database	ID	Input number	Background number	P-Value	Corrected P-Value	Input	KEGG_ID/KO	Entrez_ID	Hyperlink
--------------------

## Sheet: down_mRNA_KEGG
##Databases: KEGG PATHWAY
##Statistical test method: hypergeometric test / Fisher's exact test
##FDR correction method: Benjamini and Hochberg
#Term	Database	ID	Input number	Background number	P-Value	Corrected P-Value	Input	KEGG_ID/KO	Entrez_ID	Hyperlink
Vitamin digestion and absorption	KEGG PATHWAY	oas04977	10	22	9.37883e-10	1.79136e-07	101104046|101108710|101110110|101113054|101117014|101110433|101123410|101117785|101107590|101112345	oas:101104046|oas:101108710|oas:101110110|oas:101113054|oas:101117014|oas:101110433|oas:101121235|oas:101117014|oas:101107590|oas:101117014|	101104046|101108710|101110110|101113054|101117014|101110433|101121235|101117014|101107590|101117014|	http://www.genome.jp/kegg-bin/show_pathway?oas04977/oas:101113054%09red/oas:101107590%09red/oas:101108710%09red/oas:101110110%09red/oas:101110433%09red/oas:101104046%09red/oas:101121235%09red/oas:101117014%09red
Metabolic pathways	KEGG PATHWAY	oas01100	63	1256	4.65252e-09	4.44315e-07	101122521|101110727|101114229|101106659|101112333|101106654|101113479|101121475|101102143|101117635|101123530|101110905|101115829|101110431|101115172|100337686|101110535|101109677|105606042|101113054|101122969|101109633|101120960|101105047|100192423|101107584|101122795|101111660|100037689|101104042|101120535|101110202|101113448|101109831|101118587|101119394|101106352|105613870|101121732|101104222…	oas:101122521|oas:101110727|oas:101114229|oas:101106659|oas:101112333|oas:101106654|oas:101113479|oas:101121475|oas:101102143|oas:101117635|oas:101123530|oas:101110905|oas:101115829|oas:101110431|oas:101115172|oas:100337686|oas:101110535|oas:101101962|oas:101117831|oas:101113054|oas:101122969|oas:101109633|oas:101120960|oas:101105047|oas:101118344|oas:101107584|oas:101122795|oas:101111660|oas:100…	101122521|101110727|101114229|101106659|101112333|101106654|101113479|101121475|101102143|101117635|101123530|101110905|101115829|101110431|101115172|100337686|101110535|101101962|101117831|101113054|101122969|101109633|101120960|101105047|101118344|101107584|101122795|101111660|100037689|101104042|101120535|101110202|101113448|101109831|101118587|101119394|101106352|101118441|101121732|101104222…	http://www.genome.jp/kegg-bin/show_pathway?oas01100/oas:101113054%09red/oas:101122795%09red/oas:101104042%09red/oas:101118447%09red/oas:101106744%09red/oas:101117635%09red/oas:101121475%09red/oas:101118441%09red/oas:101113407%09red/oas:101109633%09red/oas:101114229%09red/oas:101122969%09red/oas:101119394%09red/oas:101109831%09red/oas:101101931%09red/oas:101103668%09red/oas:101104800%09red/oas:101…
Fat digestion and absorption	KEGG PATHWAY	oas04975	12	51	9.93975e-09	6.32831e-07	101113666|101110535|101109799|101118355|101107590|101107135|101113924|101117785|101107420|101117014|101110939|101112345	oas:101113666|oas:101110535|oas:101109799|oas:101118355|oas:101107590|oas:101107135|oas:101113924|oas:101117014|oas:101107420|oas:101117014|oas:101110939|oas:101117014|	101113666|101110535|101109799|101118355|101107590|101107135|101113924|101117014|101107420|101117014|101110939|101117014|	http://www.genome.jp/kegg-bin/show_pathway?oas04975/oas:101117014%09red/oas:101107135%09red/oas:101109799%09red/oas:101113924%09red/oas:101110939%09red/oas:101107590%09red/oas:101113666%09red/oas:101110535%09red/oas:101118355%09red/oas:101107420%09red
PPAR signaling pathway	KEGG PATHWAY	oas03320	11	70	1.46287e-06	6.98518e-05	101120396|101103697|101108576|101118587|101110905|101109799|101117273|101117635|101104619|101121475|101110625	oas:101120396|oas:101103697|oas:101108576|oas:101118587|oas:101110905|oas:101109799|oas:101117273|oas:101117635|oas:101104619|oas:101121475|oas:101110625|	101120396|101103697|101108576|101118587|101110905|101109799|101117273|101117635|101104619|101121475|101110625|	http://www.genome.jp/kegg-bin/show_pathway?oas03320/oas:101117273%09red/oas:101108576%09red/oas:101110625%09red/oas:101103697%09red/oas:101117635%09red/oas:101121475%09red/oas:101109799%09red/oas:101118587%09red/oas:101104619%09red/oas:101110905%09red/oas:101120396%09red
Peroxisome	KEGG PATHWAY	oas04146	11	84	7.15974e-06	0.000273502	100307035|101115829|101110905|101108576|101106654|101106744|101119009|101117635|101121475|101104182|101110625	oas:100307035|oas:101115829|oas:101110905|oas:101108576|oas:101106654|oas:101106744|oas:101119009|oas:101117635|oas:101121475|oas:101104182|oas:101110625|	100307035|101115829|101110905|101108576|101106654|101106744|101119009|101117635|101121475|101104182|101110625|	http://www.genome.jp/kegg-bin/show_pathway?oas04146/oas:101108576%09red/oas:101115829%09red/oas:101110625%09red/oas:101104182%09red/oas:101106744%09red/oas:101117635%09red/oas:101121475%09red/oas:101119009%09red/oas:100307035%09red/oas:101110905%09red/oas:101106654%09red
Chemical carcinogenesis	KEGG PATHWAY	oas05204	10	73	1.30621e-05	0.000415809	101110727|101109831|101110202|101120535|101114920|101120103|101109214|101119842|101118447|101115172	oas:101110727|oas:101109831|oas:101110202|oas:101120535|oas:101115172|oas:101120103|oas:101109214|oas:101119842|oas:101118447|oas:101115172|	101110727|101109831|101110202|101120535|101115172|101120103|101109214|101119842|101118447|101115172|	http://www.genome.jp/kegg-bin/show_pathway?oas05204/oas:101115172%09red/oas:101118447%09red/oas:101119842%09red/oas:101110727%09red/oas:101120103%09red/oas:101109831%09red/oas:101120535%09red/oas:101109214%09red/oas:101110202%09red
Arachidonic acid metabolism	KEGG PATHWAY	oas00590	10	77	1.98774e-05	0.000542368	101122521|101120535|101106654|101109633|105613870|101107420|101118441|101114920|101113054|101115172	oas:101122521|oas:101120535|oas:101106654|oas:101109633|oas:101118441|oas:101107420|oas:101118441|oas:101115172|oas:101113054|oas:101115172|	101122521|101120535|101106654|101109633|101118441|101107420|101118441|101115172|101113054|101115172|	http://www.genome.jp/kegg-bin/show_pathway?oas00590/oas:101113054%09red/oas:101115172%09red/oas:101120535%09red/oas:101118441%09red/oas:101109633%09red/oas:101107420%09red/oas:101106654%09red/oas:101122521%09red
Arginine and proline metabolism	KEGG PATHWAY	oas00330	9	64	2.92977e-05	0.000699482	105611673|101114229|101106659|101112658|101115829|101110431|100192423|101107584|101102207	oas:101114229|oas:101114229|oas:101106659|oas:101112658|oas:101115829|oas:101110431|oas:101118344|oas:101107584|oas:101102207|	101114229|101114229|101106659|101112658|101115829|101110431|101118344|101107584|101102207|	http://www.genome.jp/kegg-bin/show_pathway?oas00330/oas:101102207%09red/oas:101112658%09red/oas:101110431%09red/oas:101115829%09red/oas:101106659%09red/oas:101114229%09red/oas:101118344%09red/oas:101107584%09red
Bile secretion	KEGG PATHWAY	oas04976	10	83	3.5726e-05	0.000758185	101113666|492300|101112114|101120103|494440|780508|101119842|101113924|101114500|101119776	oas:101113666|oas:492300|oas:101112114|oas:101120103|oas:494440|oas:780508|oas:101119842|oas:101113924|oas:101114500|oas:101119776|	101113666|492300|101112114|101120103|494440|780508|101119842|101113924|101114500|101119776|	http://www.genome.jp/kegg-bin/show_pathway?oas04976/oas:492300%09red/oas:780508%09red/oas:101119842%09red/oas:494440%09red/oas:101119776%09red/oas:101114500%09red/oas:101113666%09red/oas:101120103%09red/oas:101112114%09red/oas:101113924%09red
Retinol metabolism	KEGG PATHWAY	oas00830	8	61	0.000126192	0.00241027	101120535|101110202|101110727|101109214|101121875|101104222|101123410|101118447	oas:101120535|oas:101110202|oas:101110727|oas:101109214|oas:101121875|oas:101104222|oas:101121235|oas:101118447|	101120535|101110202|101110727|101109214|101121875|101104222|101121235|101118447|	http://www.genome.jp/kegg-bin/show_pathway?oas00830/oas:101118447%09red/oas:101121875%09red/oas:101110727%09red/oas:101104222%09red/oas:101121235%09red/oas:101120535%09red/oas:101109214%09red/oas:101110202%09red
Linoleic acid metabolism	KEGG PATHWAY	oas00591	6	35	0.000245694	0.00426615	101110727|101110202|101120535|101109214|101107420|101113054	oas:101110727|oas:101110202|oas:101120535|oas:101109214|oas:101107420|oas:101113054|	101110727|101110202|101120535|101109214|101107420|101113054|	http://www.genome.jp/kegg-bin/show_pathway?oas00591/oas:101113054%09red/oas:101110727%09red/oas:101107420%09red/oas:101120535%09red/oas:101109214%09red/oas:101110202%09red
Folate biosynthesis	KEGG PATHWAY	oas00790	4	14	0.000536221	0.00853485	101109677|105606042|101117831|101109150	oas:101101962|oas:101117831|oas:101117831|oas:101101962|	101101962|101117831|101117831|101101962|	http://www.genome.jp/kegg-bin/show_pathway?oas00790/oas:101101962%09red/oas:101117831%09red
Carbohydrate digestion and absorption	KEGG PATHWAY	oas04973	6	43	0.000659618	0.00969132	101104042|492300|443205|100037689|443507|101113407	oas:101104042|oas:492300|oas:443205|oas:100037689|oas:443507|oas:101113407|	101104042|492300|443205|100037689|443507|101113407|	http://www.genome.jp/kegg-bin/show_pathway?oas04973/oas:100037689%09red/oas:443205%09red/oas:443507%09red/oas:492300%09red/oas:101113407%09red/oas:101104042%09red
Metabolism of xenobiotics by cytochrome P450	KEGG PATHWAY	oas00980	7	62	0.000756273	0.0103177	101109831|101114920|101120103|101109214|101119842|101118447|101115172	oas:101109831|oas:101115172|oas:101120103|oas:101109214|oas:101119842|oas:101118447|oas:101115172|	101109831|101115172|101120103|101109214|101119842|101118447|101115172|	http://www.genome.jp/kegg-bin/show_pathway?oas00980/oas:101115172%09red/oas:101118447%09red/oas:101119842%09red/oas:101120103%09red/oas:101109831%09red/oas:101109214%09red
Steroid hormone biosynthesis	KEGG PATHWAY	oas00140	7	66	0.00106003	0.0132695	101120535|101110202|101110727|101109214|101109633|101112590|101118447	oas:101120535|oas:101110202|oas:101110727|oas:101109214|oas:101109633|oas:101112590|oas:101118447|	101120535|101110202|101110727|101109214|101109633|101112590|101118447|	http://www.genome.jp/kegg-bin/show_pathway?oas00140/oas:101118447%09red/oas:101110727%09red/oas:101112590%09red/oas:101109633%09red/oas:101120535%09red/oas:101109214%09red/oas:101110202%09red
Fatty acid metabolism	KEGG PATHWAY	oas01212	6	48	0.00111158	0.0132695	101110905|101112590|101106744|101117635|101121475|101110625	oas:101110905|oas:101112590|oas:101106744|oas:101117635|oas:101121475|oas:101110625|	101110905|101112590|101106744|101117635|101121475|101110625|	http://www.genome.jp/kegg-bin/show_pathway?oas01212/oas:101110625%09red/oas:101106744%09red/oas:101117635%09red/oas:101121475%09red/oas:101112590%09red/oas:101110905%09red
Starch and sucrose metabolism	KEGG PATHWAY	oas00500	5	49	0.00635301	0.0713779	101122795|101118447|101103668|101113407|100037689	oas:101122795|oas:101118447|oas:101103668|oas:101113407|oas:100037689|	101122795|101118447|101103668|101113407|100037689|	http://www.genome.jp/kegg-bin/show_pathway?oas00500/oas:101113407%09red/oas:101118447%09red/oas:101103668%09red/oas:100037689%09red/oas:101122795%09red
Glycerophospholipid metabolism	KEGG PATHWAY	oas00564	7	101	0.0094897	0.0977309	101113448|101112333|101119394|101118717|101119894|101107420|101113054	oas:101113448|oas:101112333|oas:101119394|oas:101118717|oas:101119894|oas:101107420|oas:101113054|	101113448|101112333|101119394|101118717|101119894|101107420|101113054|	http://www.genome.jp/kegg-bin/show_pathway?oas00564/oas:101113054%09red/oas:101119894%09red/oas:101113448%09red/oas:101112333%09red/oas:101107420%09red/oas:101119394%09red/oas:101118717%09red
ABC transporters	KEGG PATHWAY	oas02010	5	55	0.00986841	0.0977309	101113666|101115563|101119776|101113924|780508	oas:101113666|oas:101115563|oas:101119776|oas:101113924|oas:780508|	101113666|101115563|101119776|101113924|780508|	http://www.genome.jp/kegg-bin/show_pathway?oas02010/oas:780508%09red/oas:101115563%09red/oas:101113924%09red/oas:101119776%09red/oas:101113666%09red
Pantothenate and CoA biosynthesis	KEGG PATHWAY	oas00770	3	18	0.0102336	0.0977309	101105005|101122795|101119507	oas:101105005|oas:101122795|oas:101119507|	101105005|101122795|101119507|	http://www.genome.jp/kegg-bin/show_pathway?oas00770/oas:101105005%09red/oas:101122795%09red/oas:101119507%09red
Renin-angiotensin system	KEGG PATHWAY	oas04614	3	20	0.0131961	0.118661	101117763|101112618|554335	oas:101117763|oas:101112618|oas:554335|	101117763|101112618|554335|	http://www.genome.jp/kegg-bin/show_pathway?oas04614/oas:554335%09red/oas:101112618%09red/oas:101117763%09red
Drug metabolism - cytochrome P450	KEGG PATHWAY	oas00982	5	60	0.0136678	0.118661	101109214|101113713|101118447|101106659|101109831	oas:101109214|oas:101113713|oas:101118447|oas:101106659|oas:101109831|	101109214|101113713|101118447|101106659|101109831|	http://www.genome.jp/kegg-bin/show_pathway?oas00982/oas:101113713%09red/oas:101118447%09red/oas:101109831%09red/oas:101109214%09red/oas:101106659%09red
Biosynthesis of unsaturated fatty acids	KEGG PATHWAY	oas01040	3	23	0.0184646	0.151482	101106744|101110625|101112590	oas:101106744|oas:101110625|oas:101112590|	101106744|101110625|101112590|	http://www.genome.jp/kegg-bin/show_pathway?oas01040/oas:101106744%09red/oas:101112590%09red/oas:101110625%09red
Fatty acid degradation	KEGG PATHWAY	oas00071	4	43	0.0190344	0.151482	101117635|101110905|101110625|101121475	oas:101117635|oas:101110905|oas:101110625|oas:101121475|	101117635|101110905|101110625|101121475|	http://www.genome.jp/kegg-bin/show_pathway?oas00071/oas:101110905%09red/oas:101117635%09red/oas:101121475%09red/oas:101110625%09red
Tryptophan metabolism	KEGG PATHWAY	oas00380	4	44	0.0204171	0.155986	101117635|100307035|101109214|101106659	oas:101117635|oas:100307035|oas:101109214|oas:101106659|	101117635|100307035|101109214|101106659|	http://www.genome.jp/kegg-bin/show_pathway?oas00380/oas:100307035%09red/oas:101106659%09red/oas:101117635%09red/oas:101109214%09red
Ether lipid metabolism	KEGG PATHWAY	oas00565	4	49	0.0282437	0.207482	101107420|101120960|101120171|101113054	oas:101107420|oas:101120960|oas:101120171|oas:101113054|	101107420|101120960|101120171|101113054|	http://www.genome.jp/kegg-bin/show_pathway?oas00565/oas:101120171%09red/oas:101107420%09red/oas:101120960%09red/oas:101113054%09red
alpha-Linolenic acid metabolism	KEGG PATHWAY	oas00592	3	29	0.0320148	0.226475	101107420|101113054|101110625	oas:101107420|oas:101113054|oas:101110625|	101107420|101113054|101110625|	http://www.genome.jp/kegg-bin/show_pathway?oas00592/oas:101107420%09red/oas:101113054%09red/oas:101110625%09red
Fructose and mannose metabolism	KEGG PATHWAY	oas00051	3	30	0.0346623	0.236446	101101931|101113479|101115280	oas:101101931|oas:101113479|oas:101115280|	101101931|101113479|101115280|	http://www.genome.jp/kegg-bin/show_pathway?oas00051/oas:101101931%09red/oas:101115280%09red/oas:101113479%09red
beta-Alanine metabolism	KEGG PATHWAY	oas00410	3	32	0.0402852	0.25446	101117635|101109831|101119507	oas:101117635|oas:101109831|oas:101119507|	101117635|101109831|101119507|	http://www.genome.jp/kegg-bin/show_pathway?oas00410/oas:101109831%09red/oas:101117635%09red/oas:101119507%09red
Galactose metabolism	KEGG PATHWAY	oas00052	3	32	0.0402852	0.25446	101104042|100037689|101113407	oas:101104042|oas:100037689|oas:101113407|	101104042|100037689|101113407|	http://www.genome.jp/kegg-bin/show_pathway?oas00052/oas:101113407%09red/oas:100037689%09red/oas:101104042%09red
Fatty acid biosynthesis	KEGG PATHWAY	oas00061	2	13	0.0412997	0.25446	101110905|101121475	oas:101110905|oas:101121475|	101110905|101121475|	http://www.genome.jp/kegg-bin/show_pathway?oas00061/oas:101110905%09red/oas:101121475%09red
Glycerolipid metabolism	KEGG PATHWAY	oas00561	4	59	0.0486003	0.286379	101118587|101119394|101116992|101110535	oas:101118587|oas:101119394|oas:101116992|oas:101110535|	101118587|101119394|101116992|101110535|	http://www.genome.jp/kegg-bin/show_pathway?oas00561/oas:101116992%09red/oas:101119394%09red/oas:101110535%09red/oas:101118587%09red
Protein digestion and absorption	KEGG PATHWAY	oas04974	6	115	0.0494791	0.286379	100170324|101116774|101109558|443225|101112618|101105078	oas:100170324|oas:101116774|oas:101109558|oas:443225|oas:101112618|oas:101105078|	100170324|101116774|101109558|443225|101112618|101105078|	http://www.genome.jp/kegg-bin/show_pathway?oas04974/oas:100170324%09red/oas:101105078%09red/oas:101109558%09red/oas:443225%09red/oas:101112618%09red/oas:101116774%09red
Drug metabolism - other enzymes	KEGG PATHWAY	oas00983	3	38	0.0596978	0.335361	101109730|101118447|101119507	oas:101109730|oas:101118447|oas:101119507|	101109730|101118447|101119507|	http://www.genome.jp/kegg-bin/show_pathway?oas00983/oas:101118447%09red/oas:101109730%09red/oas:101119507%09red
Glycine, serine and threonine metabolism	KEGG PATHWAY	oas00260	3	42	0.0746454	0.399175	101106659|101115829|101111660	oas:101106659|oas:101115829|oas:101111660|	101106659|101115829|101111660|	http://www.genome.jp/kegg-bin/show_pathway?oas00260/oas:101111660%09red/oas:101115829%09red/oas:101106659%09red
B cell receptor signaling pathway	KEGG PATHWAY	oas04662	4	69	0.0752371	0.399175	101112273|101102835|101104586|101105303	oas:101112273|oas:101102835|oas:101104586|oas:101105303|	101112273|101102835|101104586|101105303|	http://www.genome.jp/kegg-bin/show_pathway?oas04662/oas:101104586%09red/oas:101112273%09red/oas:101105303%09red/oas:101102835%09red
Phenylalanine metabolism	KEGG PATHWAY	oas00360	2	21	0.0888689	0.455486	101109831|101106659	oas:101109831|oas:101106659|	101109831|101106659|	http://www.genome.jp/kegg-bin/show_pathway?oas00360/oas:101109831%09red/oas:101106659%09red
Adipocytokine signaling pathway	KEGG PATHWAY	oas04920	4	74	0.0908108	0.455486	101116044|101110905|100037689|101121475	oas:101116044|oas:101110905|oas:100037689|oas:101121475|	101116044|101110905|100037689|101121475|	http://www.genome.jp/kegg-bin/show_pathway?oas04920/oas:101116044%09red/oas:101110905%09red/oas:100037689%09red/oas:101121475%09red
Sphingolipid metabolism	KEGG PATHWAY	oas00600	3	47	0.0953897	0.455486	101111726|101105047|101121732	oas:101111726|oas:101105047|oas:101121732|	101111726|101105047|101121732|	http://www.genome.jp/kegg-bin/show_pathway?oas00600/oas:101121732%09red/oas:101111726%09red/oas:101105047%09red
Valine, leucine and isoleucine degradation	KEGG PATHWAY	oas00280	3	47	0.0953897	0.455486	101117635|105605147|101110625	oas:101117635|oas:101120376|oas:101110625|	101117635|101120376|101110625|	http://www.genome.jp/kegg-bin/show_pathway?oas00280/oas:101120376%09red/oas:101117635%09red/oas:101110625%09red
Histidine metabolism	KEGG PATHWAY	oas00340	2	24	0.109469	0.509964	101109831|101106659	oas:101109831|oas:101106659|	101109831|101106659|	http://www.genome.jp/kegg-bin/show_pathway?oas00340/oas:101109831%09red/oas:101106659%09red
Butanoate metabolism	KEGG PATHWAY	oas00650	2	28	0.138602	0.630311	101117635|105605147	oas:101117635|oas:101120376|	101117635|101120376|	http://www.genome.jp/kegg-bin/show_pathway?oas00650/oas:101120376%09red/oas:101117635%09red
Pentose and glucuronate interconversions	KEGG PATHWAY	oas00040	2	29	0.146128	0.634984	101115280|101118447	oas:101115280|oas:101118447|	101115280|101118447|	http://www.genome.jp/kegg-bin/show_pathway?oas00040/oas:101118447%09red/oas:101115280%09red
Amyotrophic lateral sclerosis (ALS)	KEGG PATHWAY	oas05014	3	58	0.147885	0.634984	100307035|101117013|443031	oas:100307035|oas:101117013|oas:443031|	100307035|101117013|443031|	http://www.genome.jp/kegg-bin/show_pathway?oas05014/oas:100307035%09red/oas:101117013%09red/oas:443031%09red
Hematopoietic cell lineage	KEGG PATHWAY	oas04640	4	90	0.149604	0.634984	100423047|101112618|101102835|443341	oas:100423047|oas:101112618|oas:101102835|oas:443341|	100423047|101112618|101102835|443341|	http://www.genome.jp/kegg-bin/show_pathway?oas04640/oas:101112618%09red/oas:101102835%09red/oas:443341%09red/oas:100423047%09red
Thyroid cancer	KEGG PATHWAY	oas05216	2	31	0.161418	0.670235	101107438|101119108	oas:101107438|oas:101119108|	101107438|101119108|	http://www.genome.jp/kegg-bin/show_pathway?oas05216/oas:101119108%09red/oas:101107438%09red
Circadian rhythm	KEGG PATHWAY	oas04710	2	32	0.169168	0.687469	443262|101104647	oas:443262|oas:101104647|	443262|101104647|	http://www.genome.jp/kegg-bin/show_pathway?oas04710/oas:443262%09red/oas:101104647%09red
Prion diseases	KEGG PATHWAY	oas05020	2	33	0.176979	0.689857	101112759|101121825	oas:101112759|oas:101121825|	101112759|101121825|	http://www.genome.jp/kegg-bin/show_pathway?oas05020/oas:101121825%09red/oas:101112759%09red
Primary immunodeficiency	KEGG PATHWAY	oas05340	2	33	0.176979	0.689857	101103056|101106352	oas:101103056|oas:101106352|	101103056|101106352|	http://www.genome.jp/kegg-bin/show_pathway?oas05340/oas:101103056%09red/oas:101106352%09red
Tyrosine metabolism	KEGG PATHWAY	oas00350	2	34	0.184845	0.706107	101109831|101106659	oas:101109831|oas:101106659|	101109831|101106659|	http://www.genome.jp/kegg-bin/show_pathway?oas00350/oas:101109831%09red/oas:101106659%09red
Alanine, aspartate and glutamate metabolism	KEGG PATHWAY	oas00250	2	36	0.200717	0.751705	101107584|101111660	oas:101107584|oas:101111660|	101107584|101111660|	http://www.genome.jp/kegg-bin/show_pathway?oas00250/oas:101111660%09red/oas:101107584%09red
Natural killer cell mediated cytotoxicity	KEGG PATHWAY	oas04650	4	105	0.214621	0.788319	101107438|101116896|101105303|443031	oas:101107438|oas:101116896|oas:101105303|oas:443031|	101107438|101116896|101105303|443031|	http://www.genome.jp/kegg-bin/show_pathway?oas04650/oas:101116896%09red/oas:101105303%09red/oas:443031%09red/oas:101107438%09red
Complement and coagulation cascades	KEGG PATHWAY	oas04610	3	73	0.230302	0.809611	101122712|101121825|101119257	oas:101122712|oas:101121825|oas:101119257|	101122712|101121825|101119257|	http://www.genome.jp/kegg-bin/show_pathway?oas04610/oas:101121825%09red/oas:101119257%09red/oas:101122712%09red
Synthesis and degradation of ketone bodies	KEGG PATHWAY	oas00072	1	11	0.232467	0.809611	105605147	oas:101120376|	101120376|	http://www.genome.jp/kegg-bin/show_pathway?oas00072/oas:101120376%09red
Serotonergic synapse	KEGG PATHWAY	oas04726	4	109	0.233134	0.809611	101120535|101107438|101106659|443031	oas:101120535|oas:101107438|oas:101106659|oas:443031|	101120535|101107438|101106659|443031|	http://www.genome.jp/kegg-bin/show_pathway?oas04726/oas:101106659%09red/oas:101120535%09red/oas:443031%09red/oas:101107438%09red
Biosynthesis of amino acids	KEGG PATHWAY	oas01230	3	75	0.241899	0.825047	101112658|101107584|101102207	oas:101112658|oas:101107584|oas:101102207|	101112658|101107584|101102207|	http://www.genome.jp/kegg-bin/show_pathway?oas01230/oas:101102207%09red/oas:101112658%09red/oas:101107584%09red
Riboflavin metabolism	KEGG PATHWAY	oas00740	1	12	0.249209	0.835067	101122795	oas:101122795|	101122795|	http://www.genome.jp/kegg-bin/show_pathway?oas00740/oas:101122795%09red
Pertussis	KEGG PATHWAY	oas05133	3	77	0.253588	0.835093	101117013|101121825|443031	oas:101117013|oas:101121825|oas:443031|	101117013|101121825|443031|	http://www.genome.jp/kegg-bin/show_pathway?oas05133/oas:101121825%09red/oas:101117013%09red/oas:443031%09red
Cell adhesion molecules (CAMs)	KEGG PATHWAY	oas04514	5	156	0.275114	0.890624	101112759|101106374|101112529|101102835|101106474	oas:101112759|oas:100171394|oas:101112529|oas:101102835|oas:101106474|	101112759|100171394|101112529|101102835|101106474|	http://www.genome.jp/kegg-bin/show_pathway?oas04514/oas:101106474%09red/oas:101112759%09red/oas:100171394%09red/oas:101102835%09red/oas:101112529%09red
Vasopressin-regulated water reabsorption	KEGG PATHWAY	oas04962	2	47	0.289625	0.916073	101113586|101116037	oas:101113586|oas:101116037|	101113586|101116037|	http://www.genome.jp/kegg-bin/show_pathway?oas04962/oas:101113586%09red/oas:101116037%09red
N-Glycan biosynthesis	KEGG PATHWAY	oas00510	2	48	0.297718	0.916073	101122969|101104800	oas:101122969|oas:101104800|	101122969|101104800|	http://www.genome.jp/kegg-bin/show_pathway?oas00510/oas:101104800%09red/oas:101122969%09red
Amino sugar and nucleotide sugar metabolism	KEGG PATHWAY	oas00520	2	48	0.297718	0.916073	101101931|101106806	oas:101101931|oas:101106806|	101101931|101106806|	http://www.genome.jp/kegg-bin/show_pathway?oas00520/oas:101101931%09red/oas:101106806%09red
Cocaine addiction	KEGG PATHWAY	oas05030	2	49	0.305796	0.916073	101106659|101113586	oas:101106659|oas:101113586|	101106659|101113586|	http://www.genome.jp/kegg-bin/show_pathway?oas05030/oas:101113586%09red/oas:101106659%09red
Insulin secretion	KEGG PATHWAY	oas04911	3	86	0.306956	0.916073	443205|101113509|101113586	oas:443205|oas:101113509|oas:101113586|	443205|101113509|101113586|	http://www.genome.jp/kegg-bin/show_pathway?oas04911/oas:101113586%09red/oas:101113509%09red/oas:443205%09red
2-Oxocarboxylic acid metabolism	KEGG PATHWAY	oas01210	1	17	0.327604	0.957389	101112658	oas:101112658|	101112658|	http://www.genome.jp/kegg-bin/show_pathway?oas01210/oas:101112658%09red
Nitrogen metabolism	KEGG PATHWAY	oas00910	1	18	0.342274	0.957389	101107584	oas:101107584|	101107584|	http://www.genome.jp/kegg-bin/show_pathway?oas00910/oas:101107584%09red
Glycosaminoglycan biosynthesis - chondroitin sulfate / dermatan sulfate	KEGG PATHWAY	oas00532	1	18	0.342274	0.957389	101112877	oas:101112877|	101112877|	http://www.genome.jp/kegg-bin/show_pathway?oas00532/oas:101112877%09red
FoxO signaling pathway	KEGG PATHWAY	oas04068	4	132	0.344806	0.957389	100307035|101107438|100037689|101122444	oas:100307035|oas:101107438|oas:100037689|oas:101122444|	100307035|101107438|100037689|101122444|	http://www.genome.jp/kegg-bin/show_pathway?oas04068/oas:100307035%09red/oas:101122444%09red/oas:100037689%09red/oas:101107438%09red
Lysine degradation	KEGG PATHWAY	oas00310	2	54	0.345863	0.957389	101117635|101120917	oas:101117635|oas:101120917|	101117635|101120917|	http://www.genome.jp/kegg-bin/show_pathway?oas00310/oas:101120917%09red/oas:101117635%09red
Intestinal immune network for IgA production	KEGG PATHWAY	oas04672	2	58	0.377364	1	101103056|678679	oas:101103056|oas:678679|	101103056|678679|	http://www.genome.jp/kegg-bin/show_pathway?oas04672/oas:101103056%09red/oas:678679%09red
Maturity onset diabetes of the young	KEGG PATHWAY	oas04950	1	21	0.384395	1	443205	oas:443205|	443205|	http://www.genome.jp/kegg-bin/show_pathway?oas04950/oas:443205%09red
Pancreatic secretion	KEGG PATHWAY	oas04972	3	100	0.390323	1	101107420|494440|101112114	oas:101107420|oas:494440|oas:101112114|	101107420|494440|101112114|	http://www.genome.jp/kegg-bin/show_pathway?oas04972/oas:101107420%09red/oas:101112114%09red/oas:494440%09red
Glycosaminoglycan degradation	KEGG PATHWAY	oas00531	1	22	0.397828	1	101102143	oas:101102143|	101102143|	http://www.genome.jp/kegg-bin/show_pathway?oas00531/oas:101102143%09red
Steroid biosynthesis	KEGG PATHWAY	oas00100	1	22	0.397828	1	101107179	oas:101107179|	101107179|	http://www.genome.jp/kegg-bin/show_pathway?oas00100/oas:101107179%09red
Proximal tubule bicarbonate reclamation	KEGG PATHWAY	oas04964	1	22	0.397828	1	494440	oas:494440|	494440|	http://www.genome.jp/kegg-bin/show_pathway?oas04964/oas:494440%09red
Ascorbate and aldarate metabolism	KEGG PATHWAY	oas00053	1	23	0.410968	1	101118447	oas:101118447|	101118447|	http://www.genome.jp/kegg-bin/show_pathway?oas00053/oas:101118447%09red
Glycolysis / Gluconeogenesis	KEGG PATHWAY	oas00010	2	63	0.415815	1	101109831|100037689	oas:101109831|oas:100037689|	101109831|100037689|	http://www.genome.jp/kegg-bin/show_pathway?oas00010/oas:101109831%09red/oas:100037689%09red
Fatty acid elongation	KEGG PATHWAY	oas00062	1	24	0.423822	1	101112590	oas:101112590|	101112590|	http://www.genome.jp/kegg-bin/show_pathway?oas00062/oas:101112590%09red
Nicotinate and nicotinamide metabolism	KEGG PATHWAY	oas00760	1	25	0.436396	1	101122795	oas:101122795|	101122795|	http://www.genome.jp/kegg-bin/show_pathway?oas00760/oas:101122795%09red
Amphetamine addiction	KEGG PATHWAY	oas05031	2	67	0.4457	1	101106659|101113586	oas:101106659|oas:101113586|	101106659|101113586|	http://www.genome.jp/kegg-bin/show_pathway?oas05031/oas:101113586%09red/oas:101106659%09red
Melanoma	KEGG PATHWAY	oas05218	2	69	0.460319	1	101107438|101115744	oas:101107438|oas:101115744|	101107438|101115744|	http://www.genome.jp/kegg-bin/show_pathway?oas05218/oas:101115744%09red/oas:101107438%09red
Glyoxylate and dicarboxylate metabolism	KEGG PATHWAY	oas00630	1	27	0.460729	1	100307035	oas:100307035|	100307035|	http://www.genome.jp/kegg-bin/show_pathway?oas00630/oas:100307035%09red
Colorectal cancer	KEGG PATHWAY	oas05210	2	70	0.467544	1	101107438|443031	oas:101107438|oas:443031|	101107438|443031|	http://www.genome.jp/kegg-bin/show_pathway?oas05210/oas:443031%09red/oas:101107438%09red
Thyroid hormone synthesis	KEGG PATHWAY	oas04918	2	70	0.467544	1	101107238|101113586	oas:101107238|oas:101113586|	101107238|101113586|	http://www.genome.jp/kegg-bin/show_pathway?oas04918/oas:101113586%09red/oas:101107238%09red
Propanoate metabolism	KEGG PATHWAY	oas00640	1	28	0.472499	1	101117635	oas:101117635|	101117635|	http://www.genome.jp/kegg-bin/show_pathway?oas00640/oas:101117635%09red
Thyroid hormone signaling pathway	KEGG PATHWAY	oas04919	3	118	0.493193	1	100423047|101104249|100820749	oas:100423047|oas:101104249|oas:100820749|	100423047|101104249|100820749|	http://www.genome.jp/kegg-bin/show_pathway?oas04919/oas:100423047%09red/oas:101104249%09red/oas:100820749%09red
Viral myocarditis	KEGG PATHWAY	oas05416	2	75	0.502784	1	101106374|443031	oas:100171394|oas:443031|	100171394|443031|	http://www.genome.jp/kegg-bin/show_pathway?oas05416/oas:100171394%09red/oas:443031%09red
Legionellosis	KEGG PATHWAY	oas05134	2	75	0.502784	1	101117013|443031	oas:101117013|oas:443031|	101117013|443031|	http://www.genome.jp/kegg-bin/show_pathway?oas05134/oas:101117013%09red/oas:443031%09red
Hypertrophic cardiomyopathy (HCM)	KEGG PATHWAY	oas05410	2	77	0.516452	1	100423047|554335	oas:100423047|oas:554335|	100423047|554335|	http://www.genome.jp/kegg-bin/show_pathway?oas05410/oas:554335%09red/oas:100423047%09red
TGF-beta signaling pathway	KEGG PATHWAY	oas04350	2	78	0.523192	1	101120626|105604271	oas:101120626|oas:101120626|	101120626|101120626|	http://www.genome.jp/kegg-bin/show_pathway?oas04350/oas:101120626%09red
AMPK signaling pathway	KEGG PATHWAY	oas04152	3	126	0.536118	1	101116044|100037689|101113586	oas:101116044|oas:100037689|oas:101113586|	101116044|100037689|101113586|	http://www.genome.jp/kegg-bin/show_pathway?oas04152/oas:101116044%09red/oas:101113586%09red/oas:100037689%09red
PI3K-Akt signaling pathway	KEGG PATHWAY	oas04151	8	356	0.540446	1	100423047|101113586|101122444|101115744|443341|100037689|101105303|101112273	oas:100423047|oas:101113586|oas:101122444|oas:101115744|oas:443341|oas:100037689|oas:101105303|oas:101112273|	100423047|101113586|101122444|101115744|443341|100037689|101105303|101112273|	http://www.genome.jp/kegg-bin/show_pathway?oas04151/oas:100037689%09red/oas:101113586%09red/oas:100423047%09red/oas:101112273%09red/oas:443341%09red/oas:101105303%09red/oas:101115744%09red/oas:101122444%09red
Osteoclast differentiation	KEGG PATHWAY	oas04380	3	127	0.541338	1	100423047|101105303|100037695	oas:100423047|oas:101105303|oas:100037695|	100423047|101105303|100037695|	http://www.genome.jp/kegg-bin/show_pathway?oas04380/oas:100423047%09red/oas:100037695%09red/oas:101105303%09red
Axon guidance	KEGG PATHWAY	oas04360	3	127	0.541338	1	101118852|101123150|101118949	oas:101118852|oas:101123150|oas:101118949|	101118852|101123150|101118949|	http://www.genome.jp/kegg-bin/show_pathway?oas04360/oas:101123150%09red/oas:101118852%09red/oas:101118949%09red
Bladder cancer	KEGG PATHWAY	oas05219	1	36	0.557881	1	101107438	oas:101107438|	101107438|	http://www.genome.jp/kegg-bin/show_pathway?oas05219/oas:101107438%09red
Dopaminergic synapse	KEGG PATHWAY	oas04728	3	131	0.561872	1	443262|101106659|101113586	oas:443262|oas:101106659|oas:101113586|	443262|101106659|101113586|	http://www.genome.jp/kegg-bin/show_pathway?oas04728/oas:101113586%09red/oas:101106659%09red/oas:443262%09red
Porphyrin and chlorophyll metabolism	KEGG PATHWAY	oas00860	1	37	0.567534	1	101118447	oas:101118447|	101118447|	http://www.genome.jp/kegg-bin/show_pathway?oas00860/oas:101118447%09red
Prostate cancer	KEGG PATHWAY	oas05215	2	87	0.580956	1	101107438|101113586	oas:101107438|oas:101113586|	101107438|101113586|	http://www.genome.jp/kegg-bin/show_pathway?oas05215/oas:101113586%09red/oas:101107438%09red
Aldosterone-regulated sodium reabsorption	KEGG PATHWAY	oas04960	1	39	0.586214	1	101122748	oas:101122748|	101122748|	http://www.genome.jp/kegg-bin/show_pathway?oas04960/oas:101122748%09red
Pyruvate metabolism	KEGG PATHWAY	oas00620	1	41	0.604088	1	101118188	oas:101118188|	101118188|	http://www.genome.jp/kegg-bin/show_pathway?oas00620/oas:101118188%09red
Insulin signaling pathway	KEGG PATHWAY	oas04910	3	144	0.624603	1	101107438|101104102|100037689	oas:101107438|oas:101104102|oas:100037689|	101107438|101104102|100037689|	http://www.genome.jp/kegg-bin/show_pathway?oas04910/oas:101104102%09red/oas:100037689%09red/oas:101107438%09red
Type II diabetes mellitus	KEGG PATHWAY	oas04930	1	45	0.637557	1	443205	oas:443205|	443205|	http://www.genome.jp/kegg-bin/show_pathway?oas04930/oas:443205%09red
Graft-versus-host disease	KEGG PATHWAY	oas05332	1	49	0.668202	1	101106374	oas:100171394|	100171394|	http://www.genome.jp/kegg-bin/show_pathway?oas05332/oas:100171394%09red
Mineral absorption	KEGG PATHWAY	oas04978	1	50	0.67545	1	492300	oas:492300|	492300|	http://www.genome.jp/kegg-bin/show_pathway?oas04978/oas:492300%09red
Retrograde endocannabinoid signaling	KEGG PATHWAY	oas04723	2	104	0.675606	1	101122635|101103356	oas:101122635|oas:101103356|	101122635|101103356|	http://www.genome.jp/kegg-bin/show_pathway?oas04723/oas:101103356%09red/oas:101122635%09red
Endometrial cancer	KEGG PATHWAY	oas05213	1	52	0.689476	1	101107438	oas:101107438|	101107438|	http://www.genome.jp/kegg-bin/show_pathway?oas05213/oas:101107438%09red
NOD-like receptor signaling pathway	KEGG PATHWAY	oas04621	1	52	0.689476	1	101117013	oas:101117013|	101117013|	http://www.genome.jp/kegg-bin/show_pathway?oas04621/oas:101117013%09red
Malaria	KEGG PATHWAY	oas05144	1	53	0.69626	1	101116896	oas:101116896|	101116896|	http://www.genome.jp/kegg-bin/show_pathway?oas05144/oas:101116896%09red
Glutathione metabolism	KEGG PATHWAY	oas00480	1	53	0.69626	1	100192423	oas:101118344|	101118344|	http://www.genome.jp/kegg-bin/show_pathway?oas00480/oas:101118344%09red
Herpes simplex infection	KEGG PATHWAY	oas05168	4	213	0.69929	1	443262|101106374|101121825|443031	oas:443262|oas:100171394|oas:101121825|oas:443031|	443262|100171394|101121825|443031|	http://www.genome.jp/kegg-bin/show_pathway?oas05168/oas:101121825%09red/oas:443262%09red/oas:443031%09red/oas:100171394%09red
Carbon metabolism	KEGG PATHWAY	oas01200	2	109	0.699918	1	101117635|101107584	oas:101117635|oas:101107584|	101117635|101107584|	http://www.genome.jp/kegg-bin/show_pathway?oas01200/oas:101117635%09red/oas:101107584%09red
Non-small cell lung cancer	KEGG PATHWAY	oas05223	1	54	0.702896	1	101107438	oas:101107438|	101107438|	http://www.genome.jp/kegg-bin/show_pathway?oas05223/oas:101107438%09red
Allograft rejection	KEGG PATHWAY	oas05330	1	54	0.702896	1	101106374	oas:100171394|	100171394|	http://www.genome.jp/kegg-bin/show_pathway?oas05330/oas:100171394%09red
TNF signaling pathway	KEGG PATHWAY	oas04668	2	110	0.704595	1	101113586|443031	oas:101113586|oas:443031|	101113586|443031|	http://www.genome.jp/kegg-bin/show_pathway?oas04668/oas:101113586%09red/oas:443031%09red
Ovarian steroidogenesis	KEGG PATHWAY	oas04913	1	56	0.715737	1	101109633	oas:101109633|	101109633|	http://www.genome.jp/kegg-bin/show_pathway?oas04913/oas:101109633%09red
Viral carcinogenesis	KEGG PATHWAY	oas05203	4	220	0.722527	1	101113586|101106374|101105303|443031	oas:101113586|oas:100171394|oas:101105303|oas:443031|	101113586|100171394|101105303|443031|	http://www.genome.jp/kegg-bin/show_pathway?oas05203/oas:101113586%09red/oas:101105303%09red/oas:100171394%09red/oas:443031%09red
Acute myeloid leukemia	KEGG PATHWAY	oas05221	1	58	0.728025	1	101107438	oas:101107438|	101107438|	http://www.genome.jp/kegg-bin/show_pathway?oas05221/oas:101107438%09red
Cytosolic DNA-sensing pathway	KEGG PATHWAY	oas04623	1	58	0.728025	1	101117013	oas:101117013|	101117013|	http://www.genome.jp/kegg-bin/show_pathway?oas04623/oas:101117013%09red
Long-term depression	KEGG PATHWAY	oas04730	1	59	0.733968	1	101107438	oas:101107438|	101107438|	http://www.genome.jp/kegg-bin/show_pathway?oas04730/oas:101107438%09red
Type I diabetes mellitus	KEGG PATHWAY	oas04940	1	59	0.733968	1	101106374	oas:100171394|	100171394|	http://www.genome.jp/kegg-bin/show_pathway?oas04940/oas:100171394%09red
Purine metabolism	KEGG PATHWAY	oas00230	3	175	0.748135	1	101122795|101123530|101106352	oas:101122795|oas:101123530|oas:101106352|	101122795|101123530|101106352|	http://www.genome.jp/kegg-bin/show_pathway?oas00230/oas:101123530%09red/oas:101106352%09red/oas:101122795%09red
Glioma	KEGG PATHWAY	oas05214	1	63	0.756473	1	101107438	oas:101107438|	101107438|	http://www.genome.jp/kegg-bin/show_pathway?oas05214/oas:101107438%09red
Autoimmune thyroid disease	KEGG PATHWAY	oas05320	1	63	0.756473	1	101106374	oas:100171394|	100171394|	http://www.genome.jp/kegg-bin/show_pathway?oas05320/oas:100171394%09red
Pancreatic cancer	KEGG PATHWAY	oas05212	1	64	0.761796	1	101107438	oas:101107438|	101107438|	http://www.genome.jp/kegg-bin/show_pathway?oas05212/oas:101107438%09red
Staphylococcus aureus infection	KEGG PATHWAY	oas05150	1	65	0.767003	1	101121825	oas:101121825|	101121825|	http://www.genome.jp/kegg-bin/show_pathway?oas05150/oas:101121825%09red
Cytokine-cytokine receptor interaction	KEGG PATHWAY	oas04060	4	235	0.767779	1	443341|101109262|678679|100037695	oas:443341|oas:101109262|oas:678679|oas:100037695|	443341|101109262|678679|100037695|	http://www.genome.jp/kegg-bin/show_pathway?oas04060/oas:443341%09red/oas:100037695%09red/oas:678679%09red/oas:101109262%09red
Alcoholism	KEGG PATHWAY	oas05034	3	181	0.767867	1	101107438|101106659|101113586	oas:101107438|oas:101106659|oas:101113586|	101107438|101106659|101113586|	http://www.genome.jp/kegg-bin/show_pathway?oas05034/oas:101113586%09red/oas:101106659%09red/oas:101107438%09red
Chemokine signaling pathway	KEGG PATHWAY	oas04062	3	182	0.771031	1	101117297|101107438|678679	oas:101117297|oas:101107438|oas:678679|	101117297|101107438|678679|	http://www.genome.jp/kegg-bin/show_pathway?oas04062/oas:101117297%09red/oas:678679%09red/oas:101107438%09red
Vascular smooth muscle contraction	KEGG PATHWAY	oas04270	2	126	0.771465	1	101107420|101107438	oas:101107420|oas:101107438|	101107420|101107438|	http://www.genome.jp/kegg-bin/show_pathway?oas04270/oas:101107420%09red/oas:101107438%09red
mTOR signaling pathway	KEGG PATHWAY	oas04150	1	66	0.772096	1	101107438	oas:101107438|	101107438|	http://www.genome.jp/kegg-bin/show_pathway?oas04150/oas:101107438%09red
Fc epsilon RI signaling pathway	KEGG PATHWAY	oas04664	1	66	0.772096	1	101105303	oas:101105303|	101105303|	http://www.genome.jp/kegg-bin/show_pathway?oas04664/oas:101105303%09red
Long-term potentiation	KEGG PATHWAY	oas04720	1	67	0.777078	1	101107438	oas:101107438|	101107438|	http://www.genome.jp/kegg-bin/show_pathway?oas04720/oas:101107438%09red
Renal cell carcinoma	KEGG PATHWAY	oas05211	1	68	0.781951	1	101107438	oas:101107438|	101107438|	http://www.genome.jp/kegg-bin/show_pathway?oas05211/oas:101107438%09red
Arrhythmogenic right ventricular cardiomyopathy (ARVC)	KEGG PATHWAY	oas05412	1	70	0.79138	1	100423047	oas:100423047|	100423047|	http://www.genome.jp/kegg-bin/show_pathway?oas05412/oas:100423047%09red
Platelet activation	KEGG PATHWAY	oas04611	2	134	0.799671	1	100423047|101105303	oas:100423047|oas:101105303|	100423047|101105303|	http://www.genome.jp/kegg-bin/show_pathway?oas04611/oas:100423047%09red/oas:101105303%09red
Epstein-Barr virus infection	KEGG PATHWAY	oas05169	3	196	0.811715	1	101106474|101106374|101105303	oas:101106474|oas:100171394|oas:101105303|	101106474|100171394|101105303|	http://www.genome.jp/kegg-bin/show_pathway?oas05169/oas:101106474%09red/oas:100171394%09red/oas:101105303%09red
Chronic myeloid leukemia	KEGG PATHWAY	oas05220	1	75	0.813212	1	101107438	oas:101107438|	101107438|	http://www.genome.jp/kegg-bin/show_pathway?oas05220/oas:101107438%09red
Inflammatory bowel disease (IBD)	KEGG PATHWAY	oas05321	1	75	0.813212	1	101109262	oas:101109262|	101109262|	http://www.genome.jp/kegg-bin/show_pathway?oas05321/oas:101109262%09red
MAPK signaling pathway	KEGG PATHWAY	oas04010	4	255	0.818885	1	101107438|101115744|101104102|443031	oas:101107438|oas:101115744|oas:101104102|oas:443031|	101107438|101115744|101104102|443031|	http://www.genome.jp/kegg-bin/show_pathway?oas04010/oas:101104102%09red/oas:443031%09red/oas:101115744%09red/oas:101107438%09red
p53 signaling pathway	KEGG PATHWAY	oas04115	1	78	0.8252	1	443031	oas:443031|	443031|	http://www.genome.jp/kegg-bin/show_pathway?oas04115/oas:443031%09red
Prolactin signaling pathway	KEGG PATHWAY	oas04917	1	82	0.839998	1	443205	oas:443205|	443205|	http://www.genome.jp/kegg-bin/show_pathway?oas04917/oas:443205%09red
Antigen processing and presentation	KEGG PATHWAY	oas04612	1	82	0.839998	1	101106374	oas:100171394|	100171394|	http://www.genome.jp/kegg-bin/show_pathway?oas04612/oas:100171394%09red
Huntington's disease	KEGG PATHWAY	oas05016	3	208	0.841562	1	101116037|101113586|443031	oas:101116037|oas:101113586|oas:443031|	101116037|101113586|443031|	http://www.genome.jp/kegg-bin/show_pathway?oas05016/oas:101113586%09red/oas:443031%09red/oas:101116037%09red
Hepatitis B	KEGG PATHWAY	oas05161	2	148	0.84167	1	101113586|443031	oas:101113586|oas:443031|	101113586|443031|	http://www.genome.jp/kegg-bin/show_pathway?oas05161/oas:101113586%09red/oas:443031%09red
Dilated cardiomyopathy	KEGG PATHWAY	oas05414	1	83	0.843498	1	100423047	oas:100423047|	100423047|	http://www.genome.jp/kegg-bin/show_pathway?oas05414/oas:100423047%09red
Ubiquitin mediated proteolysis	KEGG PATHWAY	oas04120	2	149	0.844342	1	101122748|101119368	oas:101122748|oas:101119368|	101122748|101119368|	http://www.genome.jp/kegg-bin/show_pathway?oas04120/oas:101119368%09red/oas:101122748%09red
Rap1 signaling pathway	KEGG PATHWAY	oas04015	3	212	0.85056	1	100423047|101107438|101115744	oas:100423047|oas:101107438|oas:101115744|	100423047|101107438|101115744|	http://www.genome.jp/kegg-bin/show_pathway?oas04015/oas:100423047%09red/oas:101115744%09red/oas:101107438%09red
Hippo signaling pathway	KEGG PATHWAY	oas04390	2	153	0.854624	1	101120626|105604271	oas:101120626|oas:101120626|	101120626|101120626|	http://www.genome.jp/kegg-bin/show_pathway?oas04390/oas:101120626%09red
Proteoglycans in cancer	KEGG PATHWAY	oas05205	3	214	0.85489	1	100423047|101107438|443031	oas:100423047|oas:101107438|oas:443031|	100423047|101107438|443031|	http://www.genome.jp/kegg-bin/show_pathway?oas05205/oas:100423047%09red/oas:443031%09red/oas:101107438%09red
Fc gamma R-mediated phagocytosis	KEGG PATHWAY	oas04666	1	87	0.856749	1	101105303	oas:101105303|	101105303|	http://www.genome.jp/kegg-bin/show_pathway?oas04666/oas:101105303%09red
ErbB signaling pathway	KEGG PATHWAY	oas04012	1	87	0.856749	1	101107438	oas:101107438|	101107438|	http://www.genome.jp/kegg-bin/show_pathway?oas04012/oas:101107438%09red
cAMP signaling pathway	KEGG PATHWAY	oas04024	3	216	0.85911	1	101107438|101113586|100233165	oas:101107438|oas:101113586|oas:100233165|	101107438|101113586|100233165|	http://www.genome.jp/kegg-bin/show_pathway?oas04024/oas:101113586%09red/oas:100233165%09red/oas:101107438%09red
Apoptosis	KEGG PATHWAY	oas04210	1	88	0.859883	1	443031	oas:443031|	443031|	http://www.genome.jp/kegg-bin/show_pathway?oas04210/oas:443031%09red
ECM-receptor interaction	KEGG PATHWAY	oas04512	1	89	0.862949	1	100423047	oas:100423047|	100423047|	http://www.genome.jp/kegg-bin/show_pathway?oas04512/oas:100423047%09red
NF-kappa B signaling pathway	KEGG PATHWAY	oas04064	1	89	0.862949	1	101105303	oas:101105303|	101105303|	http://www.genome.jp/kegg-bin/show_pathway?oas04064/oas:101105303%09red
Salmonella infection	KEGG PATHWAY	oas05132	1	90	0.865948	1	101117013	oas:101117013|	101117013|	http://www.genome.jp/kegg-bin/show_pathway?oas05132/oas:101117013%09red
Regulation of actin cytoskeleton	KEGG PATHWAY	oas04810	3	220	0.867229	1	100423047|101107438|101115744	oas:100423047|oas:101107438|oas:101115744|	100423047|101107438|101115744|	http://www.genome.jp/kegg-bin/show_pathway?oas04810/oas:100423047%09red/oas:101115744%09red/oas:101107438%09red
Progesterone-mediated oocyte maturation	KEGG PATHWAY	oas04914	1	93	0.874556	1	101107438	oas:101107438|	101107438|	http://www.genome.jp/kegg-bin/show_pathway?oas04914/oas:101107438%09red
Phagosome	KEGG PATHWAY	oas04145	2	169	0.889837	1	100423047|101106374	oas:100423047|oas:100171394|	100423047|100171394|	http://www.genome.jp/kegg-bin/show_pathway?oas04145/oas:100423047%09red/oas:100171394%09red
Pyrimidine metabolism	KEGG PATHWAY	oas00240	1	99	0.890153	1	101119507	oas:101119507|	101119507|	http://www.genome.jp/kegg-bin/show_pathway?oas00240/oas:101119507%09red
Inflammatory mediator regulation of TRP channels	KEGG PATHWAY	oas04750	1	100	0.892557	1	101120535	oas:101120535|	101120535|	http://www.genome.jp/kegg-bin/show_pathway?oas04750/oas:101120535%09red
cGMP-PKG signaling pathway	KEGG PATHWAY	oas04022	2	171	0.893636	1	100820749|101113586	oas:100820749|oas:101113586|	100820749|101113586|	http://www.genome.jp/kegg-bin/show_pathway?oas04022/oas:101113586%09red/oas:100820749%09red
Melanogenesis	KEGG PATHWAY	oas04916	1	101	0.894909	1	101113586	oas:101113586|	101113586|	http://www.genome.jp/kegg-bin/show_pathway?oas04916/oas:101113586%09red
Estrogen signaling pathway	KEGG PATHWAY	oas04915	1	102	0.89721	1	101113586	oas:101113586|	101113586|	http://www.genome.jp/kegg-bin/show_pathway?oas04915/oas:101113586%09red
Non-alcoholic fatty liver disease (NAFLD)	KEGG PATHWAY	oas04932	2	177	0.904313	1	101116044|443031	oas:101116044|oas:443031|	101116044|443031|	http://www.genome.jp/kegg-bin/show_pathway?oas04932/oas:101116044%09red/oas:443031%09red
HIF-1 signaling pathway	KEGG PATHWAY	oas04066	1	109	0.911965	1	101104102	oas:101104102|	101104102|	http://www.genome.jp/kegg-bin/show_pathway?oas04066/oas:101104102%09red
MicroRNAs in cancer	KEGG PATHWAY	oas05206	2	184	0.915503	1	100423047|443031	oas:100423047|oas:443031|	100423047|443031|	http://www.genome.jp/kegg-bin/show_pathway?oas05206/oas:100423047%09red/oas:443031%09red
Amoebiasis	KEGG PATHWAY	oas05146	1	113	0.919427	1	443031	oas:443031|	443031|	http://www.genome.jp/kegg-bin/show_pathway?oas05146/oas:443031%09red
Cholinergic synapse	KEGG PATHWAY	oas04725	1	114	0.921191	1	101113586	oas:101113586|	101113586|	http://www.genome.jp/kegg-bin/show_pathway?oas04725/oas:101113586%09red
Chagas disease (American trypanosomiasis)	KEGG PATHWAY	oas05142	1	115	0.922917	1	554335	oas:554335|	554335|	http://www.genome.jp/kegg-bin/show_pathway?oas05142/oas:554335%09red
Alzheimer's disease	KEGG PATHWAY	oas05010	2	192	0.926785	1	101112618|443031	oas:101112618|oas:443031|	101112618|443031|	http://www.genome.jp/kegg-bin/show_pathway?oas05010/oas:101112618%09red/oas:443031%09red
Tuberculosis	KEGG PATHWAY	oas05152	2	193	0.928091	1	101105303|443031	oas:101105303|oas:443031|	101105303|443031|	http://www.genome.jp/kegg-bin/show_pathway?oas05152/oas:101105303%09red/oas:443031%09red
Neurotrophin signaling pathway	KEGG PATHWAY	oas04722	1	123	0.935434	1	101107438	oas:101107438|	101107438|	http://www.genome.jp/kegg-bin/show_pathway?oas04722/oas:101107438%09red
Pathways in cancer	KEGG PATHWAY	oas05200	4	336	0.940532	1	101107438|101115744|101119108|443031	oas:101107438|oas:101115744|oas:101119108|oas:443031|	101107438|101115744|101119108|443031|	http://www.genome.jp/kegg-bin/show_pathway?oas05200/oas:101119108%09red/oas:443031%09red/oas:101115744%09red/oas:101107438%09red
Hepatitis C	KEGG PATHWAY	oas05160	1	132	0.947106	1	101107438	oas:101107438|	101107438|	http://www.genome.jp/kegg-bin/show_pathway?oas05160/oas:101107438%09red
Focal adhesion	KEGG PATHWAY	oas04510	2	210	0.947187	1	100423047|101107438	oas:100423047|oas:101107438|	100423047|101107438|	http://www.genome.jp/kegg-bin/show_pathway?oas04510/oas:100423047%09red/oas:101107438%09red
Toxoplasmosis	KEGG PATHWAY	oas05145	1	134	0.949399	1	443031	oas:443031|	443031|	http://www.genome.jp/kegg-bin/show_pathway?oas05145/oas:443031%09red
Wnt signaling pathway	KEGG PATHWAY	oas04310	1	141	0.956672	1	101111508	oas:101111508|	101111508|	http://www.genome.jp/kegg-bin/show_pathway?oas04310/oas:101111508%09red
Signaling pathways regulating pluripotency of stem cells	KEGG PATHWAY	oas04550	1	141	0.956672	1	101110875	oas:101110875|	101110875|	http://www.genome.jp/kegg-bin/show_pathway?oas04550/oas:101110875%09red
Systemic lupus erythematosus	KEGG PATHWAY	oas05322	1	145	0.960349	1	101121825	oas:101121825|	101121825|	http://www.genome.jp/kegg-bin/show_pathway?oas05322/oas:101121825%09red
Endocytosis	KEGG PATHWAY	oas04144	2	226	0.960669	1	101122748|101106374	oas:101122748|oas:100171394|	101122748|100171394|	http://www.genome.jp/kegg-bin/show_pathway?oas04144/oas:101122748%09red/oas:100171394%09red
Adrenergic signaling in cardiomyocytes	KEGG PATHWAY	oas04261	1	151	0.965288	1	101113586	oas:101113586|	101113586|	http://www.genome.jp/kegg-bin/show_pathway?oas04261/oas:101113586%09red
Ras signaling pathway	KEGG PATHWAY	oas04014	2	233	0.965468	1	101107420|101115744	oas:101107420|oas:101115744|	101107420|101115744|	http://www.genome.jp/kegg-bin/show_pathway?oas04014/oas:101107420%09red/oas:101115744%09red
Parkinson's disease	KEGG PATHWAY	oas05012	1	166	0.975114	1	443031	oas:443031|	443031|	http://www.genome.jp/kegg-bin/show_pathway?oas05012/oas:443031%09red
Jak-STAT signaling pathway	KEGG PATHWAY	oas04630	1	167	0.97566	1	443341	oas:443341|	443341|	http://www.genome.jp/kegg-bin/show_pathway?oas04630/oas:443341%09red
Transcriptional misregulation in cancer	KEGG PATHWAY	oas05202	1	168	0.976194	1	101108719	oas:101108719|	101108719|	http://www.genome.jp/kegg-bin/show_pathway?oas05202/oas:101108719%09red
Influenza A	KEGG PATHWAY	oas05164	1	180	0.981761	1	101117013	oas:101117013|	101117013|	http://www.genome.jp/kegg-bin/show_pathway?oas05164/oas:101117013%09red
Ribosome	KEGG PATHWAY	oas03010	1	240	0.995194	1	101115288	oas:101115288|	101115288|	http://www.genome.jp/kegg-bin/show_pathway?oas03010/oas:101115288%09red
HTLV-I infection	KEGG PATHWAY	oas05166	1	275	0.997796	1	101106374	oas:100171394|	100171394|	http://www.genome.jp/kegg-bin/show_pathway?oas05166/oas:100171394%09red
Neuroactive ligand-receptor interaction	KEGG PATHWAY	oas04080	1	286	0.998275	1	101112114	oas:101112114|	101112114|	http://www.genome.jp/kegg-bin/show_pathway?oas04080/oas:101112114%09red
Olfactory transduction	KEGG PATHWAY	oas04740	1	832	1	1	101119214	oas:101119214|	101119214|	http://www.genome.jp/kegg-bin/show_pathway?oas04740/oas:101119214%09red
--------------------
#Term	Database	ID	Input number	Background number	P-Value	Corrected P-Value	Input	KEGG_ID/KO	Entrez_ID	Hyperlink
--------------------
#Term	Database	ID	Input number	Background number	P-Value	Corrected P-Value	Input	KEGG_ID/KO	Entrez_ID	Hyperlink
--------------------

## Sheet: up_lncRNA_cis_KEGG
##Databases: KEGG PATHWAY
##Statistical test method: hypergeometric test / Fisher's exact test
##FDR correction method: Benjamini and Hochberg
#Term	Database	ID	Input number	Background number	P-Value	Corrected P-Value	Input	KEGG_ID/KO	Entrez_ID	Hyperlink
Steroid hormone biosynthesis	KEGG PATHWAY	oas00140	9	66	1.00421e-05	0.00180758	100568285|101109111|101105651|106990121|106990122|101107119|101108332|101107541|101109377	oas:100568285|oas:101109111|oas:100568286|oas:101107119|oas:101108849|oas:101107119|oas:101108849|oas:101107541|oas:101109377|	100568285|101109111|100568286|101107119|101108849|101107119|101108849|101107541|101109377|	http://www.genome.jp/kegg-bin/show_pathway?oas00140/oas:101107119%09red/oas:100568286%09red/oas:100568285%09red/oas:101108849%09red/oas:101109111%09red/oas:101109377%09red/oas:101107541%09red
Ovarian steroidogenesis	KEGG PATHWAY	oas04913	7	56	0.000160839	0.0107659	101109111|106990122|106990121|101107119|101108332|101107541|101109377	oas:101109111|oas:101108849|oas:101107119|oas:101107119|oas:101108849|oas:101107541|oas:101109377|	101109111|101108849|101107119|101107119|101108849|101107541|101109377|	http://www.genome.jp/kegg-bin/show_pathway?oas04913/oas:101107119%09red/oas:101108849%09red/oas:101109111%09red/oas:101109377%09red/oas:101107541%09red
Arachidonic acid metabolism	KEGG PATHWAY	oas00590	8	77	0.000179431	0.0107659	100568285|101109111|106990122|106990121|101107119|101108332|101107541|101109377	oas:100568285|oas:101109111|oas:101108849|oas:101107119|oas:101107119|oas:101108849|oas:101107541|oas:101109377|	100568285|101109111|101108849|101107119|101107119|101108849|101107541|101109377|	http://www.genome.jp/kegg-bin/show_pathway?oas00590/oas:101107119%09red/oas:100568285%09red/oas:101108849%09red/oas:101109111%09red/oas:101109377%09red/oas:101107541%09red
Vitamin digestion and absorption	KEGG PATHWAY	oas04977	4	22	0.00125333	0.0459997	101117785|101117014|101123410|101112345	oas:101117014|oas:101117014|oas:101121235|oas:101117014|	101117014|101117014|101121235|101117014|	http://www.genome.jp/kegg-bin/show_pathway?oas04977/oas:101121235%09red/oas:101117014%09red
Type I diabetes mellitus	KEGG PATHWAY	oas04940	6	59	0.00127777	0.0459997	101105609|105614324|101123078|443540|106990117|101106374	oas:101105609|oas:100171394|oas:101123078|oas:443540|oas:101104866|oas:100171394|	101105609|100171394|101123078|443540|101104866|100171394|	http://www.genome.jp/kegg-bin/show_pathway?oas04940/oas:101123078%09red/oas:100171394%09red/oas:101104866%09red/oas:101105609%09red/oas:443540%09red
Graft-versus-host disease	KEGG PATHWAY	oas05332	5	49	0.00318934	0.0907806	106990117|101106374|105614324|101105609|443540	oas:101104866|oas:100171394|oas:100171394|oas:101105609|oas:443540|	101104866|100171394|100171394|101105609|443540|	http://www.genome.jp/kegg-bin/show_pathway?oas05332/oas:443540%09red/oas:100171394%09red/oas:101105609%09red/oas:101104866%09red
Folate biosynthesis	KEGG PATHWAY	oas00790	3	14	0.00353036	0.0907806	101109677|101101962|101109419	oas:101101962|oas:101101962|oas:101109419|	101101962|101101962|101109419|	http://www.genome.jp/kegg-bin/show_pathway?oas00790/oas:101101962%09red/oas:101109419%09red
Allograft rejection	KEGG PATHWAY	oas05330	5	54	0.00468347	0.105378	106990117|101106374|105614324|101105609|443540	oas:101104866|oas:100171394|oas:100171394|oas:101105609|oas:443540|	101104866|100171394|100171394|101105609|443540|	http://www.genome.jp/kegg-bin/show_pathway?oas05330/oas:443540%09red/oas:100171394%09red/oas:101105609%09red/oas:101104866%09red
Antigen processing and presentation	KEGG PATHWAY	oas04612	6	82	0.00588116	0.117623	101105609|105614324|443540|106990117|101106374|780470	oas:101105609|oas:100171394|oas:443540|oas:101104866|oas:100171394|oas:780470|	101105609|100171394|443540|101104866|100171394|780470|	http://www.genome.jp/kegg-bin/show_pathway?oas04612/oas:443540%09red/oas:100171394%09red/oas:101104866%09red/oas:101105609%09red/oas:780470%09red
Cell adhesion molecules (CAMs)	KEGG PATHWAY	oas04514	8	156	0.0115789	0.208421	101117294|101105609|105614324|101120588|106990117|101106374|101117039|101113656	oas:101117294|oas:101105609|oas:100171394|oas:101120588|oas:101104866|oas:100171394|oas:101117039|oas:101113656|	101117294|101105609|100171394|101120588|101104866|100171394|101117039|101113656|	http://www.genome.jp/kegg-bin/show_pathway?oas04514/oas:101120588%09red/oas:101117039%09red/oas:101117294%09red/oas:101105609%09red/oas:100171394%09red/oas:101113656%09red/oas:101104866%09red
Aminoacyl-tRNA biosynthesis	KEGG PATHWAY	oas00970	4	48	0.0155804	0.254952	101122877|101106890|101104590|100302097	oas:101122877|oas:101106890|oas:101104590|oas:100302097|	101122877|101106890|101104590|100302097|	http://www.genome.jp/kegg-bin/show_pathway?oas00970/oas:101106890%09red/oas:101104590%09red/oas:100302097%09red/oas:101122877%09red
HTLV-I infection	KEGG PATHWAY	oas05166	11	275	0.0181778	0.272667	101107164|101105609|105614324|101123078|443540|106990117|101106374|443026|101112260|101109886|100126866	oas:101107164|oas:101105609|oas:100171394|oas:101123078|oas:443540|oas:101104866|oas:100171394|oas:443026|oas:101112260|oas:101109886|oas:101112422|	101107164|101105609|100171394|101123078|443540|101104866|100171394|443026|101112260|101109886|101112422|	http://www.genome.jp/kegg-bin/show_pathway?oas05166/oas:101123078%09red/oas:101112422%09red/oas:101109886%09red/oas:101112260%09red/oas:443540%09red/oas:101105609%09red/oas:443026%09red/oas:101107164%09red/oas:100171394%09red/oas:101104866%09red
Autoimmune thyroid disease	KEGG PATHWAY	oas05320	4	63	0.0356167	0.484275	106990117|101106374|105614324|101105609	oas:101104866|oas:100171394|oas:100171394|oas:101105609|	101104866|100171394|100171394|101105609|	http://www.genome.jp/kegg-bin/show_pathway?oas05320/oas:100171394%09red/oas:101105609%09red/oas:101104866%09red
Metabolic pathways	KEGG PATHWAY	oas01100	33	1256	0.0380951	0.484275	101114007|101104042|101109111|101112867|106990122|106990121|101120567|101105064|101107006|101103203|101112991|101117285|101109677|101104841|100144762|101123332|100174904|101108332|101109377|101116777|101111645|101120972|101119394|101112748|101101962|101109419|101119109|101107119|101107541|101104590|100568285|100217408|101103248	oas:101114007|oas:101104042|oas:101109111|oas:101112867|oas:101108849|oas:101107119|oas:101120567|oas:101104463|oas:101104872|oas:101103203|oas:101112991|oas:101117285|oas:101101962|oas:101104841|oas:100144762|oas:101123332|oas:100174904|oas:101108849|oas:101109377|oas:101116777|oas:101111645|oas:101120972|oas:101119394|oas:101112748|oas:101101962|oas:101109419|oas:101119109|oas:101107119|oas:101…	101114007|101104042|101109111|101112867|101108849|101107119|101120567|101104463|101104872|101103203|101112991|101117285|101101962|101104841|100144762|101123332|100174904|101108849|101109377|101116777|101111645|101120972|101119394|101112748|101101962|101109419|101119109|101107119|101107541|101104590|100568285|100217408|101103248|	http://www.genome.jp/kegg-bin/show_pathway?oas01100/oas:101120567%09red/oas:100217408%09red/oas:101116777%09red/oas:101109111%09red/oas:101104841%09red/oas:101104042%09red/oas:101104590%09red/oas:101117285%09red/oas:101120972%09red/oas:101112991%09red/oas:101108849%09red/oas:101107541%09red/oas:101107119%09red/oas:101111645%09red/oas:101119109%09red/oas:100174904%09red/oas:101112867%09red/oas:100…
mTOR signaling pathway	KEGG PATHWAY	oas04150	4	66	0.0408336	0.484275	101103458|101103218|443540|100302070	oas:101103458|oas:101103218|oas:443540|oas:100302070|	101103458|101103218|443540|100302070|	http://www.genome.jp/kegg-bin/show_pathway?oas04150/oas:443540%09red/oas:101103218%09red/oas:100302070%09red/oas:101103458%09red
Rheumatoid arthritis	KEGG PATHWAY	oas05323	5	100	0.045681	0.484275	101122820|101116777|101123054|101123332|443540	oas:101122820|oas:101116777|oas:101123054|oas:101123332|oas:443540|	101122820|101116777|101123054|101123332|443540|	http://www.genome.jp/kegg-bin/show_pathway?oas05323/oas:101123332%09red/oas:101116777%09red/oas:101123054%09red/oas:101122820%09red/oas:443540%09red
Phagosome	KEGG PATHWAY	oas04145	7	169	0.0459483	0.484275	101116777|101107301|101105609|105614324|106990117|101106374|101123332	oas:101116777|oas:101107301|oas:101105609|oas:100171394|oas:101104866|oas:100171394|oas:101123332|	101116777|101107301|101105609|100171394|101104866|100171394|101123332|	http://www.genome.jp/kegg-bin/show_pathway?oas04145/oas:101123332%09red/oas:101116777%09red/oas:101105609%09red/oas:100171394%09red/oas:101107301%09red/oas:101104866%09red
PPAR signaling pathway	KEGG PATHWAY	oas03320	4	70	0.0484275	0.484275	101116760|100913157|101117285|101117273	oas:101116760|oas:100913157|oas:101117285|oas:101117273|	101116760|100913157|101117285|101117273|	http://www.genome.jp/kegg-bin/show_pathway?oas03320/oas:101117285%09red/oas:101117273%09red/oas:101116760%09red/oas:100913157%09red
Herpes simplex infection	KEGG PATHWAY	oas05168	8	213	0.054145	0.491396	101123078|101105609|105614324|100144762|443540|106990117|101106374|101110174	oas:101123078|oas:101105609|oas:100171394|oas:100144762|oas:443540|oas:101104866|oas:100171394|oas:101110174|	101123078|101105609|100171394|100144762|443540|101104866|100171394|101110174|	http://www.genome.jp/kegg-bin/show_pathway?oas05168/oas:101123078%09red/oas:101110174%09red/oas:443540%09red/oas:101105609%09red/oas:100144762%09red/oas:100171394%09red/oas:101104866%09red
Complement and coagulation cascades	KEGG PATHWAY	oas04610	4	73	0.0545995	0.491396	101102336|101123664|101119257|101102090	oas:101102336|oas:101123664|oas:101119257|oas:101102090|	101102336|101123664|101119257|101102090|	http://www.genome.jp/kegg-bin/show_pathway?oas04610/oas:101123664%09red/oas:101102336%09red/oas:101102090%09red/oas:101119257%09red
Viral myocarditis	KEGG PATHWAY	oas05416	4	75	0.0589393	0.505194	106990117|101106374|105614324|101105609	oas:101104866|oas:100171394|oas:100171394|oas:101105609|	101104866|100171394|100171394|101105609|	http://www.genome.jp/kegg-bin/show_pathway?oas05416/oas:100171394%09red/oas:101105609%09red/oas:101104866%09red
TGF-beta signaling pathway	KEGG PATHWAY	oas04350	4	78	0.0657828	0.538223	101107164|101116988|101109871|443540	oas:101107164|oas:101116988|oas:101109871|oas:443540|	101107164|101116988|101109871|443540|	http://www.genome.jp/kegg-bin/show_pathway?oas04350/oas:101107164%09red/oas:443540%09red/oas:101109871%09red/oas:101116988%09red
Fat digestion and absorption	KEGG PATHWAY	oas04975	3	51	0.0782546	0.612427	101117785|101117014|101112345	oas:101117014|oas:101117014|oas:101117014|	101117014|101117014|101117014|	http://www.genome.jp/kegg-bin/show_pathway?oas04975/oas:101117014%09red
Collecting duct acid secretion	KEGG PATHWAY	oas04966	2	27	0.100062	0.733489	101116777|101123332	oas:101116777|oas:101123332|	101116777|101123332|	http://www.genome.jp/kegg-bin/show_pathway?oas04966/oas:101123332%09red/oas:101116777%09red
RNA transport	KEGG PATHWAY	oas03013	6	167	0.102966	0.733489	101117811|101119406|105601858|101103218|101103458|101101929	oas:101117811|oas:101119406|oas:101123643|oas:101103218|oas:101103458|oas:101101929|	101117811|101119406|101123643|101103218|101103458|101101929|	http://www.genome.jp/kegg-bin/show_pathway?oas03013/oas:101123643%09red/oas:101103218%09red/oas:101117811%09red/oas:101101929%09red/oas:101103458%09red/oas:101119406%09red
Propanoate metabolism	KEGG PATHWAY	oas00640	2	28	0.105948	0.733489	101112867|101112991	oas:101112867|oas:101112991|	101112867|101112991|	http://www.genome.jp/kegg-bin/show_pathway?oas00640/oas:101112867%09red/oas:101112991%09red
Cell cycle	KEGG PATHWAY	oas04110	5	134	0.116286	0.758489	101107164|101112078|101109871|101103786|101119784	oas:101107164|oas:101112078|oas:101109871|oas:101103786|oas:101119784|	101107164|101112078|101109871|101103786|101119784|	http://www.genome.jp/kegg-bin/show_pathway?oas04110/oas:101107164%09red/oas:101103786%09red/oas:101109871%09red/oas:101119784%09red/oas:101112078%09red
RNA polymerase	KEGG PATHWAY	oas03020	2	30	0.117987	0.758489	101103692|100144762	oas:101103692|oas:100144762|	101103692|100144762|	http://www.genome.jp/kegg-bin/show_pathway?oas03020/oas:101103692%09red/oas:100144762%09red
Regulation of autophagy	KEGG PATHWAY	oas04140	2	32	0.130347	0.809048	105616381|101112693	oas:101112693|oas:101112693|	101112693|101112693|	http://www.genome.jp/kegg-bin/show_pathway?oas04140/oas:101112693%09red
Synaptic vesicle cycle	KEGG PATHWAY	oas04721	3	67	0.140088	0.840527	101116777|101114341|101123332	oas:101116777|oas:101102712|oas:101123332|	101116777|101102712|101123332|	http://www.genome.jp/kegg-bin/show_pathway?oas04721/oas:101123332%09red/oas:101116777%09red/oas:101102712%09red
HIF-1 signaling pathway	KEGG PATHWAY	oas04066	4	109	0.157705	0.915704	101103458|101113205|101109871|101103218	oas:101103458|oas:101113205|oas:101109871|oas:101103218|	101103458|101113205|101109871|101103218|	http://www.genome.jp/kegg-bin/show_pathway?oas04066/oas:101113205%09red/oas:101103218%09red/oas:101109871%09red/oas:101103458%09red
Epstein-Barr virus infection	KEGG PATHWAY	oas05169	6	196	0.172965	0.949021	101103692|101105609|105614324|100144762|106990117|101106374	oas:101103692|oas:101105609|oas:100171394|oas:100144762|oas:101104866|oas:100171394|	101103692|101105609|100171394|100144762|101104866|100171394|	http://www.genome.jp/kegg-bin/show_pathway?oas05169/oas:101103692%09red/oas:100171394%09red/oas:101105609%09red/oas:100144762%09red/oas:101104866%09red
Lysosome	KEGG PATHWAY	oas04142	4	119	0.194113	0.949021	780470|100145858|101102500|101116858	oas:780470|oas:100145858|oas:101102500|oas:101116858|	780470|100145858|101102500|101116858|	http://www.genome.jp/kegg-bin/show_pathway?oas04142/oas:780470%09red/oas:101116858%09red/oas:101102500%09red/oas:100145858%09red
Bacterial invasion of epithelial cells	KEGG PATHWAY	oas05100	3	80	0.19894	0.949021	101112078|100913157|101113487	oas:101112078|oas:100913157|oas:101113487|	101112078|100913157|101113487|	http://www.genome.jp/kegg-bin/show_pathway?oas05100/oas:101113487%09red/oas:101112078%09red/oas:100913157%09red
Nucleotide excision repair	KEGG PATHWAY	oas03420	2	43	0.202404	0.949021	101102343|101109871	oas:101102343|oas:101109871|	101102343|101109871|	http://www.genome.jp/kegg-bin/show_pathway?oas03420/oas:101109871%09red/oas:101102343%09red
Carbohydrate digestion and absorption	KEGG PATHWAY	oas04973	2	43	0.202404	0.949021	101104042|443507	oas:101104042|oas:443507|	101104042|443507|	http://www.genome.jp/kegg-bin/show_pathway?oas04973/oas:443507%09red/oas:101104042%09red
Basal transcription factors	KEGG PATHWAY	oas03022	2	44	0.209183	0.949021	101102343|101110174	oas:101102343|oas:101110174|	101102343|101110174|	http://www.genome.jp/kegg-bin/show_pathway?oas03022/oas:101110174%09red/oas:101102343%09red
Valine, leucine and isoleucine degradation	KEGG PATHWAY	oas00280	2	47	0.229646	0.949021	101112867|101112991	oas:101112867|oas:101112991|	101112867|101112991|	http://www.genome.jp/kegg-bin/show_pathway?oas00280/oas:101112867%09red/oas:101112991%09red
Viral carcinogenesis	KEGG PATHWAY	oas05203	6	220	0.242137	0.949021	101107164|101105609|105614324|106990117|101106374|101102343	oas:101107164|oas:101105609|oas:100171394|oas:101104866|oas:100171394|oas:101102343|	101107164|101105609|100171394|101104866|100171394|101102343|	http://www.genome.jp/kegg-bin/show_pathway?oas05203/oas:101107164%09red/oas:100171394%09red/oas:101105609%09red/oas:101102343%09red/oas:101104866%09red
NF-kappa B signaling pathway	KEGG PATHWAY	oas04064	3	89	0.24257	0.949021	101122820|101123078|443540	oas:101122820|oas:101123078|oas:443540|	101122820|101123078|443540|	http://www.genome.jp/kegg-bin/show_pathway?oas04064/oas:101123078%09red/oas:101122820%09red/oas:443540%09red
Cocaine addiction	KEGG PATHWAY	oas05030	2	49	0.243361	0.949021	101111908|101102915	oas:101111908|oas:101102915|	101111908|101102915|	http://www.genome.jp/kegg-bin/show_pathway?oas05030/oas:101102915%09red/oas:101111908%09red
Hepatitis C	KEGG PATHWAY	oas05160	4	132	0.244774	0.949021	443540|101117294|100147790|101117039	oas:443540|oas:101117294|oas:100147790|oas:101117039|	443540|101117294|100147790|101117039|	http://www.genome.jp/kegg-bin/show_pathway?oas05160/oas:443540%09red/oas:101117294%09red/oas:101117039%09red/oas:100147790%09red
Glycosphingolipid biosynthesis - globo series	KEGG PATHWAY	oas00603	1	15	0.25842	0.949021	100145858	oas:100145858|	100145858|	http://www.genome.jp/kegg-bin/show_pathway?oas00603/oas:100145858%09red
Small cell lung cancer	KEGG PATHWAY	oas05222	3	94	0.267443	0.949021	101107164|101121444|101113656	oas:101107164|oas:101121444|oas:101113656|	101107164|101121444|101113656|	http://www.genome.jp/kegg-bin/show_pathway?oas05222/oas:101107164%09red/oas:101121444%09red/oas:101113656%09red
Malaria	KEGG PATHWAY	oas05144	2	53	0.270867	0.949021	443540|100147790	oas:443540|oas:100147790|	443540|100147790|	http://www.genome.jp/kegg-bin/show_pathway?oas05144/oas:443540%09red/oas:100147790%09red
Sulfur metabolism	KEGG PATHWAY	oas00920	1	17	0.285632	0.949021	101104841	oas:101104841|	101104841|	http://www.genome.jp/kegg-bin/show_pathway?oas00920/oas:101104841%09red
Cytokine-cytokine receptor interaction	KEGG PATHWAY	oas04060	6	235	0.288946	0.949021	101122801|101123054|101123078|443540|101117554|101122820	oas:101122801|oas:101123054|oas:101123078|oas:443540|oas:101117554|oas:101122820|	101122801|101123054|101123078|443540|101117554|101122820|	http://www.genome.jp/kegg-bin/show_pathway?oas04060/oas:101117554%09red/oas:101122801%09red/oas:101123054%09red/oas:101122820%09red/oas:101123078%09red/oas:443540%09red
Primary bile acid biosynthesis	KEGG PATHWAY	oas00120	1	18	0.298862	0.949021	101117285	oas:101117285|	101117285|	http://www.genome.jp/kegg-bin/show_pathway?oas00120/oas:101117285%09red
Glycerophospholipid metabolism	KEGG PATHWAY	oas00564	3	101	0.302701	0.949021	101119394|101107006|101120972	oas:101119394|oas:101104872|oas:101120972|	101119394|101104872|101120972|	http://www.genome.jp/kegg-bin/show_pathway?oas00564/oas:101104872%09red/oas:101119394%09red/oas:101120972%09red
Amyotrophic lateral sclerosis (ALS)	KEGG PATHWAY	oas05014	2	58	0.305189	0.949021	443540|101102915	oas:443540|oas:101102915|	443540|101102915|	http://www.genome.jp/kegg-bin/show_pathway?oas05014/oas:443540%09red/oas:101102915%09red
One carbon pool by folate	KEGG PATHWAY	oas00670	1	19	0.311848	0.949021	101111645	oas:101111645|	101111645|	http://www.genome.jp/kegg-bin/show_pathway?oas00670/oas:101111645%09red
Glycerolipid metabolism	KEGG PATHWAY	oas00561	2	59	0.312024	0.949021	101119394|101120972	oas:101119394|oas:101120972|	101119394|101120972|	http://www.genome.jp/kegg-bin/show_pathway?oas00561/oas:101119394%09red/oas:101120972%09red
Renin-angiotensin system	KEGG PATHWAY	oas04614	1	20	0.324594	0.949021	101117763	oas:101117763|	101117763|	http://www.genome.jp/kegg-bin/show_pathway?oas04614/oas:101117763%09red
Maturity onset diabetes of the young	KEGG PATHWAY	oas04950	1	21	0.337104	0.949021	100534656	oas:100534656|	100534656|	http://www.genome.jp/kegg-bin/show_pathway?oas04950/oas:100534656%09red
Phenylalanine metabolism	KEGG PATHWAY	oas00360	1	21	0.337104	0.949021	101112748	oas:101112748|	101112748|	http://www.genome.jp/kegg-bin/show_pathway?oas00360/oas:101112748%09red
Carbon metabolism	KEGG PATHWAY	oas01200	3	109	0.343218	0.949021	101112867|101112991|101111645	oas:101112867|oas:101112991|oas:101111645|	101112867|101112991|101111645|	http://www.genome.jp/kegg-bin/show_pathway?oas01200/oas:101111645%09red/oas:101112867%09red/oas:101112991%09red
Arginine and proline metabolism	KEGG PATHWAY	oas00330	2	64	0.345946	0.949021	100174904|101103248	oas:100174904|oas:101103248|	100174904|101103248|	http://www.genome.jp/kegg-bin/show_pathway?oas00330/oas:101103248%09red/oas:100174904%09red
Steroid biosynthesis	KEGG PATHWAY	oas00100	1	22	0.349382	0.949021	101119109	oas:101119109|	101119109|	http://www.genome.jp/kegg-bin/show_pathway?oas00100/oas:101119109%09red
Oxidative phosphorylation	KEGG PATHWAY	oas00190	4	159	0.356514	0.949021	101116777|101114007|101123332|100217408	oas:101116777|oas:101114007|oas:101123332|oas:100217408|	101116777|101114007|101123332|100217408|	http://www.genome.jp/kegg-bin/show_pathway?oas00190/oas:101123332%09red/oas:101116777%09red/oas:100217408%09red/oas:101114007%09red
Fc epsilon RI signaling pathway	KEGG PATHWAY	oas04664	2	66	0.359367	0.949021	101112941|443540	oas:101112941|oas:443540|	101112941|443540|	http://www.genome.jp/kegg-bin/show_pathway?oas04664/oas:101112941%09red/oas:443540%09red
Amphetamine addiction	KEGG PATHWAY	oas05031	2	67	0.36604	0.949021	101111908|101102915	oas:101111908|oas:101102915|	101111908|101102915|	http://www.genome.jp/kegg-bin/show_pathway?oas05031/oas:101102915%09red/oas:101111908%09red
Fatty acid elongation	KEGG PATHWAY	oas00062	1	24	0.373263	0.949021	101112867	oas:101112867|	101112867|	http://www.genome.jp/kegg-bin/show_pathway?oas00062/oas:101112867%09red
Protein digestion and absorption	KEGG PATHWAY	oas04974	3	115	0.3735	0.949021	101119401|101111950|101119596	oas:101119401|oas:101111950|oas:101119596|	101119401|101111950|101119596|	http://www.genome.jp/kegg-bin/show_pathway?oas04974/oas:101119401%09red/oas:101119596%09red/oas:101111950%09red
Oocyte meiosis	KEGG PATHWAY	oas04114	3	115	0.3735	0.949021	101112078|101109871|101119784	oas:101112078|oas:101109871|oas:101119784|	101112078|101109871|101119784|	http://www.genome.jp/kegg-bin/show_pathway?oas04114/oas:101112078%09red/oas:101109871%09red/oas:101119784%09red
B cell receptor signaling pathway	KEGG PATHWAY	oas04662	2	69	0.379303	0.949021	101112941|100147790	oas:101112941|oas:100147790|	101112941|100147790|	http://www.genome.jp/kegg-bin/show_pathway?oas04662/oas:101112941%09red/oas:100147790%09red
Dorso-ventral axis formation	KEGG PATHWAY	oas04320	1	25	0.384874	0.949021	443026	oas:443026|	443026|	http://www.genome.jp/kegg-bin/show_pathway?oas04320/oas:443026%09red
Glycosphingolipid biosynthesis - lacto and neolacto series	KEGG PATHWAY	oas00601	1	26	0.396269	0.949021	101103203	oas:101103203|	101103203|	http://www.genome.jp/kegg-bin/show_pathway?oas00601/oas:101103203%09red
Glyoxylate and dicarboxylate metabolism	KEGG PATHWAY	oas00630	1	27	0.407454	0.949021	101112991	oas:101112991|	101112991|	http://www.genome.jp/kegg-bin/show_pathway?oas00630/oas:101112991%09red
Legionellosis	KEGG PATHWAY	oas05134	2	75	0.418348	0.949021	101109622|443540	oas:101109365|oas:443540|	101109365|443540|	http://www.genome.jp/kegg-bin/show_pathway?oas05134/oas:443540%09red/oas:101109365%09red
Butanoate metabolism	KEGG PATHWAY	oas00650	1	28	0.418433	0.949021	101112867	oas:101112867|	101112867|	http://www.genome.jp/kegg-bin/show_pathway?oas00650/oas:101112867%09red
RIG-I-like receptor signaling pathway	KEGG PATHWAY	oas04622	2	76	0.424736	0.949021	101112260|443540	oas:101112260|oas:443540|	101112260|443540|	http://www.genome.jp/kegg-bin/show_pathway?oas04622/oas:101112260%09red/oas:443540%09red
Hypertrophic cardiomyopathy (HCM)	KEGG PATHWAY	oas05410	2	77	0.431088	0.949021	101113656|443540	oas:101113656|oas:443540|	101113656|443540|	http://www.genome.jp/kegg-bin/show_pathway?oas05410/oas:443540%09red/oas:101113656%09red
Mucin type O-Glycan biosynthesis	KEGG PATHWAY	oas00512	1	31	0.450165	0.949021	101120567	oas:101120567|	101120567|	http://www.genome.jp/kegg-bin/show_pathway?oas00512/oas:101120567%09red
beta-Alanine metabolism	KEGG PATHWAY	oas00410	1	32	0.460353	0.949021	101112867	oas:101112867|	101112867|	http://www.genome.jp/kegg-bin/show_pathway?oas00410/oas:101112867%09red
Circadian rhythm	KEGG PATHWAY	oas04710	1	32	0.460353	0.949021	101109871	oas:101109871|	101109871|	http://www.genome.jp/kegg-bin/show_pathway?oas04710/oas:101109871%09red
Galactose metabolism	KEGG PATHWAY	oas00052	1	32	0.460353	0.949021	101104042	oas:101104042|	101104042|	http://www.genome.jp/kegg-bin/show_pathway?oas00052/oas:101104042%09red
Platelet activation	KEGG PATHWAY	oas04611	3	134	0.466877	0.949021	101102336|101123664|101102090	oas:101102336|oas:101123664|oas:101102090|	101102336|101123664|101102090|	http://www.genome.jp/kegg-bin/show_pathway?oas04611/oas:101123664%09red/oas:101102336%09red/oas:101102090%09red
Toxoplasmosis	KEGG PATHWAY	oas05145	3	134	0.466877	0.949021	101121444|101113656|443540	oas:101121444|oas:101113656|oas:443540|	101121444|101113656|443540|	http://www.genome.jp/kegg-bin/show_pathway?oas05145/oas:443540%09red/oas:101121444%09red/oas:101113656%09red
Dilated cardiomyopathy	KEGG PATHWAY	oas05414	2	83	0.468382	0.949021	101113656|443540	oas:101113656|oas:443540|	101113656|443540|	http://www.genome.jp/kegg-bin/show_pathway?oas05414/oas:443540%09red/oas:101113656%09red
Peroxisome	KEGG PATHWAY	oas04146	2	84	0.474456	0.949021	101117285|100147783	oas:101117285|oas:100147783|	101117285|100147783|	http://www.genome.jp/kegg-bin/show_pathway?oas04146/oas:101117285%09red/oas:100147783%09red
Linoleic acid metabolism	KEGG PATHWAY	oas00591	1	35	0.489802	0.949021	100568285	oas:100568285|	100568285|	http://www.genome.jp/kegg-bin/show_pathway?oas00591/oas:100568285%09red
African trypanosomiasis	KEGG PATHWAY	oas05143	1	35	0.489802	0.949021	443540	oas:443540|	443540|	http://www.genome.jp/kegg-bin/show_pathway?oas05143/oas:443540%09red
Alzheimer's disease	KEGG PATHWAY	oas05010	4	192	0.492323	0.949021	101114007|443540|100217408|101102915	oas:101114007|oas:443540|oas:100217408|oas:101102915|	101114007|443540|100217408|101102915|	http://www.genome.jp/kegg-bin/show_pathway?oas05010/oas:443540%09red/oas:101102915%09red/oas:100217408%09red/oas:101114007%09red
DNA replication	KEGG PATHWAY	oas03030	1	36	0.499258	0.949021	101103786	oas:101103786|	101103786|	http://www.genome.jp/kegg-bin/show_pathway?oas03030/oas:101103786%09red
Base excision repair	KEGG PATHWAY	oas03410	1	36	0.499258	0.949021	101118667	oas:101118667|	101118667|	http://www.genome.jp/kegg-bin/show_pathway?oas03410/oas:101118667%09red
ECM-receptor interaction	KEGG PATHWAY	oas04512	2	89	0.504183	0.949021	101121444|101113656	oas:101121444|oas:101113656|	101121444|101113656|	http://www.genome.jp/kegg-bin/show_pathway?oas04512/oas:101121444%09red/oas:101113656%09red
Porphyrin and chlorophyll metabolism	KEGG PATHWAY	oas00860	1	37	0.508539	0.949021	101104590	oas:101104590|	101104590|	http://www.genome.jp/kegg-bin/show_pathway?oas00860/oas:101104590%09red
Hematopoietic cell lineage	KEGG PATHWAY	oas04640	2	90	0.509997	0.949021	101113656|443540	oas:101113656|oas:443540|	101113656|443540|	http://www.genome.jp/kegg-bin/show_pathway?oas04640/oas:443540%09red/oas:101113656%09red
Insulin signaling pathway	KEGG PATHWAY	oas04910	3	144	0.513528	0.949021	101103458|101107877|101103218	oas:101103458|oas:101107877|oas:101103218|	101103458|101107877|101103218|	http://www.genome.jp/kegg-bin/show_pathway?oas04910/oas:101107877%09red/oas:101103458%09red/oas:101103218%09red
Asthma	KEGG PATHWAY	oas05310	1	39	0.526588	0.949021	443540	oas:443540|	443540|	http://www.genome.jp/kegg-bin/show_pathway?oas05310/oas:443540%09red
Progesterone-mediated oocyte maturation	KEGG PATHWAY	oas04914	2	93	0.527167	0.949021	101112078|101119784	oas:101112078|oas:101119784|	101112078|101119784|	http://www.genome.jp/kegg-bin/show_pathway?oas04914/oas:101112078%09red/oas:101119784%09red
Cysteine and methionine metabolism	KEGG PATHWAY	oas00270	1	40	0.535364	0.949021	101105064	oas:101104463|	101104463|	http://www.genome.jp/kegg-bin/show_pathway?oas00270/oas:101104463%09red
Ubiquitin mediated proteolysis	KEGG PATHWAY	oas04120	3	149	0.536026	0.949021	101112079|101109871|101112260	oas:101112079|oas:101109871|oas:101112260|	101112079|101109871|101112260|	http://www.genome.jp/kegg-bin/show_pathway?oas04120/oas:101112079%09red/oas:101112260%09red/oas:101109871%09red
Glycine, serine and threonine metabolism	KEGG PATHWAY	oas00260	1	42	0.55243	0.949021	100174904	oas:100174904|	100174904|	http://www.genome.jp/kegg-bin/show_pathway?oas00260/oas:100174904%09red
Nicotine addiction	KEGG PATHWAY	oas05033	1	42	0.55243	0.949021	101102915	oas:101102915|	101102915|	http://www.genome.jp/kegg-bin/show_pathway?oas05033/oas:101102915%09red
Pyrimidine metabolism	KEGG PATHWAY	oas00240	2	99	0.560268	0.949021	101103692|100144762	oas:101103692|oas:100144762|	101103692|100144762|	http://www.genome.jp/kegg-bin/show_pathway?oas00240/oas:101103692%09red/oas:100144762%09red
mRNA surveillance pathway	KEGG PATHWAY	oas03015	2	99	0.560268	0.949021	101109622|101101929	oas:101109365|oas:101101929|	101109365|101101929|	http://www.genome.jp/kegg-bin/show_pathway?oas03015/oas:101109365%09red/oas:101101929%09red
Fatty acid degradation	KEGG PATHWAY	oas00071	1	43	0.560727	0.949021	101112867	oas:101112867|	101112867|	http://www.genome.jp/kegg-bin/show_pathway?oas00071/oas:101112867%09red
Tryptophan metabolism	KEGG PATHWAY	oas00380	1	44	0.568871	0.949021	101112867	oas:101112867|	101112867|	http://www.genome.jp/kegg-bin/show_pathway?oas00380/oas:101112867%09red
Type II diabetes mellitus	KEGG PATHWAY	oas04930	1	45	0.576864	0.949021	443540	oas:443540|	443540|	http://www.genome.jp/kegg-bin/show_pathway?oas04930/oas:443540%09red
Natural killer cell mediated cytotoxicity	KEGG PATHWAY	oas04650	2	105	0.591682	0.949021	101122313|443540	oas:101122313|oas:443540|	101122313|443540|	http://www.genome.jp/kegg-bin/show_pathway?oas04650/oas:443540%09red/oas:101122313%09red
Fatty acid metabolism	KEGG PATHWAY	oas01212	1	48	0.599967	0.949021	101112867	oas:101112867|	101112867|	http://www.genome.jp/kegg-bin/show_pathway?oas01212/oas:101112867%09red
Amino sugar and nucleotide sugar metabolism	KEGG PATHWAY	oas00520	1	48	0.599967	0.949021	101106806	oas:101106806|	101106806|	http://www.genome.jp/kegg-bin/show_pathway?oas00520/oas:101106806%09red
Olfactory transduction	KEGG PATHWAY	oas04740	15	832	0.605953	0.949021	101114948|101115955|101119808|105614148|101116235|101114696|101116222|101115203|101114185|101105526|101115450|101112616|101119032|101119548|101115700	oas:101114948|oas:101115955|oas:101119808|oas:101117745|oas:101104974|oas:101114696|oas:101116222|oas:101114948|oas:101114185|oas:101105526|oas:101115450|oas:101117644|oas:101118260|oas:101119548|oas:101115955|	101114948|101115955|101119808|101117745|101104974|101114696|101116222|101114948|101114185|101105526|101115450|101117644|101118260|101119548|101115955|	http://www.genome.jp/kegg-bin/show_pathway?oas04740/oas:101118260%09red/oas:101114696%09red/oas:101104974%09red/oas:101105526%09red/oas:101115450%09red/oas:101117745%09red/oas:101116222%09red/oas:101119548%09red/oas:101114185%09red/oas:101117644%09red/oas:101119808%09red/oas:101115955%09red/oas:101114948%09red
Parkinson's disease	KEGG PATHWAY	oas05012	3	166	0.607856	0.949021	101114007|101111908|100217408	oas:101114007|oas:101111908|oas:100217408|	101114007|101111908|100217408|	http://www.genome.jp/kegg-bin/show_pathway?oas05012/oas:100217408%09red/oas:101111908%09red/oas:101114007%09red
Pathways in cancer	KEGG PATHWAY	oas05200	6	336	0.608906	0.949021	101107164|101107877|101113656|101121444|101122038|101109871	oas:101107164|oas:101107877|oas:101113656|oas:101121444|oas:101122038|oas:101109871|	101107164|101107877|101113656|101121444|101122038|101109871|	http://www.genome.jp/kegg-bin/show_pathway?oas05200/oas:101109871%09red/oas:101122038%09red/oas:101107877%09red/oas:101121444%09red/oas:101107164%09red/oas:101113656%09red
TNF signaling pathway	KEGG PATHWAY	oas04668	2	110	0.61656	0.949021	101123078|443540	oas:101123078|oas:443540|	101123078|443540|	http://www.genome.jp/kegg-bin/show_pathway?oas04668/oas:101123078%09red/oas:443540%09red
Endocytosis	KEGG PATHWAY	oas04144	4	226	0.618165	0.949021	106990117|101106374|105614324|101105609	oas:101104866|oas:100171394|oas:100171394|oas:101105609|	101104866|100171394|100171394|101105609|	http://www.genome.jp/kegg-bin/show_pathway?oas04144/oas:100171394%09red/oas:101105609%09red/oas:101104866%09red
Neuroactive ligand-receptor interaction	KEGG PATHWAY	oas04080	5	286	0.627725	0.949021	101102707|101102486|101121614|101102965|101102915	oas:101102707|oas:101102486|oas:101121614|oas:101102965|oas:101102915|	101102707|101102486|101121614|101102965|101102915|	http://www.genome.jp/kegg-bin/show_pathway?oas04080/oas:101102707%09red/oas:101102915%09red/oas:101102965%09red/oas:101121614%09red/oas:101102486%09red
NOD-like receptor signaling pathway	KEGG PATHWAY	oas04621	1	52	0.628824	0.949021	443540	oas:443540|	443540|	http://www.genome.jp/kegg-bin/show_pathway?oas04621/oas:443540%09red
Endometrial cancer	KEGG PATHWAY	oas05213	1	52	0.628824	0.949021	100913157	oas:100913157|	100913157|	http://www.genome.jp/kegg-bin/show_pathway?oas05213/oas:100913157%09red
Amoebiasis	KEGG PATHWAY	oas05146	2	113	0.63092	0.949021	101121444|443540	oas:101121444|oas:443540|	101121444|443540|	http://www.genome.jp/kegg-bin/show_pathway?oas05146/oas:443540%09red/oas:101121444%09red
Lysine degradation	KEGG PATHWAY	oas00310	1	54	0.642464	0.949021	101112867	oas:101112867|	101112867|	http://www.genome.jp/kegg-bin/show_pathway?oas00310/oas:101112867%09red
Purine metabolism	KEGG PATHWAY	oas00230	3	175	0.642759	0.949021	101103692|101117809|100144762	oas:101103692|oas:101112950|oas:100144762|	101103692|101112950|100144762|	http://www.genome.jp/kegg-bin/show_pathway?oas00230/oas:101103692%09red/oas:101112950%09red/oas:100144762%09red
Protein processing in endoplasmic reticulum	KEGG PATHWAY	oas04141	3	176	0.646499	0.949021	101112079|101112337|101109871	oas:101112079|oas:101112337|oas:101109871|	101112079|101112337|101109871|	http://www.genome.jp/kegg-bin/show_pathway?oas04141/oas:101112079%09red/oas:101109871%09red/oas:101112337%09red
Non-alcoholic fatty liver disease (NAFLD)	KEGG PATHWAY	oas04932	3	177	0.650211	0.949021	101114007|100568285|443540	oas:101114007|oas:100568285|oas:443540|	101114007|100568285|443540|	http://www.genome.jp/kegg-bin/show_pathway?oas04932/oas:443540%09red/oas:101114007%09red/oas:100568285%09red
Thyroid hormone signaling pathway	KEGG PATHWAY	oas04919	2	118	0.653918	0.949021	100820749|101107877	oas:100820749|oas:101107877|	100820749|101107877|	http://www.genome.jp/kegg-bin/show_pathway?oas04919/oas:101107877%09red/oas:100820749%09red
PI3K-Akt signaling pathway	KEGG PATHWAY	oas04151	6	356	0.663172	0.949021	101122038|101121444|101103218|101109886|101103458|101113656	oas:101122038|oas:101121444|oas:101103218|oas:101109886|oas:101103458|oas:101113656|	101122038|101121444|101103218|101109886|101103458|101113656|	http://www.genome.jp/kegg-bin/show_pathway?oas04151/oas:101122038%09red/oas:101103218%09red/oas:101121444%09red/oas:101109886%09red/oas:101103458%09red/oas:101113656%09red
Ribosome	KEGG PATHWAY	oas03010	4	240	0.663946	0.949021	101104199|101116599|101119137|101112152	oas:101104199|oas:101116599|oas:101119137|oas:101112152|	101104199|101116599|101119137|101112152|	http://www.genome.jp/kegg-bin/show_pathway?oas03010/oas:101104199%09red/oas:101112152%09red/oas:101119137%09red/oas:101116599%09red
Cytosolic DNA-sensing pathway	KEGG PATHWAY	oas04623	1	58	0.668262	0.949021	101103692	oas:101103692|	101103692|	http://www.genome.jp/kegg-bin/show_pathway?oas04623/oas:101103692%09red
Intestinal immune network for IgA production	KEGG PATHWAY	oas04672	1	58	0.668262	0.949021	101123054	oas:101123054|	101123054|	http://www.genome.jp/kegg-bin/show_pathway?oas04672/oas:101123054%09red
Leukocyte transendothelial migration	KEGG PATHWAY	oas04670	2	123	0.675759	0.949021	101117294|101117039	oas:101117294|oas:101117039|	101117294|101117039|	http://www.genome.jp/kegg-bin/show_pathway?oas04670/oas:101117294%09red/oas:101117039%09red
Drug metabolism - cytochrome P450	KEGG PATHWAY	oas00982	1	60	0.680456	0.949021	100568285	oas:100568285|	100568285|	http://www.genome.jp/kegg-bin/show_pathway?oas00982/oas:100568285%09red
Retinol metabolism	KEGG PATHWAY	oas00830	1	61	0.686384	0.949021	101123410	oas:101121235|	101121235|	http://www.genome.jp/kegg-bin/show_pathway?oas00830/oas:101121235%09red
Inositol phosphate metabolism	KEGG PATHWAY	oas00562	1	61	0.686384	0.949021	101112941	oas:101112941|	101112941|	http://www.genome.jp/kegg-bin/show_pathway?oas00562/oas:101112941%09red
AMPK signaling pathway	KEGG PATHWAY	oas04152	2	126	0.688317	0.949021	100534656|101107877	oas:100534656|oas:101107877|	100534656|101107877|	http://www.genome.jp/kegg-bin/show_pathway?oas04152/oas:101107877%09red/oas:100534656%09red
Metabolism of xenobiotics by cytochrome P450	KEGG PATHWAY	oas00980	1	62	0.692202	0.949021	100568285	oas:100568285|	100568285|	http://www.genome.jp/kegg-bin/show_pathway?oas00980/oas:100568285%09red
Dopaminergic synapse	KEGG PATHWAY	oas04728	2	131	0.708358	0.949021	101118913|101111908	oas:101118913|oas:101111908|	101118913|101111908|	http://www.genome.jp/kegg-bin/show_pathway?oas04728/oas:101118913%09red/oas:101111908%09red
MAPK signaling pathway	KEGG PATHWAY	oas04010	4	255	0.708694	0.949021	101112467|101112260|443540|101122038	oas:101112467|oas:101112260|oas:443540|oas:101122038|	101112467|101112260|443540|101122038|	http://www.genome.jp/kegg-bin/show_pathway?oas04010/oas:101112260%09red/oas:101112467%09red/oas:101122038%09red/oas:443540%09red
Staphylococcus aureus infection	KEGG PATHWAY	oas05150	1	65	0.709019	0.949021	101123664	oas:101123664|	101123664|	http://www.genome.jp/kegg-bin/show_pathway?oas05150/oas:101123664%09red
FoxO signaling pathway	KEGG PATHWAY	oas04068	2	132	0.712235	0.949021	101107164|101107877	oas:101107164|oas:101107877|	101107164|101107877|	http://www.genome.jp/kegg-bin/show_pathway?oas04068/oas:101107877%09red/oas:101107164%09red
Long-term potentiation	KEGG PATHWAY	oas04720	1	67	0.719717	0.949021	101102915	oas:101102915|	101102915|	http://www.genome.jp/kegg-bin/show_pathway?oas04720/oas:101102915%09red
Tight junction	KEGG PATHWAY	oas04530	2	135	0.723607	0.949021	101117294|101117039	oas:101117294|oas:101117039|	101117294|101117039|	http://www.genome.jp/kegg-bin/show_pathway?oas04530/oas:101117294%09red/oas:101117039%09red
Renal cell carcinoma	KEGG PATHWAY	oas05211	1	68	0.724919	0.949021	101109871	oas:101109871|	101109871|	http://www.genome.jp/kegg-bin/show_pathway?oas05211/oas:101109871%09red
Melanoma	KEGG PATHWAY	oas05218	1	69	0.730023	0.949021	101122038	oas:101122038|	101122038|	http://www.genome.jp/kegg-bin/show_pathway?oas05218/oas:101122038%09red
Arrhythmogenic right ventricular cardiomyopathy (ARVC)	KEGG PATHWAY	oas05412	1	70	0.735034	0.949021	101113656	oas:101113656|	101113656|	http://www.genome.jp/kegg-bin/show_pathway?oas05412/oas:101113656%09red
Thyroid hormone synthesis	KEGG PATHWAY	oas04918	1	70	0.735034	0.949021	100379136	oas:101112229|	101112229|	http://www.genome.jp/kegg-bin/show_pathway?oas04918/oas:101112229%09red
Gastric acid secretion	KEGG PATHWAY	oas04971	1	72	0.744778	0.949021	101119596	oas:101119596|	101119596|	http://www.genome.jp/kegg-bin/show_pathway?oas04971/oas:101119596%09red
Chemical carcinogenesis	KEGG PATHWAY	oas05204	1	73	0.749515	0.949021	100568285	oas:100568285|	100568285|	http://www.genome.jp/kegg-bin/show_pathway?oas05204/oas:100568285%09red
Huntington's disease	KEGG PATHWAY	oas05016	3	208	0.751584	0.949021	101114007|100144762|100217408	oas:101114007|oas:100144762|oas:100217408|	101114007|100144762|100217408|	http://www.genome.jp/kegg-bin/show_pathway?oas05016/oas:100217408%09red/oas:100144762%09red/oas:101114007%09red
Adipocytokine signaling pathway	KEGG PATHWAY	oas04920	1	74	0.754164	0.949021	443540	oas:443540|	443540|	http://www.genome.jp/kegg-bin/show_pathway?oas04920/oas:443540%09red
Focal adhesion	KEGG PATHWAY	oas04510	3	210	0.757232	0.949021	100913157|101121444|101113656	oas:100913157|oas:101121444|oas:101113656|	100913157|101121444|101113656|	http://www.genome.jp/kegg-bin/show_pathway?oas04510/oas:101121444%09red/oas:100913157%09red/oas:101113656%09red
Inflammatory bowel disease (IBD)	KEGG PATHWAY	oas05321	1	75	0.758727	0.949021	443540	oas:443540|	443540|	http://www.genome.jp/kegg-bin/show_pathway?oas05321/oas:443540%09red
Pertussis	KEGG PATHWAY	oas05133	1	77	0.767602	0.949021	443540	oas:443540|	443540|	http://www.genome.jp/kegg-bin/show_pathway?oas05133/oas:443540%09red
Hepatitis B	KEGG PATHWAY	oas05161	2	148	0.768578	0.949021	101112260|443540	oas:101112260|oas:443540|	101112260|443540|	http://www.genome.jp/kegg-bin/show_pathway?oas05161/oas:101112260%09red/oas:443540%09red
Leishmaniasis	KEGG PATHWAY	oas05140	1	78	0.771916	0.949021	443540	oas:443540|	443540|	http://www.genome.jp/kegg-bin/show_pathway?oas05140/oas:443540%09red
Spliceosome	KEGG PATHWAY	oas03040	2	151	0.778007	0.949021	101102933|101101929	oas:101102933|oas:101101929|	101102933|101101929|	http://www.genome.jp/kegg-bin/show_pathway?oas03040/oas:101102933%09red/oas:101101929%09red
Phosphatidylinositol signaling system	KEGG PATHWAY	oas04070	1	80	0.780306	0.949021	101112941	oas:101112941|	101112941|	http://www.genome.jp/kegg-bin/show_pathway?oas04070/oas:101112941%09red
GnRH signaling pathway	KEGG PATHWAY	oas04912	1	87	0.80732	0.958129	101112260	oas:101112260|	101112260|	http://www.genome.jp/kegg-bin/show_pathway?oas04912/oas:101112260%09red
Prostate cancer	KEGG PATHWAY	oas05215	1	87	0.80732	0.958129	101107877	oas:101107877|	101107877|	http://www.genome.jp/kegg-bin/show_pathway?oas05215/oas:101107877%09red
Fc gamma R-mediated phagocytosis	KEGG PATHWAY	oas04666	1	87	0.80732	0.958129	101112941	oas:101112941|	101112941|	http://www.genome.jp/kegg-bin/show_pathway?oas04666/oas:101112941%09red
Apoptosis	KEGG PATHWAY	oas04210	1	88	0.810898	0.958129	443540	oas:443540|	443540|	http://www.genome.jp/kegg-bin/show_pathway?oas04210/oas:443540%09red
Gap junction	KEGG PATHWAY	oas04540	1	89	0.81441	0.958129	101107301	oas:101107301|	101107301|	http://www.genome.jp/kegg-bin/show_pathway?oas04540/oas:101107301%09red
cGMP-PKG signaling pathway	KEGG PATHWAY	oas04022	2	171	0.832664	0.972276	100820749|101117809	oas:100820749|oas:101112950|	100820749|101112950|	http://www.genome.jp/kegg-bin/show_pathway?oas04022/oas:100820749%09red/oas:101112950%09red
Circadian entrainment	KEGG PATHWAY	oas04713	1	96	0.837238	0.972276	101102915	oas:101102915|	101102915|	http://www.genome.jp/kegg-bin/show_pathway?oas04713/oas:101102915%09red
Pancreatic secretion	KEGG PATHWAY	oas04972	1	100	0.849001	0.972482	101119596	oas:101119596|	101119596|	http://www.genome.jp/kegg-bin/show_pathway?oas04972/oas:101119596%09red
Influenza A	KEGG PATHWAY	oas05164	2	180	0.853053	0.972482	101101929|443540	oas:101101929|oas:443540|	101101929|443540|	http://www.genome.jp/kegg-bin/show_pathway?oas05164/oas:443540%09red/oas:101101929%09red
Alcoholism	KEGG PATHWAY	oas05034	2	181	0.855173	0.972482	101111908|101102915	oas:101111908|oas:101102915|	101111908|101102915|	http://www.genome.jp/kegg-bin/show_pathway?oas05034/oas:101102915%09red/oas:101111908%09red
Toll-like receptor signaling pathway	KEGG PATHWAY	oas04620	1	104	0.859915	0.972482	443540	oas:443540|	443540|	http://www.genome.jp/kegg-bin/show_pathway?oas04620/oas:443540%09red
T cell receptor signaling pathway	KEGG PATHWAY	oas04660	1	108	0.870043	0.972482	443540	oas:443540|	443540|	http://www.genome.jp/kegg-bin/show_pathway?oas04660/oas:443540%09red
Serotonergic synapse	KEGG PATHWAY	oas04726	1	109	0.872458	0.972482	101105651	oas:100568286|	100568286|	http://www.genome.jp/kegg-bin/show_pathway?oas04726/oas:100568286%09red
Glutamatergic synapse	KEGG PATHWAY	oas04724	1	113	0.881681	0.972482	101102915	oas:101102915|	101102915|	http://www.genome.jp/kegg-bin/show_pathway?oas04724/oas:101102915%09red
Cholinergic synapse	KEGG PATHWAY	oas04725	1	114	0.88388	0.972482	101119596	oas:101119596|	101119596|	http://www.genome.jp/kegg-bin/show_pathway?oas04725/oas:101119596%09red
Chagas disease (American trypanosomiasis)	KEGG PATHWAY	oas05142	1	115	0.886039	0.972482	443540	oas:443540|	443540|	http://www.genome.jp/kegg-bin/show_pathway?oas05142/oas:443540%09red
Neurotrophin signaling pathway	KEGG PATHWAY	oas04722	1	123	0.901928	0.978616	101112260	oas:101112260|	101112260|	http://www.genome.jp/kegg-bin/show_pathway?oas04722/oas:101112260%09red
Vascular smooth muscle contraction	KEGG PATHWAY	oas04270	1	126	0.907299	0.978616	101117809	oas:101112950|	101112950|	http://www.genome.jp/kegg-bin/show_pathway?oas04270/oas:101112950%09red
Osteoclast differentiation	KEGG PATHWAY	oas04380	1	127	0.909024	0.978616	443540	oas:443540|	443540|	http://www.genome.jp/kegg-bin/show_pathway?oas04380/oas:443540%09red
Regulation of actin cytoskeleton	KEGG PATHWAY	oas04810	2	220	0.918913	0.978616	101113656|101122038	oas:101113656|oas:101122038|	101113656|101122038|	http://www.genome.jp/kegg-bin/show_pathway?oas04810/oas:101113656%09red/oas:101122038%09red
Wnt signaling pathway	KEGG PATHWAY	oas04310	1	141	0.930058	0.978616	101109871	oas:101109871|	101109871|	http://www.genome.jp/kegg-bin/show_pathway?oas04310/oas:101109871%09red
Signaling pathways regulating pluripotency of stem cells	KEGG PATHWAY	oas04550	1	141	0.930058	0.978616	100302349	oas:100302349|	100302349|	http://www.genome.jp/kegg-bin/show_pathway?oas04550/oas:100302349%09red
Ras signaling pathway	KEGG PATHWAY	oas04014	2	233	0.933505	0.978616	443026|101122038	oas:443026|oas:101122038|	443026|101122038|	http://www.genome.jp/kegg-bin/show_pathway?oas04014/oas:443026%09red/oas:101122038%09red
Systemic lupus erythematosus	KEGG PATHWAY	oas05322	1	145	0.935122	0.978616	443540	oas:443540|	443540|	http://www.genome.jp/kegg-bin/show_pathway?oas05322/oas:443540%09red
Adrenergic signaling in cardiomyocytes	KEGG PATHWAY	oas04261	1	151	0.94204	0.980157	101119596	oas:101119596|	101119596|	http://www.genome.jp/kegg-bin/show_pathway?oas04261/oas:101119596%09red
Oxytocin signaling pathway	KEGG PATHWAY	oas04921	1	157	0.948221	0.980918	101117809	oas:101112950|	101112950|	http://www.genome.jp/kegg-bin/show_pathway?oas04921/oas:101112950%09red
Transcriptional misregulation in cancer	KEGG PATHWAY	oas05202	1	168	0.957896	0.982943	101107877	oas:101107877|	101107877|	http://www.genome.jp/kegg-bin/show_pathway?oas05202/oas:101107877%09red
Calcium signaling pathway	KEGG PATHWAY	oas04020	1	186	0.969991	0.982943	101102915	oas:101102915|	101102915|	http://www.genome.jp/kegg-bin/show_pathway?oas04020/oas:101102915%09red
Tuberculosis	KEGG PATHWAY	oas05152	1	193	0.973695	0.982943	443540	oas:443540|	443540|	http://www.genome.jp/kegg-bin/show_pathway?oas05152/oas:443540%09red
Rap1 signaling pathway	KEGG PATHWAY	oas04015	1	212	0.981608	0.982943	101122038	oas:101122038|	101122038|	http://www.genome.jp/kegg-bin/show_pathway?oas04015/oas:101122038%09red
Proteoglycans in cancer	KEGG PATHWAY	oas05205	1	214	0.982288	0.982943	443540	oas:443540|	443540|	http://www.genome.jp/kegg-bin/show_pathway?oas05205/oas:443540%09red
cAMP signaling pathway	KEGG PATHWAY	oas04024	1	216	0.982943	0.982943	101102915	oas:101102915|	101102915|	http://www.genome.jp/kegg-bin/show_pathway?oas04024/oas:101102915%09red
--------------------
#Term	Database	ID	Input number	Background number	P-Value	Corrected P-Value	Input	KEGG_ID/KO	Entrez_ID	Hyperlink
--------------------
#Term	Database	ID	Input number	Background number	P-Value	Corrected P-Value	Input	KEGG_ID/KO	Entrez_ID	Hyperlink
--------------------

## Sheet: up_lncRNA_trans_KEGG
##Databases: KEGG PATHWAY
##Statistical test method: hypergeometric test / Fisher's exact test
##FDR correction method: Benjamini and Hochberg
#Term	Database	ID	Input number	Background number	P-Value	Corrected P-Value	Input	KEGG_ID/KO	Entrez_ID	Hyperlink
Vitamin digestion and absorption	KEGG PATHWAY	oas04977	14	22	7.35748e-08	1.8688e-05	101104976|101108924|101104046|101108710|101110433|101112851|101107590|101121723|101123410|101117785|101112345|101117014|101113196|105605177	oas:101123410|oas:101108924|oas:101104046|oas:101108710|oas:101110433|oas:101112851|oas:101107590|oas:101121723|oas:101121235|oas:101117014|oas:101117014|oas:101117014|oas:101113196|oas:101121235|	101123410|101108924|101104046|101108710|101110433|101112851|101107590|101121723|101121235|101117014|101117014|101117014|101113196|101121235|	http://www.genome.jp/kegg-bin/show_pathway?oas04977/oas:101117014%09red/oas:101112851%09red/oas:101113196%09red/oas:101107590%09red/oas:101108710%09red/oas:101110433%09red/oas:101108924%09red/oas:101121723%09red/oas:101121235%09red/oas:101104046%09red/oas:101123410%09red
PPAR signaling pathway	KEGG PATHWAY	oas03320	21	70	1.3291e-06	0.000134605	101120396|101109799|101110625|101111606|101110905|101117273|101108999|101104743|101116051|101117635|101121460|101118626|101118587|101113171|101116760|101120669|101111528|101121475|101115115|101104619|101103697	oas:101120396|oas:101109799|oas:101110625|oas:101111606|oas:101110905|oas:101117273|oas:101108999|oas:101104743|oas:101116051|oas:101117635|oas:101121460|oas:101118626|oas:101118587|oas:101113171|oas:101116760|oas:101120669|oas:101111528|oas:101121475|oas:101115115|oas:101104619|oas:101103697|	101120396|101109799|101110625|101111606|101110905|101117273|101108999|101104743|101116051|101117635|101121460|101118626|101118587|101113171|101116760|101120669|101111528|101121475|101115115|101104619|101103697|	http://www.genome.jp/kegg-bin/show_pathway?oas03320/oas:101115115%09red/oas:101117273%09red/oas:101121460%09red/oas:101110625%09red/oas:101120669%09red/oas:101111528%09red/oas:101104743%09red/oas:101103697%09red/oas:101117635%09red/oas:101121475%09red/oas:101109799%09red/oas:101113171%09red/oas:101108999%09red/oas:101116760%09red/oas:101104619%09red/oas:101118587%09red/oas:101116051%09red/oas:101…
Peroxisome	KEGG PATHWAY	oas04146	23	84	1.59736e-06	0.000134605	100307035|101106744|101106654|101115829|101117635|101121460|101118626|101110905|101122599|101119328|101119050|101104182|101114519|101121475|101106333|101122673|101119009|101114517|101105648|101107212|101118659|101108928|101110625	oas:100307035|oas:101106744|oas:101106654|oas:101115829|oas:101117635|oas:101121460|oas:101118626|oas:101110905|oas:101122599|oas:101119328|oas:101119050|oas:101104182|oas:101114519|oas:101121475|oas:101106333|oas:101122673|oas:101119009|oas:101114517|oas:101105648|oas:101107212|oas:101118659|oas:101108928|oas:101110625|	100307035|101106744|101106654|101115829|101117635|101121460|101118626|101110905|101122599|101119328|101119050|101104182|101114519|101121475|101106333|101122673|101119009|101114517|101105648|101107212|101118659|101108928|101110625|	http://www.genome.jp/kegg-bin/show_pathway?oas04146/oas:101106333%09red/oas:101106744%09red/oas:101122673%09red/oas:101117635%09red/oas:101121475%09red/oas:101122599%09red/oas:101107212%09red/oas:101110625%09red/oas:101110905%09red/oas:101118626%09red/oas:101118659%09red/oas:101121460%09red/oas:101115829%09red/oas:101119009%09red/oas:101119050%09red/oas:100307035%09red/oas:101114519%09red/oas:101…
Chemical carcinogenesis	KEGG PATHWAY	oas05204	21	73	2.32779e-06	0.000134605	443054|101109831|101110202|101110727|101116273|101114920|101115172|100170111|101119640|101119842|101106291|101118189|101111965|106990115|101118091|100141301|101114663|100534645|101118447|101114517|105614373	oas:443054|oas:101109831|oas:101110202|oas:101110727|oas:101116273|oas:101115172|oas:101115172|oas:100170111|oas:101119640|oas:101119842|oas:100141301|oas:101118447|oas:101111965|oas:101113213|oas:100170113|oas:100141301|oas:101114663|oas:100534645|oas:101118447|oas:101114517|oas:101121796|	443054|101109831|101110202|101110727|101116273|101115172|101115172|100170111|101119640|101119842|100141301|101118447|101111965|101113213|100170113|100141301|101114663|100534645|101118447|101114517|101121796|	http://www.genome.jp/kegg-bin/show_pathway?oas05204/oas:100170113%09red/oas:101113213%09red/oas:100170111%09red/oas:101119842%09red/oas:100534645%09red/oas:101115172%09red/oas:101116273%09red/oas:101118447%09red/oas:101110727%09red/oas:101111965%09red/oas:101114517%09red/oas:101114663%09red/oas:101121796%09red/oas:100141301%09red/oas:101109831%09red/oas:101119640%09red/oas:101110202%09red/oas:443…
Retinol metabolism	KEGG PATHWAY	oas00830	19	61	2.6497e-06	0.000134605	101104976|101110727|101110202|100126245|101119050|101118189|101121875|100170111|101123106|100534645|101111965|106990115|101118091|101123410|100286796|105605177|101118447|101119640|105614373	oas:101123410|oas:101110727|oas:101110202|oas:100126245|oas:101119050|oas:101118447|oas:101121875|oas:100170111|oas:101123106|oas:100534645|oas:101111965|oas:101113213|oas:100170113|oas:101121235|oas:101121875|oas:101121235|oas:101118447|oas:101119640|oas:101121796|	101123410|101110727|101110202|100126245|101119050|101118447|101121875|100170111|101123106|100534645|101111965|101113213|100170113|101121235|101121875|101121235|101118447|101119640|101121796|	http://www.genome.jp/kegg-bin/show_pathway?oas00830/oas:100170113%09red/oas:101113213%09red/oas:100170111%09red/oas:100534645%09red/oas:101111965%09red/oas:101118447%09red/oas:101121875%09red/oas:101123410%09red/oas:101110727%09red/oas:101119050%09red/oas:101123106%09red/oas:101121796%09red/oas:101121235%09red/oas:100126245%09red/oas:101110202%09red/oas:101119640%09red
Steroid hormone biosynthesis	KEGG PATHWAY	oas00140	19	66	6.89436e-06	0.000291861	101110727|101110202|101112590|101120331|101105651|100170111|493968|100534645|101118189|106990115|101103641|101118091|106990122|100048994|101112384|101118447|105601846|101119640|105614373	oas:101110727|oas:101110202|oas:101112590|oas:101120331|oas:100568286|oas:100170111|oas:101105226|oas:100534645|oas:101118447|oas:101113213|oas:101103641|oas:100170113|oas:101108849|oas:100048994|oas:101112384|oas:101118447|oas:493968|oas:101119640|oas:101121796|	101110727|101110202|101112590|101120331|100568286|100170111|101105226|100534645|101118447|101113213|101103641|100170113|101108849|100048994|101112384|101118447|493968|101119640|101121796|	http://www.genome.jp/kegg-bin/show_pathway?oas00140/oas:100170113%09red/oas:101113213%09red/oas:100170111%09red/oas:100534645%09red/oas:101103641%09red/oas:101118447%09red/oas:101120331%09red/oas:100568286%09red/oas:101112590%09red/oas:100048994%09red/oas:101108849%09red/oas:101112384%09red/oas:101121796%09red/oas:101110202%09red/oas:101110727%09red/oas:101105226%09red/oas:493968%09red/oas:101119…
Fat digestion and absorption	KEGG PATHWAY	oas04975	16	51	1.48858e-05	0.000540144	101106916|101113666|100126245|443121|101107590|101109799|101108999|101106664|101117014|101115852|101107135|101117785|101115115|101103882|101110939|101112345	oas:101106916|oas:101113666|oas:100126245|oas:101112605|oas:101107590|oas:101109799|oas:101108999|oas:101106664|oas:101117014|oas:101115852|oas:101107135|oas:101117014|oas:101115115|oas:101103882|oas:101110939|oas:101117014|	101106916|101113666|100126245|101112605|101107590|101109799|101108999|101106664|101117014|101115852|101107135|101117014|101115115|101103882|101110939|101117014|	http://www.genome.jp/kegg-bin/show_pathway?oas04975/oas:101117014%09red/oas:101106664%09red/oas:101112605%09red/oas:101103882%09red/oas:101110939%09red/oas:101107590%09red/oas:101113666%09red/oas:101115115%09red/oas:101108999%09red/oas:101106916%09red/oas:101107135%09red/oas:101115852%09red/oas:100126245%09red/oas:101109799%09red
Metabolism of xenobiotics by cytochrome P450	KEGG PATHWAY	oas00980	16	62	0.000107821	0.00342333	443054|101109831|101116273|101114920|101115172|101119640|101119842|101106291|101118189|101111965|100534645|101118091|100141301|101114663|101118447|101114517	oas:443054|oas:101109831|oas:101116273|oas:101115172|oas:101115172|oas:101119640|oas:101119842|oas:100141301|oas:101118447|oas:101111965|oas:100534645|oas:100170113|oas:100141301|oas:101114663|oas:101118447|oas:101114517|	443054|101109831|101116273|101115172|101115172|101119640|101119842|100141301|101118447|101111965|100534645|100170113|100141301|101114663|101118447|101114517|	http://www.genome.jp/kegg-bin/show_pathway?oas00980/oas:100170113%09red/oas:101116273%09red/oas:101119842%09red/oas:100534645%09red/oas:101115172%09red/oas:101118447%09red/oas:101111965%09red/oas:101114517%09red/oas:101114663%09red/oas:100141301%09red/oas:101109831%09red/oas:101119640%09red/oas:443054%09red
Primary immunodeficiency	KEGG PATHWAY	oas05340	11	33	0.000205119	0.0057889	101111510|100216439|101105568|443232|101106352|101102917|101104901|101105681|101106564|101103056|101105725	oas:101111510|oas:100216439|oas:101105568|oas:443232|oas:101106352|oas:101102917|oas:101104901|oas:101105681|oas:101106564|oas:101103056|oas:101105725|	101111510|100216439|101105568|443232|101106352|101102917|101104901|101105681|101106564|101103056|101105725|	http://www.genome.jp/kegg-bin/show_pathway?oas05340/oas:101105725%09red/oas:101106564%09red/oas:101103056%09red/oas:101104901%09red/oas:101102917%09red/oas:101105681%09red/oas:101105568%09red/oas:443232%09red/oas:101106352%09red/oas:100216439%09red/oas:101111510%09red
B cell receptor signaling pathway	KEGG PATHWAY	oas04662	16	69	0.000306932	0.00744011	101112941|105614152|101108643|101110675|101101969|101110137|101111510|101108894|101105725|101108097|443017|101105681|101107592|101102835|101104586|101107354	oas:101112941|oas:443017|oas:101108643|oas:101110675|oas:101101969|oas:101110137|oas:101111510|oas:101108894|oas:101105725|oas:101108097|oas:443017|oas:101105681|oas:101107592|oas:101102835|oas:101104586|oas:101107354|	101112941|443017|101108643|101110675|101101969|101110137|101111510|101108894|101105725|101108097|443017|101105681|101107592|101102835|101104586|101107354|	http://www.genome.jp/kegg-bin/show_pathway?oas04662/oas:101105725%09red/oas:101101969%09red/oas:101110675%09red/oas:101107592%09red/oas:443017%09red/oas:101112941%09red/oas:101105681%09red/oas:101108894%09red/oas:101102835%09red/oas:101107354%09red/oas:101104586%09red/oas:101111510%09red/oas:101110137%09red/oas:101108643%09red/oas:101108097%09red
Metabolic pathways	KEGG PATHWAY	oas01100	133	1256	0.00032221	0.00744011	101122521|101113594|101116072|101114229|101111155|101123537|101116406|101118708|101103882|101115172|100192315|101117831|101113198|106990122|101104386|101113196|101114663|101115829|101101867|101120824|101121026|101118587|101117702|101119640|101118189|101115345|100534645|100037689|101116767|101113479|493968|101112162|101102559|101122862|101113775|101117012|101107246|443485|100188975|101112089|10111…	oas:101122521|oas:101113594|oas:101116072|oas:101114229|oas:101111155|oas:101101962|oas:101116406|oas:101118708|oas:101103882|oas:101115172|oas:100192315|oas:101117831|oas:101113198|oas:101108849|oas:101104386|oas:101113196|oas:101114663|oas:101115829|oas:101101867|oas:101120824|oas:101121026|oas:101118587|oas:101117702|oas:101119640|oas:101118447|oas:101117419|oas:100534645|oas:100037689|oas:101…	101122521|101113594|101116072|101114229|101111155|101101962|101116406|101118708|101103882|101115172|100192315|101117831|101113198|101108849|101104386|101113196|101114663|101115829|101101867|101120824|101121026|101118587|101117702|101119640|101118447|101117419|100534645|100037689|101116767|101113479|101105226|101112162|101102559|101122862|101113775|101117012|101107246|443485|100188975|101112089|10…	http://www.genome.jp/kegg-bin/show_pathway?oas01100/oas:101111906%09red/oas:101106664%09red/oas:101106744%09red/oas:101114229%09red/oas:101112089%09red/oas:101121089%09red/oas:101118798%09red/oas:101103396%09red/oas:101115360%09red/oas:101108849%09red/oas:101102559%09red/oas:101118708%09red/oas:101117831%09red/oas:101106916%09red/oas:101110905%09red/oas:100126245%09red/oas:443440%09red/oas:101115…
Natural killer cell mediated cytotoxicity	KEGG PATHWAY	oas04650	19	105	0.00128921	0.0272882	101118410|101108643|100216439|101107592|443546|101102001|101102227|101108034|101110137|101102254|106991404|641296|101107544|101108097|443204|101113279|101112907|101107354|101105730	oas:101118410|oas:101108643|oas:100216439|oas:101107592|oas:443546|oas:101102001|oas:101102227|oas:101108034|oas:101110137|oas:101102001|oas:101102001|oas:641296|oas:101107544|oas:101108097|oas:443204|oas:101113279|oas:101112907|oas:101107354|oas:101105730|	101118410|101108643|100216439|101107592|443546|101102001|101102227|101108034|101110137|101102001|101102001|641296|101107544|101108097|443204|101113279|101112907|101107354|101105730|	http://www.genome.jp/kegg-bin/show_pathway?oas04650/oas:101118410%09red/oas:101102227%09red/oas:101105730%09red/oas:443204%09red/oas:101113279%09red/oas:101108034%09red/oas:641296%09red/oas:101102001%09red/oas:101112907%09red/oas:101107592%09red/oas:101107354%09red/oas:443546%09red/oas:101107544%09red/oas:100216439%09red/oas:101110137%09red/oas:101108643%09red/oas:101108097%09red
Intestinal immune network for IgA production	KEGG PATHWAY	oas04672	13	58	0.00142567	0.0278555	101107377|678679|101108961|443232|101104901|443406|443342|101110545|443532|101103056|443417|554318|101109219	oas:101107377|oas:678679|oas:101108961|oas:443232|oas:101104901|oas:443406|oas:443342|oas:101110545|oas:443532|oas:101103056|oas:443417|oas:554318|oas:101109219|	101107377|678679|101108961|443232|101104901|443406|443342|101110545|443532|101103056|443417|554318|101109219|	http://www.genome.jp/kegg-bin/show_pathway?oas04672/oas:101110545%09red/oas:101103056%09red/oas:443417%09red/oas:443532%09red/oas:678679%09red/oas:101107377%09red/oas:101109219%09red/oas:101108961%09red/oas:443406%09red/oas:443342%09red/oas:443232%09red/oas:101104901%09red/oas:554318%09red
Drug metabolism - cytochrome P450	KEGG PATHWAY	oas00982	13	60	0.00185333	0.0336246	443054|101109831|101106659|101116273|101106291|101118189|101111965|100534645|101119640|100141301|101113713|101118447|101114517	oas:443054|oas:101109831|oas:101106659|oas:101116273|oas:100141301|oas:101118447|oas:101111965|oas:100534645|oas:101119640|oas:100141301|oas:101113713|oas:101118447|oas:101114517|	443054|101109831|101106659|101116273|100141301|101118447|101111965|100534645|101119640|100141301|101113713|101118447|101114517|	http://www.genome.jp/kegg-bin/show_pathway?oas00982/oas:101113713%09red/oas:101116273%09red/oas:100534645%09red/oas:101111965%09red/oas:101118447%09red/oas:101114517%09red/oas:101106659%09red/oas:100141301%09red/oas:101109831%09red/oas:101119640%09red/oas:443054%09red
Folate biosynthesis	KEGG PATHWAY	oas00790	6	14	0.00214302	0.0361885	101117831|101109677|105606042|101101962|101123537|101109150	oas:101117831|oas:101101962|oas:101117831|oas:101101962|oas:101101962|oas:101101962|	101117831|101101962|101117831|101101962|101101962|101101962|	http://www.genome.jp/kegg-bin/show_pathway?oas00790/oas:101101962%09red/oas:101117831%09red
Allograft rejection	KEGG PATHWAY	oas05330	12	54	0.00227959	0.0361885	443232|443546|101108963|101108034|101106374|101108961|443342|101110545|101113279|554318|101109219|101105730	oas:443232|oas:443546|oas:100171394|oas:101108034|oas:100171394|oas:101108961|oas:443342|oas:101110545|oas:101113279|oas:554318|oas:101109219|oas:101105730|	443232|443546|100171394|101108034|100171394|101108961|443342|101110545|101113279|554318|101109219|101105730|	http://www.genome.jp/kegg-bin/show_pathway?oas05330/oas:101110545%09red/oas:101105730%09red/oas:101113279%09red/oas:101108034%09red/oas:101109219%09red/oas:101108961%09red/oas:443342%09red/oas:443546%09red/oas:443232%09red/oas:100171394%09red/oas:554318%09red
Autoimmune thyroid disease	KEGG PATHWAY	oas05320	13	63	0.00268873	0.0401728	443232|443546|101108963|101108034|101106374|101108961|443342|443538|101110545|101113279|554318|101109219|101105730	oas:443232|oas:443546|oas:100171394|oas:101108034|oas:100171394|oas:101108961|oas:443342|oas:443538|oas:101110545|oas:101113279|oas:554318|oas:101109219|oas:101105730|	443232|443546|100171394|101108034|100171394|101108961|443342|443538|101110545|101113279|554318|101109219|101105730|	http://www.genome.jp/kegg-bin/show_pathway?oas05320/oas:101110545%09red/oas:101105730%09red/oas:443538%09red/oas:101113279%09red/oas:101108034%09red/oas:101109219%09red/oas:101108961%09red/oas:443342%09red/oas:443546%09red/oas:443232%09red/oas:100171394%09red/oas:554318%09red
Graft-versus-host disease	KEGG PATHWAY	oas05332	11	49	0.00319675	0.0451097	443546|101108963|101108034|443406|101108961|101106374|101110545|101113279|554318|101109219|101105730	oas:443546|oas:100171394|oas:101108034|oas:443406|oas:101108961|oas:100171394|oas:101110545|oas:101113279|oas:554318|oas:101109219|oas:101105730|	443546|100171394|101108034|443406|101108961|100171394|101110545|101113279|554318|101109219|101105730|	http://www.genome.jp/kegg-bin/show_pathway?oas05332/oas:101110545%09red/oas:101105730%09red/oas:101113279%09red/oas:101108034%09red/oas:101109219%09red/oas:101108961%09red/oas:443406%09red/oas:443546%09red/oas:100171394%09red/oas:554318%09red
Fatty acid degradation	KEGG PATHWAY	oas00071	10	43	0.00390367	0.0489476	101121475|101118798|101115592|101113171|101117635|101111965|101118626|101122862|101110905|101110625	oas:101121475|oas:101118798|oas:101115592|oas:101113171|oas:101117635|oas:101111965|oas:101118626|oas:101122862|oas:101110905|oas:101110625|	101121475|101118798|101115592|101113171|101117635|101111965|101118626|101122862|101110905|101110625|	http://www.genome.jp/kegg-bin/show_pathway?oas00071/oas:101115592%09red/oas:101110625%09red/oas:101111965%09red/oas:101117635%09red/oas:101121475%09red/oas:101113171%09red/oas:101118798%09red/oas:101122862%09red/oas:101118626%09red/oas:101110905%09red
Pentose and glucuronate interconversions	KEGG PATHWAY	oas00040	8	29	0.0039991	0.0489476	101118798|101120824|101118447|101115280|101118189|100534645|101118708|101119640	oas:101118798|oas:101120824|oas:101118447|oas:101115280|oas:101118447|oas:100534645|oas:101118708|oas:101119640|	101118798|101120824|101118447|101115280|101118447|100534645|101118708|101119640|	http://www.genome.jp/kegg-bin/show_pathway?oas00040/oas:100534645%09red/oas:101118447%09red/oas:101118708%09red/oas:101115280%09red/oas:101120824%09red/oas:101118798%09red/oas:101119640%09red
DNA replication	KEGG PATHWAY	oas03030	9	36	0.00404685	0.0489476	101104055|105612076|101109926|101108015|101109740|101110382|101104435|101117012|443155	oas:101104055|oas:101117012|oas:101109926|oas:101108015|oas:101109740|oas:101110382|oas:101104435|oas:101117012|oas:443155|	101104055|101117012|101109926|101108015|101109740|101110382|101104435|101117012|443155|	http://www.genome.jp/kegg-bin/show_pathway?oas03030/oas:101117012%09red/oas:443155%09red/oas:101108015%09red/oas:101109926%09red/oas:101109740%09red/oas:101104435%09red/oas:101104055%09red/oas:101110382%09red
Glycerophospholipid metabolism	KEGG PATHWAY	oas00564	17	101	0.00434786	0.050198	101106916|101106664|101107246|101107304|101113448|101118294|443121|101112333|101119394|101108119|101115852|101110487|101118717|101120972|101119894|101103882|101116767	oas:101106916|oas:101106664|oas:101107246|oas:101107304|oas:101113448|oas:101118294|oas:101112605|oas:101112333|oas:101119394|oas:101108119|oas:101115852|oas:101110487|oas:101118717|oas:101120972|oas:101119894|oas:101103882|oas:101116767|	101106916|101106664|101107246|101107304|101113448|101118294|101112605|101112333|101119394|101108119|101115852|101110487|101118717|101120972|101119894|101103882|101116767|	http://www.genome.jp/kegg-bin/show_pathway?oas00564/oas:101113448%09red/oas:101110487%09red/oas:101112605%09red/oas:101103882%09red/oas:101119894%09red/oas:101120972%09red/oas:101107246%09red/oas:101118294%09red/oas:101112333%09red/oas:101116767%09red/oas:101108119%09red/oas:101106916%09red/oas:101119394%09red/oas:101107304%09red/oas:101115852%09red/oas:101118717%09red/oas:101106664%09red
Arachidonic acid metabolism	KEGG PATHWAY	oas00590	14	77	0.0051086	0.0564167	101122521|101106916|101106664|101106654|101115852|101113251|106990122|101114663|106990140|101118441|101114920|101103882|101115172|105614373	oas:101122521|oas:101106916|oas:101106664|oas:101106654|oas:101115852|oas:101113251|oas:101108849|oas:101114663|oas:101118441|oas:101118441|oas:101115172|oas:101103882|oas:101115172|oas:101121796|	101122521|101106916|101106664|101106654|101115852|101113251|101108849|101114663|101118441|101118441|101115172|101103882|101115172|101121796|	http://www.genome.jp/kegg-bin/show_pathway?oas00590/oas:101106664%09red/oas:101115172%09red/oas:101103882%09red/oas:101115852%09red/oas:101118441%09red/oas:101114663%09red/oas:101108849%09red/oas:101121796%09red/oas:101106916%09red/oas:101113251%09red/oas:101106654%09red/oas:101122521%09red
Glycolysis / Gluconeogenesis	KEGG PATHWAY	oas00010	12	63	0.00669231	0.0688015	780515|101109831|101108592|101118798|101107841|101119196|101113198|101111965|100037689|101121089|443440|101120669	oas:780515|oas:101109831|oas:101108592|oas:101118798|oas:101107841|oas:101119196|oas:101113198|oas:101111965|oas:100037689|oas:101121089|oas:443440|oas:101120669|	780515|101109831|101108592|101118798|101107841|101119196|101113198|101111965|100037689|101121089|443440|101120669|	http://www.genome.jp/kegg-bin/show_pathway?oas00010/oas:443440%09red/oas:100037689%09red/oas:101119196%09red/oas:101111965%09red/oas:101120669%09red/oas:101113198%09red/oas:780515%09red/oas:101108592%09red/oas:101121089%09red/oas:101109831%09red/oas:101118798%09red/oas:101107841%09red
ABC transporters	KEGG PATHWAY	oas02010	11	55	0.0067718	0.0688015	101113666|101121238|105606000|XLOC_049862|101118659|780508|101115563|101106333|101122673|101119776|101114921	oas:101113666|oas:101121238|oas:443367|oas:443367|oas:101118659|oas:780508|oas:101115563|oas:101106333|oas:101122673|oas:101119776|oas:101114921|	101113666|101121238|443367|443367|101118659|780508|101115563|101106333|101122673|101119776|101114921|	http://www.genome.jp/kegg-bin/show_pathway?oas02010/oas:101106333%09red/oas:101114921%09red/oas:101115563%09red/oas:780508%09red/oas:101118659%09red/oas:101122673%09red/oas:101119776%09red/oas:101113666%09red/oas:101121238%09red/oas:443367%09red
Adipocytokine signaling pathway	KEGG PATHWAY	oas04920	13	74	0.008711	0.0850997	101116044|100135698|101110905|100142674|101115115|101121475|101113114|100037689|100294595|101113171|101120669|105615140|443264	oas:101116044|oas:100135698|oas:101110905|oas:100142674|oas:101115115|oas:101121475|oas:101113114|oas:100037689|oas:100294595|oas:101113171|oas:101120669|oas:101104483|oas:443264|	101116044|100135698|101110905|100142674|101115115|101121475|101113114|100037689|100294595|101113171|101120669|101104483|443264|	http://www.genome.jp/kegg-bin/show_pathway?oas04920/oas:101115115%09red/oas:100037689%09red/oas:101120669%09red/oas:100142674%09red/oas:101113114%09red/oas:101121475%09red/oas:101116044%09red/oas:101113171%09red/oas:101104483%09red/oas:100135698%09red/oas:443264%09red/oas:101110905%09red/oas:100294595%09red
Linoleic acid metabolism	KEGG PATHWAY	oas00591	8	35	0.0102717	0.0954152	101106916|101106664|101110202|101110727|100170111|101115852|106990115|101103882	oas:101106916|oas:101106664|oas:101110202|oas:101110727|oas:100170111|oas:101115852|oas:101113213|oas:101103882|	101106916|101106664|101110202|101110727|100170111|101115852|101113213|101103882|	http://www.genome.jp/kegg-bin/show_pathway?oas00591/oas:101113213%09red/oas:100170111%09red/oas:101106664%09red/oas:101103882%09red/oas:101106916%09red/oas:101110727%09red/oas:101115852%09red/oas:101110202%09red
Type I diabetes mellitus	KEGG PATHWAY	oas04940	11	59	0.0105182	0.0954152	443546|101108963|101108034|101123078|101108961|101106374|101110545|101113279|554318|101109219|101105730	oas:443546|oas:100171394|oas:101108034|oas:101123078|oas:101108961|oas:100171394|oas:101110545|oas:101113279|oas:554318|oas:101109219|oas:101105730|	443546|100171394|101108034|101123078|101108961|100171394|101110545|101113279|554318|101109219|101105730|	http://www.genome.jp/kegg-bin/show_pathway?oas04940/oas:101123078%09red/oas:101110545%09red/oas:101105730%09red/oas:101113279%09red/oas:101108034%09red/oas:101109219%09red/oas:101108961%09red/oas:443546%09red/oas:100171394%09red/oas:554318%09red
Tryptophan metabolism	KEGG PATHWAY	oas00380	9	44	0.0121283	0.106228	100307035|101118798|101101867|101121026|101115360|101117635|101118091|101122862|101106659	oas:100307035|oas:101118798|oas:101101867|oas:101121026|oas:101115360|oas:101117635|oas:100170113|oas:101122862|oas:101106659|	100307035|101118798|101101867|101121026|101115360|101117635|100170113|101122862|101106659|	http://www.genome.jp/kegg-bin/show_pathway?oas00380/oas:100170113%09red/oas:101115360%09red/oas:101101867%09red/oas:101117635%09red/oas:101106659%09red/oas:100307035%09red/oas:101118798%09red/oas:101122862%09red/oas:101121026%09red
Mismatch repair	KEGG PATHWAY	oas03430	6	22	0.0127481	0.107934	101120258|105612076|101109740|101110382|101117012|443155	oas:101120258|oas:101117012|oas:101109740|oas:101110382|oas:101117012|oas:443155|	101120258|101117012|101109740|101110382|101117012|443155|	http://www.genome.jp/kegg-bin/show_pathway?oas03430/oas:101109740%09red/oas:101117012%09red/oas:443155%09red/oas:101120258%09red/oas:101110382%09red
Fructose and mannose metabolism	KEGG PATHWAY	oas00051	7	30	0.0145788	0.119452	101108592|101107841|101120824|101113479|101113198|443440|101115280	oas:101108592|oas:101107841|oas:101120824|oas:101113479|oas:101113198|oas:443440|oas:101115280|	101108592|101107841|101120824|101113479|101113198|443440|101115280|	http://www.genome.jp/kegg-bin/show_pathway?oas00051/oas:443440%09red/oas:101113198%09red/oas:101113479%09red/oas:101108592%09red/oas:101120824%09red/oas:101115280%09red/oas:101107841%09red
Drug metabolism - other enzymes	KEGG PATHWAY	oas00983	8	38	0.0153012	0.121454	101109730|101118189|100188975|100534645|101119507|101116336|101118447|101119640	oas:101109730|oas:101118447|oas:100188975|oas:100534645|oas:101119507|oas:101116336|oas:101118447|oas:101119640|	101109730|101118447|100188975|100534645|101119507|101116336|101118447|101119640|	http://www.genome.jp/kegg-bin/show_pathway?oas00983/oas:101116336%09red/oas:100534645%09red/oas:101118447%09red/oas:101109730%09red/oas:101119507%09red/oas:100188975%09red/oas:101119640%09red
Hematopoietic cell lineage	KEGG PATHWAY	oas04640	14	90	0.0161031	0.123945	101113271|105614152|101111110|443217|101123372|101111510|101110864|101109063|443341|101112618|443017|101115115|101102835|443406	oas:101113271|oas:443017|oas:101111110|oas:443217|oas:101123372|oas:101111510|oas:101110864|oas:101109063|oas:443341|oas:101112618|oas:443017|oas:101115115|oas:101102835|oas:443406|	101113271|443017|101111110|443217|101123372|101111510|101110864|101109063|443341|101112618|443017|101115115|101102835|443406|	http://www.genome.jp/kegg-bin/show_pathway?oas04640/oas:101111110%09red/oas:101110864%09red/oas:101113271%09red/oas:443217%09red/oas:101112618%09red/oas:101115115%09red/oas:443017%09red/oas:443406%09red/oas:101123372%09red/oas:101102835%09red/oas:443341%09red/oas:101109063%09red/oas:101111510%09red
Fatty acid metabolism	KEGG PATHWAY	oas01212	9	48	0.0190925	0.139656	101121475|101112590|101106744|101117635|101118626|101122862|101110905|101113171|101110625	oas:101121475|oas:101112590|oas:101106744|oas:101117635|oas:101118626|oas:101122862|oas:101110905|oas:101113171|oas:101110625|	101121475|101112590|101106744|101117635|101118626|101122862|101110905|101113171|101110625|	http://www.genome.jp/kegg-bin/show_pathway?oas01212/oas:101110625%09red/oas:101106744%09red/oas:101112590%09red/oas:101121475%09red/oas:101117635%09red/oas:101113171%09red/oas:101110905%09red/oas:101122862%09red/oas:101118626%09red
Galactose metabolism	KEGG PATHWAY	oas00052	7	32	0.0192439	0.139656	101104042|101108592|101107841|101120824|101119196|100037689|101120986	oas:101104042|oas:101108592|oas:101107841|oas:101120824|oas:101119196|oas:100037689|oas:101120986|	101104042|101108592|101107841|101120824|101119196|100037689|101120986|	http://www.genome.jp/kegg-bin/show_pathway?oas00052/oas:101120986%09red/oas:100037689%09red/oas:101119196%09red/oas:101108592%09red/oas:101107841%09red/oas:101120824%09red/oas:101104042%09red
Starch and sucrose metabolism	KEGG PATHWAY	oas00500	9	49	0.0212111	0.149656	101107841|101118189|101103396|100534645|100037689|442998|101122795|101118447|101119640	oas:101107841|oas:101118447|oas:101103396|oas:100534645|oas:100037689|oas:442998|oas:101122795|oas:101118447|oas:101119640|	101107841|101118447|101103396|100534645|100037689|442998|101122795|101118447|101119640|	http://www.genome.jp/kegg-bin/show_pathway?oas00500/oas:100037689%09red/oas:101122795%09red/oas:100534645%09red/oas:101118447%09red/oas:442998%09red/oas:101107841%09red/oas:101103396%09red/oas:101119640%09red
Glycine, serine and threonine metabolism	KEGG PATHWAY	oas00260	8	42	0.0245005	0.168193	101113594|101106659|101115829|101112089|101108928|101113853|101121089|101113775	oas:101113594|oas:101106659|oas:101115829|oas:101112089|oas:101108928|oas:101113853|oas:101121089|oas:101113775|	101113594|101106659|101115829|101112089|101108928|101113853|101121089|101113775|	http://www.genome.jp/kegg-bin/show_pathway?oas00260/oas:101115829%09red/oas:101106659%09red/oas:101113853%09red/oas:101113594%09red/oas:101108928%09red/oas:101112089%09red/oas:101121089%09red/oas:101113775%09red
Systemic lupus erythematosus	KEGG PATHWAY	oas05322	19	145	0.0255143	0.170543	101107687|101110457|101119679|101110974|101108961|101102272|443232|101113632|443342|101123417|101120455|101108086|101122645|101106041|101110185|101110545|554318|101109219|101102019	oas:101107687|oas:101118999|oas:101118999|oas:101110974|oas:101108961|oas:101102272|oas:443232|oas:101113632|oas:443342|oas:101123417|oas:101111915|oas:101110974|oas:101122645|oas:101106041|oas:101110974|oas:101110545|oas:554318|oas:101109219|oas:101102019|	101107687|101118999|101118999|101110974|101108961|101102272|443232|101113632|443342|101123417|101111915|101110974|101122645|101106041|101110974|101110545|554318|101109219|101102019|	http://www.genome.jp/kegg-bin/show_pathway?oas05322/oas:101106041%09red/oas:101110545%09red/oas:101108961%09red/oas:101123417%09red/oas:101110974%09red/oas:101111915%09red/oas:101107687%09red/oas:101109219%09red/oas:101118999%09red/oas:101122645%09red/oas:443342%09red/oas:101102272%09red/oas:443232%09red/oas:101102019%09red/oas:101113632%09red/oas:554318%09red
Malaria	KEGG PATHWAY	oas05144	9	53	0.0313814	0.200101	101113185|443232|101113636|443342|101115115|641296|494547|443417|443406	oas:101113185|oas:443232|oas:101113636|oas:443342|oas:101115115|oas:641296|oas:494547|oas:443417|oas:443406|	101113185|443232|101113636|443342|101115115|641296|494547|443417|443406|	http://www.genome.jp/kegg-bin/show_pathway?oas05144/oas:101113185%09red/oas:494547%09red/oas:443417%09red/oas:101115115%09red/oas:641296%09red/oas:443406%09red/oas:443342%09red/oas:443232%09red/oas:101113636%09red
Base excision repair	KEGG PATHWAY	oas03410	7	36	0.0315119	0.200101	105612076|101122327|101106367|101102431|101117012|443155|101119344	oas:101117012|oas:101122327|oas:101106367|oas:101102431|oas:101117012|oas:443155|oas:101119344|	101117012|101122327|101106367|101102431|101117012|443155|101119344|	http://www.genome.jp/kegg-bin/show_pathway?oas03410/oas:101117012%09red/oas:443155%09red/oas:101102431%09red/oas:101106367%09red/oas:101122327%09red/oas:101119344%09red
Porphyrin and chlorophyll metabolism	KEGG PATHWAY	oas00860	7	37	0.0352436	0.212354	101120910|443053|101118353|101118189|100534645|101118447|101119640	oas:101120910|oas:443053|oas:101118353|oas:101118447|oas:100534645|oas:101118447|oas:101119640|	101120910|443053|101118353|101118447|100534645|101118447|101119640|	http://www.genome.jp/kegg-bin/show_pathway?oas00860/oas:100534645%09red/oas:101118447%09red/oas:101118353%09red/oas:101120910%09red/oas:443053%09red/oas:101119640%09red
Antigen processing and presentation	KEGG PATHWAY	oas04612	12	82	0.0355349	0.212354	105601888|101110063|780510|101105568|101108961|101108963|101102227|101106374|101110545|101109219|101102561|101106564	oas:101117062|oas:101110063|oas:780510|oas:101105568|oas:101108961|oas:100171394|oas:101102227|oas:100171394|oas:101110545|oas:101109219|oas:101102561|oas:101106564|	101117062|101110063|780510|101105568|101108961|100171394|101102227|100171394|101110545|101109219|101102561|101106564|	http://www.genome.jp/kegg-bin/show_pathway?oas04612/oas:101110545%09red/oas:780510%09red/oas:101102561%09red/oas:101102227%09red/oas:101109219%09red/oas:101108961%09red/oas:101105568%09red/oas:101117062%09red/oas:101106564%09red/oas:100171394%09red/oas:101110063%09red
alpha-Linolenic acid metabolism	KEGG PATHWAY	oas00592	6	29	0.0359498	0.212354	101106916|101106664|101115852|101118626|101103882|101110625	oas:101106916|oas:101106664|oas:101115852|oas:101118626|oas:101103882|oas:101110625|	101106916|101106664|101115852|101118626|101103882|101110625|	http://www.genome.jp/kegg-bin/show_pathway?oas00592/oas:101106664%09red/oas:101110625%09red/oas:101103882%09red/oas:101115852%09red/oas:101106916%09red/oas:101118626%09red
Arginine and proline metabolism	KEGG PATHWAY	oas00330	10	64	0.0373372	0.215232	105611673|101114229|101118798|101106659|101112658|101115829|101113801|101110431|100192423|101102207	oas:101114229|oas:101114229|oas:101118798|oas:101106659|oas:101112658|oas:101115829|oas:101113801|oas:101110431|oas:101118344|oas:101102207|	101114229|101114229|101118798|101106659|101112658|101115829|101113801|101110431|101118344|101102207|	http://www.genome.jp/kegg-bin/show_pathway?oas00330/oas:101102207%09red/oas:101112658%09red/oas:101110431%09red/oas:101115829%09red/oas:101106659%09red/oas:101114229%09red/oas:101118344%09red/oas:101113801%09red/oas:101118798%09red
Bile secretion	KEGG PATHWAY	oas04976	12	83	0.0381316	0.215232	101113666|492300|101121238|101114965|494435|XLOC_049862|101112114|780508|101119842|101114500|101119776|105606000	oas:101113666|oas:492300|oas:101121238|oas:101114965|oas:494435|oas:443367|oas:101112114|oas:780508|oas:101119842|oas:101114500|oas:101119776|oas:443367|	101113666|492300|101121238|101114965|494435|443367|101112114|780508|101119842|101114500|101119776|443367|	http://www.genome.jp/kegg-bin/show_pathway?oas04976/oas:494435%09red/oas:780508%09red/oas:101119842%09red/oas:492300%09red/oas:101119776%09red/oas:101113666%09red/oas:101121238%09red/oas:101112114%09red/oas:101114500%09red/oas:101114965%09red/oas:443367%09red
Ovarian steroidogenesis	KEGG PATHWAY	oas04913	9	56	0.0409421	0.226072	106990122|493968|443122|443538|101118091|105601846|100217402|100048994|443299	oas:101108849|oas:101105226|oas:443122|oas:443538|oas:100170113|oas:493968|oas:100217402|oas:100048994|oas:443299|	101108849|101105226|443122|443538|100170113|493968|100217402|100048994|443299|	http://www.genome.jp/kegg-bin/show_pathway?oas04913/oas:100170113%09red/oas:100217402%09red/oas:443122%09red/oas:443538%09red/oas:101105226%09red/oas:100048994%09red/oas:443299%09red/oas:101108849%09red/oas:493968%09red
Inflammatory bowel disease (IBD)	KEGG PATHWAY	oas05321	11	75	0.0424169	0.229232	443406|101112907|101108961|101119498|101109063|100820753|443342|101108097|101110545|443417|101109219	oas:443406|oas:101112907|oas:101108961|oas:101119498|oas:101109063|oas:100820753|oas:443342|oas:101108097|oas:101110545|oas:443417|oas:101109219|	443406|101112907|101108961|101119498|101109063|100820753|443342|101108097|101110545|443417|101109219|	http://www.genome.jp/kegg-bin/show_pathway?oas05321/oas:101110545%09red/oas:100820753%09red/oas:443417%09red/oas:443406%09red/oas:101109219%09red/oas:101108961%09red/oas:101112907%09red/oas:443342%09red/oas:101119498%09red/oas:101109063%09red/oas:101108097%09red
Cell adhesion molecules (CAMs)	KEGG PATHWAY	oas04514	19	156	0.0451958	0.238632	443232|105613643|106991404|101102835|101108961|101102001|101108963|101110545|101113636|101120462|101102254|101106374|101102589|101116533|443217|641296|554318|101109219|101102917	oas:443232|oas:101111370|oas:101102001|oas:101102835|oas:101108961|oas:101102001|oas:100171394|oas:101110545|oas:101113636|oas:101120462|oas:101102001|oas:100171394|oas:101102589|oas:101116533|oas:443217|oas:641296|oas:554318|oas:101109219|oas:101102917|	443232|101111370|101102001|101102835|101108961|101102001|100171394|101110545|101113636|101120462|101102001|100171394|101102589|101116533|443217|641296|554318|101109219|101102917|	http://www.genome.jp/kegg-bin/show_pathway?oas04514/oas:641296%09red/oas:101109219%09red/oas:101110545%09red/oas:443217%09red/oas:101120462%09red/oas:101102589%09red/oas:101102917%09red/oas:101116533%09red/oas:101102001%09red/oas:101108961%09red/oas:101102835%09red/oas:443232%09red/oas:100171394%09red/oas:101111370%09red/oas:101113636%09red/oas:554318%09red
Ascorbate and aldarate metabolism	KEGG PATHWAY	oas00053	5	23	0.0460354	0.238632	101118189|100534645|101118798|101118447|101119640	oas:101118447|oas:100534645|oas:101118798|oas:101118447|oas:101119640|	101118447|100534645|101118798|101118447|101119640|	http://www.genome.jp/kegg-bin/show_pathway?oas00053/oas:101118447%09red/oas:101118798%09red/oas:100534645%09red/oas:101119640%09red
Glycerolipid metabolism	KEGG PATHWAY	oas00561	9	59	0.0522961	0.264954	101118798|100126245|101120824|101118587|101119394|443121|101107246|101120972|101106378	oas:101118798|oas:100126245|oas:101120824|oas:101118587|oas:101119394|oas:101112605|oas:101107246|oas:101120972|oas:101106378|	101118798|100126245|101120824|101118587|101119394|101112605|101107246|101120972|101106378|	http://www.genome.jp/kegg-bin/show_pathway?oas00561/oas:101112605%09red/oas:101120972%09red/oas:101107246%09red/oas:101118587%09red/oas:101120824%09red/oas:101119394%09red/oas:101118798%09red/oas:100126245%09red/oas:101106378%09red
Mineral absorption	KEGG PATHWAY	oas04978	8	50	0.0531995	0.264954	101120910|100137068|101118415|492300|101114337|101117955|101111709|101108060	oas:101120910|oas:100137068|oas:101118415|oas:492300|oas:101114337|oas:101117955|oas:101118415|oas:101108060|	101120910|100137068|101118415|492300|101114337|101117955|101118415|101108060|	http://www.genome.jp/kegg-bin/show_pathway?oas04978/oas:101118415%09red/oas:492300%09red/oas:100137068%09red/oas:101120910%09red/oas:101108060%09red/oas:101114337%09red/oas:101117955%09red
NF-kappa B signaling pathway	KEGG PATHWAY	oas04064	12	89	0.0565436	0.276194	100216439|101123078|443232|101114560|101104901|101113636|101119408|101105725|101122820|443119|100135698|100037694	oas:100216439|oas:101123078|oas:443232|oas:101114560|oas:101104901|oas:101113636|oas:101119408|oas:101105725|oas:101122820|oas:443119|oas:100135698|oas:100037694|	100216439|101123078|443232|101114560|101104901|101113636|101119408|101105725|101122820|443119|100135698|100037694|	http://www.genome.jp/kegg-bin/show_pathway?oas04064/oas:101105725%09red/oas:101123078%09red/oas:443119%09red/oas:101122820%09red/oas:100037694%09red/oas:101119408%09red/oas:100135698%09red/oas:443232%09red/oas:101113636%09red/oas:101104901%09red/oas:100216439%09red/oas:101114560%09red
Nicotinate and nicotinamide metabolism	KEGG PATHWAY	oas00760	5	25	0.0594122	0.28473	101116406|101122795|101102696|101116072|101121951	oas:101116406|oas:101122795|oas:101102696|oas:101116072|oas:101121951|	101116406|101122795|101102696|101116072|101121951|	http://www.genome.jp/kegg-bin/show_pathway?oas00760/oas:101116406%09red/oas:101121951%09red/oas:101122795%09red/oas:101102696%09red/oas:101116072%09red
Tyrosine metabolism	KEGG PATHWAY	oas00350	6	34	0.0630315	0.288985	101109831|101106659|101122814|101109216|101111965|101108617	oas:101109831|oas:101106659|oas:101122814|oas:101109216|oas:101111965|oas:101108617|	101109831|101106659|101122814|101109216|101111965|101108617|	http://www.genome.jp/kegg-bin/show_pathway?oas00350/oas:101111965%09red/oas:101106659%09red/oas:101122814%09red/oas:101108617%09red/oas:101109831%09red/oas:101109216%09red
Carbohydrate digestion and absorption	KEGG PATHWAY	oas04973	7	43	0.0637133	0.288985	101104042|492300|101107841|443205|100037689|101106371|443507	oas:101104042|oas:492300|oas:101107841|oas:443205|oas:100037689|oas:101106371|oas:443507|	101104042|492300|101107841|443205|100037689|101106371|443507|	http://www.genome.jp/kegg-bin/show_pathway?oas04973/oas:100037689%09red/oas:443205%09red/oas:443507%09red/oas:492300%09red/oas:101107841%09red/oas:101106371%09red/oas:101104042%09red
Nucleotide excision repair	KEGG PATHWAY	oas03420	7	43	0.0637133	0.288985	105603154|105612076|101109740|101110382|101109650|101117012|443155	oas:101109650|oas:101117012|oas:101109740|oas:101110382|oas:101109650|oas:101117012|oas:443155|	101109650|101117012|101109740|101110382|101109650|101117012|443155|	http://www.genome.jp/kegg-bin/show_pathway?oas03420/oas:101109740%09red/oas:101109650%09red/oas:101117012%09red/oas:443155%09red/oas:101110382%09red
Primary bile acid biosynthesis	KEGG PATHWAY	oas00120	4	18	0.0678019	0.302135	101114519|101121460|101103641|101111528	oas:101114519|oas:101121460|oas:101103641|oas:101111528|	101114519|101121460|101103641|101111528|	http://www.genome.jp/kegg-bin/show_pathway?oas00120/oas:101103641%09red/oas:101111528%09red/oas:101121460%09red/oas:101114519%09red
African trypanosomiasis	KEGG PATHWAY	oas05143	6	35	0.0695747	0.304689	101118410|101116105|101113636|443342|494547|443406	oas:101118410|oas:101116105|oas:101113636|oas:443342|oas:494547|oas:443406|	101118410|101116105|101113636|443342|494547|443406|	http://www.genome.jp/kegg-bin/show_pathway?oas05143/oas:101118410%09red/oas:494547%09red/oas:443406%09red/oas:101116105%09red/oas:443342%09red/oas:101113636%09red
Cytokine-cytokine receptor interaction	KEGG PATHWAY	oas04060	25	235	0.080621	0.33825	443532|101122820|101118168|443406|101114260|101102699|101104901|101109063|443341|443342|443264|100037694|101111100|101123078|101104302|101104340|443417|101107377|678679|443232|100820753|101104174|101112907|100135698|101111722	oas:443532|oas:101122820|oas:101118168|oas:443406|oas:101114260|oas:101102699|oas:101104901|oas:101109063|oas:443341|oas:443342|oas:443264|oas:100037694|oas:101111100|oas:101123078|oas:101104302|oas:101104340|oas:443417|oas:101107377|oas:678679|oas:443232|oas:100820753|oas:101104174|oas:101112907|oas:100135698|oas:101111722|	443532|101122820|101118168|443406|101114260|101102699|101104901|101109063|443341|443342|443264|100037694|101111100|101123078|101104302|101104340|443417|101107377|678679|443232|100820753|101104174|101112907|100135698|101111722|	http://www.genome.jp/kegg-bin/show_pathway?oas04060/oas:443532%09red/oas:443417%09red/oas:443264%09red/oas:443342%09red/oas:443341%09red/oas:101104901%09red/oas:101111100%09red/oas:101122820%09red/oas:101114260%09red/oas:100037694%09red/oas:101102699%09red/oas:101104302%09red/oas:100135698%09red/oas:101104340%09red/oas:101111722%09red/oas:101104174%09red/oas:443406%09red/oas:101118168%09red/oas:4…
Staphylococcus aureus infection	KEGG PATHWAY	oas05150	9	65	0.0807045	0.33825	101108961|443217|101111065|443342|101102589|101110545|641296|101123664|101109219	oas:101108961|oas:443217|oas:101111065|oas:443342|oas:101102589|oas:101110545|oas:641296|oas:101123664|oas:101109219|	101108961|443217|101111065|443342|101102589|101110545|641296|101123664|101109219|	http://www.genome.jp/kegg-bin/show_pathway?oas05150/oas:101110545%09red/oas:443217%09red/oas:101102589%09red/oas:641296%09red/oas:101109219%09red/oas:101108961%09red/oas:101111065%09red/oas:443342%09red/oas:101123664%09red
Viral myocarditis	KEGG PATHWAY	oas05416	10	75	0.0812333	0.33825	101108961|443232|100144763|101109219|101106374|101110545|641296|554318|101108963|101107592	oas:101108961|oas:443232|oas:100144763|oas:101109219|oas:100171394|oas:101110545|oas:641296|oas:554318|oas:100171394|oas:101107592|	101108961|443232|100144763|101109219|100171394|101110545|641296|554318|100171394|101107592|	http://www.genome.jp/kegg-bin/show_pathway?oas05416/oas:101110545%09red/oas:101107592%09red/oas:641296%09red/oas:101109219%09red/oas:101108961%09red/oas:100144763%09red/oas:443232%09red/oas:100171394%09red/oas:554318%09red
Valine, leucine and isoleucine degradation	KEGG PATHWAY	oas00280	7	47	0.0887063	0.36341	101118798|443485|105605147|101117635|101122862|101117702|101110625	oas:101118798|oas:443485|oas:101120376|oas:101117635|oas:101122862|oas:101117702|oas:101110625|	101118798|443485|101120376|101117635|101122862|101117702|101110625|	http://www.genome.jp/kegg-bin/show_pathway?oas00280/oas:101110625%09red/oas:443485%09red/oas:101117702%09red/oas:101117635%09red/oas:101120376%09red/oas:101118798%09red/oas:101122862%09red
Asthma	KEGG PATHWAY	oas05310	6	39	0.0994848	0.401098	101108961|443204|443232|443342|101110545|101109219	oas:101108961|oas:443204|oas:443232|oas:443342|oas:101110545|oas:101109219|	101108961|443204|443232|443342|101110545|101109219|	http://www.genome.jp/kegg-bin/show_pathway?oas05310/oas:101110545%09red/oas:443204%09red/oas:101109219%09red/oas:101108961%09red/oas:443342%09red/oas:443232%09red
Ether lipid metabolism	KEGG PATHWAY	oas00565	7	49	0.103007	0.408808	101106916|101106664|101113661|101110487|101115852|101120960|101103882	oas:101106916|oas:101106664|oas:101113661|oas:101110487|oas:101115852|oas:101120960|oas:101103882|	101106916|101106664|101113661|101110487|101115852|101120960|101103882|	http://www.genome.jp/kegg-bin/show_pathway?oas00565/oas:101110487%09red/oas:101103882%09red/oas:101120960%09red/oas:101106916%09red/oas:101113661%09red/oas:101115852%09red/oas:101106664%09red
Biosynthesis of unsaturated fatty acids	KEGG PATHWAY	oas01040	4	23	0.123325	0.481916	101106744|101118626|101110625|101112590	oas:101106744|oas:101118626|oas:101110625|oas:101112590|	101106744|101118626|101110625|101112590|	http://www.genome.jp/kegg-bin/show_pathway?oas01040/oas:101106744%09red/oas:101118626%09red/oas:101112590%09red/oas:101110625%09red
Chemokine signaling pathway	KEGG PATHWAY	oas04062	19	182	0.1298	0.495275	443532|101110493|101111100|101111722|101110137|101104011|101104023|101107592|101116105|101107075|101113167|101114336|101107019|101104302|101117556|101104174|101107354|101115893|678679	oas:443532|oas:101110493|oas:101111100|oas:101111722|oas:101110137|oas:101104011|oas:101104023|oas:101107592|oas:101116105|oas:101107075|oas:101113167|oas:101114336|oas:101107019|oas:101104302|oas:101117556|oas:101104174|oas:101107354|oas:101115893|oas:678679|	443532|101110493|101111100|101111722|101110137|101104011|101104023|101107592|101116105|101107075|101113167|101114336|101107019|101104302|101117556|101104174|101107354|101115893|678679|	http://www.genome.jp/kegg-bin/show_pathway?oas04062/oas:101110493%09red/oas:101104023%09red/oas:101114336%09red/oas:101113167%09red/oas:101107019%09red/oas:101104302%09red/oas:678679%09red/oas:101104174%09red/oas:101107075%09red/oas:101117556%09red/oas:101116105%09red/oas:101107592%09red/oas:101107354%09red/oas:101111722%09red/oas:101115893%09red/oas:443532%09red/oas:101111100%09red/oas:101110137…
Complement and coagulation cascades	KEGG PATHWAY	oas04610	9	73	0.130643	0.495275	105614152|101116376|101119257|101111065|101122712|443017|101123664|105605763|106991729	oas:443017|oas:101116376|oas:101119257|oas:101111065|oas:101122712|oas:443017|oas:101123664|oas:101120781|oas:101120781|	443017|101116376|101119257|101111065|101122712|443017|101123664|101120781|101120781|	http://www.genome.jp/kegg-bin/show_pathway?oas04610/oas:101120781%09red/oas:443017%09red/oas:101111065%09red/oas:101119257%09red/oas:101123664%09red/oas:101122712%09red/oas:101116376%09red
HTLV-I infection	KEGG PATHWAY	oas05166	27	275	0.136091	0.501398	100216439|100135698|101117012|443406|101121782|101104901|101113636|101119756|101105095|101123078|100144763|101122327|101106374|101116477|641296|443417|101107377|105612076|101108961|443119|443232|101109219|101108097|101110545|101109367|443155|101108963	oas:100216439|oas:100135698|oas:101117012|oas:443406|oas:101121782|oas:101104901|oas:101113636|oas:101119756|oas:101105095|oas:101123078|oas:100144763|oas:101122327|oas:100171394|oas:101116477|oas:641296|oas:443417|oas:101107377|oas:101117012|oas:101108961|oas:443119|oas:443232|oas:101109219|oas:101108097|oas:101110545|oas:101109367|oas:443155|oas:100171394|	100216439|100135698|101117012|443406|101121782|101104901|101113636|101119756|101105095|101123078|100144763|101122327|100171394|101116477|641296|443417|101107377|101117012|101108961|443119|443232|101109219|101108097|101110545|101109367|443155|100171394|	http://www.genome.jp/kegg-bin/show_pathway?oas05166/oas:101110545%09red/oas:101119756%09red/oas:443417%09red/oas:101116477%09red/oas:641296%09red/oas:101108961%09red/oas:101121782%09red/oas:101104901%09red/oas:101108097%09red/oas:443119%09red/oas:100135698%09red/oas:100171394%09red/oas:101122327%09red/oas:101109367%09red/oas:101117012%09red/oas:101107377%09red/oas:443406%09red/oas:443155%09red/oa…
Histidine metabolism	KEGG PATHWAY	oas00340	4	24	0.136207	0.501398	101109831|101118798|101106659|101121435	oas:101109831|oas:101118798|oas:101106659|oas:101121435|	101109831|101118798|101106659|101121435|	http://www.genome.jp/kegg-bin/show_pathway?oas00340/oas:101109831%09red/oas:101106659%09red/oas:101118798%09red/oas:101121435%09red
Lysine degradation	KEGG PATHWAY	oas00310	7	54	0.143774	0.519473	101115823|101118798|101115360|101108928|101117635|101122862|101110031	oas:101115823|oas:101118798|oas:101115360|oas:101108928|oas:101117635|oas:101122862|oas:101110031|	101115823|101118798|101115360|101108928|101117635|101122862|101110031|	http://www.genome.jp/kegg-bin/show_pathway?oas00310/oas:101115360%09red/oas:101110031%09red/oas:101115823%09red/oas:101117635%09red/oas:101108928%09red/oas:101118798%09red/oas:101122862%09red
Biosynthesis of amino acids	KEGG PATHWAY	oas01230	9	75	0.145207	0.519473	780515|101108592|443485|101112658|101112089|101113801|443440|101113775|101102207	oas:780515|oas:101108592|oas:443485|oas:101112658|oas:101112089|oas:101113801|oas:443440|oas:101113775|oas:101102207|	780515|101108592|443485|101112658|101112089|101113801|443440|101113775|101102207|	http://www.genome.jp/kegg-bin/show_pathway?oas01230/oas:443440%09red/oas:101102207%09red/oas:101112658%09red/oas:780515%09red/oas:443485%09red/oas:101108592%09red/oas:101112089%09red/oas:101113801%09red/oas:101113775%09red
Insulin secretion	KEGG PATHWAY	oas04911	10	86	0.147697	0.521043	101119215|101118410|101113586|443205|101116105|105615196|101113509|101112056|101106371|101103088	oas:101119215|oas:101118410|oas:101113586|oas:443205|oas:101116105|oas:101112056|oas:101113509|oas:101112056|oas:101106371|oas:101103088|	101119215|101118410|101113586|443205|101116105|101112056|101113509|101112056|101106371|101103088|	http://www.genome.jp/kegg-bin/show_pathway?oas04911/oas:101118410%09red/oas:443205%09red/oas:101112056%09red/oas:101113509%09red/oas:101119215%09red/oas:101113586%09red/oas:101116105%09red/oas:101106371%09red/oas:101103088%09red
FoxO signaling pathway	KEGG PATHWAY	oas04068	14	132	0.161004	0.560206	100307035|101122444|101116895|100144763|100142674|443342|101113114|100037689|101110557|101117406|101120669|443417|105615140|443406	oas:100307035|oas:101122444|oas:101116895|oas:100144763|oas:100142674|oas:443342|oas:101113114|oas:100037689|oas:101110557|oas:101117406|oas:101120669|oas:443417|oas:101104483|oas:443406|	100307035|101122444|101116895|100144763|100142674|443342|101113114|100037689|101110557|101117406|101120669|443417|101104483|443406|	http://www.genome.jp/kegg-bin/show_pathway?oas04068/oas:100037689%09red/oas:101117406%09red/oas:100307035%09red/oas:101110557%09red/oas:101120669%09red/oas:101116895%09red/oas:443417%09red/oas:101113114%09red/oas:443406%09red/oas:100144763%09red/oas:443342%09red/oas:100142674%09red/oas:101104483%09red/oas:101122444%09red
2-Oxocarboxylic acid metabolism	KEGG PATHWAY	oas01210	3	17	0.168284	0.574849	101112658|443485|101113801	oas:101112658|oas:443485|oas:101113801|	101112658|443485|101113801|	http://www.genome.jp/kegg-bin/show_pathway?oas01210/oas:443485%09red/oas:101113801%09red/oas:101112658%09red
Rheumatoid arthritis	KEGG PATHWAY	oas05323	11	100	0.169739	0.574849	780510|101108961|101110545|443406|641296|101104302|101122820|443417|554318|101109219|100037694	oas:780510|oas:101108961|oas:101110545|oas:443406|oas:641296|oas:101104302|oas:101122820|oas:443417|oas:554318|oas:101109219|oas:100037694|	780510|101108961|101110545|443406|641296|101104302|101122820|443417|554318|101109219|100037694|	http://www.genome.jp/kegg-bin/show_pathway?oas05323/oas:101110545%09red/oas:101122820%09red/oas:100037694%09red/oas:443417%09red/oas:443406%09red/oas:641296%09red/oas:101109219%09red/oas:101108961%09red/oas:101104302%09red/oas:780510%09red/oas:554318%09red
Pantothenate and CoA biosynthesis	KEGG PATHWAY	oas00770	3	18	0.186553	0.62348	101122795|101119507|443485	oas:101122795|oas:101119507|oas:443485|	101122795|101119507|443485|	http://www.genome.jp/kegg-bin/show_pathway?oas00770/oas:443485%09red/oas:101122795%09red/oas:101119507%09red
Butanoate metabolism	KEGG PATHWAY	oas00650	4	28	0.192513	0.634134	101117635|101106011|101122862|105605147	oas:101117635|oas:101106011|oas:101122862|oas:101120376|	101117635|101106011|101122862|101120376|	http://www.genome.jp/kegg-bin/show_pathway?oas00650/oas:101120376%09red/oas:101122862%09red/oas:101117635%09red/oas:101106011%09red
AMPK signaling pathway	KEGG PATHWAY	oas04152	13	126	0.194734	0.634134	101108592|101113586|101116044|100144763|100142674|101115115|101113198|101113114|100037689|101113171|101120669|105615140|443264	oas:101108592|oas:101113586|oas:101116044|oas:100144763|oas:100142674|oas:101115115|oas:101113198|oas:101113114|oas:100037689|oas:101113171|oas:101120669|oas:101104483|oas:443264|	101108592|101113586|101116044|100144763|100142674|101115115|101113198|101113114|100037689|101113171|101120669|101104483|443264|	http://www.genome.jp/kegg-bin/show_pathway?oas04152/oas:101113586%09red/oas:101115115%09red/oas:100037689%09red/oas:101120669%09red/oas:101113198%09red/oas:101104483%09red/oas:101113114%09red/oas:101116044%09red/oas:101113171%09red/oas:101108592%09red/oas:443264%09red/oas:100142674%09red/oas:100144763%09red
Prolactin signaling pathway	KEGG PATHWAY	oas04917	9	82	0.202049	0.649627	443205|100144763|493968|101112276|443538|105601846|100037694|100294595|101120986	oas:443205|oas:100144763|oas:101105226|oas:101112276|oas:443538|oas:493968|oas:100037694|oas:100294595|oas:101120986|	443205|100144763|101105226|101112276|443538|493968|100037694|100294595|101120986|	http://www.genome.jp/kegg-bin/show_pathway?oas04917/oas:101120986%09red/oas:443205%09red/oas:443538%09red/oas:100037694%09red/oas:101112276%09red/oas:101105226%09red/oas:100144763%09red/oas:100294595%09red/oas:493968%09red
Pentose phosphate pathway	KEGG PATHWAY	oas00030	4	30	0.222998	0.703847	101113198|101108592|101120994|443440	oas:101113198|oas:101108592|oas:101120994|oas:443440|	101113198|101108592|101120994|443440|	http://www.genome.jp/kegg-bin/show_pathway?oas00030/oas:443440%09red/oas:101113198%09red/oas:101108592%09red/oas:101120994%09red
Renin-angiotensin system	KEGG PATHWAY	oas04614	3	20	0.224455	0.703847	101113615|101112618|554335	oas:101113615|oas:101112618|oas:554335|	101113615|101112618|554335|	http://www.genome.jp/kegg-bin/show_pathway?oas04614/oas:554335%09red/oas:101112618%09red/oas:101113615%09red
Synthesis and degradation of ketone bodies	KEGG PATHWAY	oas00072	2	11	0.23712	0.726661	101106011|105605147	oas:101106011|oas:101120376|	101106011|101120376|	http://www.genome.jp/kegg-bin/show_pathway?oas00072/oas:101120376%09red/oas:101106011%09red
Thyroid cancer	KEGG PATHWAY	oas05216	4	31	0.238685	0.726661	101119745|100144763|101119108|101110985	oas:101119108|oas:100144763|oas:101119108|oas:101110985|	101119108|100144763|101119108|101110985|	http://www.genome.jp/kegg-bin/show_pathway?oas05216/oas:100144763%09red/oas:101110985%09red/oas:101119108%09red
Phenylalanine metabolism	KEGG PATHWAY	oas00360	3	21	0.243932	0.726661	101109831|101106659|101122814	oas:101109831|oas:101106659|oas:101122814|	101109831|101106659|101122814|	http://www.genome.jp/kegg-bin/show_pathway?oas00360/oas:101109831%09red/oas:101122814%09red/oas:101106659%09red
Glutathione metabolism	KEGG PATHWAY	oas00480	6	53	0.244733	0.726661	443054|101116273|100141301|100192423|101106291|101114517	oas:443054|oas:101116273|oas:100141301|oas:101118344|oas:100141301|oas:101114517|	443054|101116273|100141301|101118344|100141301|101114517|	http://www.genome.jp/kegg-bin/show_pathway?oas00480/oas:101116273%09red/oas:101118344%09red/oas:101114517%09red/oas:100141301%09red/oas:443054%09red
Fc gamma R-mediated phagocytosis	KEGG PATHWAY	oas04666	9	87	0.247447	0.726661	101118410|101112941|101110137|101113167|101114336|101107354|101104011|101102917|101107592	oas:101118410|oas:101112941|oas:101110137|oas:101113167|oas:101114336|oas:101107354|oas:101104011|oas:101102917|oas:101107592|	101118410|101112941|101110137|101113167|101114336|101107354|101104011|101102917|101107592|	http://www.genome.jp/kegg-bin/show_pathway?oas04666/oas:101118410%09red/oas:101104011%09red/oas:101112941%09red/oas:101113167%09red/oas:101107592%09red/oas:101102917%09red/oas:101114336%09red/oas:101107354%09red/oas:101110137%09red
Tuberculosis	KEGG PATHWAY	oas05152	18	193	0.25147	0.726661	554261|443417|101102057|101105568|101108961|443217|100135698|101110545|443406|101114326|443342|443424|443204|494547|101112907|101109219|101102561|101106564	oas:554261|oas:443417|oas:101102057|oas:101105568|oas:101108961|oas:443217|oas:100135698|oas:101110545|oas:443406|oas:101114326|oas:443342|oas:443424|oas:443204|oas:494547|oas:101112907|oas:101109219|oas:101102561|oas:101106564|	554261|443417|101102057|101105568|101108961|443217|100135698|101110545|443406|101114326|443342|443424|443204|494547|101112907|101109219|101102561|101106564|	http://www.genome.jp/kegg-bin/show_pathway?oas05152/oas:101110545%09red/oas:443217%09red/oas:443204%09red/oas:101114326%09red/oas:494547%09red/oas:101102561%09red/oas:443417%09red/oas:443406%09red/oas:101109219%09red/oas:101108961%09red/oas:101112907%09red/oas:101105568%09red/oas:443342%09red/oas:443424%09red/oas:100135698%09red/oas:101106564%09red/oas:101102057%09red/oas:554261%09red
beta-Alanine metabolism	KEGG PATHWAY	oas00410	4	32	0.254617	0.726661	101117635|101109831|101118798|101119507	oas:101117635|oas:101109831|oas:101118798|oas:101119507|	101117635|101109831|101118798|101119507|	http://www.genome.jp/kegg-bin/show_pathway?oas00410/oas:101109831%09red/oas:101118798%09red/oas:101117635%09red/oas:101119507%09red
Circadian rhythm	KEGG PATHWAY	oas04710	4	32	0.254617	0.726661	101113114|101104647|105615140|100142674	oas:101113114|oas:101104647|oas:101104483|oas:100142674|	101113114|101104647|101104483|100142674|	http://www.genome.jp/kegg-bin/show_pathway?oas04710/oas:101104483%09red/oas:101113114%09red/oas:101104647%09red/oas:100142674%09red
Hypertrophic cardiomyopathy (HCM)	KEGG PATHWAY	oas05410	8	77	0.261519	0.738063	101122837|100142674|554335|101113114|101106371|443417|105615140|443406	oas:101122837|oas:100142674|oas:554335|oas:101113114|oas:101106371|oas:443417|oas:101104483|oas:443406|	101122837|100142674|554335|101113114|101106371|443417|101104483|443406|	http://www.genome.jp/kegg-bin/show_pathway?oas05410/oas:101122837%09red/oas:443417%09red/oas:101113114%09red/oas:443406%09red/oas:101104483%09red/oas:101106371%09red/oas:100142674%09red/oas:554335%09red
Endocrine and other factor-regulated calcium reabsorption	KEGG PATHWAY	oas04961	5	44	0.271404	0.75061	101118410|106992043|105605763|101116105|106991729	oas:101118410|oas:101108595|oas:101120781|oas:101116105|oas:101120781|	101118410|101108595|101120781|101116105|101120781|	http://www.genome.jp/kegg-bin/show_pathway?oas04961/oas:101116105%09red/oas:101120781%09red/oas:101108595%09red/oas:101118410%09red
Leishmaniasis	KEGG PATHWAY	oas05140	8	78	0.271874	0.75061	101108643|101108961|443217|101112907|443342|101110545|443417|101109219	oas:101108643|oas:101108961|oas:443217|oas:101112907|oas:443342|oas:101110545|oas:443417|oas:101109219|	101108643|101108961|443217|101112907|443342|101110545|443417|101109219|	http://www.genome.jp/kegg-bin/show_pathway?oas05140/oas:101110545%09red/oas:443217%09red/oas:443417%09red/oas:101109219%09red/oas:101108961%09red/oas:101112907%09red/oas:443342%09red/oas:101108643%09red
Type II diabetes mellitus	KEGG PATHWAY	oas04930	5	45	0.285466	0.77966	443205|780515|100294595|101107841|101106371	oas:443205|oas:780515|oas:100294595|oas:101107841|oas:101106371|	443205|780515|100294595|101107841|101106371|	http://www.genome.jp/kegg-bin/show_pathway?oas04930/oas:780515%09red/oas:101107841%09red/oas:100294595%09red/oas:101106371%09red/oas:443205%09red
Chagas disease (American trypanosomiasis)	KEGG PATHWAY	oas05142	11	115	0.290162	0.779907	101119215|101112907|100135698|101116105|554335|443342|494547|105605763|443417|443406|106991729	oas:101119215|oas:101112907|oas:100135698|oas:101116105|oas:554335|oas:443342|oas:494547|oas:101120781|oas:443417|oas:443406|oas:101120781|	101119215|101112907|100135698|101116105|554335|443342|494547|101120781|443417|443406|101120781|	http://www.genome.jp/kegg-bin/show_pathway?oas05142/oas:494547%09red/oas:101120781%09red/oas:443417%09red/oas:101119215%09red/oas:101112907%09red/oas:101116105%09red/oas:443342%09red/oas:100135698%09red/oas:554335%09red/oas:443406%09red
Fatty acid biosynthesis	KEGG PATHWAY	oas00061	2	13	0.291697	0.779907	101121475|101110905	oas:101121475|oas:101110905|	101121475|101110905|	http://www.genome.jp/kegg-bin/show_pathway?oas00061/oas:101110905%09red/oas:101121475%09red
Amino sugar and nucleotide sugar metabolism	KEGG PATHWAY	oas00520	5	48	0.328344	0.859793	101112162|101111906|101108912|101107841|101120986	oas:101112162|oas:101111906|oas:101108912|oas:101107841|oas:101120986|	101112162|101111906|101108912|101107841|101120986|	http://www.genome.jp/kegg-bin/show_pathway?oas00520/oas:101112162%09red/oas:101111906%09red/oas:101107841%09red/oas:101120986%09red/oas:101108912%09red
Transcriptional misregulation in cancer	KEGG PATHWAY	oas05202	15	168	0.32942	0.859793	101110557|443546|443217|443232|101108034|101114560|101119498|101119756|101116477|101113279|101108719|554318|443406|101121935|101105730	oas:101110557|oas:443546|oas:443217|oas:443232|oas:101108034|oas:101114560|oas:101119498|oas:101119756|oas:101116477|oas:101113279|oas:101108719|oas:554318|oas:443406|oas:101121935|oas:101105730|	101110557|443546|443217|443232|101108034|101114560|101119498|101119756|101116477|101113279|101108719|554318|443406|101121935|101105730|	http://www.genome.jp/kegg-bin/show_pathway?oas05202/oas:101108719%09red/oas:101105730%09red/oas:443217%09red/oas:101110557%09red/oas:101119756%09red/oas:101113279%09red/oas:101108034%09red/oas:101121935%09red/oas:443406%09red/oas:101116477%09red/oas:443546%09red/oas:443232%09red/oas:101119498%09red/oas:101114560%09red/oas:554318%09red
Insulin signaling pathway	KEGG PATHWAY	oas04910	13	144	0.332482	0.859793	780515|101118209|106991890|101117815|101107841|100294595|100142674|101113198|101113114|100037689|101120669|442998|105615140	oas:780515|oas:101118209|oas:101117815|oas:101117815|oas:101107841|oas:100294595|oas:100142674|oas:101113198|oas:101113114|oas:100037689|oas:101120669|oas:442998|oas:101104483|	780515|101118209|101117815|101117815|101107841|100294595|100142674|101113198|101113114|100037689|101120669|442998|101104483|	http://www.genome.jp/kegg-bin/show_pathway?oas04910/oas:100037689%09red/oas:780515%09red/oas:101120669%09red/oas:101113198%09red/oas:442998%09red/oas:101117815%09red/oas:101113114%09red/oas:101107841%09red/oas:101104483%09red/oas:100142674%09red/oas:100294595%09red/oas:101118209%09red
Alcoholism	KEGG PATHWAY	oas05034	16	181	0.335116	0.859793	101107687|101110493|101106659|101113586|101110974|101102272|101113632|101123417|101120455|101110457|101108086|101122645|101106041|101110185|101119679|101102019	oas:101107687|oas:101110493|oas:101106659|oas:101113586|oas:101110974|oas:101102272|oas:101113632|oas:101123417|oas:101111915|oas:101118999|oas:101110974|oas:101122645|oas:101106041|oas:101110974|oas:101118999|oas:101102019|	101107687|101110493|101106659|101113586|101110974|101102272|101113632|101123417|101111915|101118999|101110974|101122645|101106041|101110974|101118999|101102019|	http://www.genome.jp/kegg-bin/show_pathway?oas05034/oas:101106041%09red/oas:101110493%09red/oas:101106659%09red/oas:101123417%09red/oas:101110974%09red/oas:101111915%09red/oas:101107687%09red/oas:101113586%09red/oas:101118999%09red/oas:101122645%09red/oas:101102272%09red/oas:101102019%09red/oas:101113632%09red
Carbon metabolism	KEGG PATHWAY	oas01200	10	109	0.34537	0.86947	780515|101117635|101108592|101107841|101115360|443440|101112089|101113198|101117702|101106378	oas:780515|oas:101117635|oas:101108592|oas:101107841|oas:101115360|oas:443440|oas:101112089|oas:101113198|oas:101117702|oas:101106378|	780515|101117635|101108592|101107841|101115360|443440|101112089|101113198|101117702|101106378|	http://www.genome.jp/kegg-bin/show_pathway?oas01200/oas:443440%09red/oas:101115360%09red/oas:780515%09red/oas:101113198%09red/oas:101117702%09red/oas:101117635%09red/oas:101108592%09red/oas:101107841%09red/oas:101112089%09red/oas:101106378%09red
Glycosphingolipid biosynthesis - globo series	KEGG PATHWAY	oas00603	2	15	0.345734	0.86947	101112162|101111906	oas:101112162|oas:101111906|	101112162|101111906|	http://www.genome.jp/kegg-bin/show_pathway?oas00603/oas:101111906%09red/oas:101112162%09red
Butirosin and neomycin biosynthesis	KEGG PATHWAY	oas00524	1	5	0.359244	0.894588	101107841	oas:101107841|	101107841|	http://www.genome.jp/kegg-bin/show_pathway?oas00524/oas:101107841%09red
Glycosphingolipid biosynthesis - ganglio series	KEGG PATHWAY	oas00604	2	16	0.372262	0.918005	101112162|101111906	oas:101112162|oas:101111906|	101112162|101111906|	http://www.genome.jp/kegg-bin/show_pathway?oas00604/oas:101111906%09red/oas:101112162%09red
Pyruvate metabolism	KEGG PATHWAY	oas00620	4	41	0.403059	0.984395	780515|101120669|101118188|101118798	oas:780515|oas:101120669|oas:101118188|oas:101118798|	780515|101120669|101118188|101118798|	http://www.genome.jp/kegg-bin/show_pathway?oas00620/oas:101120669%09red/oas:101118798%09red/oas:780515%09red/oas:101118188%09red
Fc epsilon RI signaling pathway	KEGG PATHWAY	oas04664	6	66	0.410816	0.989641	101112941|101110137|443204|101105725|101107354|101107592	oas:101112941|oas:101110137|oas:443204|oas:101105725|oas:101107354|oas:101107592|	101112941|101110137|443204|101105725|101107354|101107592|	http://www.genome.jp/kegg-bin/show_pathway?oas04664/oas:101105725%09red/oas:443204%09red/oas:101112941%09red/oas:101107592%09red/oas:101107354%09red/oas:101110137%09red
Wnt signaling pathway	KEGG PATHWAY	oas04310	12	141	0.413	0.989641	101118410|101109845|105609583|101112971|101116876|101114123|101116105|100144763|443242|101108097|101108269|101107592	oas:101118410|oas:101109845|oas:101108269|oas:101112971|oas:101116876|oas:101114123|oas:101116105|oas:100144763|oas:443242|oas:101108097|oas:101108269|oas:101107592|	101118410|101109845|101108269|101112971|101116876|101114123|101116105|100144763|443242|101108097|101108269|101107592|	http://www.genome.jp/kegg-bin/show_pathway?oas04310/oas:101112971%09red/oas:101116876%09red/oas:101118410%09red/oas:101108269%09red/oas:101114123%09red/oas:100144763%09red/oas:101107592%09red/oas:101109845%09red/oas:101116105%09red/oas:443242%09red/oas:101108097%09red
Retrograde endocannabinoid signaling	KEGG PATHWAY	oas04723	9	104	0.418789	0.994135	101118410|101103356|101110493|101111653|101122539|101116105|101122635|101119039|101106371	oas:101118410|oas:101103356|oas:101110493|oas:101111653|oas:101122539|oas:101116105|oas:101122635|oas:101119039|oas:101106371|	101118410|101103356|101110493|101111653|101122539|101116105|101122635|101119039|101106371|	http://www.genome.jp/kegg-bin/show_pathway?oas04723/oas:101118410%09red/oas:101110493%09red/oas:101111653%09red/oas:101122539%09red/oas:101122635%09red/oas:101116105%09red/oas:101106371%09red/oas:101103356%09red/oas:101119039%09red
Glycosaminoglycan biosynthesis - chondroitin sulfate / dermatan sulfate	KEGG PATHWAY	oas00532	2	18	0.423904	0.99696	101113976|101113667	oas:101113976|oas:101113667|	101113976|101113667|	http://www.genome.jp/kegg-bin/show_pathway?oas00532/oas:101113667%09red/oas:101113976%09red
Viral carcinogenesis	KEGG PATHWAY	oas05203	18	220	0.437436	1	101110457|101113586|101110974|101102272|101108963|101113632|101106374|100144763|101122327|101120455|101108086|101106041|101110185|101119408|101120993|101119679|443119|101102019	oas:101118999|oas:101113586|oas:101110974|oas:101102272|oas:100171394|oas:101113632|oas:100171394|oas:100144763|oas:101122327|oas:101111915|oas:101110974|oas:101106041|oas:101110974|oas:101119408|oas:101120993|oas:101118999|oas:443119|oas:101102019|	101118999|101113586|101110974|101102272|100171394|101113632|100171394|100144763|101122327|101111915|101110974|101106041|101110974|101119408|101120993|101118999|443119|101102019|	http://www.genome.jp/kegg-bin/show_pathway?oas05203/oas:101106041%09red/oas:443119%09red/oas:101118999%09red/oas:101120993%09red/oas:101110974%09red/oas:101111915%09red/oas:101113586%09red/oas:101119408%09red/oas:100144763%09red/oas:101102272%09red/oas:100171394%09red/oas:101102019%09red/oas:101122327%09red/oas:101113632%09red
Epstein-Barr virus infection	KEGG PATHWAY	oas05169	16	196	0.44853	1	105614152|101121425|101123372|101108963|101106374|101110063|101107075|101120462|641296|443342|101119756|443017|101119408|101111510|443119|443232	oas:443017|oas:101121425|oas:101123372|oas:100171394|oas:100171394|oas:101110063|oas:101107075|oas:101120462|oas:641296|oas:443342|oas:101119756|oas:443017|oas:101119408|oas:101111510|oas:443119|oas:443232|	443017|101121425|101123372|100171394|100171394|101110063|101107075|101120462|641296|443342|101119756|443017|101119408|101111510|443119|443232|	http://www.genome.jp/kegg-bin/show_pathway?oas05169/oas:101120462%09red/oas:443119%09red/oas:101119756%09red/oas:641296%09red/oas:443017%09red/oas:101119408%09red/oas:101107075%09red/oas:101123372%09red/oas:443342%09red/oas:443232%09red/oas:100171394%09red/oas:101110063%09red/oas:101121425%09red/oas:101111510%09red
Long-term depression	KEGG PATHWAY	oas04730	5	59	0.486298	1	101119215|101118410|101113758|101116105|101112591	oas:101119215|oas:101118410|oas:101113758|oas:101116105|oas:101112591|	101119215|101118410|101113758|101116105|101112591|	http://www.genome.jp/kegg-bin/show_pathway?oas04730/oas:101118410%09red/oas:101112591%09red/oas:101116105%09red/oas:101119215%09red/oas:101113758%09red
Other glycan degradation	KEGG PATHWAY	oas00511	2	21	0.496942	1	101112162|101111906	oas:101112162|oas:101111906|	101112162|101111906|	http://www.genome.jp/kegg-bin/show_pathway?oas00511/oas:101111906%09red/oas:101112162%09red
Maturity onset diabetes of the young	KEGG PATHWAY	oas04950	2	21	0.496942	1	443205|780515	oas:443205|oas:780515|	443205|780515|	http://www.genome.jp/kegg-bin/show_pathway?oas04950/oas:780515%09red/oas:443205%09red
Sphingolipid metabolism	KEGG PATHWAY	oas00600	4	47	0.499719	1	101102559|100192315|101121732|101111155	oas:101102559|oas:100192315|oas:101121732|oas:101111155|	101102559|100192315|101121732|101111155|	http://www.genome.jp/kegg-bin/show_pathway?oas00600/oas:100192315%09red/oas:101121732%09red/oas:101111155%09red/oas:101102559%09red
Pyrimidine metabolism	KEGG PATHWAY	oas00240	8	99	0.50084	1	101106892|105612076|101103276|101121951|101116406|100037674|101117012|101119507	oas:101106892|oas:101117012|oas:101103276|oas:101121951|oas:101116406|oas:100037674|oas:101117012|oas:101119507|	101106892|101117012|101103276|101121951|101116406|100037674|101117012|101119507|	http://www.genome.jp/kegg-bin/show_pathway?oas00240/oas:101117012%09red/oas:100037674%09red/oas:101116406%09red/oas:101106892%09red/oas:101121951%09red/oas:101119507%09red/oas:101103276%09red
Pancreatic secretion	KEGG PATHWAY	oas04972	8	100	0.51155	1	101106916|101118410|101106664|101112114|494435|101116105|101115852|101103882	oas:101106916|oas:101118410|oas:101106664|oas:101112114|oas:494435|oas:101116105|oas:101115852|oas:101103882|	101106916|101118410|101106664|101112114|494435|101116105|101115852|101103882|	http://www.genome.jp/kegg-bin/show_pathway?oas04972/oas:494435%09red/oas:101118410%09red/oas:101106664%09red/oas:101103882%09red/oas:101116105%09red/oas:101106916%09red/oas:101112114%09red/oas:101115852%09red
Steroid biosynthesis	KEGG PATHWAY	oas00100	2	22	0.519943	1	101107179|100170323	oas:101107179|oas:100170323|	101107179|100170323|	http://www.genome.jp/kegg-bin/show_pathway?oas00100/oas:100170323%09red/oas:101107179%09red
Glycosaminoglycan degradation	KEGG PATHWAY	oas00531	2	22	0.519943	1	101112162|101111906	oas:101112162|oas:101111906|	101112162|101111906|	http://www.genome.jp/kegg-bin/show_pathway?oas00531/oas:101111906%09red/oas:101112162%09red
Osteoclast differentiation	KEGG PATHWAY	oas04380	10	127	0.520126	1	101112907|100216439|100294595|100135698|101119756|101105725|101108097|443417|443119|100037694	oas:101112907|oas:100216439|oas:100294595|oas:100135698|oas:101119756|oas:101105725|oas:101108097|oas:443417|oas:443119|oas:100037694|	101112907|100216439|100294595|100135698|101119756|101105725|101108097|443417|443119|100037694|	http://www.genome.jp/kegg-bin/show_pathway?oas04380/oas:101105725%09red/oas:443119%09red/oas:100037694%09red/oas:101119756%09red/oas:443417%09red/oas:101112907%09red/oas:100135698%09red/oas:100216439%09red/oas:100294595%09red/oas:101108097%09red
Ubiquinone and other terpenoid-quinone biosynthesis	KEGG PATHWAY	oas00130	1	9	0.523793	1	101122814	oas:101122814|	101122814|	http://www.genome.jp/kegg-bin/show_pathway?oas00130/oas:101122814%09red
Jak-STAT signaling pathway	KEGG PATHWAY	oas04630	13	167	0.526292	1	101107377|101108643|100820753|100294595|100144763|101109063|443341|443342|443329|101112907|101118168|443406|443264	oas:101107377|oas:101108643|oas:100820753|oas:100294595|oas:100144763|oas:101109063|oas:443341|oas:443342|oas:443329|oas:101112907|oas:101118168|oas:443406|oas:443264|	101107377|101108643|100820753|100294595|100144763|101109063|443341|443342|443329|101112907|101118168|443406|443264|	http://www.genome.jp/kegg-bin/show_pathway?oas04630/oas:443329%09red/oas:100820753%09red/oas:443406%09red/oas:101107377%09red/oas:101112907%09red/oas:443264%09red/oas:101118168%09red/oas:443341%09red/oas:100144763%09red/oas:100294595%09red/oas:101109063%09red/oas:101108643%09red/oas:443342%09red
Protein digestion and absorption	KEGG PATHWAY	oas04974	9	115	0.531007	1	101121906|100170324|101105864|101111950|101119401|443225|101112618|443514|101105078	oas:101121906|oas:100170324|oas:101105864|oas:101111950|oas:101119401|oas:443225|oas:101112618|oas:443514|oas:101105078|	101121906|100170324|101105864|101111950|101119401|443225|101112618|443514|101105078|	http://www.genome.jp/kegg-bin/show_pathway?oas04974/oas:100170324%09red/oas:443225%09red/oas:101105078%09red/oas:101112618%09red/oas:443514%09red/oas:101105864%09red/oas:101119401%09red/oas:101121906%09red/oas:101111950%09red
Fatty acid elongation	KEGG PATHWAY	oas00062	2	24	0.563782	1	101122862|101112590	oas:101122862|oas:101112590|	101122862|101112590|	http://www.genome.jp/kegg-bin/show_pathway?oas00062/oas:101112590%09red/oas:101122862%09red
Lysosome	KEGG PATHWAY	oas04142	9	119	0.569986	1	101112162|780510|101118294|101113615|101111906|101116503|XLOC_136686|105615572|101103444	oas:101112162|oas:780510|oas:101118294|oas:101113615|oas:101111906|oas:101116503|oas:101116503|oas:100135695|oas:101103444|	101112162|780510|101118294|101113615|101111906|101116503|101116503|100135695|101103444|	http://www.genome.jp/kegg-bin/show_pathway?oas04142/oas:101111906%09red/oas:101113615%09red/oas:101116503%09red/oas:101118294%09red/oas:101112162%09red/oas:101103444%09red/oas:100135695%09red/oas:780510%09red
Herpes simplex infection	KEGG PATHWAY	oas05168	16	213	0.575189	1	494547|101108961|100135698|101108963|101117382|101123078|554258|443406|101106374|101110545|101119408|101120993|101112907|100294595|101109219|101102561	oas:494547|oas:101108961|oas:100135698|oas:100171394|oas:101117382|oas:101123078|oas:554258|oas:443406|oas:100171394|oas:101110545|oas:101119408|oas:101120993|oas:101112907|oas:100294595|oas:101109219|oas:101102561|	494547|101108961|100135698|100171394|101117382|101123078|554258|443406|100171394|101110545|101119408|101120993|101112907|100294595|101109219|101102561|	http://www.genome.jp/kegg-bin/show_pathway?oas05168/oas:101123078%09red/oas:101110545%09red/oas:101117382%09red/oas:101108961%09red/oas:101120993%09red/oas:494547%09red/oas:101102561%09red/oas:443406%09red/oas:554258%09red/oas:101109219%09red/oas:101119408%09red/oas:101112907%09red/oas:100135698%09red/oas:100171394%09red/oas:100294595%09red
Toxoplasmosis	KEGG PATHWAY	oas05145	10	134	0.584654	1	101110063|443417|101108961|100135698|443232|443342|101110545|101112907|101109219|101106564	oas:101110063|oas:443417|oas:101108961|oas:100135698|oas:443232|oas:443342|oas:101110545|oas:101112907|oas:101109219|oas:101106564|	101110063|443417|101108961|100135698|443232|443342|101110545|101112907|101109219|101106564|	http://www.genome.jp/kegg-bin/show_pathway?oas05145/oas:101110545%09red/oas:443417%09red/oas:101106564%09red/oas:101109219%09red/oas:101108961%09red/oas:101112907%09red/oas:443342%09red/oas:100135698%09red/oas:443232%09red/oas:101110063%09red
T cell receptor signaling pathway	KEGG PATHWAY	oas04660	8	108	0.593991	1	101108643|100216439|101110137|101105504|443342|101108097|101102917|101107354	oas:101108643|oas:100216439|oas:101110137|oas:101105504|oas:443342|oas:101108097|oas:101102917|oas:101107354|	101108643|100216439|101110137|101105504|443342|101108097|101102917|101107354|	http://www.genome.jp/kegg-bin/show_pathway?oas04660/oas:101102917%09red/oas:101105504%09red/oas:101107354%09red/oas:443342%09red/oas:100216439%09red/oas:101110137%09red/oas:101108643%09red/oas:101108097%09red
Serotonergic synapse	KEGG PATHWAY	oas04726	8	109	0.603814	1	101118410|101110493|101106659|101105651|101116105|101113251|101106371|101112384	oas:101118410|oas:101110493|oas:101106659|oas:100568286|oas:101116105|oas:101113251|oas:101106371|oas:101112384|	101118410|101110493|101106659|100568286|101116105|101113251|101106371|101112384|	http://www.genome.jp/kegg-bin/show_pathway?oas04726/oas:101118410%09red/oas:101110493%09red/oas:100568286%09red/oas:101113251%09red/oas:101106659%09red/oas:101112384%09red/oas:101116105%09red/oas:101106371%09red
Homologous recombination	KEGG PATHWAY	oas03440	2	26	0.604666	1	101117012|105612076	oas:101117012|oas:101117012|	101117012|101117012|	http://www.genome.jp/kegg-bin/show_pathway?oas03440/oas:101117012%09red
Leukocyte transendothelial migration	KEGG PATHWAY	oas04670	9	123	0.607493	1	101118410|101110137|443217|101113636|101101937|641296|443532|101107354|101107592	oas:101118410|oas:101110137|oas:443217|oas:101113636|oas:101101937|oas:641296|oas:443532|oas:101107354|oas:101107592|	101118410|101110137|443217|101113636|101101937|641296|443532|101107354|101107592|	http://www.genome.jp/kegg-bin/show_pathway?oas04670/oas:101118410%09red/oas:443532%09red/oas:443217%09red/oas:101107592%09red/oas:641296%09red/oas:101107354%09red/oas:101113636%09red/oas:101110137%09red/oas:101101937%09red
TNF signaling pathway	KEGG PATHWAY	oas04668	8	110	0.613515	1	101113586|100135698|101123078|101113636|101104302|101119408|100294595|443406	oas:101113586|oas:100135698|oas:101123078|oas:101113636|oas:101104302|oas:101119408|oas:100294595|oas:443406|	101113586|100135698|101123078|101113636|101104302|101119408|100294595|443406|	http://www.genome.jp/kegg-bin/show_pathway?oas04668/oas:101123078%09red/oas:443406%09red/oas:101113586%09red/oas:101119408%09red/oas:101104302%09red/oas:100135698%09red/oas:101113636%09red/oas:100294595%09red
Riboflavin metabolism	KEGG PATHWAY	oas00740	1	12	0.618837	1	101122795	oas:101122795|	101122795|	http://www.genome.jp/kegg-bin/show_pathway?oas00740/oas:101122795%09red
Glyoxylate and dicarboxylate metabolism	KEGG PATHWAY	oas00630	2	27	0.62399	1	100307035|101117702	oas:100307035|oas:101117702|	100307035|101117702|	http://www.genome.jp/kegg-bin/show_pathway?oas00630/oas:100307035%09red/oas:101117702%09red
Thyroid hormone synthesis	KEGG PATHWAY	oas04918	5	70	0.62907	1	101118410|101115381|443538|101116105|101113586	oas:101118410|oas:101115381|oas:443538|oas:101116105|oas:101113586|	101118410|101115381|443538|101116105|101113586|	http://www.genome.jp/kegg-bin/show_pathway?oas04918/oas:443538%09red/oas:101113586%09red/oas:101115381%09red/oas:101116105%09red/oas:101118410%09red
Vascular smooth muscle contraction	KEGG PATHWAY	oas04270	9	126	0.634512	1	101119215|101106916|101106664|101110925|101116105|101115852|101106371|101103882|101118410	oas:101119215|oas:101106916|oas:101106664|oas:101110925|oas:101116105|oas:101115852|oas:101106371|oas:101103882|oas:101118410|	101119215|101106916|101106664|101110925|101116105|101115852|101106371|101103882|101118410|	http://www.genome.jp/kegg-bin/show_pathway?oas04270/oas:101118410%09red/oas:101110925%09red/oas:101106664%09red/oas:101103882%09red/oas:101119215%09red/oas:101116105%09red/oas:101106916%09red/oas:101106371%09red/oas:101115852%09red
Propanoate metabolism	KEGG PATHWAY	oas00640	2	28	0.642574	1	101117635|101117702	oas:101117635|oas:101117702|	101117635|101117702|	http://www.genome.jp/kegg-bin/show_pathway?oas00640/oas:101117702%09red/oas:101117635%09red
Non-homologous end-joining	KEGG PATHWAY	oas03450	1	13	0.646101	1	101118098	oas:101118098|	101118098|	http://www.genome.jp/kegg-bin/show_pathway?oas03450/oas:101118098%09red
Phagosome	KEGG PATHWAY	oas04145	12	169	0.648832	1	101107301|101102057|780510|101108961|443217|101108963|101115115|101114326|101106374|101110545|105609865|101109219	oas:101107301|oas:101102057|oas:780510|oas:101108961|oas:443217|oas:100171394|oas:101115115|oas:101114326|oas:100171394|oas:101110545|oas:100303606|oas:101109219|	101107301|101102057|780510|101108961|443217|100171394|101115115|101114326|100171394|101110545|100303606|101109219|	http://www.genome.jp/kegg-bin/show_pathway?oas04145/oas:101110545%09red/oas:443217%09red/oas:101114326%09red/oas:100303606%09red/oas:780510%09red/oas:101109219%09red/oas:101108961%09red/oas:101115115%09red/oas:101102057%09red/oas:100171394%09red/oas:101107301%09red
Inflammatory mediator regulation of TRP channels	KEGG PATHWAY	oas04750	7	100	0.650587	1	101118410|101116105|101113062|101113251|105605763|101113103|106991729	oas:101118410|oas:101116105|oas:101113062|oas:101113251|oas:101120781|oas:101113103|oas:101120781|	101118410|101116105|101113062|101113251|101120781|101113103|101120781|	http://www.genome.jp/kegg-bin/show_pathway?oas04750/oas:101118410%09red/oas:101113062%09red/oas:101113103%09red/oas:101120781%09red/oas:101113251%09red/oas:101116105%09red
Phototransduction	KEGG PATHWAY	oas04744	2	29	0.660425	1	101121447|101109549	oas:101121447|oas:101109549|	101121447|101109549|	http://www.genome.jp/kegg-bin/show_pathway?oas04744/oas:101109549%09red/oas:101121447%09red
MAPK signaling pathway	KEGG PATHWAY	oas04010	18	255	0.67373	1	101118410|101110063|101107592|101101969|101113716|100135698|101104023|101105504|101113917|101121131|101115699|101108097|101106371|101115744|101117036|443417|443119|101114718	oas:101118410|oas:101110063|oas:101107592|oas:101101969|oas:101113716|oas:100135698|oas:101104023|oas:101105504|oas:101113917|oas:101121131|oas:101115699|oas:101108097|oas:101106371|oas:101115744|oas:101117036|oas:443417|oas:443119|oas:101114718|	101118410|101110063|101107592|101101969|101113716|100135698|101104023|101105504|101113917|101121131|101115699|101108097|101106371|101115744|101117036|443417|443119|101114718|	http://www.genome.jp/kegg-bin/show_pathway?oas04010/oas:101106371%09red/oas:101101969%09red/oas:443119%09red/oas:101113917%09red/oas:101118410%09red/oas:101117036%09red/oas:443417%09red/oas:101107592%09red/oas:101113716%09red/oas:101104023%09red/oas:101121131%09red/oas:101105504%09red/oas:101114718%09red/oas:100135698%09red/oas:101115699%09red/oas:101110063%09red/oas:101115744%09red/oas:101108097…
Gap junction	KEGG PATHWAY	oas04540	6	89	0.681359	1	101119215|101107301|101116105|101113758|105609865|101118410	oas:101119215|oas:101107301|oas:101116105|oas:101113758|oas:100303606|oas:101118410|	101119215|101107301|101116105|101113758|100303606|101118410|	http://www.genome.jp/kegg-bin/show_pathway?oas04540/oas:101118410%09red/oas:100303606%09red/oas:101119215%09red/oas:101116105%09red/oas:101107301%09red/oas:101113758%09red
Legionellosis	KEGG PATHWAY	oas05134	5	75	0.685358	1	443217|101110063|443119|101117013|443406	oas:443217|oas:101110063|oas:443119|oas:101117013|oas:443406|	443217|101110063|443119|101117013|443406|	http://www.genome.jp/kegg-bin/show_pathway?oas05134/oas:101110063%09red/oas:101117013%09red/oas:443406%09red/oas:443119%09red/oas:443217%09red
Salivary secretion	KEGG PATHWAY	oas04970	6	90	0.691128	1	101118410|100137068|494435|101116105|101113758|443424	oas:101118410|oas:100137068|oas:494435|oas:101116105|oas:101113758|oas:443424|	101118410|100137068|494435|101116105|101113758|443424|	http://www.genome.jp/kegg-bin/show_pathway?oas04970/oas:494435%09red/oas:101118410%09red/oas:100137068%09red/oas:101116105%09red/oas:443424%09red/oas:101113758%09red
Platelet activation	KEGG PATHWAY	oas04611	9	134	0.701308	1	101115330|443204|101105504|101116105|101113758|101105725|101110258|101104023|101123664	oas:101115330|oas:443204|oas:101105504|oas:101116105|oas:101113758|oas:101105725|oas:101110258|oas:101104023|oas:101123664|	101115330|443204|101105504|101116105|101113758|101105725|101110258|101104023|101123664|	http://www.genome.jp/kegg-bin/show_pathway?oas04611/oas:101105725%09red/oas:443204%09red/oas:101115330%09red/oas:101116105%09red/oas:101105504%09red/oas:101104023%09red/oas:101123664%09red/oas:101113758%09red/oas:101110258%09red
Regulation of autophagy	KEGG PATHWAY	oas04140	2	32	0.709683	1	101117406|101103839	oas:101117406|oas:101103839|	101117406|101103839|	http://www.genome.jp/kegg-bin/show_pathway?oas04140/oas:101117406%09red/oas:101103839%09red
TGF-beta signaling pathway	KEGG PATHWAY	oas04350	5	78	0.716222	1	101120626|443417|443242|105604271|101111566	oas:101120626|oas:443417|oas:443242|oas:101120626|oas:101111566|	101120626|443417|443242|101120626|101111566|	http://www.genome.jp/kegg-bin/show_pathway?oas04350/oas:101111566%09red/oas:443242%09red/oas:101120626%09red/oas:443417%09red
Citrate cycle (TCA cycle)	KEGG PATHWAY	oas00020	2	33	0.724718	1	101115360|101120669	oas:101115360|oas:101120669|	101115360|101120669|	http://www.genome.jp/kegg-bin/show_pathway?oas00020/oas:101120669%09red/oas:101115360%09red
Cocaine addiction	KEGG PATHWAY	oas05030	3	49	0.728475	1	101109549|101106659|101113586	oas:101109549|oas:101106659|oas:101113586|	101109549|101106659|101113586|	http://www.genome.jp/kegg-bin/show_pathway?oas05030/oas:101113586%09red/oas:101106659%09red/oas:101109549%09red
Circadian entrainment	KEGG PATHWAY	oas04713	6	96	0.745501	1	101118410|101110493|101116105|101113758|101112591|101106371	oas:101118410|oas:101110493|oas:101116105|oas:101113758|oas:101112591|oas:101106371|	101118410|101110493|101116105|101113758|101112591|101106371|	http://www.genome.jp/kegg-bin/show_pathway?oas04713/oas:101118410%09red/oas:101110493%09red/oas:101112591%09red/oas:101116105%09red/oas:101106371%09red/oas:101113758%09red
Endocytosis	KEGG PATHWAY	oas04144	15	226	0.7475	1	101118558|101110063|101116895|101121425|106992043|101108963|101104604|100302303|101104895|101106374|101107019|101119319|101110388|443532|443417	oas:101118558|oas:101110063|oas:101116895|oas:101121425|oas:101108595|oas:100171394|oas:101104604|oas:100302303|oas:101104895|oas:100171394|oas:101107019|oas:101119319|oas:101110388|oas:443532|oas:443417|	101118558|101110063|101116895|101121425|101108595|100171394|101104604|100302303|101104895|100171394|101107019|101119319|101110388|443532|443417|	http://www.genome.jp/kegg-bin/show_pathway?oas04144/oas:100302303%09red/oas:443417%09red/oas:101119319%09red/oas:101116895%09red/oas:101107019%09red/oas:443532%09red/oas:101118558%09red/oas:101104895%09red/oas:101108595%09red/oas:101110388%09red/oas:101104604%09red/oas:100171394%09red/oas:101110063%09red/oas:101121425%09red
Nitrogen metabolism	KEGG PATHWAY	oas00910	1	18	0.755823	1	101106195	oas:101106195|	101106195|	http://www.genome.jp/kegg-bin/show_pathway?oas00910/oas:101106195%09red
Amphetamine addiction	KEGG PATHWAY	oas05031	4	67	0.756295	1	101118410|101106659|101113586|101106371	oas:101118410|oas:101106659|oas:101113586|oas:101106371|	101118410|101106659|101113586|101106371|	http://www.genome.jp/kegg-bin/show_pathway?oas05031/oas:101113586%09red/oas:101118410%09red/oas:101106371%09red/oas:101106659%09red
cGMP-PKG signaling pathway	KEGG PATHWAY	oas04022	11	171	0.759773	1	101119215|101113586|101116105|101113758|101121447|101106075|101108097|101106371|100820749|105605763|106991729	oas:101119215|oas:101113586|oas:101116105|oas:101113758|oas:101121447|oas:101106075|oas:101108097|oas:101106371|oas:100820749|oas:101120781|oas:101120781|	101119215|101113586|101116105|101113758|101121447|101106075|101108097|101106371|100820749|101120781|101120781|	http://www.genome.jp/kegg-bin/show_pathway?oas04022/oas:100820749%09red/oas:101121447%09red/oas:101120781%09red/oas:101106075%09red/oas:101119215%09red/oas:101113586%09red/oas:101116105%09red/oas:101106371%09red/oas:101108097%09red/oas:101113758%09red
Amoebiasis	KEGG PATHWAY	oas05146	7	113	0.762704	1	101119215|101118410|443217|101116105|443342|443417|443406	oas:101119215|oas:101118410|oas:443217|oas:101116105|oas:443342|oas:443417|oas:443406|	101119215|101118410|443217|101116105|443342|443417|443406|	http://www.genome.jp/kegg-bin/show_pathway?oas05146/oas:101118410%09red/oas:443217%09red/oas:443417%09red/oas:101119215%09red/oas:443406%09red/oas:101116105%09red/oas:443342%09red
Oxytocin signaling pathway	KEGG PATHWAY	oas04921	10	157	0.762749	1	101118410|101108097|101116105|100142674|100144763|101113114|101112591|101106371|105615140|101110925	oas:101118410|oas:101108097|oas:101116105|oas:100142674|oas:100144763|oas:101113114|oas:101112591|oas:101106371|oas:101104483|oas:101110925|	101118410|101108097|101116105|100142674|100144763|101113114|101112591|101106371|101104483|101110925|	http://www.genome.jp/kegg-bin/show_pathway?oas04921/oas:101118410%09red/oas:101110925%09red/oas:100142674%09red/oas:101113114%09red/oas:101112591%09red/oas:100144763%09red/oas:101106371%09red/oas:101104483%09red/oas:101116105%09red/oas:101108097%09red
Alanine, aspartate and glutamate metabolism	KEGG PATHWAY	oas00250	2	36	0.765911	1	101121723|101121435	oas:101121723|oas:101121435|	101121723|101121435|	http://www.genome.jp/kegg-bin/show_pathway?oas00250/oas:101121435%09red/oas:101121723%09red
Cholinergic synapse	KEGG PATHWAY	oas04725	7	114	0.770125	1	101119215|101118410|100174987|101110493|101113586|101116105|101106371	oas:101119215|oas:101118410|oas:100174987|oas:101110493|oas:101113586|oas:101116105|oas:101106371|	101119215|101118410|100174987|101110493|101113586|101116105|101106371|	http://www.genome.jp/kegg-bin/show_pathway?oas04725/oas:101118410%09red/oas:101110493%09red/oas:101119215%09red/oas:101113586%09red/oas:101116105%09red/oas:101106371%09red/oas:100174987%09red
One carbon pool by folate	KEGG PATHWAY	oas00670	1	19	0.773292	1	100037674	oas:100037674|	100037674|	http://www.genome.jp/kegg-bin/show_pathway?oas00670/oas:100037674%09red
Non-alcoholic fatty liver disease (NAFLD)	KEGG PATHWAY	oas04932	11	177	0.794982	1	780515|101116044|100135698|101115503|101113114|100142674|100294595|443417|105615140|443406|443264	oas:780515|oas:101116044|oas:100135698|oas:101115503|oas:101113114|oas:100142674|oas:100294595|oas:443417|oas:101104483|oas:443406|oas:443264|	780515|101116044|100135698|101115503|101113114|100142674|100294595|443417|101104483|443406|443264|	http://www.genome.jp/kegg-bin/show_pathway?oas04932/oas:100142674%09red/oas:780515%09red/oas:100135698%09red/oas:443417%09red/oas:101113114%09red/oas:101116044%09red/oas:443406%09red/oas:101104483%09red/oas:101115503%09red/oas:443264%09red/oas:100294595%09red
Thyroid hormone signaling pathway	KEGG PATHWAY	oas04919	7	118	0.798103	1	101118410|494435|101116105|100144763|101123311|101123345|100820749	oas:101118410|oas:494435|oas:101116105|oas:100144763|oas:101123311|oas:101123015|oas:100820749|	101118410|494435|101116105|100144763|101123311|101123015|100820749|	http://www.genome.jp/kegg-bin/show_pathway?oas04919/oas:494435%09red/oas:100820749%09red/oas:101123311%09red/oas:101118410%09red/oas:100144763%09red/oas:101123015%09red/oas:101116105%09red
Gastric acid secretion	KEGG PATHWAY	oas04971	4	72	0.801504	1	101118410|101115663|101116105|494435	oas:101118410|oas:101115663|oas:101116105|oas:494435|	101118410|101115663|101116105|494435|	http://www.genome.jp/kegg-bin/show_pathway?oas04971/oas:494435%09red/oas:101118410%09red/oas:101116105%09red/oas:101115663%09red
Aldosterone-regulated sodium reabsorption	KEGG PATHWAY	oas04960	2	39	0.801633	1	101118410|101115663	oas:101118410|oas:101115663|	101118410|101115663|	http://www.genome.jp/kegg-bin/show_pathway?oas04960/oas:101118410%09red/oas:101115663%09red
GABAergic synapse	KEGG PATHWAY	oas04727	5	88	0.803274	1	101118410|101117406|101122539|101110493|101106371	oas:101118410|oas:101117406|oas:101122539|oas:101110493|oas:101106371|	101118410|101117406|101122539|101110493|101106371|	http://www.genome.jp/kegg-bin/show_pathway?oas04727/oas:101118410%09red/oas:101110493%09red/oas:101122539%09red/oas:101106371%09red/oas:101117406%09red
Cell cycle	KEGG PATHWAY	oas04110	8	134	0.803881	1	101104055|101108015|100144763|101107536|101104435|443417|443155|101121376	oas:101104055|oas:101108015|oas:100144763|oas:101107536|oas:101104435|oas:443417|oas:443155|oas:101121376|	101104055|101108015|100144763|101107536|101104435|443417|443155|101121376|	http://www.genome.jp/kegg-bin/show_pathway?oas04110/oas:443155%09red/oas:101108015%09red/oas:101107536%09red/oas:443417%09red/oas:101121376%09red/oas:100144763%09red/oas:101104435%09red/oas:101104055%09red
Toll-like receptor signaling pathway	KEGG PATHWAY	oas04620	6	104	0.806738	1	554261|443232|554258|494547|554318|443406	oas:554261|oas:443232|oas:554258|oas:494547|oas:554318|oas:443406|	554261|443232|554258|494547|554318|443406|	http://www.genome.jp/kegg-bin/show_pathway?oas04620/oas:494547%09red/oas:554258%09red/oas:443406%09red/oas:443232%09red/oas:554261%09red/oas:554318%09red
Adherens junction	KEGG PATHWAY	oas04520	4	73	0.809679	1	101118209|101114336|101108643|101107592	oas:101118209|oas:101114336|oas:101108643|oas:101107592|	101118209|101114336|101108643|101107592|	http://www.genome.jp/kegg-bin/show_pathway?oas04520/oas:101107592%09red/oas:101114336%09red/oas:101108643%09red/oas:101118209%09red
Influenza A	KEGG PATHWAY	oas05164	11	180	0.811115	1	101110063|101108961|100135698|554258|443406|101110545|101117013|101112907|100294595|101109219|101106564	oas:101110063|oas:101108961|oas:100135698|oas:554258|oas:443406|oas:101110545|oas:101117013|oas:101112907|oas:100294595|oas:101109219|oas:101106564|	101110063|101108961|100135698|554258|443406|101110545|101117013|101112907|100294595|101109219|101106564|	http://www.genome.jp/kegg-bin/show_pathway?oas05164/oas:101110545%09red/oas:101117013%09red/oas:443406%09red/oas:554258%09red/oas:101109219%09red/oas:101108961%09red/oas:101112907%09red/oas:100135698%09red/oas:101106564%09red/oas:101110063%09red/oas:100294595%09red
Cysteine and methionine metabolism	KEGG PATHWAY	oas00270	2	40	0.812418	1	101113853|101112089	oas:101113853|oas:101112089|	101113853|101112089|	http://www.genome.jp/kegg-bin/show_pathway?oas00270/oas:101113853%09red/oas:101112089%09red
Proximal tubule bicarbonate reclamation	KEGG PATHWAY	oas04964	1	22	0.818556	1	101120669	oas:101120669|	101120669|	http://www.genome.jp/kegg-bin/show_pathway?oas04964/oas:101120669%09red
Amyotrophic lateral sclerosis (ALS)	KEGG PATHWAY	oas05014	3	58	0.821013	1	100307035|101117013|100135698	oas:100307035|oas:101117013|oas:100135698|	100307035|101117013|100135698|	http://www.genome.jp/kegg-bin/show_pathway?oas05014/oas:100307035%09red/oas:101117013%09red/oas:100135698%09red
Rap1 signaling pathway	KEGG PATHWAY	oas04015	13	212	0.823364	1	101118410|101110258|101101969|443217|101106525|101113716|101116105|101115744|101111138|101101937|101104023|641296|101107592	oas:101118410|oas:101110258|oas:101101969|oas:443217|oas:101106525|oas:101113716|oas:101116105|oas:101115744|oas:101111138|oas:101101937|oas:101104023|oas:641296|oas:101107592|	101118410|101110258|101101969|443217|101106525|101113716|101116105|101115744|101111138|101101937|101104023|641296|101107592|	http://www.genome.jp/kegg-bin/show_pathway?oas04015/oas:101118410%09red/oas:101101969%09red/oas:101113716%09red/oas:443217%09red/oas:101106525%09red/oas:101111138%09red/oas:101107592%09red/oas:641296%09red/oas:101116105%09red/oas:101104023%09red/oas:101110258%09red/oas:101115744%09red/oas:101101937%09red
Nicotine addiction	KEGG PATHWAY	oas05033	2	42	0.832427	1	101122539|101111653	oas:101122539|oas:101111653|	101122539|101111653|	http://www.genome.jp/kegg-bin/show_pathway?oas05033/oas:101122539%09red/oas:101111653%09red
Pertussis	KEGG PATHWAY	oas05133	4	77	0.839665	1	443217|101117013|443342|443406	oas:443217|oas:101117013|oas:443342|oas:443406|	443217|101117013|443342|443406|	http://www.genome.jp/kegg-bin/show_pathway?oas05133/oas:443406%09red/oas:101117013%09red/oas:443342%09red/oas:443217%09red
Glycosaminoglycan biosynthesis - heparan sulfate / heparin	KEGG PATHWAY	oas00534	1	24	0.843593	1	101115554	oas:101115554|	101115554|	http://www.genome.jp/kegg-bin/show_pathway?oas00534/oas:101115554%09red
Inositol phosphate metabolism	KEGG PATHWAY	oas00562	3	61	0.845221	1	101112941|101120515|101116105	oas:101112941|oas:101120515|oas:101116105|	101112941|101120515|101116105|	http://www.genome.jp/kegg-bin/show_pathway?oas00562/oas:101112941%09red/oas:101120515%09red/oas:101116105%09red
Axon guidance	KEGG PATHWAY	oas04360	7	127	0.851474	1	101104121|101123150|101107049|101120021|443532|101120569|101107592	oas:101104121|oas:101123150|oas:101107049|oas:101120021|oas:443532|oas:101120569|oas:101107592|	101104121|101123150|101107049|101120021|443532|101120569|101107592|	http://www.genome.jp/kegg-bin/show_pathway?oas04360/oas:443532%09red/oas:101123150%09red/oas:101107592%09red/oas:101120569%09red/oas:101107049%09red/oas:101104121%09red/oas:101120021%09red
Regulation of actin cytoskeleton	KEGG PATHWAY	oas04810	13	220	0.857482	1	101113147|494435|101110137|443217|101113716|101115744|106991729|101114336|641296|105605763|101107592|101119198|101107354	oas:101113147|oas:494435|oas:101110137|oas:443217|oas:101113716|oas:101115744|oas:101120781|oas:101114336|oas:641296|oas:101120781|oas:101107592|oas:101119198|oas:101107354|	101113147|494435|101110137|443217|101113716|101115744|101120781|101114336|641296|101120781|101107592|101119198|101107354|	http://www.genome.jp/kegg-bin/show_pathway?oas04810/oas:494435%09red/oas:101119198%09red/oas:101114336%09red/oas:443217%09red/oas:101120781%09red/oas:101107592%09red/oas:641296%09red/oas:101113147%09red/oas:101107354%09red/oas:101110137%09red/oas:101115744%09red/oas:101113716%09red
Purine metabolism	KEGG PATHWAY	oas00230	10	175	0.85904	1	780515|101117012|101108212|105612076|101121951|100188975|101106352|101116406|101122795|101115345	oas:780515|oas:101117012|oas:101108212|oas:101117012|oas:101121951|oas:100188975|oas:101106352|oas:101116406|oas:101122795|oas:101117419|	780515|101117012|101108212|101117012|101121951|100188975|101106352|101116406|101122795|101117419|	http://www.genome.jp/kegg-bin/show_pathway?oas00230/oas:101117012%09red/oas:101122795%09red/oas:780515%09red/oas:101116406%09red/oas:101121951%09red/oas:101108212%09red/oas:101117419%09red/oas:101106352%09red/oas:100188975%09red
Phosphatidylinositol signaling system	KEGG PATHWAY	oas04070	4	80	0.859461	1	101118410|101112941|101120515|101116105	oas:101118410|oas:101112941|oas:101120515|oas:101116105|	101118410|101112941|101120515|101116105|	http://www.genome.jp/kegg-bin/show_pathway?oas04070/oas:101112941%09red/oas:101118410%09red/oas:101120515%09red/oas:101116105%09red
Glutamatergic synapse	KEGG PATHWAY	oas04724	6	113	0.861179	1	101118410|101110493|101111653|101116105|443514|101106371	oas:101118410|oas:101110493|oas:101111653|oas:101116105|oas:443514|oas:101106371|	101118410|101110493|101111653|101116105|443514|101106371|	http://www.genome.jp/kegg-bin/show_pathway?oas04724/oas:101118410%09red/oas:101110493%09red/oas:101111653%09red/oas:443514%09red/oas:101116105%09red/oas:101106371%09red
Pancreatic cancer	KEGG PATHWAY	oas05212	3	64	0.866534	1	443417|100144763|101107592	oas:443417|oas:100144763|oas:101107592|	443417|100144763|101107592|	http://www.genome.jp/kegg-bin/show_pathway?oas05212/oas:443417%09red/oas:100144763%09red/oas:101107592%09red
Vasopressin-regulated water reabsorption	KEGG PATHWAY	oas04962	2	47	0.874267	1	106990539|101113586	oas:101102461|oas:101113586|	101102461|101113586|	http://www.genome.jp/kegg-bin/show_pathway?oas04962/oas:101113586%09red/oas:101102461%09red
Hepatitis B	KEGG PATHWAY	oas05161	8	148	0.876398	1	101118410|101113586|554258|100144763|101108097|443417|443155|443406	oas:101118410|oas:101113586|oas:554258|oas:100144763|oas:101108097|oas:443417|oas:443155|oas:443406|	101118410|101113586|554258|100144763|101108097|443417|443155|443406|	http://www.genome.jp/kegg-bin/show_pathway?oas05161/oas:101118410%09red/oas:443155%09red/oas:443417%09red/oas:554258%09red/oas:101113586%09red/oas:443406%09red/oas:100144763%09red/oas:101108097%09red
Synaptic vesicle cycle	KEGG PATHWAY	oas04721	3	67	0.885215	1	106992043|101113588|101111653	oas:101108595|oas:101113588|oas:101111653|	101108595|101113588|101111653|	http://www.genome.jp/kegg-bin/show_pathway?oas04721/oas:101111653%09red/oas:101108595%09red/oas:101113588%09red
Melanoma	KEGG PATHWAY	oas05218	3	69	0.896337	1	101113716|100144763|101115744	oas:101113716|oas:100144763|oas:101115744|	101113716|100144763|101115744|	http://www.genome.jp/kegg-bin/show_pathway?oas05218/oas:100144763%09red/oas:101113716%09red/oas:101115744%09red
cAMP signaling pathway	KEGG PATHWAY	oas04024	12	216	0.896916	1	443299|101113586|494435|101110137|101121447|442996|101118626|101108097|101106371|101107592|100233165|101107354	oas:443299|oas:101113586|oas:494435|oas:101110137|oas:101121447|oas:442996|oas:101118626|oas:101108097|oas:101106371|oas:101107592|oas:100233165|oas:101107354|	443299|101113586|494435|101110137|101121447|442996|101118626|101108097|101106371|101107592|100233165|101107354|	http://www.genome.jp/kegg-bin/show_pathway?oas04024/oas:494435%09red/oas:443299%09red/oas:442996%09red/oas:101106371%09red/oas:101121447%09red/oas:101107592%09red/oas:101113586%09red/oas:101107354%09red/oas:100233165%09red/oas:101118626%09red/oas:101110137%09red/oas:101108097%09red
GnRH signaling pathway	KEGG PATHWAY	oas04912	4	87	0.897675	1	101119215|443538|101116105|101106371	oas:101119215|oas:443538|oas:101116105|oas:101106371|	101119215|443538|101116105|101106371|	http://www.genome.jp/kegg-bin/show_pathway?oas04912/oas:443538%09red/oas:101116105%09red/oas:101119215%09red/oas:101106371%09red
Fanconi anemia pathway	KEGG PATHWAY	oas03460	2	51	0.90056	1	101107838|101123086	oas:101107838|oas:101123086|	101107838|101123086|	http://www.genome.jp/kegg-bin/show_pathway?oas03460/oas:101123086%09red/oas:101107838%09red
Colorectal cancer	KEGG PATHWAY	oas05210	3	70	0.901525	1	443417|100144763|101107592	oas:443417|oas:100144763|oas:101107592|	443417|100144763|101107592|	http://www.genome.jp/kegg-bin/show_pathway?oas05210/oas:443417%09red/oas:100144763%09red/oas:101107592%09red
Ras signaling pathway	KEGG PATHWAY	oas04014	13	233	0.901684	1	101106916|101118410|101110493|101106664|101101969|101113716|101105504|101115744|101115852|101109393|101104023|101103882|101107592	oas:101106916|oas:101118410|oas:101110493|oas:101106664|oas:101101969|oas:101113716|oas:101105504|oas:101115744|oas:101115852|oas:101109393|oas:101104023|oas:101103882|oas:101107592|	101106916|101118410|101110493|101106664|101101969|101113716|101105504|101115744|101115852|101109393|101104023|101103882|101107592|	http://www.genome.jp/kegg-bin/show_pathway?oas04014/oas:101118410%09red/oas:101110493%09red/oas:101113716%09red/oas:101103882%09red/oas:101106664%09red/oas:101101969%09red/oas:101107592%09red/oas:101105504%09red/oas:101104023%09red/oas:101109393%09red/oas:101115852%09red/oas:101115744%09red/oas:101106916%09red
NOD-like receptor signaling pathway	KEGG PATHWAY	oas04621	2	52	0.906281	1	101117013|443406	oas:101117013|oas:443406|	101117013|443406|	http://www.genome.jp/kegg-bin/show_pathway?oas04621/oas:443406%09red/oas:101117013%09red
Notch signaling pathway	KEGG PATHWAY	oas04330	2	52	0.906281	1	101103554|101109123	oas:101103554|oas:101110361|	101103554|101110361|	http://www.genome.jp/kegg-bin/show_pathway?oas04330/oas:101103554%09red/oas:101110361%09red
Other types of O-glycan biosynthesis	KEGG PATHWAY	oas00514	1	31	0.906995	1	101103554	oas:101103554|	101103554|	http://www.genome.jp/kegg-bin/show_pathway?oas00514/oas:101103554%09red
Mucin type O-Glycan biosynthesis	KEGG PATHWAY	oas00512	1	31	0.906995	1	101104386	oas:101104386|	101104386|	http://www.genome.jp/kegg-bin/show_pathway?oas00512/oas:101104386%09red
Salmonella infection	KEGG PATHWAY	oas05132	4	90	0.911034	1	101114336|101117013|101112907|443406	oas:101114336|oas:101117013|oas:101112907|oas:443406|	101114336|101117013|101112907|443406|	http://www.genome.jp/kegg-bin/show_pathway?oas05132/oas:101112907%09red/oas:101117013%09red/oas:443406%09red/oas:101114336%09red
Non-small cell lung cancer	KEGG PATHWAY	oas05223	2	54	0.91681	1	101118410|100144763	oas:101118410|oas:100144763|	101118410|100144763|	http://www.genome.jp/kegg-bin/show_pathway?oas05223/oas:101118410%09red/oas:100144763%09red
Neuroactive ligand-receptor interaction	KEGG PATHWAY	oas04080	16	286	0.91948	1	101102707|101118815|101103373|443299|101112114|101122539|443538|101112052|106991729|443329|101111138|105605763|443264|101119188|101104013|101114246	oas:101102707|oas:101118815|oas:101103373|oas:443299|oas:101112114|oas:101122539|oas:443538|oas:101112052|oas:101120781|oas:443329|oas:101111138|oas:101120781|oas:443264|oas:101119188|oas:101104013|oas:101114246|	101102707|101118815|101103373|443299|101112114|101122539|443538|101112052|101120781|443329|101111138|101120781|443264|101119188|101104013|101114246|	http://www.genome.jp/kegg-bin/show_pathway?oas04080/oas:101102707%09red/oas:101104013%09red/oas:443329%09red/oas:101122539%09red/oas:101120781%09red/oas:101111138%09red/oas:101112052%09red/oas:443299%09red/oas:443538%09red/oas:443264%09red/oas:101103373%09red/oas:101118815%09red/oas:101119188%09red/oas:101112114%09red/oas:101114246%09red
Prion diseases	KEGG PATHWAY	oas05020	1	33	0.919833	1	443406	oas:443406|	443406|	http://www.genome.jp/kegg-bin/show_pathway?oas05020/oas:443406%09red
Morphine addiction	KEGG PATHWAY	oas05032	4	93	0.922818	1	101118410|101122539|101110493|101107019	oas:101118410|oas:101122539|oas:101110493|oas:101107019|	101118410|101122539|101110493|101107019|	http://www.genome.jp/kegg-bin/show_pathway?oas05032/oas:101118410%09red/oas:101110493%09red/oas:101107019%09red/oas:101122539%09red
Dopaminergic synapse	KEGG PATHWAY	oas04728	6	131	0.932449	1	101118410|101110493|101106659|101113586|101116105|101106371	oas:101118410|oas:101110493|oas:101106659|oas:101113586|oas:101116105|oas:101106371|	101118410|101110493|101106659|101113586|101116105|101106371|	http://www.genome.jp/kegg-bin/show_pathway?oas04728/oas:101118410%09red/oas:101110493%09red/oas:101113586%09red/oas:101106659%09red/oas:101116105%09red/oas:101106371%09red
Acute myeloid leukemia	KEGG PATHWAY	oas05221	2	58	0.934616	1	100144763|101119756	oas:100144763|oas:101119756|	100144763|101119756|	http://www.genome.jp/kegg-bin/show_pathway?oas05221/oas:101119756%09red/oas:100144763%09red
Cytosolic DNA-sensing pathway	KEGG PATHWAY	oas04623	2	58	0.934616	1	101117013|443406	oas:101117013|oas:443406|	101117013|443406|	http://www.genome.jp/kegg-bin/show_pathway?oas04623/oas:443406%09red/oas:101117013%09red
Bladder cancer	KEGG PATHWAY	oas05219	1	36	0.935847	1	100144763	oas:100144763|	100144763|	http://www.genome.jp/kegg-bin/show_pathway?oas05219/oas:100144763%09red
Taste transduction	KEGG PATHWAY	oas04742	1	36	0.935847	1	101110493	oas:101110493|	101110493|	http://www.genome.jp/kegg-bin/show_pathway?oas04742/oas:101110493%09red
Bacterial invasion of epithelial cells	KEGG PATHWAY	oas05100	3	80	0.941852	1	101121228|101114336|101110196	oas:101121228|oas:101114336|oas:101110196|	101121228|101114336|101110196|	http://www.genome.jp/kegg-bin/show_pathway?oas05100/oas:101121228%09red/oas:101110196%09red/oas:101114336%09red
Calcium signaling pathway	KEGG PATHWAY	oas04020	9	186	0.943426	1	101119215|101118410|101120515|101116105|101112591|101106371|105605763|101104013|106991729	oas:101119215|oas:101118410|oas:101120515|oas:101116105|oas:101112591|oas:101106371|oas:101120781|oas:101104013|oas:101120781|	101119215|101118410|101120515|101116105|101112591|101106371|101120781|101104013|101120781|	http://www.genome.jp/kegg-bin/show_pathway?oas04020/oas:101118410%09red/oas:101104013%09red/oas:101120781%09red/oas:101119215%09red/oas:101120515%09red/oas:101112591%09red/oas:101116105%09red/oas:101106371%09red
Measles	KEGG PATHWAY	oas05162	6	136	0.945371	1	101110063|101102057|100144763|494547|101112907|443406	oas:101110063|oas:101102057|oas:100144763|oas:494547|oas:101112907|oas:443406|	101110063|101102057|100144763|494547|101112907|443406|	http://www.genome.jp/kegg-bin/show_pathway?oas05162/oas:494547%09red/oas:443406%09red/oas:101112907%09red/oas:100144763%09red/oas:101102057%09red/oas:101110063%09red
VEGF signaling pathway	KEGG PATHWAY	oas04370	2	61	0.945532	1	101118410|101107592	oas:101118410|oas:101107592|	101118410|101107592|	http://www.genome.jp/kegg-bin/show_pathway?oas04370/oas:101118410%09red/oas:101107592%09red
Dilated cardiomyopathy	KEGG PATHWAY	oas05414	3	83	0.950564	1	101122837|443417|101106371	oas:101122837|oas:443417|oas:101106371|	101122837|443417|101106371|	http://www.genome.jp/kegg-bin/show_pathway?oas05414/oas:101122837%09red/oas:443417%09red/oas:101106371%09red
Glioma	KEGG PATHWAY	oas05214	2	63	0.95182	1	101118410|100144763	oas:101118410|oas:100144763|	101118410|100144763|	http://www.genome.jp/kegg-bin/show_pathway?oas05214/oas:101118410%09red/oas:100144763%09red
Prostate cancer	KEGG PATHWAY	oas05215	3	87	0.960295	1	443042|100144763|101113586	oas:443042|oas:100144763|oas:101113586|	443042|100144763|101113586|	http://www.genome.jp/kegg-bin/show_pathway?oas05215/oas:101113586%09red/oas:100144763%09red/oas:443042%09red
Long-term potentiation	KEGG PATHWAY	oas04720	2	67	0.962376	1	101118410|101116105	oas:101118410|oas:101116105|	101118410|101116105|	http://www.genome.jp/kegg-bin/show_pathway?oas04720/oas:101118410%09red/oas:101116105%09red
Basal transcription factors	KEGG PATHWAY	oas03022	1	44	0.964593	1	101117382	oas:101117382|	101117382|	http://www.genome.jp/kegg-bin/show_pathway?oas03022/oas:101117382%09red
Proteasome	KEGG PATHWAY	oas03050	1	44	0.964593	1	101122952	oas:101122952|	101122952|	http://www.genome.jp/kegg-bin/show_pathway?oas03050/oas:101122952%09red
HIF-1 signaling pathway	KEGG PATHWAY	oas04066	4	109	0.964992	1	101118410|101112907|443406|101107841	oas:101118410|oas:101112907|oas:443406|oas:101107841|	101118410|101112907|443406|101107841|	http://www.genome.jp/kegg-bin/show_pathway?oas04066/oas:101118410%09red/oas:101112907%09red/oas:101107841%09red/oas:443406%09red
N-Glycan biosynthesis	KEGG PATHWAY	oas00510	1	48	0.973697	1	101103326	oas:101103326|	101103326|	http://www.genome.jp/kegg-bin/show_pathway?oas00510/oas:101103326%09red
Chronic myeloid leukemia	KEGG PATHWAY	oas05220	2	75	0.977218	1	443417|100144763	oas:443417|oas:100144763|	443417|100144763|	http://www.genome.jp/kegg-bin/show_pathway?oas05220/oas:443417%09red/oas:100144763%09red
Protein processing in endoplasmic reticulum	KEGG PATHWAY	oas04141	7	176	0.979258	1	101112079|101110063|101118786|101110877|101122632|101103326|101121218	oas:101112079|oas:101110063|oas:101118786|oas:101110877|oas:101122632|oas:101103326|oas:101121218|	101112079|101110063|101118786|101110877|101122632|101103326|101121218|	http://www.genome.jp/kegg-bin/show_pathway?oas04141/oas:101110877%09red/oas:101103326%09red/oas:101121218%09red/oas:101122632%09red/oas:101118786%09red/oas:101112079%09red/oas:101110063%09red
Endometrial cancer	KEGG PATHWAY	oas05213	1	52	0.980462	1	100144763	oas:100144763|	100144763|	http://www.genome.jp/kegg-bin/show_pathway?oas05213/oas:100144763%09red
Melanogenesis	KEGG PATHWAY	oas04916	3	101	0.981963	1	101118410|101116105|101113586	oas:101118410|oas:101116105|oas:101113586|	101118410|101116105|101113586|	http://www.genome.jp/kegg-bin/show_pathway?oas04916/oas:101113586%09red/oas:101118410%09red/oas:101116105%09red
Estrogen signaling pathway	KEGG PATHWAY	oas04915	3	102	0.982971	1	101110063|101116105|101113586	oas:101110063|oas:101116105|oas:101113586|	101110063|101116105|101113586|	http://www.genome.jp/kegg-bin/show_pathway?oas04915/oas:101113586%09red/oas:101110063%09red/oas:101116105%09red
Ribosome biogenesis in eukaryotes	KEGG PATHWAY	oas03008	2	80	0.98342	1	101111067|101107390	oas:101111067|oas:101107390|	101111067|101107390|	http://www.genome.jp/kegg-bin/show_pathway?oas03008/oas:101111067%09red/oas:101107390%09red
MicroRNAs in cancer	KEGG PATHWAY	oas05206	7	184	0.985527	1	101118410|101108051|105606000|100170323|XLOC_049862|100144763|101113917	oas:101118410|oas:101108051|oas:443367|oas:100170323|oas:443367|oas:100144763|oas:101113917|	101118410|101108051|443367|100170323|443367|100144763|101113917|	http://www.genome.jp/kegg-bin/show_pathway?oas05206/oas:101118410%09red/oas:100170323%09red/oas:101108051%09red/oas:100144763%09red/oas:101113917%09red/oas:443367%09red
Cardiac muscle contraction	KEGG PATHWAY	oas04260	2	84	0.987168	1	101106371|494435	oas:101106371|oas:494435|	101106371|494435|	http://www.genome.jp/kegg-bin/show_pathway?oas04260/oas:494435%09red/oas:101106371%09red
Ubiquitin mediated proteolysis	KEGG PATHWAY	oas04120	5	149	0.987634	1	101121425|101115053|100294595|101121218|101112079	oas:101121425|oas:101115053|oas:100294595|oas:101121218|oas:101112079|	101121425|101115053|100294595|101121218|101112079|	http://www.genome.jp/kegg-bin/show_pathway?oas04120/oas:101112079%09red/oas:100294595%09red/oas:101121218%09red/oas:101121425%09red/oas:101115053%09red
ErbB signaling pathway	KEGG PATHWAY	oas04012	2	87	0.989424	1	101121348|101118410	oas:101121348|oas:101118410|	101121348|101118410|	http://www.genome.jp/kegg-bin/show_pathway?oas04012/oas:101121348%09red/oas:101118410%09red
ECM-receptor interaction	KEGG PATHWAY	oas04512	2	89	0.990707	1	101119231|101115115	oas:101119231|oas:101115115|	101119231|101115115|	http://www.genome.jp/kegg-bin/show_pathway?oas04512/oas:101115115%09red/oas:101119231%09red
Proteoglycans in cancer	KEGG PATHWAY	oas05205	8	214	0.991368	1	101118410|101108643|780510|494435|100144763|101110196|101119231|443417	oas:101118410|oas:101108643|oas:780510|oas:494435|oas:100144763|oas:101110196|oas:101119231|oas:443417|	101118410|101108643|780510|494435|100144763|101110196|101119231|443417|	http://www.genome.jp/kegg-bin/show_pathway?oas05205/oas:494435%09red/oas:101118410%09red/oas:780510%09red/oas:443417%09red/oas:101110196%09red/oas:101119231%09red/oas:100144763%09red/oas:101108643%09red
mTOR signaling pathway	KEGG PATHWAY	oas04150	1	66	0.9931	1	101118410	oas:101118410|	101118410|	http://www.genome.jp/kegg-bin/show_pathway?oas04150/oas:101118410%09red
Small cell lung cancer	KEGG PATHWAY	oas05222	2	94	0.993286	1	101119408|100144763	oas:101119408|oas:100144763|	101119408|100144763|	http://www.genome.jp/kegg-bin/show_pathway?oas05222/oas:101119408%09red/oas:100144763%09red
Renal cell carcinoma	KEGG PATHWAY	oas05211	1	68	0.994054	1	443417	oas:443417|	443417|	http://www.genome.jp/kegg-bin/show_pathway?oas05211/oas:443417%09red
Arrhythmogenic right ventricular cardiomyopathy (ARVC)	KEGG PATHWAY	oas05412	1	70	0.994876	1	101106371	oas:101106371|	101106371|	http://www.genome.jp/kegg-bin/show_pathway?oas05412/oas:101106371%09red
Pathways in cancer	KEGG PATHWAY	oas05200	14	336	0.99516	1	101118410|443042|101115744|101113716|100144763|101110985|101119108|101119756|101119408|101119745|443417|443119|443406|101107592	oas:101118410|oas:443042|oas:101115744|oas:101113716|oas:100144763|oas:101110985|oas:101119108|oas:101119756|oas:101119408|oas:101119108|oas:443417|oas:443119|oas:443406|oas:101107592|	101118410|443042|101115744|101113716|100144763|101110985|101119108|101119756|101119408|101119108|443417|443119|443406|101107592|	http://www.genome.jp/kegg-bin/show_pathway?oas05200/oas:101118410%09red/oas:101110985%09red/oas:443119%09red/oas:101113716%09red/oas:443042%09red/oas:101119756%09red/oas:443417%09red/oas:101107592%09red/oas:101119408%09red/oas:443406%09red/oas:100144763%09red/oas:101119108%09red/oas:101115744%09red
mRNA surveillance pathway	KEGG PATHWAY	oas03015	2	99	0.99516	1	101112004|101111256	oas:101112004|oas:101111256|	101112004|101111256|	http://www.genome.jp/kegg-bin/show_pathway?oas03015/oas:101112004%09red/oas:101111256%09red
PI3K-Akt signaling pathway	KEGG PATHWAY	oas04151	15	356	0.995605	1	101111510|101110493|101113586|101122444|101113716|100144763|101115744|101109063|443341|443329|101111138|100037689|101120669|101119231|443406	oas:101111510|oas:101110493|oas:101113586|oas:101122444|oas:101113716|oas:100144763|oas:101115744|oas:101109063|oas:443341|oas:443329|oas:101111138|oas:100037689|oas:101120669|oas:101119231|oas:443406|	101111510|101110493|101113586|101122444|101113716|100144763|101115744|101109063|443341|443329|101111138|100037689|101120669|101119231|443406|	http://www.genome.jp/kegg-bin/show_pathway?oas04151/oas:101110493%09red/oas:100037689%09red/oas:101113716%09red/oas:443329%09red/oas:101111138%09red/oas:101113586%09red/oas:101120669%09red/oas:443406%09red/oas:101119231%09red/oas:100144763%09red/oas:443341%09red/oas:101111510%09red/oas:101109063%09red/oas:101115744%09red/oas:101122444%09red
Adrenergic signaling in cardiomyocytes	KEGG PATHWAY	oas04261	4	151	0.996397	1	101113586|101106371|101116105|494435	oas:101113586|oas:101106371|oas:101116105|oas:494435|	101113586|101106371|101116105|494435|	http://www.genome.jp/kegg-bin/show_pathway?oas04261/oas:494435%09red/oas:101113586%09red/oas:101116105%09red/oas:101106371%09red
RNA degradation	KEGG PATHWAY	oas03018	1	76	0.996721	1	101111256	oas:101111256|	101111256|	http://www.genome.jp/kegg-bin/show_pathway?oas03018/oas:101111256%09red
RIG-I-like receptor signaling pathway	KEGG PATHWAY	oas04622	1	76	0.996721	1	101106378	oas:101106378|	101106378|	http://www.genome.jp/kegg-bin/show_pathway?oas04622/oas:101106378%09red
Hippo signaling pathway	KEGG PATHWAY	oas04390	4	153	0.996785	1	101120626|443417|105604271|100144763	oas:101120626|oas:443417|oas:101120626|oas:100144763|	101120626|443417|101120626|100144763|	http://www.genome.jp/kegg-bin/show_pathway?oas04390/oas:443417%09red/oas:101120626%09red/oas:100144763%09red
Hepatitis C	KEGG PATHWAY	oas05160	3	132	0.997138	1	100135698|100294595|554258	oas:100135698|oas:100294595|oas:554258|	100135698|100294595|554258|	http://www.genome.jp/kegg-bin/show_pathway?oas05160/oas:100294595%09red/oas:554258%09red/oas:100135698%09red
p53 signaling pathway	KEGG PATHWAY	oas04115	1	78	0.997174	1	100144763	oas:100144763|	100144763|	http://www.genome.jp/kegg-bin/show_pathway?oas04115/oas:100144763%09red
Tight junction	KEGG PATHWAY	oas04530	3	135	0.997618	1	101118410|101122728|101110196	oas:101118410|oas:101103266|oas:101110196|	101118410|101103266|101110196|	http://www.genome.jp/kegg-bin/show_pathway?oas04530/oas:101103266%09red/oas:101118410%09red/oas:101110196%09red
Oocyte meiosis	KEGG PATHWAY	oas04114	2	115	0.998323	1	443042|101106486	oas:443042|oas:101106486|	443042|101106486|	http://www.genome.jp/kegg-bin/show_pathway?oas04114/oas:443042%09red/oas:101106486%09red
Focal adhesion	KEGG PATHWAY	oas04510	6	210	0.998493	1	101118410|101110137|100144763|101119231|101107354|101107592	oas:101118410|oas:101110137|oas:100144763|oas:101119231|oas:101107354|oas:101107592|	101118410|101110137|100144763|101119231|101107354|101107592|	http://www.genome.jp/kegg-bin/show_pathway?oas04510/oas:101118410%09red/oas:101107592%09red/oas:101119231%09red/oas:100144763%09red/oas:101107354%09red/oas:101110137%09red
RNA transport	KEGG PATHWAY	oas03013	4	167	0.998566	1	101113147|101107390|101104648|101111256	oas:101113147|oas:101107390|oas:101104648|oas:101111256|	101113147|101107390|101104648|101111256|	http://www.genome.jp/kegg-bin/show_pathway?oas03013/oas:101104648%09red/oas:101111256%09red/oas:101107390%09red/oas:101113147%09red
Apoptosis	KEGG PATHWAY	oas04210	1	88	0.998657	1	100135698	oas:100135698|	100135698|	http://www.genome.jp/kegg-bin/show_pathway?oas04210/oas:100135698%09red
Neurotrophin signaling pathway	KEGG PATHWAY	oas04722	2	123	0.999019	1	106991890|101117815	oas:101117815|oas:101117815|	101117815|101117815|	http://www.genome.jp/kegg-bin/show_pathway?oas04722/oas:101117815%09red
Alzheimer's disease	KEGG PATHWAY	oas05010	4	192	0.999675	1	100135698|101112618|101116105|101106371	oas:100135698|oas:101112618|oas:101116105|oas:101106371|	100135698|101112618|101116105|101106371|	http://www.genome.jp/kegg-bin/show_pathway?oas05010/oas:101112618%09red/oas:101116105%09red/oas:101106371%09red/oas:100135698%09red
Signaling pathways regulating pluripotency of stem cells	KEGG PATHWAY	oas04550	2	141	0.99971	1	101116477|101110875	oas:101116477|oas:101110875|	101116477|101110875|	http://www.genome.jp/kegg-bin/show_pathway?oas04550/oas:101110875%09red/oas:101116477%09red
Huntington's disease	KEGG PATHWAY	oas05016	4	208	0.999877	1	106992043|101117382|101116105|101113586	oas:101108595|oas:101117382|oas:101116105|oas:101113586|	101108595|101117382|101116105|101113586|	http://www.genome.jp/kegg-bin/show_pathway?oas05016/oas:101113586%09red/oas:101116105%09red/oas:101108595%09red/oas:101117382%09red
Spliceosome	KEGG PATHWAY	oas03040	1	151	0.999988	1	101110063	oas:101110063|	101110063|	http://www.genome.jp/kegg-bin/show_pathway?oas03040/oas:101110063%09red
Ribosome	KEGG PATHWAY	oas03010	3	240	0.999997	1	101116638|101109580|101112227	oas:101116638|oas:101109580|oas:101112227|	101116638|101109580|101112227|	http://www.genome.jp/kegg-bin/show_pathway?oas03010/oas:101116638%09red/oas:101112227%09red/oas:101109580%09red
Olfactory transduction	KEGG PATHWAY	oas04740	7	832	1	1	101119214|101114948|105614148|101119076|101113758|101121447|101115450	oas:101119214|oas:101114948|oas:101117745|oas:101119076|oas:101113758|oas:101121447|oas:101115450|	101119214|101114948|101117745|101119076|101113758|101121447|101115450|	http://www.genome.jp/kegg-bin/show_pathway?oas04740/oas:101121447%09red/oas:101119214%09red/oas:101119076%09red/oas:101117745%09red/oas:101115450%09red/oas:101114948%09red/oas:101113758%09red
--------------------
#Term	Database	ID	Input number	Background number	P-Value	Corrected P-Value	Input	KEGG_ID/KO	Entrez_ID	Hyperlink
--------------------
#Term	Database	ID	Input number	Background number	P-Value	Corrected P-Value	Input	KEGG_ID/KO	Entrez_ID	Hyperlink
--------------------

## Sheet: down_lncRNA_cis_KEGG
##Databases: KEGG PATHWAY
##Statistical test method: hypergeometric test / Fisher's exact test
##FDR correction method: Benjamini and Hochberg
#Term	Database	ID	Input number	Background number	P-Value	Corrected P-Value	Input	KEGG_ID/KO	Entrez_ID	Hyperlink
Leukocyte transendothelial migration	KEGG PATHWAY	oas04670	6	123	0.00334477	0.190753	101103693|101103800|101103341|101121501|100034667|101112196	oas:101103693|oas:101103800|oas:101103341|oas:101121501|oas:100034667|oas:101112196|	101103693|101103800|101103341|101121501|100034667|101112196|	http://www.genome.jp/kegg-bin/show_pathway?oas04670/oas:101112196%09red/oas:101103800%09red/oas:101103693%09red/oas:101121501%09red/oas:100034667%09red/oas:101103341%09red
Glutathione metabolism	KEGG PATHWAY	oas00480	4	53	0.00379315	0.190753	101108092|106990219|101107401|101107831	oas:101108092|oas:101108092|oas:101107401|oas:101108705|	101108092|101108092|101107401|101108705|	http://www.genome.jp/kegg-bin/show_pathway?oas00480/oas:101108092%09red/oas:101107401%09red/oas:101108705%09red
Chemokine signaling pathway	KEGG PATHWAY	oas04062	7	182	0.00552113	0.190753	101103693|101103800|101103238|101103190|101104151|101104401|443380	oas:101103693|oas:101103800|oas:101103238|oas:101103190|oas:101104151|oas:101104401|oas:443380|	101103693|101103800|101103238|101103190|101104151|101104401|443380|	http://www.genome.jp/kegg-bin/show_pathway?oas04062/oas:101103800%09red/oas:101103693%09red/oas:101104151%09red/oas:101104401%09red/oas:443380%09red/oas:101103190%09red/oas:101103238%09red
Drug metabolism - cytochrome P450	KEGG PATHWAY	oas00982	4	60	0.00574175	0.190753	101108092|106990219|101107401|101107831	oas:101108092|oas:101108092|oas:101107401|oas:101108705|	101108092|101108092|101107401|101108705|	http://www.genome.jp/kegg-bin/show_pathway?oas00982/oas:101108092%09red/oas:101107401%09red/oas:101108705%09red
Metabolism of xenobiotics by cytochrome P450	KEGG PATHWAY	oas00980	4	62	0.00640112	0.190753	101108092|106990219|101107401|101107831	oas:101108092|oas:101108092|oas:101107401|oas:101108705|	101108092|101108092|101107401|101108705|	http://www.genome.jp/kegg-bin/show_pathway?oas00980/oas:101108092%09red/oas:101107401%09red/oas:101108705%09red
Chemical carcinogenesis	KEGG PATHWAY	oas05204	4	73	0.0109296	0.271418	101108092|106990219|101107401|101107831	oas:101108092|oas:101108092|oas:101107401|oas:101108705|	101108092|101108092|101107401|101108705|	http://www.genome.jp/kegg-bin/show_pathway?oas05204/oas:101108092%09red/oas:101107401%09red/oas:101108705%09red
ErbB signaling pathway	KEGG PATHWAY	oas04012	3	87	0.0800563	0.809661	101103341|101111043|101103190	oas:101103341|oas:101111043|oas:101103190|	101103341|101111043|101103190|	http://www.genome.jp/kegg-bin/show_pathway?oas04012/oas:101103190%09red/oas:101111043%09red/oas:101103341%09red
Proteoglycans in cancer	KEGG PATHWAY	oas05205	5	214	0.0999912	0.809661	101111048|101103341|101111043|101103190|101103800	oas:101111048|oas:101103341|oas:101111043|oas:101103190|oas:101103800|	101111048|101103341|101111043|101103190|101103800|	http://www.genome.jp/kegg-bin/show_pathway?oas05205/oas:101111048%09red/oas:101111043%09red/oas:101103341%09red/oas:101103800%09red/oas:101103190%09red
Melanogenesis	KEGG PATHWAY	oas04916	3	101	0.111135	0.809661	101111048|101103693|101103190	oas:101111048|oas:101103693|oas:101103190|	101111048|101103693|101103190|	http://www.genome.jp/kegg-bin/show_pathway?oas04916/oas:101103693%09red/oas:101111048%09red/oas:101103190%09red
Endometrial cancer	KEGG PATHWAY	oas05213	2	52	0.122221	0.809661	101121501|101103190	oas:101121501|oas:101103190|	101121501|101103190|	http://www.genome.jp/kegg-bin/show_pathway?oas05213/oas:101121501%09red/oas:101103190%09red
Hedgehog signaling pathway	KEGG PATHWAY	oas04340	2	53	0.12594	0.809661	101111048|101113658	oas:101111048|oas:101113658|	101111048|101113658|	http://www.genome.jp/kegg-bin/show_pathway?oas04340/oas:101111048%09red/oas:101113658%09red
T cell receptor signaling pathway	KEGG PATHWAY	oas04660	3	108	0.128157	0.809661	101103341|101111043|101103190	oas:101103341|oas:101111043|oas:101103190|	101103341|101111043|101103190|	http://www.genome.jp/kegg-bin/show_pathway?oas04660/oas:101103190%09red/oas:101111043%09red/oas:101103341%09red
Non-small cell lung cancer	KEGG PATHWAY	oas05223	2	54	0.129687	0.809661	101103341|101103190	oas:101103341|oas:101103190|	101103341|101103190|	http://www.genome.jp/kegg-bin/show_pathway?oas05223/oas:101103190%09red/oas:101103341%09red
Lysine degradation	KEGG PATHWAY	oas00310	2	54	0.129687	0.809661	101117635|101121812	oas:101117635|oas:101121812|	101117635|101121812|	http://www.genome.jp/kegg-bin/show_pathway?oas00310/oas:101117635%09red/oas:101121812%09red
HIF-1 signaling pathway	KEGG PATHWAY	oas04066	3	109	0.130661	0.809661	101103341|100034667|101118496	oas:101103341|oas:100034667|oas:101118496|	101103341|100034667|101118496|	http://www.genome.jp/kegg-bin/show_pathway?oas04066/oas:100034667%09red/oas:101103341%09red/oas:101118496%09red
Non-homologous end-joining	KEGG PATHWAY	oas03450	1	13	0.145662	0.809661	101113915	oas:101113915|	101113915|	http://www.genome.jp/kegg-bin/show_pathway?oas03450/oas:101113915%09red
Long-term depression	KEGG PATHWAY	oas04730	2	59	0.148782	0.809661	101103693|101103190	oas:101103693|oas:101103190|	101103693|101103190|	http://www.genome.jp/kegg-bin/show_pathway?oas04730/oas:101103693%09red/oas:101103190%09red
VEGF signaling pathway	KEGG PATHWAY	oas04370	2	61	0.156572	0.809661	101103341|101103190	oas:101103341|oas:101103190|	101103341|101103190|	http://www.genome.jp/kegg-bin/show_pathway?oas04370/oas:101103190%09red/oas:101103341%09red
Glioma	KEGG PATHWAY	oas05214	2	63	0.164437	0.809661	101103341|101103190	oas:101103341|oas:101103190|	101103341|101103190|	http://www.genome.jp/kegg-bin/show_pathway?oas05214/oas:101103190%09red/oas:101103341%09red
Neurotrophin signaling pathway	KEGG PATHWAY	oas04722	3	123	0.16739	0.809661	101103341|101115883|101103190	oas:101103341|oas:101115883|oas:101103190|	101103341|101115883|101103190|	http://www.genome.jp/kegg-bin/show_pathway?oas04722/oas:101103190%09red/oas:101115883%09red/oas:101103341%09red
Fc epsilon RI signaling pathway	KEGG PATHWAY	oas04664	2	66	0.17636	0.809661	101103341|101103190	oas:101103341|oas:101103190|	101103341|101103190|	http://www.genome.jp/kegg-bin/show_pathway?oas04664/oas:101103190%09red/oas:101103341%09red
Renal cell carcinoma	KEGG PATHWAY	oas05211	2	68	0.184383	0.809661	101103190|101118496	oas:101103190|oas:101118496|	101103190|101118496|	http://www.genome.jp/kegg-bin/show_pathway?oas05211/oas:101103190%09red/oas:101118496%09red
Pathways in cancer	KEGG PATHWAY	oas05200	6	336	0.185673	0.809661	101111043|101111048|101103190|101118496|101103341|101121501	oas:101111043|oas:101111048|oas:101103190|oas:101118496|oas:101103341|oas:101121501|	101111043|101111048|101103190|101118496|101103341|101121501|	http://www.genome.jp/kegg-bin/show_pathway?oas05200/oas:101121501%09red/oas:101118496%09red/oas:101111048%09red/oas:101103190%09red/oas:101111043%09red/oas:101103341%09red
Primary bile acid biosynthesis	KEGG PATHWAY	oas00120	1	18	0.192388	0.809661	101120689	oas:101120689|	101120689|	http://www.genome.jp/kegg-bin/show_pathway?oas00120/oas:101120689%09red
PPAR signaling pathway	KEGG PATHWAY	oas03320	2	70	0.192457	0.809661	101117635|101120689	oas:101117635|oas:101120689|	101117635|101120689|	http://www.genome.jp/kegg-bin/show_pathway?oas03320/oas:101120689%09red/oas:101117635%09red
Arrhythmogenic right ventricular cardiomyopathy (ARVC)	KEGG PATHWAY	oas05412	2	70	0.192457	0.809661	101121501|101118655	oas:101121501|oas:101118655|	101121501|101118655|	http://www.genome.jp/kegg-bin/show_pathway?oas05412/oas:101121501%09red/oas:101118655%09red
Platelet activation	KEGG PATHWAY	oas04611	3	134	0.198097	0.809661	101103693|101103118|101103800	oas:101103693|oas:101103118|oas:101103800|	101103693|101103118|101103800|	http://www.genome.jp/kegg-bin/show_pathway?oas04611/oas:101103693%09red/oas:101103800%09red/oas:101103118%09red
Adherens junction	KEGG PATHWAY	oas04520	2	73	0.204652	0.809661	101111996|101121501	oas:101111996|oas:101121501|	101111996|101121501|	http://www.genome.jp/kegg-bin/show_pathway?oas04520/oas:101121501%09red/oas:101111996%09red
Chronic myeloid leukemia	KEGG PATHWAY	oas05220	2	75	0.212828	0.809661	101111043|101103190	oas:101111043|oas:101103190|	101111043|101103190|	http://www.genome.jp/kegg-bin/show_pathway?oas05220/oas:101111043%09red/oas:101103190%09red
Wnt signaling pathway	KEGG PATHWAY	oas04310	3	141	0.218295	0.809661	101111048|101113714|101103800	oas:101111048|oas:101113714|oas:101103800|	101111048|101113714|101103800|	http://www.genome.jp/kegg-bin/show_pathway?oas04310/oas:101111048%09red/oas:101103800%09red/oas:101113714%09red
Maturity onset diabetes of the young	KEGG PATHWAY	oas04950	1	21	0.219193	0.809661	443198	oas:443198|	443198|	http://www.genome.jp/kegg-bin/show_pathway?oas04950/oas:443198%09red
Pertussis	KEGG PATHWAY	oas05133	2	77	0.221035	0.809661	101103693|101103238	oas:101103693|oas:101103238|	101103693|101103238|	http://www.genome.jp/kegg-bin/show_pathway?oas05133/oas:101103693%09red/oas:101103238%09red
Rap1 signaling pathway	KEGG PATHWAY	oas04015	4	212	0.223106	0.809661	101103693|101112196|101103190|101103341	oas:101103693|oas:101112196|oas:101103190|oas:101103341|	101103693|101112196|101103190|101103341|	http://www.genome.jp/kegg-bin/show_pathway?oas04015/oas:101103693%09red/oas:101103190%09red/oas:101103341%09red/oas:101112196%09red
cAMP signaling pathway	KEGG PATHWAY	oas04024	4	216	0.232607	0.809661	101103693|101112196|101103190|101103800	oas:101103693|oas:101112196|oas:101103190|oas:101103800|	101103693|101112196|101103190|101103800|	http://www.genome.jp/kegg-bin/show_pathway?oas04024/oas:101103693%09red/oas:101112196%09red/oas:101103800%09red/oas:101103190%09red
Bacterial invasion of epithelial cells	KEGG PATHWAY	oas05100	2	80	0.233391	0.809661	101111043|101121501	oas:101111043|oas:101121501|	101111043|101121501|	http://www.genome.jp/kegg-bin/show_pathway?oas05100/oas:101121501%09red/oas:101111043%09red
Ubiquitin mediated proteolysis	KEGG PATHWAY	oas04120	3	149	0.241863	0.809661	101111043|101118496|101121449	oas:101111043|oas:101118496|oas:101121449|	101111043|101118496|101121449|	http://www.genome.jp/kegg-bin/show_pathway?oas04120/oas:101111043%09red/oas:101118496%09red/oas:101121449%09red
Nicotinate and nicotinamide metabolism	KEGG PATHWAY	oas00760	1	25	0.253558	0.809661	101109937	oas:101109937|	101109937|	http://www.genome.jp/kegg-bin/show_pathway?oas00760/oas:101109937%09red
Hippo signaling pathway	KEGG PATHWAY	oas04390	3	153	0.253802	0.809661	101111048|101121501|101106957	oas:101111048|oas:101121501|oas:101106957|	101111048|101121501|101106957|	http://www.genome.jp/kegg-bin/show_pathway?oas04390/oas:101106957%09red/oas:101111048%09red/oas:101121501%09red
Glycosphingolipid biosynthesis - lacto and neolacto series	KEGG PATHWAY	oas00601	1	26	0.261911	0.809661	101122666	oas:101122666|	101122666|	http://www.genome.jp/kegg-bin/show_pathway?oas00601/oas:101122666%09red
Homologous recombination	KEGG PATHWAY	oas03440	1	26	0.261911	0.809661	101115286	oas:101115286|	101115286|	http://www.genome.jp/kegg-bin/show_pathway?oas03440/oas:101115286%09red
Fc gamma R-mediated phagocytosis	KEGG PATHWAY	oas04666	2	87	0.26235	0.809661	101103341|101103190	oas:101103341|oas:101103190|	101103341|101103190|	http://www.genome.jp/kegg-bin/show_pathway?oas04666/oas:101103190%09red/oas:101103341%09red
Oxytocin signaling pathway	KEGG PATHWAY	oas04921	3	157	0.265823	0.809661	101103693|101103190|101103800	oas:101103693|oas:101103190|oas:101103800|	101103693|101103190|101103800|	http://www.genome.jp/kegg-bin/show_pathway?oas04921/oas:101103693%09red/oas:101103800%09red/oas:101103190%09red
Gap junction	KEGG PATHWAY	oas04540	2	89	0.270636	0.809661	101103693|101103190	oas:101103693|oas:101103190|	101103693|101103190|	http://www.genome.jp/kegg-bin/show_pathway?oas04540/oas:101103693%09red/oas:101103190%09red
Salmonella infection	KEGG PATHWAY	oas05132	2	90	0.274779	0.809661	443380|101103800	oas:443380|oas:101103800|	443380|101103800|	http://www.genome.jp/kegg-bin/show_pathway?oas05132/oas:101103800%09red/oas:443380%09red
Hematopoietic cell lineage	KEGG PATHWAY	oas04640	2	90	0.274779	0.809661	101122909|101103118	oas:101122909|oas:101103118|	101122909|101103118|	http://www.genome.jp/kegg-bin/show_pathway?oas04640/oas:101122909%09red/oas:101103118%09red
Butanoate metabolism	KEGG PATHWAY	oas00650	1	28	0.278339	0.809661	101117635	oas:101117635|	101117635|	http://www.genome.jp/kegg-bin/show_pathway?oas00650/oas:101117635%09red
Propanoate metabolism	KEGG PATHWAY	oas00640	1	28	0.278339	0.809661	101117635	oas:101117635|	101117635|	http://www.genome.jp/kegg-bin/show_pathway?oas00640/oas:101117635%09red
Phototransduction	KEGG PATHWAY	oas04744	1	29	0.286416	0.809661	100233166	oas:100233166|	100233166|	http://www.genome.jp/kegg-bin/show_pathway?oas04744/oas:100233166%09red
Progesterone-mediated oocyte maturation	KEGG PATHWAY	oas04914	2	93	0.287197	0.809661	101103693|101103190	oas:101103693|oas:101103190|	101103693|101103190|	http://www.genome.jp/kegg-bin/show_pathway?oas04914/oas:101103693%09red/oas:101103190%09red
Ribosome	KEGG PATHWAY	oas03010	4	240	0.291365	0.809661	443070|101104725|105608463|101111994	oas:443070|oas:101104725|oas:101109701|oas:101111994|	443070|101104725|101109701|101111994|	http://www.genome.jp/kegg-bin/show_pathway?oas03010/oas:443070%09red/oas:101104725%09red/oas:101109701%09red/oas:101111994%09red
Other types of O-glycan biosynthesis	KEGG PATHWAY	oas00514	1	31	0.3023	0.809661	101111560	oas:101111560|	101111560|	http://www.genome.jp/kegg-bin/show_pathway?oas00514/oas:101111560%09red
cGMP-PKG signaling pathway	KEGG PATHWAY	oas04022	3	171	0.308329	0.809661	101103693|101103190|101103800	oas:101103693|oas:101103190|oas:101103800|	101103693|101103190|101103800|	http://www.genome.jp/kegg-bin/show_pathway?oas04022/oas:101103693%09red/oas:101103800%09red/oas:101103190%09red
beta-Alanine metabolism	KEGG PATHWAY	oas00410	1	32	0.31011	0.809661	101117635	oas:101117635|	101117635|	http://www.genome.jp/kegg-bin/show_pathway?oas00410/oas:101117635%09red
Pyrimidine metabolism	KEGG PATHWAY	oas00240	2	99	0.311952	0.809661	101106892|101102378	oas:101106892|oas:101102378|	101106892|101102378|	http://www.genome.jp/kegg-bin/show_pathway?oas00240/oas:101102378%09red/oas:101106892%09red
mRNA surveillance pathway	KEGG PATHWAY	oas03015	2	99	0.311952	0.809661	101103214|101102321	oas:101103214|oas:101102321|	101103214|101102321|	http://www.genome.jp/kegg-bin/show_pathway?oas03015/oas:101102321%09red/oas:101103214%09red
Rheumatoid arthritis	KEGG PATHWAY	oas05323	2	100	0.316062	0.809661	101122909|101103238	oas:101122909|oas:101103238|	101122909|101103238|	http://www.genome.jp/kegg-bin/show_pathway?oas05323/oas:101103238%09red/oas:101122909%09red
Protein processing in endoplasmic reticulum	KEGG PATHWAY	oas04141	3	176	0.323592	0.809661	100037660|101110772|101104642	oas:100037660|oas:101110772|oas:101116542|	100037660|101110772|101116542|	http://www.genome.jp/kegg-bin/show_pathway?oas04141/oas:101116542%09red/oas:101110772%09red/oas:100037660%09red
Estrogen signaling pathway	KEGG PATHWAY	oas04915	2	102	0.324265	0.809661	101103693|101103190	oas:101103693|oas:101103190|	101103693|101103190|	http://www.genome.jp/kegg-bin/show_pathway?oas04915/oas:101103693%09red/oas:101103190%09red
Natural killer cell mediated cytotoxicity	KEGG PATHWAY	oas04650	2	105	0.336522	0.809661	101103341|101103190	oas:101103341|oas:101103190|	101103341|101103190|	http://www.genome.jp/kegg-bin/show_pathway?oas04650/oas:101103190%09red/oas:101103341%09red
Bladder cancer	KEGG PATHWAY	oas05219	1	36	0.340486	0.809661	101103190	oas:101103190|	101103190|	http://www.genome.jp/kegg-bin/show_pathway?oas05219/oas:101103190%09red
Serotonergic synapse	KEGG PATHWAY	oas04726	2	109	0.352758	0.809661	101103693|101103190	oas:101103693|oas:101103190|	101103693|101103190|	http://www.genome.jp/kegg-bin/show_pathway?oas04726/oas:101103693%09red/oas:101103190%09red
Drug metabolism - other enzymes	KEGG PATHWAY	oas00983	1	38	0.355171	0.809661	101102378	oas:101102378|	101102378|	http://www.genome.jp/kegg-bin/show_pathway?oas00983/oas:101102378%09red
TNF signaling pathway	KEGG PATHWAY	oas04668	2	110	0.356796	0.809661	101111483|443380	oas:101111483|oas:443380|	101111483|443380|	http://www.genome.jp/kegg-bin/show_pathway?oas04668/oas:101111483%09red/oas:443380%09red
Cysteine and methionine metabolism	KEGG PATHWAY	oas00270	1	40	0.36953	0.809661	101105064	oas:101104463|	101104463|	http://www.genome.jp/kegg-bin/show_pathway?oas00270/oas:101104463%09red
Epstein-Barr virus infection	KEGG PATHWAY	oas05169	3	196	0.384444	0.809661	101107201|101103341|101116401	oas:101107201|oas:101103341|oas:101116401|	101107201|101103341|101116401|	http://www.genome.jp/kegg-bin/show_pathway?oas05169/oas:101103341%09red/oas:101116401%09red/oas:101107201%09red
Thyroid hormone signaling pathway	KEGG PATHWAY	oas04919	2	118	0.388751	0.809661	101103341|101103190	oas:101103341|oas:101103190|	101103341|101103190|	http://www.genome.jp/kegg-bin/show_pathway?oas04919/oas:101103190%09red/oas:101103341%09red
Carbohydrate digestion and absorption	KEGG PATHWAY	oas04973	1	43	0.390473	0.809661	443507	oas:443507|	443507|	http://www.genome.jp/kegg-bin/show_pathway?oas04973/oas:443507%09red
Fatty acid degradation	KEGG PATHWAY	oas00071	1	43	0.390473	0.809661	101117635	oas:101117635|	101117635|	http://www.genome.jp/kegg-bin/show_pathway?oas00071/oas:101117635%09red
Tryptophan metabolism	KEGG PATHWAY	oas00380	1	44	0.397299	0.809661	101117635	oas:101117635|	101117635|	http://www.genome.jp/kegg-bin/show_pathway?oas00380/oas:101117635%09red
Basal transcription factors	KEGG PATHWAY	oas03022	1	44	0.397299	0.809661	101107201	oas:101107201|	101107201|	http://www.genome.jp/kegg-bin/show_pathway?oas03022/oas:101107201%09red
Proteasome	KEGG PATHWAY	oas03050	1	44	0.397299	0.809661	101116401	oas:101116401|	101116401|	http://www.genome.jp/kegg-bin/show_pathway?oas03050/oas:101116401%09red
Sphingolipid metabolism	KEGG PATHWAY	oas00600	1	47	0.417323	0.809661	101114836	oas:101114836|	101114836|	http://www.genome.jp/kegg-bin/show_pathway?oas00600/oas:101114836%09red
Valine, leucine and isoleucine degradation	KEGG PATHWAY	oas00280	1	47	0.417323	0.809661	101117635	oas:101117635|	101117635|	http://www.genome.jp/kegg-bin/show_pathway?oas00280/oas:101117635%09red
Vascular smooth muscle contraction	KEGG PATHWAY	oas04270	2	126	0.419989	0.809661	101103190|101103800	oas:101103190|oas:101103800|	101103190|101103800|	http://www.genome.jp/kegg-bin/show_pathway?oas04270/oas:101103800%09red/oas:101103190%09red
Axon guidance	KEGG PATHWAY	oas04360	2	127	0.423837	0.809661	101103693|101103800	oas:101103693|oas:101103800|	101103693|101103800|	http://www.genome.jp/kegg-bin/show_pathway?oas04360/oas:101103693%09red/oas:101103800%09red
N-Glycan biosynthesis	KEGG PATHWAY	oas00510	1	48	0.42385	0.809661	100037660	oas:100037660|	100037660|	http://www.genome.jp/kegg-bin/show_pathway?oas00510/oas:100037660%09red
Amino sugar and nucleotide sugar metabolism	KEGG PATHWAY	oas00520	1	48	0.42385	0.809661	101115460	oas:101115460|	101115460|	http://www.genome.jp/kegg-bin/show_pathway?oas00520/oas:101115460%09red
Fatty acid metabolism	KEGG PATHWAY	oas01212	1	48	0.42385	0.809661	101117635	oas:101117635|	101117635|	http://www.genome.jp/kegg-bin/show_pathway?oas01212/oas:101117635%09red
Cocaine addiction	KEGG PATHWAY	oas05030	1	49	0.430303	0.81133	101103693	oas:101103693|	101103693|	http://www.genome.jp/kegg-bin/show_pathway?oas05030/oas:101103693%09red
NOD-like receptor signaling pathway	KEGG PATHWAY	oas04621	1	52	0.449234	0.81133	101115883	oas:101115883|	101115883|	http://www.genome.jp/kegg-bin/show_pathway?oas04621/oas:101115883%09red
Tight junction	KEGG PATHWAY	oas04530	2	135	0.454133	0.81133	101103693|101121501	oas:101103693|oas:101121501|	101103693|101121501|	http://www.genome.jp/kegg-bin/show_pathway?oas04530/oas:101103693%09red/oas:101121501%09red
Regulation of actin cytoskeleton	KEGG PATHWAY	oas04810	3	220	0.455635	0.81133	101116845|101103190|101103800	oas:101116845|oas:101103190|oas:101103800|	101116845|101103190|101103800|	http://www.genome.jp/kegg-bin/show_pathway?oas04810/oas:101116845%09red/oas:101103800%09red/oas:101103190%09red
ABC transporters	KEGG PATHWAY	oas02010	1	55	0.467538	0.81133	101115097	oas:101115097|	101115097|	http://www.genome.jp/kegg-bin/show_pathway?oas02010/oas:101115097%09red
Endocytosis	KEGG PATHWAY	oas04144	3	226	0.472919	0.81133	101111043|101111414|101112505	oas:101111043|oas:101111414|oas:101112505|	101111043|101111414|101112505|	http://www.genome.jp/kegg-bin/show_pathway?oas04144/oas:101111043%09red/oas:101112505%09red/oas:101111414%09red
Basal cell carcinoma	KEGG PATHWAY	oas05217	1	56	0.473504	0.81133	101111048	oas:101111048|	101111048|	http://www.genome.jp/kegg-bin/show_pathway?oas05217/oas:101111048%09red
Signaling pathways regulating pluripotency of stem cells	KEGG PATHWAY	oas04550	2	141	0.476249	0.81133	101111048|101103190	oas:101111048|oas:101103190|	101111048|101103190|	http://www.genome.jp/kegg-bin/show_pathway?oas04550/oas:101111048%09red/oas:101103190%09red
Acute myeloid leukemia	KEGG PATHWAY	oas05221	1	58	0.485237	0.81133	101103190	oas:101103190|	101103190|	http://www.genome.jp/kegg-bin/show_pathway?oas05221/oas:101103190%09red
Insulin signaling pathway	KEGG PATHWAY	oas04910	2	144	0.487102	0.81133	101111043|101103190	oas:101111043|oas:101103190|	101111043|101103190|	http://www.genome.jp/kegg-bin/show_pathway?oas04910/oas:101111043%09red/oas:101103190%09red
Cytokine-cytokine receptor interaction	KEGG PATHWAY	oas04060	3	235	0.498365	0.81133	101122909|101104401|101104151	oas:101122909|oas:101104401|oas:101104151|	101122909|101104401|101104151|	http://www.genome.jp/kegg-bin/show_pathway?oas04060/oas:101122909%09red/oas:101104151%09red/oas:101104401%09red
Inositol phosphate metabolism	KEGG PATHWAY	oas00562	1	61	0.502348	0.81133	101103341	oas:101103341|	101103341|	http://www.genome.jp/kegg-bin/show_pathway?oas00562/oas:101103341%09red
Adrenergic signaling in cardiomyocytes	KEGG PATHWAY	oas04261	2	151	0.511874	0.81133	101103693|101112196	oas:101103693|oas:101112196|	101103693|101112196|	http://www.genome.jp/kegg-bin/show_pathway?oas04261/oas:101103693%09red/oas:101112196%09red
Pancreatic cancer	KEGG PATHWAY	oas05212	1	64	0.518893	0.81133	101103190	oas:101103190|	101103190|	http://www.genome.jp/kegg-bin/show_pathway?oas05212/oas:101103190%09red
Cell adhesion molecules (CAMs)	KEGG PATHWAY	oas04514	2	156	0.529082	0.81133	101111996|101110963	oas:101111996|oas:101110963|	101111996|101110963|	http://www.genome.jp/kegg-bin/show_pathway?oas04514/oas:101111996%09red/oas:101110963%09red
mTOR signaling pathway	KEGG PATHWAY	oas04150	1	66	0.529618	0.81133	100302070	oas:100302070|	100302070|	http://www.genome.jp/kegg-bin/show_pathway?oas04150/oas:100302070%09red
Synaptic vesicle cycle	KEGG PATHWAY	oas04721	1	67	0.53489	0.81133	101114341	oas:101102712|	101102712|	http://www.genome.jp/kegg-bin/show_pathway?oas04721/oas:101102712%09red
Long-term potentiation	KEGG PATHWAY	oas04720	1	67	0.53489	0.81133	101103190	oas:101103190|	101103190|	http://www.genome.jp/kegg-bin/show_pathway?oas04720/oas:101103190%09red
B cell receptor signaling pathway	KEGG PATHWAY	oas04662	1	69	0.545259	0.81133	101103190	oas:101103190|	101103190|	http://www.genome.jp/kegg-bin/show_pathway?oas04662/oas:101103190%09red
Melanoma	KEGG PATHWAY	oas05218	1	69	0.545259	0.81133	101103190	oas:101103190|	101103190|	http://www.genome.jp/kegg-bin/show_pathway?oas05218/oas:101103190%09red
Colorectal cancer	KEGG PATHWAY	oas05210	1	70	0.550357	0.81133	101103190	oas:101103190|	101103190|	http://www.genome.jp/kegg-bin/show_pathway?oas05210/oas:101103190%09red
Gastric acid secretion	KEGG PATHWAY	oas04971	1	72	0.560382	0.81133	101103693	oas:101103693|	101103693|	http://www.genome.jp/kegg-bin/show_pathway?oas04971/oas:101103693%09red
Parkinson's disease	KEGG PATHWAY	oas05012	2	166	0.562246	0.81133	101102131|101103693	oas:101102131|oas:101103693|	101102131|101103693|	http://www.genome.jp/kegg-bin/show_pathway?oas05012/oas:101102131%09red/oas:101103693%09red
Jak-STAT signaling pathway	KEGG PATHWAY	oas04630	2	167	0.56547	0.81133	101122909|101111043	oas:101122909|oas:101111043|	101122909|101111043|	http://www.genome.jp/kegg-bin/show_pathway?oas04630/oas:101111043%09red/oas:101122909%09red
Transcriptional misregulation in cancer	KEGG PATHWAY	oas05202	2	168	0.568676	0.81133	101107197|101113391	oas:101107197|oas:101113391|	101107197|101113391|	http://www.genome.jp/kegg-bin/show_pathway?oas05202/oas:101113391%09red/oas:101107197%09red
Legionellosis	KEGG PATHWAY	oas05134	1	75	0.575004	0.81133	443380	oas:443380|	443380|	http://www.genome.jp/kegg-bin/show_pathway?oas05134/oas:443380%09red
TGF-beta signaling pathway	KEGG PATHWAY	oas04350	1	78	0.589142	0.81133	101111414	oas:101111414|	101111414|	http://www.genome.jp/kegg-bin/show_pathway?oas04350/oas:101111414%09red
Phosphatidylinositol signaling system	KEGG PATHWAY	oas04070	1	80	0.598305	0.81133	101103341	oas:101103341|	101103341|	http://www.genome.jp/kegg-bin/show_pathway?oas04070/oas:101103341%09red
Prolactin signaling pathway	KEGG PATHWAY	oas04917	1	82	0.607265	0.81133	101103190	oas:101103190|	101103190|	http://www.genome.jp/kegg-bin/show_pathway?oas04917/oas:101103190%09red
Alcoholism	KEGG PATHWAY	oas05034	2	181	0.6088	0.81133	101103693|101103190	oas:101103693|oas:101103190|	101103693|101103190|	http://www.genome.jp/kegg-bin/show_pathway?oas05034/oas:101103693%09red/oas:101103190%09red
Bile secretion	KEGG PATHWAY	oas04976	1	83	0.61167	0.81133	101120689	oas:101120689|	101120689|	http://www.genome.jp/kegg-bin/show_pathway?oas04976/oas:101120689%09red
Peroxisome	KEGG PATHWAY	oas04146	1	84	0.616026	0.81133	101117635	oas:101117635|	101117635|	http://www.genome.jp/kegg-bin/show_pathway?oas04146/oas:101117635%09red
MicroRNAs in cancer	KEGG PATHWAY	oas05206	2	184	0.617648	0.81133	101103341|101103190	oas:101103341|oas:101103190|	101103341|101103190|	http://www.genome.jp/kegg-bin/show_pathway?oas05206/oas:101103190%09red/oas:101103341%09red
Insulin secretion	KEGG PATHWAY	oas04911	1	86	0.624592	0.81133	101112196	oas:101112196|	101112196|	http://www.genome.jp/kegg-bin/show_pathway?oas04911/oas:101112196%09red
GnRH signaling pathway	KEGG PATHWAY	oas04912	1	87	0.628803	0.81133	101103190	oas:101103190|	101103190|	http://www.genome.jp/kegg-bin/show_pathway?oas04912/oas:101103190%09red
Prostate cancer	KEGG PATHWAY	oas05215	1	87	0.628803	0.81133	101103190	oas:101103190|	101103190|	http://www.genome.jp/kegg-bin/show_pathway?oas05215/oas:101103190%09red
GABAergic synapse	KEGG PATHWAY	oas04727	1	88	0.632967	0.81133	101103693	oas:101103693|	101103693|	http://www.genome.jp/kegg-bin/show_pathway?oas04727/oas:101103693%09red
ECM-receptor interaction	KEGG PATHWAY	oas04512	1	89	0.637085	0.81133	101103118	oas:101103118|	101103118|	http://www.genome.jp/kegg-bin/show_pathway?oas04512/oas:101103118%09red
NF-kappa B signaling pathway	KEGG PATHWAY	oas04064	1	89	0.637085	0.81133	101103341	oas:101103341|	101103341|	http://www.genome.jp/kegg-bin/show_pathway?oas04064/oas:101103341%09red
Tuberculosis	KEGG PATHWAY	oas05152	2	193	0.643269	0.812263	101115883|101103190	oas:101115883|oas:101103190|	101115883|101103190|	http://www.genome.jp/kegg-bin/show_pathway?oas05152/oas:101115883%09red/oas:101103190%09red
Morphine addiction	KEGG PATHWAY	oas05032	1	93	0.6531	0.817748	101103693	oas:101103693|	101103693|	http://www.genome.jp/kegg-bin/show_pathway?oas05032/oas:101103693%09red
Circadian entrainment	KEGG PATHWAY	oas04713	1	96	0.664648	0.825271	101103693	oas:101103693|	101103693|	http://www.genome.jp/kegg-bin/show_pathway?oas04713/oas:101103693%09red
Inflammatory mediator regulation of TRP channels	KEGG PATHWAY	oas04750	1	100	0.679451	0.828843	101103341	oas:101103341|	101103341|	http://www.genome.jp/kegg-bin/show_pathway?oas04750/oas:101103341%09red
Glycerophospholipid metabolism	KEGG PATHWAY	oas00564	1	101	0.683049	0.828843	101107006	oas:101104872|	101104872|	http://www.genome.jp/kegg-bin/show_pathway?oas00564/oas:101104872%09red
Focal adhesion	KEGG PATHWAY	oas04510	2	210	0.687947	0.828843	101103190|101103800	oas:101103190|oas:101103800|	101103190|101103800|	http://www.genome.jp/kegg-bin/show_pathway?oas04510/oas:101103800%09red/oas:101103190%09red
Retrograde endocannabinoid signaling	KEGG PATHWAY	oas04723	1	104	0.693603	0.828843	101103693	oas:101103693|	101103693|	http://www.genome.jp/kegg-bin/show_pathway?oas04723/oas:101103693%09red
Herpes simplex infection	KEGG PATHWAY	oas05168	2	213	0.695338	0.828843	101107201|101111996	oas:101107201|oas:101111996|	101107201|101111996|	http://www.genome.jp/kegg-bin/show_pathway?oas05168/oas:101107201%09red/oas:101111996%09red
Carbon metabolism	KEGG PATHWAY	oas01200	1	109	0.710421	0.840101	101117635	oas:101117635|	101117635|	http://www.genome.jp/kegg-bin/show_pathway?oas01200/oas:101117635%09red
Glutamatergic synapse	KEGG PATHWAY	oas04724	1	113	0.72321	0.842476	101103693	oas:101103693|	101103693|	http://www.genome.jp/kegg-bin/show_pathway?oas04724/oas:101103693%09red
Cholinergic synapse	KEGG PATHWAY	oas04725	1	114	0.726319	0.842476	101103693	oas:101103693|	101103693|	http://www.genome.jp/kegg-bin/show_pathway?oas04725/oas:101103693%09red
Chagas disease (American trypanosomiasis)	KEGG PATHWAY	oas05142	1	115	0.729392	0.842476	101103693	oas:101103693|	101103693|	http://www.genome.jp/kegg-bin/show_pathway?oas05142/oas:101103693%09red
Ras signaling pathway	KEGG PATHWAY	oas04014	2	233	0.740983	0.84928	101103341|101103190	oas:101103341|oas:101103190|	101103341|101103190|	http://www.genome.jp/kegg-bin/show_pathway?oas04014/oas:101103190%09red/oas:101103341%09red
Metabolic pathways	KEGG PATHWAY	oas01100	12	1256	0.762585	0.853031	101106892|101107149|101114836|101109937|101117635|100037660|101120689|101103341|101102378|101105064|101122666|101107006	oas:101106892|oas:101107149|oas:101114836|oas:101109937|oas:101117635|oas:100037660|oas:101120689|oas:101103341|oas:101102378|oas:101104463|oas:101122666|oas:101104872|	101106892|101107149|101114836|101109937|101117635|100037660|101120689|101103341|101102378|101104463|101122666|101104872|	http://www.genome.jp/kegg-bin/show_pathway?oas01100/oas:100037660%09red/oas:101122666%09red/oas:101102378%09red/oas:101106892%09red/oas:101117635%09red/oas:101114836%09red/oas:101107149%09red/oas:101109937%09red/oas:101104872%09red/oas:101120689%09red/oas:101103341%09red/oas:101104463%09red
Osteoclast differentiation	KEGG PATHWAY	oas04380	1	127	0.763699	0.853031	100034667	oas:100034667|	100034667|	http://www.genome.jp/kegg-bin/show_pathway?oas04380/oas:100034667%09red
Dopaminergic synapse	KEGG PATHWAY	oas04728	1	131	0.774143	0.853031	101103693	oas:101103693|	101103693|	http://www.genome.jp/kegg-bin/show_pathway?oas04728/oas:101103693%09red
FoxO signaling pathway	KEGG PATHWAY	oas04068	1	132	0.776681	0.853031	101103190	oas:101103190|	101103190|	http://www.genome.jp/kegg-bin/show_pathway?oas04068/oas:101103190%09red
Hepatitis C	KEGG PATHWAY	oas05160	1	132	0.776681	0.853031	101103190	oas:101103190|	101103190|	http://www.genome.jp/kegg-bin/show_pathway?oas05160/oas:101103190%09red
Toxoplasmosis	KEGG PATHWAY	oas05145	1	134	0.781672	0.853031	101103693	oas:101103693|	101103693|	http://www.genome.jp/kegg-bin/show_pathway?oas05145/oas:101103693%09red
MAPK signaling pathway	KEGG PATHWAY	oas04010	2	255	0.784331	0.853031	101117036|101103190	oas:101117036|oas:101103190|	101117036|101103190|	http://www.genome.jp/kegg-bin/show_pathway?oas04010/oas:101103190%09red/oas:101117036%09red
Hepatitis B	KEGG PATHWAY	oas05161	1	148	0.813634	0.872557	101103190	oas:101103190|	101103190|	http://www.genome.jp/kegg-bin/show_pathway?oas05161/oas:101103190%09red
HTLV-I infection	KEGG PATHWAY	oas05166	2	275	0.818088	0.872557	101107201|101111048	oas:101107201|oas:101111048|	101107201|101111048|	http://www.genome.jp/kegg-bin/show_pathway?oas05166/oas:101111048%09red/oas:101107201%09red
Spliceosome	KEGG PATHWAY	oas03040	1	151	0.819852	0.872557	101103571	oas:101103571|	101103571|	http://www.genome.jp/kegg-bin/show_pathway?oas03040/oas:101103571%09red
RNA transport	KEGG PATHWAY	oas03013	1	167	0.849683	0.895099	101121147	oas:101121147|	101121147|	http://www.genome.jp/kegg-bin/show_pathway?oas03013/oas:101121147%09red
Phagosome	KEGG PATHWAY	oas04145	1	169	0.853047	0.895099	100034667	oas:100034667|	100034667|	http://www.genome.jp/kegg-bin/show_pathway?oas04145/oas:100034667%09red
Purine metabolism	KEGG PATHWAY	oas00230	1	175	0.862697	0.898894	101107149	oas:101107149|	101107149|	http://www.genome.jp/kegg-bin/show_pathway?oas00230/oas:101107149%09red
Influenza A	KEGG PATHWAY	oas05164	1	180	0.870254	0.900472	101103190	oas:101103190|	101103190|	http://www.genome.jp/kegg-bin/show_pathway?oas05164/oas:101103190%09red
Calcium signaling pathway	KEGG PATHWAY	oas04020	1	186	0.878778	0.90302	101103341	oas:101103341|	101103341|	http://www.genome.jp/kegg-bin/show_pathway?oas04020/oas:101103341%09red
Huntington's disease	KEGG PATHWAY	oas05016	1	208	0.905526	0.924133	101107201	oas:101107201|	101107201|	http://www.genome.jp/kegg-bin/show_pathway?oas05016/oas:101107201%09red
Viral carcinogenesis	KEGG PATHWAY	oas05203	1	220	0.917545	0.930029	101107201	oas:101107201|	101107201|	http://www.genome.jp/kegg-bin/show_pathway?oas05203/oas:101107201%09red
PI3K-Akt signaling pathway	KEGG PATHWAY	oas04151	1	356	0.982444	0.989082	101103190	oas:101103190|	101103190|	http://www.genome.jp/kegg-bin/show_pathway?oas04151/oas:101103190%09red
Olfactory transduction	KEGG PATHWAY	oas04740	2	832	0.999223	0.999223	101105526|106992013	oas:101105526|oas:101118859|	101105526|101118859|	http://www.genome.jp/kegg-bin/show_pathway?oas04740/oas:101118859%09red/oas:101105526%09red
--------------------
#Term	Database	ID	Input number	Background number	P-Value	Corrected P-Value	Input	KEGG_ID/KO	Entrez_ID	Hyperlink
--------------------
#Term	Database	ID	Input number	Background number	P-Value	Corrected P-Value	Input	KEGG_ID/KO	Entrez_ID	Hyperlink
--------------------

## Sheet: down_lncRNA_trans_KEGG
##Databases: KEGG PATHWAY
##Statistical test method: hypergeometric test / Fisher's exact test
##FDR correction method: Benjamini and Hochberg
#Term	Database	ID	Input number	Background number	P-Value	Corrected P-Value	Input	KEGG_ID/KO	Entrez_ID	Hyperlink
Calcium signaling pathway	KEGG PATHWAY	oas04020	11	186	0.00131182	0.243998	101108047|443050|101120781|101115429|101108785|100142675|101123026|443078|101121046|105605952|101118381	oas:101108047|oas:443050|oas:101120781|oas:101115429|oas:101108785|oas:100142675|oas:101120920|oas:443078|oas:101121046|oas:101116246|oas:101118381|	101108047|443050|101120781|101115429|101108785|100142675|101120920|443078|101121046|101116246|101118381|	http://www.genome.jp/kegg-bin/show_pathway?oas04020/oas:101116246%09red/oas:101118381%09red/oas:100142675%09red/oas:443078%09red/oas:101120781%09red/oas:101115429%09red/oas:101108047%09red/oas:101108785%09red/oas:101120920%09red/oas:443050%09red/oas:101121046%09red
Adrenergic signaling in cardiomyocytes	KEGG PATHWAY	oas04261	9	151	0.00334773	0.311339	101107485|101109522|101108785|101117907|101121046|101118148|105605952|101114931|100145865	oas:101107485|oas:101109522|oas:101108785|oas:101117907|oas:101121046|oas:101118148|oas:101116246|oas:101114931|oas:100145865|	101107485|101109522|101108785|101117907|101121046|101118148|101116246|101114931|100145865|	http://www.genome.jp/kegg-bin/show_pathway?oas04261/oas:101116246%09red/oas:101117907%09red/oas:101114931%09red/oas:101107485%09red/oas:101109522%09red/oas:101118148%09red/oas:101108785%09red/oas:100145865%09red/oas:101121046%09red
Dilated cardiomyopathy	KEGG PATHWAY	oas05414	6	83	0.00665388	0.354051	101108785|101117907|101117308|101114931|100145865|101117689	oas:101108785|oas:101117907|oas:101117308|oas:101114931|oas:100145865|oas:101117689|	101108785|101117907|101117308|101114931|100145865|101117689|	http://www.genome.jp/kegg-bin/show_pathway?oas05414/oas:101117907%09red/oas:101117308%09red/oas:101114931%09red/oas:101117689%09red/oas:101108785%09red/oas:100145865%09red
Glutamatergic synapse	KEGG PATHWAY	oas04724	7	113	0.007614	0.354051	101115429|101108785|101110687|101123026|101114065|443520|101111472	oas:101115429|oas:101108785|oas:101110687|oas:101120920|oas:101114065|oas:443520|oas:101111472|	101115429|101108785|101110687|101120920|101114065|443520|101111472|	http://www.genome.jp/kegg-bin/show_pathway?oas04724/oas:101114065%09red/oas:101111472%09red/oas:101110687%09red/oas:443520%09red/oas:101115429%09red/oas:101108785%09red/oas:101120920%09red
Salivary secretion	KEGG PATHWAY	oas04970	6	90	0.00952115	0.354187	101108785|101121046|101118148|105605952|101123465|101102714	oas:101108785|oas:101121046|oas:101118148|oas:101116246|oas:101123465|oas:101102714|	101108785|101121046|101118148|101116246|101123465|101102714|	http://www.genome.jp/kegg-bin/show_pathway?oas04970/oas:101116246%09red/oas:101118148%09red/oas:101108785%09red/oas:101102714%09red/oas:101123465%09red/oas:101121046%09red
Endocrine and other factor-regulated calcium reabsorption	KEGG PATHWAY	oas04961	4	44	0.0124576	0.386187	101108785|101118148|101120781|100048991	oas:101108785|oas:101118148|oas:101120781|oas:100048991|	101108785|101118148|101120781|100048991|	http://www.genome.jp/kegg-bin/show_pathway?oas04961/oas:100048991%09red/oas:101120781%09red/oas:101108785%09red/oas:101118148%09red
Gastric acid secretion	KEGG PATHWAY	oas04971	5	72	0.0149592	0.397488	101108785|101118381|101117981|101113767|101118148	oas:101108785|oas:101118381|oas:101117981|oas:101113767|oas:101118148|	101108785|101118381|101117981|101113767|101118148|	http://www.genome.jp/kegg-bin/show_pathway?oas04971/oas:101113767%09red/oas:101118381%09red/oas:101108785%09red/oas:101118148%09red/oas:101117981%09red
Hypertrophic cardiomyopathy (HCM)	KEGG PATHWAY	oas05410	5	77	0.0191603	0.445477	101117308|101114931|100145865|101117907|101117689	oas:101117308|oas:101114931|oas:100145865|oas:101117907|oas:101117689|	101117308|101114931|100145865|101117907|101117689|	http://www.genome.jp/kegg-bin/show_pathway?oas05410/oas:101117689%09red/oas:101117907%09red/oas:101117308%09red/oas:100145865%09red/oas:101114931%09red
Neuroactive ligand-receptor interaction	KEGG PATHWAY	oas04080	11	286	0.0254996	0.476162	101108047|101105340|443050|101118117|101120781|100142675|101112066|101114065|101118381|101121012|443520	oas:101108047|oas:101105340|oas:443050|oas:101118117|oas:101120781|oas:100142675|oas:101112066|oas:101114065|oas:101118381|oas:101121012|oas:443520|	101108047|101105340|443050|101118117|101120781|100142675|101112066|101114065|101118381|101121012|443520|	http://www.genome.jp/kegg-bin/show_pathway?oas04080/oas:101114065%09red/oas:443520%09red/oas:101118381%09red/oas:101121012%09red/oas:101120781%09red/oas:101118117%09red/oas:101105340%09red/oas:101112066%09red/oas:100142675%09red/oas:101108047%09red/oas:443050%09red
Mucin type O-Glycan biosynthesis	KEGG PATHWAY	oas00512	3	31	0.0256001	0.476162	101109586|101122548|101116588	oas:101109586|oas:101122548|oas:101116588|	101109586|101122548|101116588|	http://www.genome.jp/kegg-bin/show_pathway?oas00512/oas:101122548%09red/oas:101109586%09red/oas:101116588%09red
Arginine and proline metabolism	KEGG PATHWAY	oas00330	4	64	0.0390296	0.62206	100174904|443078|101104856|101116374	oas:100174904|oas:443078|oas:101104856|oas:101116374|	100174904|443078|101104856|101116374|	http://www.genome.jp/kegg-bin/show_pathway?oas00330/oas:443078%09red/oas:100174904%09red/oas:101104856%09red/oas:101116374%09red
Glycerophospholipid metabolism	KEGG PATHWAY	oas00564	5	101	0.0497305	0.62206	101110687|101120832|101116368|101107456|101111472	oas:101110687|oas:101120832|oas:101116368|oas:101107456|oas:101111472|	101110687|101120832|101116368|101107456|101111472|	http://www.genome.jp/kegg-bin/show_pathway?oas00564/oas:101116368%09red/oas:101107456%09red/oas:101111472%09red/oas:101120832%09red/oas:101110687%09red
PPAR signaling pathway	KEGG PATHWAY	oas03320	4	70	0.0505986	0.62206	101111848|100137067|100913166|101116841	oas:101111848|oas:100137067|oas:100913166|oas:101116841|	101111848|100137067|100913166|101116841|	http://www.genome.jp/kegg-bin/show_pathway?oas03320/oas:101111848%09red/oas:100913166%09red/oas:101116841%09red/oas:100137067%09red
Arrhythmogenic right ventricular cardiomyopathy (ARVC)	KEGG PATHWAY	oas05412	4	70	0.0505986	0.62206	101117308|101117907|101117689|105605931	oas:101117308|oas:101117907|oas:101117689|oas:101104733|	101117308|101117907|101117689|101104733|	http://www.genome.jp/kegg-bin/show_pathway?oas05412/oas:101117689%09red/oas:101117907%09red/oas:101117308%09red/oas:101104733%09red
Glycine, serine and threonine metabolism	KEGG PATHWAY	oas00260	3	42	0.0522711	0.62206	101111134|100174904|101103446	oas:101111134|oas:100174904|oas:101103446|	101111134|100174904|101103446|	http://www.genome.jp/kegg-bin/show_pathway?oas00260/oas:101111134%09red/oas:100174904%09red/oas:101103446%09red
Nitrogen metabolism	KEGG PATHWAY	oas00910	2	18	0.0535106	0.62206	101103199|101111288	oas:101103199|oas:101111288|	101103199|101111288|	http://www.genome.jp/kegg-bin/show_pathway?oas00910/oas:101103199%09red/oas:101111288%09red
Ether lipid metabolism	KEGG PATHWAY	oas00565	3	49	0.0740848	0.762913	101110687|101116368|101111472	oas:101110687|oas:101116368|oas:101111472|	101110687|101116368|101111472|	http://www.genome.jp/kegg-bin/show_pathway?oas00565/oas:101116368%09red/oas:101111472%09red/oas:101110687%09red
Bile secretion	KEGG PATHWAY	oas04976	4	83	0.081354	0.762913	101108785|101119972|101116841|101118148	oas:101108785|oas:101119972|oas:101116841|oas:101118148|	101108785|101119972|101116841|101118148|	http://www.genome.jp/kegg-bin/show_pathway?oas04976/oas:101119972%09red/oas:101116841%09red/oas:101118148%09red/oas:101108785%09red
Cardiac muscle contraction	KEGG PATHWAY	oas04260	4	84	0.0840309	0.762913	101114931|100145865|101117907|101118148	oas:101114931|oas:100145865|oas:101117907|oas:101118148|	101114931|100145865|101117907|101118148|	http://www.genome.jp/kegg-bin/show_pathway?oas04260/oas:101117907%09red/oas:101118148%09red/oas:100145865%09red/oas:101114931%09red
NOD-like receptor signaling pathway	KEGG PATHWAY	oas04621	3	52	0.084483	0.762913	101115883|101122943|101120629	oas:101115883|oas:101122943|oas:101120629|	101115883|101122943|101120629|	http://www.genome.jp/kegg-bin/show_pathway?oas04621/oas:101115883%09red/oas:101120629%09red/oas:101122943%09red
Insulin secretion	KEGG PATHWAY	oas04911	4	86	0.0895122	0.762913	101108785|101108047|101107485|101118148	oas:101108785|oas:101108047|oas:101107485|oas:101118148|	101108785|101108047|101107485|101118148|	http://www.genome.jp/kegg-bin/show_pathway?oas04911/oas:101118148%09red/oas:101108047%09red/oas:101108785%09red/oas:101107485%09red
Metabolic pathways	KEGG PATHWAY	oas01100	31	1256	0.0942713	0.762913	101120832|101116368|100174904|101107456|100189620|101123535|101120548|101120375|101102378|101119036|101107683|101104140|101116841|101103446|101111472|101113460|101122612|101108745|101116374|101107770|100216440|101123278|101109586|101110687|101104856|443078|101122979|105609801|101122548|101116588|101103439	oas:101120832|oas:101116368|oas:100174904|oas:101107456|oas:100189620|oas:101123535|oas:101120548|oas:101120375|oas:101102378|oas:101119036|oas:101107683|oas:101104140|oas:101116841|oas:101103446|oas:101111472|oas:101113460|oas:101122612|oas:101108745|oas:101116374|oas:101107770|oas:100216440|oas:101123278|oas:101109586|oas:101110687|oas:101104856|oas:443078|oas:101122979|oas:101107950|oas:101122…	101120832|101116368|100174904|101107456|100189620|101123535|101120548|101120375|101102378|101119036|101107683|101104140|101116841|101103446|101111472|101113460|101122612|101108745|101116374|101107770|100216440|101123278|101109586|101110687|101104856|443078|101122979|101107950|101122548|101116588|101103439|	http://www.genome.jp/kegg-bin/show_pathway?oas01100/oas:100216440%09red/oas:101110687%09red/oas:101107683%09red/oas:101104140%09red/oas:101108745%09red/oas:101122612%09red/oas:101116841%09red/oas:101113460%09red/oas:101111472%09red/oas:101123278%09red/oas:101109586%09red/oas:101123535%09red/oas:101120832%09red/oas:100189620%09red/oas:101122548%09red/oas:101120548%09red/oas:101107770%09red/oas:101…
ECM-receptor interaction	KEGG PATHWAY	oas04512	4	89	0.0980469	0.762913	101103118|105605561|XLOC_037648|101117689	oas:101103118|oas:101113128|oas:101107777|oas:101117689|	101103118|101113128|101107777|101117689|	http://www.genome.jp/kegg-bin/show_pathway?oas04512/oas:101113128%09red/oas:101117689%09red/oas:101107777%09red/oas:101103118%09red
AMPK signaling pathway	KEGG PATHWAY	oas04152	5	126	0.101111	0.762913	101111848|101113460|101107485|443270|101116538	oas:101111848|oas:101113460|oas:101107485|oas:443270|oas:101116538|	101111848|101113460|101107485|443270|101116538|	http://www.genome.jp/kegg-bin/show_pathway?oas04152/oas:101111848%09red/oas:101107485%09red/oas:101116538%09red/oas:101113460%09red/oas:443270%09red
Collecting duct acid secretion	KEGG PATHWAY	oas04966	2	27	0.102542	0.762913	101111082|101107683	oas:101111082|oas:101107683|	101111082|101107683|	http://www.genome.jp/kegg-bin/show_pathway?oas04966/oas:101107683%09red/oas:101111082%09red
Butanoate metabolism	KEGG PATHWAY	oas00650	2	28	0.108556	0.776592	101122979|101120375	oas:101122979|oas:101120375|	101122979|101120375|	http://www.genome.jp/kegg-bin/show_pathway?oas00650/oas:101122979%09red/oas:101120375%09red
cGMP-PKG signaling pathway	KEGG PATHWAY	oas04022	6	171	0.117345	0.798155	101107485|101120781|101115429|101121046|101118148|105605952	oas:101107485|oas:101120781|oas:101115429|oas:101121046|oas:101118148|oas:101116246|	101107485|101120781|101115429|101121046|101118148|101116246|	http://www.genome.jp/kegg-bin/show_pathway?oas04022/oas:101116246%09red/oas:101120781%09red/oas:101107485%09red/oas:101115429%09red/oas:101118148%09red/oas:101121046%09red
Fructose and mannose metabolism	KEGG PATHWAY	oas00051	2	30	0.120851	0.798155	101113460|101116538	oas:101113460|oas:101116538|	101113460|101116538|	http://www.genome.jp/kegg-bin/show_pathway?oas00051/oas:101116538%09red/oas:101113460%09red
cAMP signaling pathway	KEGG PATHWAY	oas04024	7	216	0.12825	0.798155	101107485|101108785|101110687|101102014|101121046|101118148|105605952	oas:101107485|oas:101108785|oas:101110687|oas:101102014|oas:101121046|oas:101118148|oas:101116246|	101107485|101108785|101110687|101102014|101121046|101118148|101116246|	http://www.genome.jp/kegg-bin/show_pathway?oas04024/oas:101116246%09red/oas:101110687%09red/oas:101107485%09red/oas:101118148%09red/oas:101108785%09red/oas:101102014%09red/oas:101121046%09red
Pancreatic secretion	KEGG PATHWAY	oas04972	4	100	0.13235	0.798155	105605952|101108047|101121046|101118148	oas:101116246|oas:101108047|oas:101121046|oas:101118148|	101116246|101108047|101121046|101118148|	http://www.genome.jp/kegg-bin/show_pathway?oas04972/oas:101116246%09red/oas:101108047%09red/oas:101118148%09red/oas:101121046%09red
Prion diseases	KEGG PATHWAY	oas05020	2	33	0.139881	0.798155	101108785|101114992	oas:101108785|oas:101114992|	101108785|101114992|	http://www.genome.jp/kegg-bin/show_pathway?oas05020/oas:101108785%09red/oas:101114992%09red
Synaptic vesicle cycle	KEGG PATHWAY	oas04721	3	67	0.144494	0.798155	101123026|101102712|101107683	oas:101120920|oas:101102712|oas:101107683|	101120920|101102712|101107683|	http://www.genome.jp/kegg-bin/show_pathway?oas04721/oas:101107683%09red/oas:101120920%09red/oas:101102712%09red
Amphetamine addiction	KEGG PATHWAY	oas05031	3	67	0.144494	0.798155	101108785|101107485|101115429	oas:101108785|oas:101107485|oas:101115429|	101108785|101107485|101115429|	http://www.genome.jp/kegg-bin/show_pathway?oas05031/oas:101115429%09red/oas:101108785%09red/oas:101107485%09red
Retrograde endocannabinoid signaling	KEGG PATHWAY	oas04723	4	104	0.145899	0.798155	101108785|101123026|101121012|101109927	oas:101108785|oas:101120920|oas:101121012|oas:101109927|	101108785|101120920|101121012|101109927|	http://www.genome.jp/kegg-bin/show_pathway?oas04723/oas:101109927%09red/oas:101108785%09red/oas:101120920%09red/oas:101121012%09red
Thyroid hormone synthesis	KEGG PATHWAY	oas04918	3	70	0.157842	0.800546	101108785|101107485|101118148	oas:101108785|oas:101107485|oas:101118148|	101108785|101107485|101118148|	http://www.genome.jp/kegg-bin/show_pathway?oas04918/oas:101118148%09red/oas:101108785%09red/oas:101107485%09red
Taste transduction	KEGG PATHWAY	oas04742	2	36	0.159497	0.800546	101108785|101123026	oas:101108785|oas:101120920|	101108785|101120920|	http://www.genome.jp/kegg-bin/show_pathway?oas04742/oas:101108785%09red/oas:101120920%09red
Serotonergic synapse	KEGG PATHWAY	oas04726	4	109	0.163552	0.800546	101108785|101123026|101122747|101111472	oas:101108785|oas:101120920|oas:101122747|oas:101111472|	101108785|101120920|101122747|101111472|	http://www.genome.jp/kegg-bin/show_pathway?oas04726/oas:101122747%09red/oas:101108785%09red/oas:101120920%09red/oas:101111472%09red
Carbon metabolism	KEGG PATHWAY	oas01200	4	109	0.163552	0.800546	101103446|101113460|100189620|100216440	oas:101103446|oas:101113460|oas:100189620|oas:100216440|	101103446|101113460|100189620|100216440|	http://www.genome.jp/kegg-bin/show_pathway?oas01200/oas:100216440%09red/oas:100189620%09red/oas:101103446%09red/oas:101113460%09red
Amoebiasis	KEGG PATHWAY	oas05146	4	113	0.1782	0.84597	101108785|XLOC_037648|105605561|443078	oas:101108785|oas:101107777|oas:101113128|oas:443078|	101108785|101107777|101113128|443078|	http://www.genome.jp/kegg-bin/show_pathway?oas05146/oas:101113128%09red/oas:443078%09red/oas:101107777%09red/oas:101108785%09red
Cholinergic synapse	KEGG PATHWAY	oas04725	4	114	0.181929	0.84597	101108785|101123026|101107485|101118630	oas:101108785|oas:101120920|oas:101107485|oas:101118630|	101108785|101120920|101107485|101118630|	http://www.genome.jp/kegg-bin/show_pathway?oas04725/oas:101118630%09red/oas:101108785%09red/oas:101120920%09red/oas:101107485%09red
Cell adhesion molecules (CAMs)	KEGG PATHWAY	oas04514	5	156	0.186564	0.846363	101109080|101106811|101117889|101117689|101114992	oas:101109080|oas:101106811|oas:101117889|oas:101117689|oas:101114992|	101109080|101106811|101117889|101117689|101114992|	http://www.genome.jp/kegg-bin/show_pathway?oas04514/oas:101117689%09red/oas:101109080%09red/oas:101117889%09red/oas:101114992%09red/oas:101106811%09red
Nicotine addiction	KEGG PATHWAY	oas05033	2	42	0.200009	0.876304	101123026|101121012	oas:101120920|oas:101121012|	101120920|101121012|	http://www.genome.jp/kegg-bin/show_pathway?oas05033/oas:101120920%09red/oas:101121012%09red
Synthesis and degradation of ketone bodies	KEGG PATHWAY	oas00072	1	11	0.20351	0.876304	101122979	oas:101122979|	101122979|	http://www.genome.jp/kegg-bin/show_pathway?oas00072/oas:101122979%09red
Riboflavin metabolism	KEGG PATHWAY	oas00740	1	12	0.218474	0.876304	101120130	oas:101120130|	101120130|	http://www.genome.jp/kegg-bin/show_pathway?oas00740/oas:101120130%09red
Type II diabetes mellitus	KEGG PATHWAY	oas04930	2	45	0.220694	0.876304	101111848|101123026	oas:101111848|oas:101120920|	101111848|101120920|	http://www.genome.jp/kegg-bin/show_pathway?oas04930/oas:101111848%09red/oas:101120920%09red
MAPK signaling pathway	KEGG PATHWAY	oas04010	7	255	0.223913	0.876304	106991402|101115429|101108785|101117907|101123026|101122943|101111472	oas:101121024|oas:101115429|oas:101108785|oas:101117907|oas:101120920|oas:101122943|oas:101111472|	101121024|101115429|101108785|101117907|101120920|101122943|101111472|	http://www.genome.jp/kegg-bin/show_pathway?oas04010/oas:101117907%09red/oas:101122943%09red/oas:101111472%09red/oas:101115429%09red/oas:101108785%09red/oas:101120920%09red/oas:101121024%09red
Vascular smooth muscle contraction	KEGG PATHWAY	oas04270	4	126	0.228497	0.876304	101108785|101110786|443050|101111472	oas:101108785|oas:101110786|oas:443050|oas:101111472|	101108785|101110786|443050|101111472|	http://www.genome.jp/kegg-bin/show_pathway?oas04270/oas:443050%09red/oas:101108785%09red/oas:101111472%09red/oas:101110786%09red
Vasopressin-regulated water reabsorption	KEGG PATHWAY	oas04962	2	47	0.234579	0.876304	101108785|101107485	oas:101108785|oas:101107485|	101108785|101107485|	http://www.genome.jp/kegg-bin/show_pathway?oas04962/oas:101108785%09red/oas:101107485%09red
GnRH signaling pathway	KEGG PATHWAY	oas04912	3	87	0.239224	0.876304	101108785|101110687|101111472	oas:101108785|oas:101110687|oas:101111472|	101108785|101110687|101111472|	http://www.genome.jp/kegg-bin/show_pathway?oas04912/oas:101108785%09red/oas:101111472%09red/oas:101110687%09red
GABAergic synapse	KEGG PATHWAY	oas04727	3	88	0.244233	0.876304	101108785|101123026|101121012	oas:101108785|oas:101120920|oas:101121012|	101108785|101120920|101121012|	http://www.genome.jp/kegg-bin/show_pathway?oas04727/oas:101108785%09red/oas:101120920%09red/oas:101121012%09red
Cocaine addiction	KEGG PATHWAY	oas05030	2	49	0.248512	0.876304	101108785|101107485	oas:101108785|oas:101107485|	101108785|101107485|	http://www.genome.jp/kegg-bin/show_pathway?oas05030/oas:101108785%09red/oas:101107485%09red
Dopaminergic synapse	KEGG PATHWAY	oas04728	4	131	0.248724	0.876304	101108785|101123026|101107485|101115429	oas:101108785|oas:101120920|oas:101107485|oas:101115429|	101108785|101120920|101107485|101115429|	http://www.genome.jp/kegg-bin/show_pathway?oas04728/oas:101115429%09red/oas:101108785%09red/oas:101120920%09red/oas:101107485%09red
Platelet activation	KEGG PATHWAY	oas04611	4	134	0.26104	0.876304	101108785|XLOC_037648|101103118|101111472	oas:101108785|oas:101107777|oas:101103118|oas:101111472|	101108785|101107777|101103118|101111472|	http://www.genome.jp/kegg-bin/show_pathway?oas04611/oas:101107777%09red/oas:101103118%09red/oas:101108785%09red/oas:101111472%09red
Notch signaling pathway	KEGG PATHWAY	oas04330	2	52	0.269451	0.876304	101102586|101112372	oas:101102586|oas:101112372|	101102586|101112372|	http://www.genome.jp/kegg-bin/show_pathway?oas04330/oas:101102586%09red/oas:101112372%09red
Morphine addiction	KEGG PATHWAY	oas05032	3	93	0.2695	0.876304	101108785|101123026|101121012	oas:101108785|oas:101120920|oas:101121012|	101108785|101120920|101121012|	http://www.genome.jp/kegg-bin/show_pathway?oas05032/oas:101108785%09red/oas:101120920%09red/oas:101121012%09red
Glycosphingolipid biosynthesis - ganglio series	KEGG PATHWAY	oas00604	1	16	0.275578	0.876304	101123278	oas:101123278|	101123278|	http://www.genome.jp/kegg-bin/show_pathway?oas00604/oas:101123278%09red
Ovarian steroidogenesis	KEGG PATHWAY	oas04913	2	56	0.297338	0.876304	101108785|101111472	oas:101108785|oas:101111472|	101108785|101111472|	http://www.genome.jp/kegg-bin/show_pathway?oas04913/oas:101108785%09red/oas:101111472%09red
Pyrimidine metabolism	KEGG PATHWAY	oas00240	3	99	0.30017	0.876304	105609801|101102378|101122612	oas:101107950|oas:101102378|oas:101122612|	101107950|101102378|101122612|	http://www.genome.jp/kegg-bin/show_pathway?oas00240/oas:101122612%09red/oas:101102378%09red/oas:101107950%09red
Cytokine-cytokine receptor interaction	KEGG PATHWAY	oas04060	6	235	0.300281	0.876304	101121781|105611742|101105243|101116664|105605978|101117284	oas:101121781|oas:101107340|oas:101105243|oas:101116664|oas:101116668|oas:101117284|	101121781|101107340|101105243|101116664|101116668|101117284|	http://www.genome.jp/kegg-bin/show_pathway?oas04060/oas:101116668%09red/oas:101107340%09red/oas:101117284%09red/oas:101116664%09red/oas:101121781%09red/oas:101105243%09red
Primary bile acid biosynthesis	KEGG PATHWAY	oas00120	1	18	0.302549	0.876304	101116841	oas:101116841|	101116841|	http://www.genome.jp/kegg-bin/show_pathway?oas00120/oas:101116841%09red
Insulin signaling pathway	KEGG PATHWAY	oas04910	4	144	0.302825	0.876304	101108785|101102871|101113460|443270	oas:101108785|oas:101102871|oas:101113460|oas:443270|	101108785|101102871|101113460|443270|	http://www.genome.jp/kegg-bin/show_pathway?oas04910/oas:101113460%09red/oas:101102871%09red/oas:101108785%09red/oas:443270%09red
Inflammatory mediator regulation of TRP channels	KEGG PATHWAY	oas04750	3	100	0.305304	0.876304	101108785|101120781|101111472	oas:101108785|oas:101120781|oas:101111472|	101108785|101120781|101111472|	http://www.genome.jp/kegg-bin/show_pathway?oas04750/oas:101120781%09red/oas:101108785%09red/oas:101111472%09red
Amyotrophic lateral sclerosis (ALS)	KEGG PATHWAY	oas05014	2	58	0.311227	0.876304	101119539|101115429	oas:101119539|oas:101115429|	101119539|101115429|	http://www.genome.jp/kegg-bin/show_pathway?oas05014/oas:101119539%09red/oas:101115429%09red
Cytosolic DNA-sensing pathway	KEGG PATHWAY	oas04623	2	58	0.311227	0.876304	105611742|101116050	oas:101107340|oas:101116050|	101107340|101116050|	http://www.genome.jp/kegg-bin/show_pathway?oas04623/oas:101107340%09red/oas:101116050%09red
Long-term depression	KEGG PATHWAY	oas04730	2	59	0.31815	0.876304	101123026|101111472	oas:101120920|oas:101111472|	101120920|101111472|	http://www.genome.jp/kegg-bin/show_pathway?oas04730/oas:101111472%09red/oas:101120920%09red
Type I diabetes mellitus	KEGG PATHWAY	oas04940	2	59	0.31815	0.876304	101109080|443028	oas:101109080|oas:443028|	101109080|443028|	http://www.genome.jp/kegg-bin/show_pathway?oas04940/oas:101109080%09red/oas:443028%09red
Drug metabolism - cytochrome P450	KEGG PATHWAY	oas00982	2	60	0.325056	0.876304	101104165|101120874	oas:101104165|oas:101120616|	101104165|101120616|	http://www.genome.jp/kegg-bin/show_pathway?oas00982/oas:101104165%09red/oas:101120616%09red
VEGF signaling pathway	KEGG PATHWAY	oas04370	2	61	0.331945	0.876304	101115429|101111472	oas:101115429|oas:101111472|	101115429|101111472|	http://www.genome.jp/kegg-bin/show_pathway?oas04370/oas:101115429%09red/oas:101111472%09red
Other glycan degradation	KEGG PATHWAY	oas00511	1	21	0.341138	0.876304	101117846	oas:101117846|	101117846|	http://www.genome.jp/kegg-bin/show_pathway?oas00511/oas:101117846%09red
Maturity onset diabetes of the young	KEGG PATHWAY	oas04950	1	21	0.341138	0.876304	101103003	oas:101103003|	101103003|	http://www.genome.jp/kegg-bin/show_pathway?oas04950/oas:101103003%09red
Terpenoid backbone biosynthesis	KEGG PATHWAY	oas00900	1	21	0.341138	0.876304	101122979	oas:101122979|	101122979|	http://www.genome.jp/kegg-bin/show_pathway?oas00900/oas:101122979%09red
Autoimmune thyroid disease	KEGG PATHWAY	oas05320	2	63	0.345659	0.876304	101109080|105611742	oas:101109080|oas:101107340|	101109080|101107340|	http://www.genome.jp/kegg-bin/show_pathway?oas05320/oas:101109080%09red/oas:101107340%09red
Glycolysis / Gluconeogenesis	KEGG PATHWAY	oas00010	2	63	0.345659	0.876304	100216440|101113460	oas:100216440|oas:101113460|	100216440|101113460|	http://www.genome.jp/kegg-bin/show_pathway?oas00010/oas:100216440%09red/oas:101113460%09red
Steroid biosynthesis	KEGG PATHWAY	oas00100	1	22	0.353521	0.876304	101107770	oas:101107770|	101107770|	http://www.genome.jp/kegg-bin/show_pathway?oas00100/oas:101107770%09red
Proximal tubule bicarbonate reclamation	KEGG PATHWAY	oas04964	1	22	0.353521	0.876304	101118148	oas:101118148|	101118148|	http://www.genome.jp/kegg-bin/show_pathway?oas04964/oas:101118148%09red
Oxytocin signaling pathway	KEGG PATHWAY	oas04921	4	157	0.35806	0.876304	101108785|101115429|101117907|101111472	oas:101108785|oas:101115429|oas:101117907|oas:101111472|	101108785|101115429|101117907|101111472|	http://www.genome.jp/kegg-bin/show_pathway?oas04921/oas:101117907%09red/oas:101115429%09red/oas:101108785%09red/oas:101111472%09red
Long-term potentiation	KEGG PATHWAY	oas04720	2	67	0.372796	0.88866	101108785|101115429	oas:101108785|oas:101115429|	101108785|101115429|	http://www.genome.jp/kegg-bin/show_pathway?oas04720/oas:101115429%09red/oas:101108785%09red
Histidine metabolism	KEGG PATHWAY	oas00340	1	24	0.377596	0.88866	101119036	oas:101119036|	101119036|	http://www.genome.jp/kegg-bin/show_pathway?oas00340/oas:101119036%09red
Protein digestion and absorption	KEGG PATHWAY	oas04974	3	115	0.382219	0.88866	105605561|XLOC_037648|101118148	oas:101113128|oas:101107777|oas:101118148|	101113128|101107777|101118148|	http://www.genome.jp/kegg-bin/show_pathway?oas04974/oas:101113128%09red/oas:101107777%09red/oas:101118148%09red
Chagas disease (American trypanosomiasis)	KEGG PATHWAY	oas05142	3	115	0.382219	0.88866	443078|105609515|101120781	oas:443078|oas:101104396|oas:101120781|	443078|101104396|101120781|	http://www.genome.jp/kegg-bin/show_pathway?oas05142/oas:101104396%09red/oas:101120781%09red/oas:443078%09red
Glycosphingolipid biosynthesis - lacto and neolacto series	KEGG PATHWAY	oas00601	1	26	0.400776	0.919255	101108745	oas:101108745|	101108745|	http://www.genome.jp/kegg-bin/show_pathway?oas00601/oas:101108745%09red
Glyoxylate and dicarboxylate metabolism	KEGG PATHWAY	oas00630	1	27	0.412041	0.919255	101103446	oas:101103446|	101103446|	http://www.genome.jp/kegg-bin/show_pathway?oas00630/oas:101103446%09red
Complement and coagulation cascades	KEGG PATHWAY	oas04610	2	73	0.412604	0.919255	101112066|101120781	oas:101112066|oas:101120781|	101112066|101120781|	http://www.genome.jp/kegg-bin/show_pathway?oas04610/oas:101120781%09red/oas:101112066%09red
Adipocytokine signaling pathway	KEGG PATHWAY	oas04920	2	74	0.419119	0.919255	101111848|443270	oas:101111848|oas:443270|	101111848|443270|	http://www.genome.jp/kegg-bin/show_pathway?oas04920/oas:101111848%09red/oas:443270%09red
Legionellosis	KEGG PATHWAY	oas05134	2	75	0.425597	0.919255	101109898|101119944	oas:101109898|oas:101109898|	101109898|101109898|	http://www.genome.jp/kegg-bin/show_pathway?oas05134/oas:101109898%09red
RIG-I-like receptor signaling pathway	KEGG PATHWAY	oas04622	2	76	0.432037	0.919255	105611742|101116050	oas:101107340|oas:101116050|	101107340|101116050|	http://www.genome.jp/kegg-bin/show_pathway?oas04622/oas:101107340%09red/oas:101116050%09red
alpha-Linolenic acid metabolism	KEGG PATHWAY	oas00592	1	29	0.433941	0.919255	101111472	oas:101111472|	101111472|	http://www.genome.jp/kegg-bin/show_pathway?oas00592/oas:101111472%09red
Arachidonic acid metabolism	KEGG PATHWAY	oas00590	2	77	0.438439	0.919255	101104140|101111472	oas:101104140|oas:101111472|	101104140|101111472|	http://www.genome.jp/kegg-bin/show_pathway?oas00590/oas:101111472%09red/oas:101104140%09red
Pentose phosphate pathway	KEGG PATHWAY	oas00030	1	30	0.444583	0.919255	101113460	oas:101113460|	101113460|	http://www.genome.jp/kegg-bin/show_pathway?oas00030/oas:101113460%09red
Leishmaniasis	KEGG PATHWAY	oas05140	2	78	0.444801	0.919255	443078|101122943	oas:443078|oas:101122943|	443078|101122943|	http://www.genome.jp/kegg-bin/show_pathway?oas05140/oas:443078%09red/oas:101122943%09red
Other types of O-glycan biosynthesis	KEGG PATHWAY	oas00514	1	31	0.455026	0.920095	101112372	oas:101112372|	101112372|	http://www.genome.jp/kegg-bin/show_pathway?oas00514/oas:101112372%09red
Regulation of autophagy	KEGG PATHWAY	oas04140	1	32	0.465273	0.920095	105611742	oas:101107340|	101107340|	http://www.genome.jp/kegg-bin/show_pathway?oas04140/oas:101107340%09red
Antigen processing and presentation	KEGG PATHWAY	oas04612	2	82	0.469838	0.920095	101109080|105609515	oas:101109080|oas:101104396|	101109080|101104396|	http://www.genome.jp/kegg-bin/show_pathway?oas04612/oas:101109080%09red/oas:101104396%09red
Peroxisome	KEGG PATHWAY	oas04146	2	84	0.482101	0.920095	101103446|443078	oas:101103446|oas:443078|	101103446|443078|	http://www.genome.jp/kegg-bin/show_pathway?oas04146/oas:443078%09red/oas:101103446%09red
Linoleic acid metabolism	KEGG PATHWAY	oas00591	1	35	0.494875	0.920095	101111472	oas:101111472|	101111472|	http://www.genome.jp/kegg-bin/show_pathway?oas00591/oas:101111472%09red
African trypanosomiasis	KEGG PATHWAY	oas05143	1	35	0.494875	0.920095	101120548	oas:101120548|	101120548|	http://www.genome.jp/kegg-bin/show_pathway?oas05143/oas:101120548%09red
Fc gamma R-mediated phagocytosis	KEGG PATHWAY	oas04666	2	87	0.500163	0.920095	106991667|101110687	oas:101102178|oas:101110687|	101102178|101110687|	http://www.genome.jp/kegg-bin/show_pathway?oas04666/oas:101102178%09red/oas:101110687%09red
Alanine, aspartate and glutamate metabolism	KEGG PATHWAY	oas00250	1	36	0.504374	0.920095	101103446	oas:101103446|	101103446|	http://www.genome.jp/kegg-bin/show_pathway?oas00250/oas:101103446%09red
DNA replication	KEGG PATHWAY	oas03030	1	36	0.504374	0.920095	105609801	oas:101107950|	101107950|	http://www.genome.jp/kegg-bin/show_pathway?oas03030/oas:101107950%09red
Base excision repair	KEGG PATHWAY	oas03410	1	36	0.504374	0.920095	105609801	oas:101107950|	101107950|	http://www.genome.jp/kegg-bin/show_pathway?oas03410/oas:101107950%09red
Apoptosis	KEGG PATHWAY	oas04210	2	88	0.506094	0.920095	101108785|101115429	oas:101108785|oas:101115429|	101108785|101115429|	http://www.genome.jp/kegg-bin/show_pathway?oas04210/oas:101115429%09red/oas:101108785%09red
Tuberculosis	KEGG PATHWAY	oas05152	4	193	0.50768	0.920095	443078|101115883|105611742|101115429	oas:443078|oas:101115883|oas:101107340|oas:101115429|	443078|101115883|101107340|101115429|	http://www.genome.jp/kegg-bin/show_pathway?oas05152/oas:443078%09red/oas:101115429%09red/oas:101115883%09red/oas:101107340%09red
Wnt signaling pathway	KEGG PATHWAY	oas04310	3	141	0.509515	0.920095	101108785|101123636|101115429	oas:101108785|oas:101123636|oas:101115429|	101108785|101123636|101115429|	http://www.genome.jp/kegg-bin/show_pathway?oas04310/oas:101123636%09red/oas:101115429%09red/oas:101108785%09red
Drug metabolism - other enzymes	KEGG PATHWAY	oas00983	1	38	0.522841	0.935082	101102378	oas:101102378|	101102378|	http://www.genome.jp/kegg-bin/show_pathway?oas00983/oas:101102378%09red
Aldosterone-regulated sodium reabsorption	KEGG PATHWAY	oas04960	1	39	0.531816	0.942074	101118148	oas:101118148|	101118148|	http://www.genome.jp/kegg-bin/show_pathway?oas04960/oas:101118148%09red
Small cell lung cancer	KEGG PATHWAY	oas05222	2	94	0.5407	0.948776	105605561|443078	oas:101113128|oas:443078|	101113128|443078|	http://www.genome.jp/kegg-bin/show_pathway?oas05222/oas:101113128%09red/oas:443078%09red
Pyruvate metabolism	KEGG PATHWAY	oas00620	1	41	0.549262	0.949296	100189620	oas:100189620|	100189620|	http://www.genome.jp/kegg-bin/show_pathway?oas00620/oas:100189620%09red
Nucleotide excision repair	KEGG PATHWAY	oas03420	1	43	0.56606	0.949296	105609801	oas:101107950|	101107950|	http://www.genome.jp/kegg-bin/show_pathway?oas03420/oas:101107950%09red
Carbohydrate digestion and absorption	KEGG PATHWAY	oas04973	1	43	0.56606	0.949296	101118148	oas:101118148|	101118148|	http://www.genome.jp/kegg-bin/show_pathway?oas04973/oas:101118148%09red
Tryptophan metabolism	KEGG PATHWAY	oas00380	1	44	0.574223	0.949296	101120548	oas:101120548|	101120548|	http://www.genome.jp/kegg-bin/show_pathway?oas00380/oas:101120548%09red
Melanogenesis	KEGG PATHWAY	oas04916	2	101	0.578905	0.949296	101108785|101107485	oas:101108785|oas:101107485|	101108785|101107485|	http://www.genome.jp/kegg-bin/show_pathway?oas04916/oas:101108785%09red/oas:101107485%09red
Estrogen signaling pathway	KEGG PATHWAY	oas04915	2	102	0.584169	0.949296	101108785|101107485	oas:101108785|oas:101107485|	101108785|101107485|	http://www.genome.jp/kegg-bin/show_pathway?oas04915/oas:101108785%09red/oas:101107485%09red
Toll-like receptor signaling pathway	KEGG PATHWAY	oas04620	2	104	0.594551	0.949296	101122943|105611742	oas:101122943|oas:101107340|	101122943|101107340|	http://www.genome.jp/kegg-bin/show_pathway?oas04620/oas:101107340%09red/oas:101122943%09red
Sphingolipid metabolism	KEGG PATHWAY	oas00600	1	47	0.597805	0.949296	101123535	oas:101123535|	101123535|	http://www.genome.jp/kegg-bin/show_pathway?oas00600/oas:101123535%09red
Valine, leucine and isoleucine degradation	KEGG PATHWAY	oas00280	1	47	0.597805	0.949296	101122979	oas:101122979|	101122979|	http://www.genome.jp/kegg-bin/show_pathway?oas00280/oas:101122979%09red
Natural killer cell mediated cytotoxicity	KEGG PATHWAY	oas04650	2	105	0.599669	0.949296	105611742|101115429	oas:101107340|oas:101115429|	101107340|101115429|	http://www.genome.jp/kegg-bin/show_pathway?oas04650/oas:101107340%09red/oas:101115429%09red
Aminoacyl-tRNA biosynthesis	KEGG PATHWAY	oas00970	1	48	0.605372	0.949296	101111581	oas:101111581|	101111581|	http://www.genome.jp/kegg-bin/show_pathway?oas00970/oas:101111581%09red
HTLV-I infection	KEGG PATHWAY	oas05166	5	275	0.606708	0.949296	101108785|105609801|101109080|105609515|101115429	oas:101108785|oas:101107950|oas:101109080|oas:101104396|oas:101115429|	101108785|101107950|101109080|101104396|101115429|	http://www.genome.jp/kegg-bin/show_pathway?oas05166/oas:101109080%09red/oas:101104396%09red/oas:101115429%09red/oas:101107950%09red/oas:101108785%09red
Graft-versus-host disease	KEGG PATHWAY	oas05332	1	49	0.612797	0.949296	101109080	oas:101109080|	101109080|	http://www.genome.jp/kegg-bin/show_pathway?oas05332/oas:101109080%09red
HIF-1 signaling pathway	KEGG PATHWAY	oas04066	2	109	0.619653	0.949296	443078|101116538	oas:443078|oas:101116538|	443078|101116538|	http://www.genome.jp/kegg-bin/show_pathway?oas04066/oas:443078%09red/oas:101116538%09red
Mineral absorption	KEGG PATHWAY	oas04978	1	50	0.620083	0.949296	101118148	oas:101118148|	101118148|	http://www.genome.jp/kegg-bin/show_pathway?oas04978/oas:101118148%09red
TNF signaling pathway	KEGG PATHWAY	oas04668	2	110	0.624527	0.949296	101107485|101122943	oas:101107485|oas:101122943|	101107485|101122943|	http://www.genome.jp/kegg-bin/show_pathway?oas04668/oas:101122943%09red/oas:101107485%09red
Phagosome	KEGG PATHWAY	oas04145	3	169	0.629587	0.949296	101109080|105609515|101107683	oas:101109080|oas:101104396|oas:101107683|	101109080|101104396|101107683|	http://www.genome.jp/kegg-bin/show_pathway?oas04145/oas:101109080%09red/oas:101104396%09red/oas:101107683%09red
Glutathione metabolism	KEGG PATHWAY	oas00480	1	53	0.641129	0.949296	101120874	oas:101120616|	101120616|	http://www.genome.jp/kegg-bin/show_pathway?oas00480/oas:101120616%09red
Hedgehog signaling pathway	KEGG PATHWAY	oas04340	1	53	0.641129	0.949296	101108785	oas:101108785|	101108785|	http://www.genome.jp/kegg-bin/show_pathway?oas04340/oas:101108785%09red
Allograft rejection	KEGG PATHWAY	oas05330	1	54	0.647883	0.949296	101109080	oas:101109080|	101109080|	http://www.genome.jp/kegg-bin/show_pathway?oas05330/oas:101109080%09red
Oocyte meiosis	KEGG PATHWAY	oas04114	2	115	0.648175	0.949296	101108785|101115429	oas:101108785|oas:101115429|	101108785|101115429|	http://www.genome.jp/kegg-bin/show_pathway?oas04114/oas:101115429%09red/oas:101108785%09red
Thyroid hormone signaling pathway	KEGG PATHWAY	oas04919	2	118	0.661789	0.961662	101108785|101118148	oas:101108785|oas:101118148|	101108785|101118148|	http://www.genome.jp/kegg-bin/show_pathway?oas04919/oas:101118148%09red/oas:101108785%09red
Retinol metabolism	KEGG PATHWAY	oas00830	1	61	0.691737	0.965445	101103439	oas:101103439|	101103439|	http://www.genome.jp/kegg-bin/show_pathway?oas00830/oas:101103439%09red
Metabolism of xenobiotics by cytochrome P450	KEGG PATHWAY	oas00980	1	62	0.697541	0.965445	101120874	oas:101120616|	101120616|	http://www.genome.jp/kegg-bin/show_pathway?oas00980/oas:101120616%09red
Osteoclast differentiation	KEGG PATHWAY	oas04380	2	127	0.700095	0.965445	101122943|101115429	oas:101122943|oas:101115429|	101122943|101115429|	http://www.genome.jp/kegg-bin/show_pathway?oas04380/oas:101115429%09red/oas:101122943%09red
Axon guidance	KEGG PATHWAY	oas04360	2	127	0.700095	0.965445	101113580|101115429	oas:101113580|oas:101115429|	101113580|101115429|	http://www.genome.jp/kegg-bin/show_pathway?oas04360/oas:101115429%09red/oas:101113580%09red
Staphylococcus aureus infection	KEGG PATHWAY	oas05150	1	65	0.714304	0.965445	101112066	oas:101112066|	101112066|	http://www.genome.jp/kegg-bin/show_pathway?oas05150/oas:101112066%09red
Steroid hormone biosynthesis	KEGG PATHWAY	oas00140	1	66	0.719683	0.965445	101116841	oas:101116841|	101116841|	http://www.genome.jp/kegg-bin/show_pathway?oas00140/oas:101116841%09red
Fc epsilon RI signaling pathway	KEGG PATHWAY	oas04664	1	66	0.719683	0.965445	101111472	oas:101111472|	101111472|	http://www.genome.jp/kegg-bin/show_pathway?oas04664/oas:101111472%09red
Hepatitis C	KEGG PATHWAY	oas05160	2	132	0.719779	0.965445	101106811|105611742	oas:101106811|oas:101107340|	101106811|101107340|	http://www.genome.jp/kegg-bin/show_pathway?oas05160/oas:101107340%09red/oas:101106811%09red
Epstein-Barr virus infection	KEGG PATHWAY	oas05169	3	196	0.724653	0.965445	101108785|101109080|101122943	oas:101108785|oas:101109080|oas:101122943|	101108785|101109080|101122943|	http://www.genome.jp/kegg-bin/show_pathway?oas05169/oas:101109080%09red/oas:101108785%09red/oas:101122943%09red
Toxoplasmosis	KEGG PATHWAY	oas05145	2	134	0.727343	0.965445	443078|101122943	oas:443078|oas:101122943|	443078|101122943|	http://www.genome.jp/kegg-bin/show_pathway?oas05145/oas:443078%09red/oas:101122943%09red
B cell receptor signaling pathway	KEGG PATHWAY	oas04662	1	69	0.735222	0.965445	101115429	oas:101115429|	101115429|	http://www.genome.jp/kegg-bin/show_pathway?oas04662/oas:101115429%09red
Chemical carcinogenesis	KEGG PATHWAY	oas05204	1	73	0.754611	0.965445	101120874	oas:101120616|	101120616|	http://www.genome.jp/kegg-bin/show_pathway?oas05204/oas:101120616%09red
Adherens junction	KEGG PATHWAY	oas04520	1	73	0.754611	0.965445	101123428	oas:101123428|	101123428|	http://www.genome.jp/kegg-bin/show_pathway?oas04520/oas:101123428%09red
Viral myocarditis	KEGG PATHWAY	oas05416	1	75	0.763767	0.965445	101109080	oas:101109080|	101109080|	http://www.genome.jp/kegg-bin/show_pathway?oas05416/oas:101109080%09red
Biosynthesis of amino acids	KEGG PATHWAY	oas01230	1	75	0.763767	0.965445	100216440	oas:100216440|	100216440|	http://www.genome.jp/kegg-bin/show_pathway?oas01230/oas:100216440%09red
Focal adhesion	KEGG PATHWAY	oas04510	3	210	0.765893	0.965445	105605561|XLOC_037648|101117689	oas:101113128|oas:101107777|oas:101117689|	101113128|101107777|101117689|	http://www.genome.jp/kegg-bin/show_pathway?oas04510/oas:101113128%09red/oas:101117689%09red/oas:101107777%09red
Pertussis	KEGG PATHWAY	oas05133	1	77	0.772583	0.965445	443078	oas:443078|	443078|	http://www.genome.jp/kegg-bin/show_pathway?oas05133/oas:443078%09red
Herpes simplex infection	KEGG PATHWAY	oas05168	3	213	0.774047	0.965445	101122943|105611742|101109080	oas:101122943|oas:101107340|oas:101109080|	101122943|101107340|101109080|	http://www.genome.jp/kegg-bin/show_pathway?oas05168/oas:101109080%09red/oas:101107340%09red/oas:101122943%09red
Hepatitis B	KEGG PATHWAY	oas05161	2	148	0.775574	0.965445	101107485|105611742	oas:101107485|oas:101107340|	101107485|101107340|	http://www.genome.jp/kegg-bin/show_pathway?oas05161/oas:101107340%09red/oas:101107485%09red
Viral carcinogenesis	KEGG PATHWAY	oas05203	3	220	0.79217	0.965445	101108785|101109080|101107485	oas:101108785|oas:101109080|oas:101107485|	101108785|101109080|101107485|	http://www.genome.jp/kegg-bin/show_pathway?oas05203/oas:101109080%09red/oas:101108785%09red/oas:101107485%09red
Endocytosis	KEGG PATHWAY	oas04144	3	226	0.806727	0.965445	101107649|101109080|101110687	oas:101107649|oas:101109080|oas:101110687|	101107649|101109080|101110687|	http://www.genome.jp/kegg-bin/show_pathway?oas04144/oas:101109080%09red/oas:101107649%09red/oas:101110687%09red
PI3K-Akt signaling pathway	KEGG PATHWAY	oas04151	5	356	0.81052	0.965445	101107485|105605561|105611742|XLOC_037648|101117689	oas:101107485|oas:101113128|oas:101107340|oas:101107777|oas:101117689|	101107485|101113128|101107340|101107777|101117689|	http://www.genome.jp/kegg-bin/show_pathway?oas04151/oas:101113128%09red/oas:101107340%09red/oas:101107777%09red/oas:101117689%09red/oas:101107485%09red
Prostate cancer	KEGG PATHWAY	oas05215	1	87	0.811973	0.965445	101107485	oas:101107485|	101107485|	http://www.genome.jp/kegg-bin/show_pathway?oas05215/oas:101107485%09red
NF-kappa B signaling pathway	KEGG PATHWAY	oas04064	1	89	0.818993	0.965445	101122943	oas:101122943|	101122943|	http://www.genome.jp/kegg-bin/show_pathway?oas04064/oas:101122943%09red
Gap junction	KEGG PATHWAY	oas04540	1	89	0.818993	0.965445	101108785	oas:101108785|	101108785|	http://www.genome.jp/kegg-bin/show_pathway?oas04540/oas:101108785%09red
Salmonella infection	KEGG PATHWAY	oas05132	1	90	0.822405	0.965445	443078	oas:443078|	443078|	http://www.genome.jp/kegg-bin/show_pathway?oas05132/oas:443078%09red
Hematopoietic cell lineage	KEGG PATHWAY	oas04640	1	90	0.822405	0.965445	101103118	oas:101103118|	101103118|	http://www.genome.jp/kegg-bin/show_pathway?oas04640/oas:101103118%09red
Ras signaling pathway	KEGG PATHWAY	oas04014	3	233	0.822617	0.965445	101108785|101110687|101111472	oas:101108785|oas:101110687|oas:101111472|	101108785|101110687|101111472|	http://www.genome.jp/kegg-bin/show_pathway?oas04014/oas:101108785%09red/oas:101111472%09red/oas:101110687%09red
RNA transport	KEGG PATHWAY	oas03013	2	167	0.829018	0.965445	101109898|101119944	oas:101109898|oas:101109898|	101109898|101109898|	http://www.genome.jp/kegg-bin/show_pathway?oas03013/oas:101109898%09red
Jak-STAT signaling pathway	KEGG PATHWAY	oas04630	2	167	0.829018	0.965445	101121781|105611742	oas:101121781|oas:101107340|	101121781|101107340|	http://www.genome.jp/kegg-bin/show_pathway?oas04630/oas:101121781%09red/oas:101107340%09red
Progesterone-mediated oocyte maturation	KEGG PATHWAY	oas04914	1	93	0.832258	0.965445	101108785	oas:101108785|	101108785|	http://www.genome.jp/kegg-bin/show_pathway?oas04914/oas:101108785%09red
Circadian entrainment	KEGG PATHWAY	oas04713	1	96	0.841566	0.965445	101108785	oas:101108785|	101108785|	http://www.genome.jp/kegg-bin/show_pathway?oas04713/oas:101108785%09red
Purine metabolism	KEGG PATHWAY	oas00230	2	175	0.847879	0.965445	105609801|101122612	oas:101107950|oas:101122612|	101107950|101122612|	http://www.genome.jp/kegg-bin/show_pathway?oas00230/oas:101122612%09red/oas:101107950%09red
Protein processing in endoplasmic reticulum	KEGG PATHWAY	oas04141	2	176	0.850099	0.965445	105609515|101108761	oas:101104396|oas:101108761|	101104396|101108761|	http://www.genome.jp/kegg-bin/show_pathway?oas04141/oas:101104396%09red/oas:101108761%09red
mRNA surveillance pathway	KEGG PATHWAY	oas03015	1	99	0.850359	0.965445	101110482	oas:101110482|	101110482|	http://www.genome.jp/kegg-bin/show_pathway?oas03015/oas:101110482%09red
Rheumatoid arthritis	KEGG PATHWAY	oas05323	1	100	0.85318	0.965445	101107683	oas:101107683|	101107683|	http://www.genome.jp/kegg-bin/show_pathway?oas05323/oas:101107683%09red
Influenza A	KEGG PATHWAY	oas05164	2	180	0.858688	0.965445	101112066|105611742	oas:101112066|oas:101107340|	101112066|101107340|	http://www.genome.jp/kegg-bin/show_pathway?oas05164/oas:101107340%09red/oas:101112066%09red
Chemokine signaling pathway	KEGG PATHWAY	oas04062	2	182	0.862811	0.965445	101108785|101105243	oas:101108785|oas:101105243|	101108785|101105243|	http://www.genome.jp/kegg-bin/show_pathway?oas04062/oas:101105243%09red/oas:101108785%09red
MicroRNAs in cancer	KEGG PATHWAY	oas05206	2	184	0.866825	0.965445	101106824|100145865	oas:101106824|oas:100145865|	101106824|100145865|	http://www.genome.jp/kegg-bin/show_pathway?oas05206/oas:100145865%09red/oas:101106824%09red
T cell receptor signaling pathway	KEGG PATHWAY	oas04660	1	108	0.873921	0.967555	101115429	oas:101115429|	101115429|	http://www.genome.jp/kegg-bin/show_pathway?oas04660/oas:101115429%09red
Alzheimer's disease	KEGG PATHWAY	oas05010	2	192	0.881823	0.970527	106991402|101115429	oas:101121024|oas:101115429|	101121024|101115429|	http://www.genome.jp/kegg-bin/show_pathway?oas05010/oas:101121024%09red/oas:101115429%09red
Lysosome	KEGG PATHWAY	oas04142	1	119	0.89775	0.97313	101122348	oas:101122348|	101122348|	http://www.genome.jp/kegg-bin/show_pathway?oas04142/oas:101122348%09red
Leukocyte transendothelial migration	KEGG PATHWAY	oas04670	1	123	0.905252	0.97313	101106811	oas:101106811|	101106811|	http://www.genome.jp/kegg-bin/show_pathway?oas04670/oas:101106811%09red
Neurotrophin signaling pathway	KEGG PATHWAY	oas04722	1	123	0.905252	0.97313	101115883	oas:101115883|	101115883|	http://www.genome.jp/kegg-bin/show_pathway?oas04722/oas:101115883%09red
Huntington's disease	KEGG PATHWAY	oas05016	2	208	0.907244	0.97313	101107485|443270	oas:101107485|oas:443270|	101107485|443270|	http://www.genome.jp/kegg-bin/show_pathway?oas05016/oas:101107485%09red/oas:443270%09red
Proteoglycans in cancer	KEGG PATHWAY	oas05205	2	214	0.915385	0.97313	101108785|101106824	oas:101108785|oas:101106824|	101108785|101106824|	http://www.genome.jp/kegg-bin/show_pathway?oas05205/oas:101108785%09red/oas:101106824%09red
Regulation of actin cytoskeleton	KEGG PATHWAY	oas04810	2	220	0.922853	0.97313	101117689|101120781	oas:101117689|oas:101120781|	101117689|101120781|	http://www.genome.jp/kegg-bin/show_pathway?oas04810/oas:101117689%09red/oas:101120781%09red
Tight junction	KEGG PATHWAY	oas04530	1	135	0.92462	0.97313	101106811	oas:101106811|	101106811|	http://www.genome.jp/kegg-bin/show_pathway?oas04530/oas:101106811%09red
Measles	KEGG PATHWAY	oas05162	1	136	0.926043	0.97313	105611742	oas:101107340|	101107340|	http://www.genome.jp/kegg-bin/show_pathway?oas05162/oas:101107340%09red
Signaling pathways regulating pluripotency of stem cells	KEGG PATHWAY	oas04550	1	141	0.932767	0.974689	443353	oas:443353|	443353|	http://www.genome.jp/kegg-bin/show_pathway?oas04550/oas:443353%09red
Ubiquitin mediated proteolysis	KEGG PATHWAY	oas04120	1	149	0.942279	0.979128	101107531	oas:101107531|	101107531|	http://www.genome.jp/kegg-bin/show_pathway?oas04120/oas:101107531%09red
Oxidative phosphorylation	KEGG PATHWAY	oas00190	1	159	0.952303	0.979188	101107683	oas:101107683|	101107683|	http://www.genome.jp/kegg-bin/show_pathway?oas00190/oas:101107683%09red
Parkinson's disease	KEGG PATHWAY	oas05012	1	166	0.958267	0.979188	101108785	oas:101108785|	101108785|	http://www.genome.jp/kegg-bin/show_pathway?oas05012/oas:101108785%09red
Transcriptional misregulation in cancer	KEGG PATHWAY	oas05202	1	168	0.95983	0.979188	100381248	oas:100381248|	100381248|	http://www.genome.jp/kegg-bin/show_pathway?oas05202/oas:100381248%09red
Non-alcoholic fatty liver disease (NAFLD)	KEGG PATHWAY	oas04932	1	177	0.966171	0.979188	101111848	oas:101111848|	101111848|	http://www.genome.jp/kegg-bin/show_pathway?oas04932/oas:101111848%09red
Alcoholism	KEGG PATHWAY	oas05034	1	181	0.968659	0.979188	101107485	oas:101107485|	101107485|	http://www.genome.jp/kegg-bin/show_pathway?oas05034/oas:101107485%09red
Pathways in cancer	KEGG PATHWAY	oas05200	2	336	0.988069	0.99341	105605561|443078	oas:101113128|oas:443078|	101113128|443078|	http://www.genome.jp/kegg-bin/show_pathway?oas05200/oas:101113128%09red/oas:443078%09red
Olfactory transduction	KEGG PATHWAY	oas04740	4	832	0.99991	0.99991	101108785|106992013|101111389|101110866	oas:101108785|oas:101118859|oas:101111389|oas:101118050|	101108785|101118859|101111389|101118050|	http://www.genome.jp/kegg-bin/show_pathway?oas04740/oas:101118859%09red/oas:101118050%09red/oas:101108785%09red/oas:101111389%09red
